# Supplementary material for: chemf: A purely functional chemistry toolkit
Source: J Cheminform. 2012 Dec 20;4:38. doi: 10.1186/1758-2946-4-38 (PMC3660204; doi:10.1186/1758-2946-4-38)
Supplement: Additional file 1 — chemf_src.zip. This file contains the source code of the version of chemf described in this article as an SBT[33] project. To try out some code samples, install SBT and start it from within the chemf directory. From within SBT start the console by typing console. Several functions are loaded and can be used out of the box: smiles(s) will parse SMILES string s, prettySmiles(s) will do the same but print the resulting molecule (or error messages) in human readable form. [file 1758-2946-4-38-S1.zip › chemf/project/Build.scala]

import sbt._
import Keys._
import com.github.retronym.SbtOneJar

object BuildSettings {
  import Resolvers._

  val buildOrganization = "chemf"
  val buildVersion = "1.0.0-SNAPSHOT"
  val buildScalaVersion = "2.9.2"

  val buildSettings = Defaults.defaultSettings ++ Seq (
    organization := buildOrganization,
    version := buildVersion,
    scalaVersion := buildScalaVersion,
    resolvers ++= repos,
    scalacOptions ++= Seq ("-deprecation"),
    initialCommands in console := """
      import scalaz._, Scalaz._
      import chemf._, Element._ 
      import parser.smiles
      import graph.LGraph
      def smi(s: String): Molecule = smiles(s) fold (_ ⇒ LGraph.empty, identity)
      def prettySmiles(s: String): String = smiles(s) fold (_.list mkString "\n", _.shows)
    """
  )

} 

object Resolvers {
 val scalatoolsRepo = "Scala-Tools Maven2 Repository Releases" at
   "http://scala-tools.org/repo-releases"
 val sonatypeRepo = "releases" at
   "http://oss.sonatype.org/content/repositories/releases"
 val repos = Seq (scalatoolsRepo, sonatypeRepo)
}

object Dependencies {
  val scalaz = "org.scalaz" %% "scalaz-core" % "6.0.4"
  val scalacheckZ = "org.scalaz" %% "scalaz-scalacheck-binding" % "6.0.4"
  val scalacheckZT = scalacheckZ % "test"

  val scalacheck = "org.scalacheck" %% "scalacheck" % "1.9"
  val scalacheckT = scalacheck % "test"
  val scalazCheckT = Seq(scalaz, scalacheckZT, scalacheckT)
}

object UtilBuild extends Build {
  import Resolvers._
  import Dependencies._
  import BuildSettings._

  def addDeps (ds: Seq[ModuleID]) =
    BuildSettings.buildSettings ++
    Seq (libraryDependencies ++= ds) ++
    SbtOneJar.oneJarSettings

  lazy val chemf = Project (
    "chemf",
    file("."),
    settings = addDeps (scalazCheckT)
  )
}

// vim: set ts=2 sw=2 et:
