# Supplementary material for: chemf: A purely functional chemistry toolkit
Source: J Cheminform. 2012 Dec 20;4:38. doi: 10.1186/1758-2946-4-38 (PMC3660204; doi:10.1186/1758-2946-4-38)
Supplement: Additional file 1 — chemf_src.zip. This file contains the source code of the version of chemf described in this article as an SBT[33] project. To try out some code samples, install SBT and start it from within the chemf directory. From within SBT start the console by typing console. Several functions are loaded and can be used out of the box: smiles(s) will parse SMILES string s, prettySmiles(s) will do the same but print the resulting molecule (or error messages) in human readable form. [file 1758-2946-4-38-S1.zip › chemf/project/Build.scala~]

import sbt._
import Keys._

object BuildSettings {
  import Resolvers._

  val buildOrganization = "org.efa"
  val buildVersion = "1.0.0-SNAPSHOT"
  val buildScalaVersion = "2.9.1"

  val buildSettings = Defaults.defaultSettings ++ Seq (
    organization := buildOrganization,
    version := buildVersion,
    scalaVersion := buildScalaVersion,
    resolvers ++= Seq (netbeansRepo, scalatoolsRepo)
  )
} 

object Resolvers {
 val netbeansRepo = "Netbeans" at "http://bits.netbeans.org/maven2/"
 val scalatoolsRepo = "Scala-Tools Maven2 Repository Releases" at
   "http://scala-tools.org/repo-releases"
}

object Dependencies {
  val nbV = "RELEASE701"

  val scalaSwing = "org.scala.lang" % "scala-swing" % "2.9.1" 
  val nbAnnotations = "org.netbeans.api" % "org-netbeans-api-annotations-common" % nbV
  val nbUtil = "org.netbeans.api" % "org-openide-util" % nbV
  val nbLookup = "org.netbeans.api" % "org-openide-util-lookup" % nbV
  val nbExplorer = "org.netbeans.api" % "org-openide-explorer" % nbV
  val nbWindows = "org.netbeans.api" % "org-openide-windows" % nbV
  val nbNodes = "org.netbeans.api" % "org-openide-nodes" % nbV
  val nbFilesystems = "org.netbeans.api" % "org-openide-filesystems" % nbV
  val nbLoaders = "org.netbeans.api" % "org-openide-loaders" % nbV
  val nbModules = "org.netbeans.api" % "org-openide-modules" % nbV
  val nbAwt = "org.netbeans.api" % "org-openide-awt" % nbV
  val nbSettings = "org.netbeans.api" % "org-netbeans-modules-settings" % nbV
  val nbActions = "org.netbeans.api" % "org-openide-actions" % nbV
  val nbDialogs = "org.netbeans.api" % "org-openide-dialogs" % nbV
  val nbOutline = "org.netbeans.api" % "org-netbeans-swing-outline" % nbV
  val nbAutoupdateUi = "org.netbeans.api" % "org-netbeans-modules-autoupdate-ui" % nbV
  val nbAutoupdateServices = "org.netbeans.api" % "org-netbeans-modules-autoupdate-services" % nbV
  val nbModulesOptions = "org.netbeans.api" % "org-netbeans-modules-options-api" % nbV

  val scalaz = "org.scalaz" %% "scalaz-core" % "6.0.3"

  val scalacheck = "org.scala-tools.testing" %% "scalacheck" % "1.9" % "test"
  val junit = "junit" % "junit" % "4.8.2" % "test"
}

object UtilBuild extends Build {
  import Resolvers._
  import Dependencies._
  import BuildSettings._

  lazy val util = Project (
    "util",
    file("."),
    settings = buildSettings
  ) aggregate (reactive, core, io)
  
  lazy val reactive = Project (
    "reactive",
    file("reactive"),
    settings = buildSettings ++
      Seq (libraryDependencies ++= Seq(scalacheck, scalaz))
  )

  lazy val core = Project (
    "core",
    file("core"),
    settings = buildSettings ++
      Seq (libraryDependencies ++= Seq(scalacheck, scalaz, nbUtil, nbLookup))
  ) dependsOn (reactive)

  lazy val io = Project (
    "io",
    file("io"),
    settings = buildSettings ++
      Seq (libraryDependencies ++= Seq(scalacheck, scalaz, nbUtil,
        nbLookup, scalaSwing))
  ) dependsOn (core, reactive)
}

// vim: set ts=2 sw=2 et:
