# Supplementary material for: chemf: A purely functional chemistry toolkit
Source: J Cheminform. 2012 Dec 20;4:38. doi: 10.1186/1758-2946-4-38 (PMC3660204; doi:10.1186/1758-2946-4-38)
Supplement: Additional file 1 — chemf_src.zip. This file contains the source code of the version of chemf described in this article as an SBT[33] project. To try out some code samples, install SBT and start it from within the chemf directory. From within SBT start the console by typing console. Several functions are loaded and can be used out of the box: smiles(s) will parse SMILES string s, prettySmiles(s) will do the same but print the resulting molecule (or error messages) in human readable form. [file 1758-2946-4-38-S1.zip › chemf/src/main/resources/chemf/isotopes.xml]

<?xml version="1.0" encoding="utf-8"?>
<cml xmlns="http://www.xml-cml.org/schema" convention="bodr:isotopes"
     xmlns:xml="http://www.w3.org/XML/1998/namespace" 
     xmlns:xsi="http://www.w3.org/2001/XMLSchema-instance" 
     xmlns:bo="http://www.blueobelisk.org/dict/terminology" 
     xmlns:boUnits="http://www.blueobelisk.org/dict/units" 
     xmlns:units="http://www.xml-cml.org/units/units" 
     xmlns:isUnits="http://www.xml-cml.org/units/siUnits" 
     xmlns:bibx="http://bibtexml.sf.net/" 

     xsi:schemaLocation="http://www.xml-cml.org/schema ../schemas/cml25.xsd
                         http://bibtexml.sf.net/       ../schemas/bibtexml.xsd"
      id="isotopes" 
      title="properties of the isotopes">

      <metadataList>
	      <!-- manually updated -->

	      <metadata name="dc:title" content="Blue Obelisk Element Repository" />
	      <metadata name="dc:creator" content="The Blue Obelisk Movement" />
	      <metadata name="dc:license" content="The MIT License" />
	      <metadata name="dc:contributor" content="Geoffrey R. Hutchison" />
	      <metadata name="dc:contributor" content="Carsten Niehaus" />
	      <metadata name="dc:contributor" content="Egon Willighagen" />
	      <metadata name="dc:contributor" content="Jörg Buchwald" />
	      <metadata name="dc:contributor" content="Martin Pfeiffer" />
	      <metadata name="dc:description" content="Database of isotopes and isotopic properties (names, symbols, exact masses, spin, abundances, magnetic dipole moment, decay energy, etc)" />
      </metadataList>

<isotopeList id="H">
	<isotope id="H1" number="1" elementType="H">
		<scalar dictRef="bo:relativeAbundance">99.9885</scalar>
		<scalar dictRef="bo:exactMass" errorValue="0.0001E-6">1.007825032</scalar>
		<scalar dictRef="bo:spin">1/2+</scalar>
		<scalar dictRef="bo:magneticMoment">+2.792846</scalar>
		<scalar dictRef="bo:atomicNumber">1</scalar>
	</isotope>
	<isotope id="H2" number="2" elementType="H">
		<scalar dictRef="bo:relativeAbundance">0.0115</scalar>
		<scalar dictRef="bo:exactMass" errorValue="0.0004E-6">2.014101778</scalar>
		<scalar dictRef="bo:spin">1+</scalar>
		<scalar dictRef="bo:magneticMoment">+0.857438</scalar>
		<scalar dictRef="bo:atomicNumber">1</scalar>
	</isotope>
	<isotope id="H3" number="3" elementType="H">
		<scalar dictRef="bo:exactMass" errorValue="0.0025E-6">3.016049278</scalar>
		<scalar dictRef="bo:spin">1/2+</scalar>
		<scalar dictRef="bo:magneticMoment">+2.978960</scalar>
		<scalar dictRef="bo:halfLife" units="siUnits:s">3.88839e+08</scalar>
		<scalar dictRef="bo:betaminusDecay">0.01861</scalar>
		<scalar dictRef="bo:betaminusDecayLikeliness" units="bo:percentage">100.0</scalar>
		<scalar dictRef="bo:atomicNumber">1</scalar>
	</isotope>
	<isotope id="H4" number="4" elementType="H">
		<scalar dictRef="bo:exactMass" errorValue="110E-6">4.02781</scalar>
		<scalar dictRef="bo:atomicNumber">1</scalar>
	</isotope>
	<isotope id="H5" number="5" elementType="H">
		<scalar dictRef="bo:exactMass" errorValue="110E-6">5.03531</scalar>
		<scalar dictRef="bo:atomicNumber">1</scalar>
	</isotope>
	<isotope id="H6" number="6" elementType="H">
		<scalar dictRef="bo:exactMass" errorValue="280E-6">6.04494</scalar>
		<scalar dictRef="bo:atomicNumber">1</scalar>
	</isotope>
	<isotope id="H7" number="7" elementType="H">
		<scalar dictRef="bo:exactMass" errorValue="1080E-6">7.05275</scalar>
		<scalar dictRef="bo:atomicNumber">1</scalar>
	</isotope>
</isotopeList>
<isotopeList id="He">
	<isotope id="He3" number="3" elementType="He">
		<scalar dictRef="bo:relativeAbundance">0.000137</scalar>
		<scalar dictRef="bo:exactMass" errorValue="0.0026E-6">3.016029319</scalar>
		<scalar dictRef="bo:spin">1/2+</scalar>
		<scalar dictRef="bo:magneticMoment">-2.127624</scalar>
		<scalar dictRef="bo:atomicNumber">2</scalar>
	</isotope>
	<isotope id="He4" number="4" elementType="He">
		<scalar dictRef="bo:relativeAbundance">99.999863</scalar>
		<scalar dictRef="bo:exactMass" errorValue="0.00006E-6">4.002603254</scalar>
		<scalar dictRef="bo:spin">0+</scalar>
		<scalar dictRef="bo:atomicNumber">2</scalar>
	</isotope>
	<isotope id="He5" number="5" elementType="He">
		<scalar dictRef="bo:exactMass" errorValue="50E-6">5.01222</scalar>
		<scalar dictRef="bo:atomicNumber">2</scalar>
	</isotope>
	<isotope id="He6" number="6" elementType="He">
		<scalar dictRef="bo:exactMass" errorValue="0.8E-6">6.0188891</scalar>
		<scalar dictRef="bo:halfLife" units="siUnits:s">0.8067</scalar>
		<scalar dictRef="bo:atomicNumber">2</scalar>
	</isotope>
	<isotope id="He7" number="7" elementType="He">
		<scalar dictRef="bo:exactMass" errorValue="18E-6">7.028021</scalar>
		<scalar dictRef="bo:atomicNumber">2</scalar>
	</isotope>
	<isotope id="He8" number="8" elementType="He">
		<scalar dictRef="bo:exactMass" errorValue="7E-6">8.033922</scalar>
		<scalar dictRef="bo:halfLife" units="siUnits:s">0.119</scalar>
		<scalar dictRef="bo:atomicNumber">2</scalar>
	</isotope>
	<isotope id="He9" number="9" elementType="He">
		<scalar dictRef="bo:exactMass" errorValue="30E-6">9.04395</scalar>
		<scalar dictRef="bo:atomicNumber">2</scalar>
	</isotope>
	<isotope id="He10" number="10" elementType="He">
		<scalar dictRef="bo:exactMass" errorValue="80E-6">10.0524</scalar>
		<scalar dictRef="bo:atomicNumber">2</scalar>
	</isotope>
</isotopeList>
<isotopeList id="Li">
	<isotope id="Li3" number="3" elementType="Li">
		<scalar dictRef="bo:exactMass" errorValue="2150E-6">3.03078</scalar>
		<scalar dictRef="bo:atomicNumber">3</scalar>
	</isotope>
	<isotope id="Li4" number="4" elementType="Li">
		<scalar dictRef="bo:exactMass" errorValue="230E-6">4.02719</scalar>
		<scalar dictRef="bo:atomicNumber">3</scalar>
	</isotope>
	<isotope id="Li5" number="5" elementType="Li">
		<scalar dictRef="bo:exactMass" errorValue="50E-6">5.01254</scalar>
		<scalar dictRef="bo:atomicNumber">3</scalar>
	</isotope>
	<isotope id="Li6" number="6" elementType="Li">
		<scalar dictRef="bo:relativeAbundance">7.59</scalar>
		<scalar dictRef="bo:exactMass" errorValue="0.016E-6">6.015122795</scalar>
		<scalar dictRef="bo:spin">1+</scalar>
		<scalar dictRef="bo:magneticMoment">+0.822056</scalar>
		<scalar dictRef="bo:atomicNumber">3</scalar>
	</isotope>
	<isotope id="Li7" number="7" elementType="Li">
		<scalar dictRef="bo:relativeAbundance">92.41</scalar>
		<scalar dictRef="bo:exactMass" errorValue="0.08E-6">7.01600455</scalar>
		<scalar dictRef="bo:spin">3/2-</scalar>
		<scalar dictRef="bo:magneticMoment">+3.25644</scalar>
		<scalar dictRef="bo:atomicNumber">3</scalar>
	</isotope>
	<isotope id="Li8" number="8" elementType="Li">
		<scalar dictRef="bo:exactMass" errorValue="0.1E-6">8.02248736</scalar>
		<scalar dictRef="bo:halfLife" units="siUnits:s">0.838</scalar>
		<scalar dictRef="bo:atomicNumber">3</scalar>
	</isotope>
	<isotope id="Li9" number="9" elementType="Li">
		<scalar dictRef="bo:exactMass" errorValue="2.1E-6">9.0267895</scalar>
		<scalar dictRef="bo:halfLife" units="siUnits:s">0.1783</scalar>
		<scalar dictRef="bo:atomicNumber">3</scalar>
	</isotope>
	<isotope id="Li10" number="10" elementType="Li">
		<scalar dictRef="bo:exactMass" errorValue="16E-6">10.035481</scalar>
		<scalar dictRef="bo:atomicNumber">3</scalar>
	</isotope>
	<isotope id="Li11" number="11" elementType="Li">
		<scalar dictRef="bo:exactMass" errorValue="21E-6">11.043798</scalar>
		<scalar dictRef="bo:halfLife" units="siUnits:s">0.0085</scalar>
		<scalar dictRef="bo:atomicNumber">3</scalar>
	</isotope>
	<isotope id="Li12" number="12" elementType="Li">
		<scalar dictRef="bo:exactMass" errorValue="1070E-6">12.05378</scalar>
		<scalar dictRef="bo:atomicNumber">3</scalar>
	</isotope>
</isotopeList>
<isotopeList id="Be">
	<isotope id="Be5" number="5" elementType="Be">
		<scalar dictRef="bo:exactMass" errorValue="4290E-6">5.04079</scalar>
		<scalar dictRef="bo:atomicNumber">4</scalar>
	</isotope>
	<isotope id="Be6" number="6" elementType="Be">
		<scalar dictRef="bo:exactMass" errorValue="6E-6">6.019726</scalar>
		<scalar dictRef="bo:atomicNumber">4</scalar>
	</isotope>
	<isotope id="Be7" number="7" elementType="Be">
		<scalar dictRef="bo:exactMass" errorValue="0.11E-6">7.01692983</scalar>
		<scalar dictRef="bo:spin">3/2-</scalar>
		<scalar dictRef="bo:halfLife" units="siUnits:s">4.58957e+06</scalar>
		<scalar dictRef="bo:ecDecay">0.862</scalar>
		<scalar dictRef="bo:ecDecayLikeliness" units="bo:percentage">100.0</scalar>
		<scalar dictRef="bo:atomicNumber">4</scalar>
	</isotope>
	<isotope id="Be8" number="8" elementType="Be">
		<scalar dictRef="bo:exactMass" errorValue="0.04E-6">8.0053051</scalar>
		<scalar dictRef="bo:atomicNumber">4</scalar>
	</isotope>
	<isotope id="Be9" number="9" elementType="Be">
		<scalar dictRef="bo:relativeAbundance">100</scalar>
		<scalar dictRef="bo:exactMass" errorValue="0.4E-6">9.0121822</scalar>
		<scalar dictRef="bo:spin">3/2-</scalar>
		<scalar dictRef="bo:magneticMoment">-1.1776</scalar>
		<scalar dictRef="bo:atomicNumber">4</scalar>
	</isotope>
	<isotope id="Be10" number="10" elementType="Be">
		<scalar dictRef="bo:exactMass" errorValue="0.4E-6">10.0135338</scalar>
		<scalar dictRef="bo:spin">0+</scalar>
		<scalar dictRef="bo:halfLife" units="siUnits:s">4.76194e+13</scalar>
		<scalar dictRef="bo:betaminusDecay">0.555</scalar>
		<scalar dictRef="bo:betaminusDecayLikeliness" units="bo:percentage">100.0</scalar>
		<scalar dictRef="bo:atomicNumber">4</scalar>
	</isotope>
	<isotope id="Be11" number="11" elementType="Be">
		<scalar dictRef="bo:exactMass" errorValue="7E-6">11.021658</scalar>
		<scalar dictRef="bo:halfLife" units="siUnits:s">13.81</scalar>
		<scalar dictRef="bo:atomicNumber">4</scalar>
	</isotope>
	<isotope id="Be12" number="12" elementType="Be">
		<scalar dictRef="bo:exactMass" errorValue="16E-6">12.026921</scalar>
		<scalar dictRef="bo:halfLife" units="siUnits:s">0.0236</scalar>
		<scalar dictRef="bo:atomicNumber">4</scalar>
	</isotope>
	<isotope id="Be13" number="13" elementType="Be">
		<scalar dictRef="bo:exactMass" errorValue="80E-6">13.03569</scalar>
		<scalar dictRef="bo:atomicNumber">4</scalar>
	</isotope>
	<isotope id="Be14" number="14" elementType="Be">
		<scalar dictRef="bo:exactMass" errorValue="140E-6">14.04289</scalar>
		<scalar dictRef="bo:halfLife" units="siUnits:s">0.00435</scalar>
		<scalar dictRef="bo:atomicNumber">4</scalar>
	</isotope>
	<isotope id="Be15" number="15" elementType="Be">
		<scalar dictRef="bo:exactMass" errorValue="540E-6">15.05346</scalar>
		<scalar dictRef="bo:atomicNumber">4</scalar>
	</isotope>
	<isotope id="Be16" number="16" elementType="Be">
		<scalar dictRef="bo:exactMass" errorValue="540E-6">16.06192</scalar>
		<scalar dictRef="bo:atomicNumber">4</scalar>
	</isotope>
</isotopeList>
<isotopeList id="B">
	<isotope id="B6" number="6" elementType="B">
		<scalar dictRef="bo:exactMass" errorValue="750E-6">6.04681</scalar>
		<scalar dictRef="bo:atomicNumber">5</scalar>
	</isotope>
	<isotope id="B7" number="7" elementType="B">
		<scalar dictRef="bo:exactMass" errorValue="80E-6">7.02992</scalar>
		<scalar dictRef="bo:atomicNumber">5</scalar>
	</isotope>
	<isotope id="B8" number="8" elementType="B">
		<scalar dictRef="bo:exactMass" errorValue="1.1E-6">8.0246072</scalar>
		<scalar dictRef="bo:halfLife" units="siUnits:s">0.77</scalar>
		<scalar dictRef="bo:atomicNumber">5</scalar>
	</isotope>
	<isotope id="B9" number="9" elementType="B">
		<scalar dictRef="bo:exactMass" errorValue="1.1E-6">9.0133288</scalar>
		<scalar dictRef="bo:atomicNumber">5</scalar>
	</isotope>
	<isotope id="B10" number="10" elementType="B">
		<scalar dictRef="bo:relativeAbundance">19.9</scalar>
		<scalar dictRef="bo:exactMass" errorValue="0.4E-6">10.012937</scalar>
		<scalar dictRef="bo:spin">3+</scalar>
		<scalar dictRef="bo:magneticMoment">+1.80065</scalar>
		<scalar dictRef="bo:atomicNumber">5</scalar>
	</isotope>
	<isotope id="B11" number="11" elementType="B">
		<scalar dictRef="bo:relativeAbundance">80.1</scalar>
		<scalar dictRef="bo:exactMass" errorValue="0.4E-6">11.0093054</scalar>
		<scalar dictRef="bo:spin">3/2-</scalar>
		<scalar dictRef="bo:magneticMoment">+2.688637</scalar>
		<scalar dictRef="bo:atomicNumber">5</scalar>
	</isotope>
	<isotope id="B12" number="12" elementType="B">
		<scalar dictRef="bo:exactMass" errorValue="1.5E-6">12.0143521</scalar>
		<scalar dictRef="bo:halfLife" units="siUnits:s">0.0202</scalar>
		<scalar dictRef="bo:atomicNumber">5</scalar>
	</isotope>
	<isotope id="B13" number="13" elementType="B">
		<scalar dictRef="bo:exactMass" errorValue="1.2E-6">13.0177802</scalar>
		<scalar dictRef="bo:halfLife" units="siUnits:s">0.01736</scalar>
		<scalar dictRef="bo:atomicNumber">5</scalar>
	</isotope>
	<isotope id="B14" number="14" elementType="B">
		<scalar dictRef="bo:exactMass" errorValue="23E-6">14.025404</scalar>
		<scalar dictRef="bo:halfLife" units="siUnits:s">0.0138</scalar>
		<scalar dictRef="bo:atomicNumber">5</scalar>
	</isotope>
	<isotope id="B15" number="15" elementType="B">
		<scalar dictRef="bo:exactMass" errorValue="24E-6">15.031103</scalar>
		<scalar dictRef="bo:halfLife" units="siUnits:s">0.0105</scalar>
		<scalar dictRef="bo:atomicNumber">5</scalar>
	</isotope>
	<isotope id="B16" number="16" elementType="B">
		<scalar dictRef="bo:exactMass" errorValue="60E-6">16.03981</scalar>
		<scalar dictRef="bo:atomicNumber">5</scalar>
	</isotope>
	<isotope id="B17" number="17" elementType="B">
		<scalar dictRef="bo:exactMass" errorValue="180E-6">17.04699</scalar>
		<scalar dictRef="bo:halfLife" units="siUnits:s">0.00508</scalar>
		<scalar dictRef="bo:atomicNumber">5</scalar>
	</isotope>
	<isotope id="B18" number="18" elementType="B">
		<scalar dictRef="bo:exactMass" errorValue="860E-6">18.05617</scalar>
		<scalar dictRef="bo:atomicNumber">5</scalar>
	</isotope>
	<isotope id="B19" number="19" elementType="B">
		<scalar dictRef="bo:exactMass" errorValue="430E-6">19.06373</scalar>
		<scalar dictRef="bo:atomicNumber">5</scalar>
	</isotope>
</isotopeList>
<isotopeList id="C">
	<isotope id="C8" number="8" elementType="C">
		<scalar dictRef="bo:exactMass" errorValue="25E-6">8.037675</scalar>
		<scalar dictRef="bo:atomicNumber">6</scalar>
	</isotope>
	<isotope id="C9" number="9" elementType="C">
		<scalar dictRef="bo:exactMass" errorValue="2.3E-6">9.0310367</scalar>
		<scalar dictRef="bo:halfLife" units="siUnits:s">0.126</scalar>
		<scalar dictRef="bo:atomicNumber">6</scalar>
	</isotope>
	<isotope id="C10" number="10" elementType="C">
		<scalar dictRef="bo:exactMass" errorValue="0.4E-6">10.0168532</scalar>
		<scalar dictRef="bo:halfLife" units="siUnits:s">19.255</scalar>
		<scalar dictRef="bo:atomicNumber">6</scalar>
	</isotope>
	<isotope id="C11" number="11" elementType="C">
		<scalar dictRef="bo:exactMass" errorValue="1E-6">11.0114336</scalar>
		<scalar dictRef="bo:spin">3/2-</scalar>
		<scalar dictRef="bo:halfLife" units="siUnits:s">1223.4</scalar>
		<scalar dictRef="bo:betaplusDecay">0.96</scalar>
		<scalar dictRef="bo:betaplusDecayLikeliness" units="bo:percentage">100.0</scalar>
		<scalar dictRef="bo:atomicNumber">6</scalar>
	</isotope>
	<isotope id="C12" number="12" elementType="C">
		<scalar dictRef="bo:relativeAbundance">98.93</scalar>
		<scalar dictRef="bo:exactMass" errorValue="0E-6">12</scalar>
		<scalar dictRef="bo:spin">0+</scalar>
		<scalar dictRef="bo:atomicNumber">6</scalar>
	</isotope>
	<isotope id="C13" number="13" elementType="C">
		<scalar dictRef="bo:relativeAbundance">1.07</scalar>
		<scalar dictRef="bo:exactMass" errorValue="0.001E-6">13.00335484</scalar>
		<scalar dictRef="bo:spin">1/2-</scalar>
		<scalar dictRef="bo:magneticMoment">+0.702411</scalar>
		<scalar dictRef="bo:atomicNumber">6</scalar>
	</isotope>
	<isotope id="C14" number="14" elementType="C">
		<scalar dictRef="bo:exactMass" errorValue="0.004E-6">14.00324199</scalar>
		<scalar dictRef="bo:halfLife" units="siUnits:s">1.80701e+11</scalar>
		<scalar dictRef="bo:betaminusDecay">0.15648</scalar>
		<scalar dictRef="bo:betaminusDecayLikeliness" units="bo:percentage">100.0</scalar>
		<scalar dictRef="bo:atomicNumber">6</scalar>
	</isotope>
	<isotope id="C15" number="15" elementType="C">
		<scalar dictRef="bo:exactMass" errorValue="0.9E-6">15.0105993</scalar>
		<scalar dictRef="bo:halfLife" units="siUnits:s">2.449</scalar>
		<scalar dictRef="bo:atomicNumber">6</scalar>
	</isotope>
	<isotope id="C16" number="16" elementType="C">
		<scalar dictRef="bo:exactMass" errorValue="4E-6">16.014701</scalar>
		<scalar dictRef="bo:halfLife" units="siUnits:s">0.747</scalar>
		<scalar dictRef="bo:atomicNumber">6</scalar>
	</isotope>
	<isotope id="C17" number="17" elementType="C">
		<scalar dictRef="bo:exactMass" errorValue="19E-6">17.022586</scalar>
		<scalar dictRef="bo:halfLife" units="siUnits:s">0.193</scalar>
		<scalar dictRef="bo:atomicNumber">6</scalar>
	</isotope>
	<isotope id="C18" number="18" elementType="C">
		<scalar dictRef="bo:exactMass" errorValue="30E-6">18.02676</scalar>
		<scalar dictRef="bo:halfLife" units="siUnits:s">0.095</scalar>
		<scalar dictRef="bo:atomicNumber">6</scalar>
	</isotope>
	<isotope id="C19" number="19" elementType="C">
		<scalar dictRef="bo:exactMass" errorValue="110E-6">19.03481</scalar>
		<scalar dictRef="bo:halfLife" units="siUnits:s">0.046</scalar>
		<scalar dictRef="bo:atomicNumber">6</scalar>
	</isotope>
	<isotope id="C20" number="20" elementType="C">
		<scalar dictRef="bo:exactMass" errorValue="260E-6">20.04032</scalar>
		<scalar dictRef="bo:halfLife" units="siUnits:s">0.014</scalar>
		<scalar dictRef="bo:atomicNumber">6</scalar>
	</isotope>
	<isotope id="C21" number="21" elementType="C">
		<scalar dictRef="bo:exactMass" errorValue="540E-6">21.04934</scalar>
		<scalar dictRef="bo:atomicNumber">6</scalar>
	</isotope>
	<isotope id="C22" number="22" elementType="C">
		<scalar dictRef="bo:exactMass" errorValue="970E-6">22.0572</scalar>
		<scalar dictRef="bo:atomicNumber">6</scalar>
	</isotope>
</isotopeList>
<isotopeList id="N">
	<isotope id="N10" number="10" elementType="N">
		<scalar dictRef="bo:exactMass" errorValue="430E-6">10.04165</scalar>
		<scalar dictRef="bo:atomicNumber">7</scalar>
	</isotope>
	<isotope id="N11" number="11" elementType="N">
		<scalar dictRef="bo:exactMass" errorValue="50E-6">11.02609</scalar>
		<scalar dictRef="bo:atomicNumber">7</scalar>
	</isotope>
	<isotope id="N12" number="12" elementType="N">
		<scalar dictRef="bo:exactMass" errorValue="1.1E-6">12.0186132</scalar>
		<scalar dictRef="bo:halfLife" units="siUnits:s">0.011</scalar>
		<scalar dictRef="bo:atomicNumber">7</scalar>
	</isotope>
	<isotope id="N13" number="13" elementType="N">
		<scalar dictRef="bo:exactMass" errorValue="0.29E-6">13.00573861</scalar>
		<scalar dictRef="bo:halfLife" units="siUnits:s">597.9</scalar>
		<scalar dictRef="bo:atomicNumber">7</scalar>
	</isotope>
	<isotope id="N14" number="14" elementType="N">
		<scalar dictRef="bo:relativeAbundance">99.632</scalar>
		<scalar dictRef="bo:exactMass" errorValue="0.0006E-6">14.003074</scalar>
		<scalar dictRef="bo:spin">1+</scalar>
		<scalar dictRef="bo:magneticMoment">+0.403761</scalar>
		<scalar dictRef="bo:atomicNumber">7</scalar>
	</isotope>
	<isotope id="N15" number="15" elementType="N">
		<scalar dictRef="bo:relativeAbundance">0.368</scalar>
		<scalar dictRef="bo:exactMass" errorValue="0.0007E-6">15.0001089</scalar>
		<scalar dictRef="bo:spin">1/2-</scalar>
		<scalar dictRef="bo:magneticMoment">-0.283189</scalar>
		<scalar dictRef="bo:atomicNumber">7</scalar>
	</isotope>
	<isotope id="N16" number="16" elementType="N">
		<scalar dictRef="bo:exactMass" errorValue="2.8E-6">16.0061017</scalar>
		<scalar dictRef="bo:halfLife" units="siUnits:s">7.13</scalar>
		<scalar dictRef="bo:atomicNumber">7</scalar>
	</isotope>
	<isotope id="N17" number="17" elementType="N">
		<scalar dictRef="bo:exactMass" errorValue="16E-6">17.00845</scalar>
		<scalar dictRef="bo:halfLife" units="siUnits:s">4.173</scalar>
		<scalar dictRef="bo:atomicNumber">7</scalar>
	</isotope>
	<isotope id="N18" number="18" elementType="N">
		<scalar dictRef="bo:exactMass" errorValue="20E-6">18.014079</scalar>
		<scalar dictRef="bo:halfLife" units="siUnits:s">0.624</scalar>
		<scalar dictRef="bo:atomicNumber">7</scalar>
	</isotope>
	<isotope id="N19" number="19" elementType="N">
		<scalar dictRef="bo:exactMass" errorValue="18E-6">19.017029</scalar>
		<scalar dictRef="bo:halfLife" units="siUnits:s">0.304</scalar>
		<scalar dictRef="bo:atomicNumber">7</scalar>
	</isotope>
	<isotope id="N20" number="20" elementType="N">
		<scalar dictRef="bo:exactMass" errorValue="60E-6">20.02337</scalar>
		<scalar dictRef="bo:halfLife" units="siUnits:s">0.1</scalar>
		<scalar dictRef="bo:atomicNumber">7</scalar>
	</isotope>
	<isotope id="N21" number="21" elementType="N">
		<scalar dictRef="bo:exactMass" errorValue="100E-6">21.02711</scalar>
		<scalar dictRef="bo:halfLife" units="siUnits:s">0.085</scalar>
		<scalar dictRef="bo:atomicNumber">7</scalar>
	</isotope>
	<isotope id="N22" number="22" elementType="N">
		<scalar dictRef="bo:exactMass" errorValue="210E-6">22.03439</scalar>
		<scalar dictRef="bo:halfLife" units="siUnits:s">0.024</scalar>
		<scalar dictRef="bo:atomicNumber">7</scalar>
	</isotope>
	<isotope id="N23" number="23" elementType="N">
		<scalar dictRef="bo:exactMass" errorValue="320E-6">23.04122</scalar>
		<scalar dictRef="bo:atomicNumber">7</scalar>
	</isotope>
	<isotope id="N24" number="24" elementType="N">
		<scalar dictRef="bo:exactMass" errorValue="430E-6">24.05104</scalar>
		<scalar dictRef="bo:atomicNumber">7</scalar>
	</isotope>
	<isotope id="N25" number="25" elementType="N">
		<scalar dictRef="bo:exactMass" errorValue="540E-6">25.06066</scalar>
		<scalar dictRef="bo:atomicNumber">7</scalar>
	</isotope>
</isotopeList>
<isotopeList id="O">
	<isotope id="O12" number="12" elementType="O">
		<scalar dictRef="bo:exactMass" errorValue="20E-6">12.034405</scalar>
		<scalar dictRef="bo:atomicNumber">8</scalar>
	</isotope>
	<isotope id="O13" number="13" elementType="O">
		<scalar dictRef="bo:exactMass" errorValue="10E-6">13.024812</scalar>
		<scalar dictRef="bo:halfLife" units="siUnits:s">0.00858</scalar>
		<scalar dictRef="bo:atomicNumber">8</scalar>
	</isotope>
	<isotope id="O14" number="14" elementType="O">
		<scalar dictRef="bo:exactMass" errorValue="0.12E-6">14.00859625</scalar>
		<scalar dictRef="bo:halfLife" units="siUnits:s">70.606</scalar>
		<scalar dictRef="bo:atomicNumber">8</scalar>
	</isotope>
	<isotope id="O15" number="15" elementType="O">
		<scalar dictRef="bo:exactMass" errorValue="0.5E-6">15.0030656</scalar>
		<scalar dictRef="bo:halfLife" units="siUnits:s">122.24</scalar>
		<scalar dictRef="bo:atomicNumber">8</scalar>
	</isotope>
	<isotope id="O16" number="16" elementType="O">
		<scalar dictRef="bo:relativeAbundance">99.757</scalar>
		<scalar dictRef="bo:exactMass" errorValue="0.00016E-6">15.99491462</scalar>
		<scalar dictRef="bo:spin">0+</scalar>
		<scalar dictRef="bo:atomicNumber">8</scalar>
	</isotope>
	<isotope id="O17" number="17" elementType="O">
		<scalar dictRef="bo:relativeAbundance">0.038</scalar>
		<scalar dictRef="bo:exactMass" errorValue="0.12E-6">16.9991317</scalar>
		<scalar dictRef="bo:spin">5/2+</scalar>
		<scalar dictRef="bo:magneticMoment">-1.89379</scalar>
		<scalar dictRef="bo:atomicNumber">8</scalar>
	</isotope>
	<isotope id="O18" number="18" elementType="O">
		<scalar dictRef="bo:relativeAbundance">0.205</scalar>
		<scalar dictRef="bo:exactMass" errorValue="0.7E-6">17.999161</scalar>
		<scalar dictRef="bo:spin">0+</scalar>
		<scalar dictRef="bo:atomicNumber">8</scalar>
	</isotope>
	<isotope id="O19" number="19" elementType="O">
		<scalar dictRef="bo:exactMass" errorValue="3E-6">19.00358</scalar>
		<scalar dictRef="bo:halfLife" units="siUnits:s">26.91</scalar>
		<scalar dictRef="bo:atomicNumber">8</scalar>
	</isotope>
	<isotope id="O20" number="20" elementType="O">
		<scalar dictRef="bo:exactMass" errorValue="1.2E-6">20.0040767</scalar>
		<scalar dictRef="bo:halfLife" units="siUnits:s">13.51</scalar>
		<scalar dictRef="bo:atomicNumber">8</scalar>
	</isotope>
	<isotope id="O21" number="21" elementType="O">
		<scalar dictRef="bo:exactMass" errorValue="13E-6">21.008656</scalar>
		<scalar dictRef="bo:halfLife" units="siUnits:s">3.42</scalar>
		<scalar dictRef="bo:atomicNumber">8</scalar>
	</isotope>
	<isotope id="O22" number="22" elementType="O">
		<scalar dictRef="bo:exactMass" errorValue="60E-6">22.00997</scalar>
		<scalar dictRef="bo:halfLife" units="siUnits:s">2.25</scalar>
		<scalar dictRef="bo:atomicNumber">8</scalar>
	</isotope>
	<isotope id="O23" number="23" elementType="O">
		<scalar dictRef="bo:exactMass" errorValue="130E-6">23.01569</scalar>
		<scalar dictRef="bo:halfLife" units="siUnits:s">0.082</scalar>
		<scalar dictRef="bo:atomicNumber">8</scalar>
	</isotope>
	<isotope id="O24" number="24" elementType="O">
		<scalar dictRef="bo:exactMass" errorValue="250E-6">24.02047</scalar>
		<scalar dictRef="bo:halfLife" units="siUnits:s">0.061</scalar>
		<scalar dictRef="bo:atomicNumber">8</scalar>
	</isotope>
	<isotope id="O25" number="25" elementType="O">
		<scalar dictRef="bo:exactMass" errorValue="280E-6">25.02946</scalar>
		<scalar dictRef="bo:atomicNumber">8</scalar>
	</isotope>
	<isotope id="O26" number="26" elementType="O">
		<scalar dictRef="bo:exactMass" errorValue="280E-6">26.03834</scalar>
		<scalar dictRef="bo:atomicNumber">8</scalar>
	</isotope>
	<isotope id="O27" number="27" elementType="O">
		<scalar dictRef="bo:exactMass" errorValue="540E-6">27.04826</scalar>
		<scalar dictRef="bo:atomicNumber">8</scalar>
	</isotope>
	<isotope id="O28" number="28" elementType="O">
		<scalar dictRef="bo:exactMass" errorValue="640E-6">28.05781</scalar>
		<scalar dictRef="bo:atomicNumber">8</scalar>
	</isotope>
</isotopeList>
<isotopeList id="F">
	<isotope id="F14" number="14" elementType="F">
		<scalar dictRef="bo:exactMass" errorValue="430E-6">14.03506</scalar>
		<scalar dictRef="bo:atomicNumber">9</scalar>
	</isotope>
	<isotope id="F15" number="15" elementType="F">
		<scalar dictRef="bo:exactMass" errorValue="140E-6">15.01801</scalar>
		<scalar dictRef="bo:atomicNumber">9</scalar>
	</isotope>
	<isotope id="F16" number="16" elementType="F">
		<scalar dictRef="bo:exactMass" errorValue="9E-6">16.011466</scalar>
		<scalar dictRef="bo:atomicNumber">9</scalar>
	</isotope>
	<isotope id="F17" number="17" elementType="F">
		<scalar dictRef="bo:exactMass" errorValue="0.27E-6">17.00209524</scalar>
		<scalar dictRef="bo:halfLife" units="siUnits:s">64.49</scalar>
		<scalar dictRef="bo:atomicNumber">9</scalar>
	</isotope>
	<isotope id="F18" number="18" elementType="F">
		<scalar dictRef="bo:exactMass" errorValue="0.6E-6">18.000938</scalar>
		<scalar dictRef="bo:spin">1+</scalar>
		<scalar dictRef="bo:halfLife" units="siUnits:s">6586.2</scalar>
		<scalar dictRef="bo:betaplusDecay">0.64</scalar>
		<scalar dictRef="bo:betaplusDecayLikeliness" units="bo:percentage">97.0</scalar>
		<scalar dictRef="bo:ecDecay"></scalar>
		<scalar dictRef="bo:ecDecayLikeliness" units="bo:percentage">3.0</scalar>
		<scalar dictRef="bo:atomicNumber">9</scalar>
	</isotope>
	<isotope id="F19" number="19" elementType="F">
		<scalar dictRef="bo:relativeAbundance">100</scalar>
		<scalar dictRef="bo:exactMass" errorValue="0.07E-6">18.99840322</scalar>
		<scalar dictRef="bo:spin">1/2+</scalar>
		<scalar dictRef="bo:magneticMoment">+2.628866</scalar>
		<scalar dictRef="bo:atomicNumber">9</scalar>
	</isotope>
	<isotope id="F20" number="20" elementType="F">
		<scalar dictRef="bo:exactMass" errorValue="0.08E-6">19.99998132</scalar>
		<scalar dictRef="bo:halfLife" units="siUnits:s">11</scalar>
		<scalar dictRef="bo:atomicNumber">9</scalar>
	</isotope>
	<isotope id="F21" number="21" elementType="F">
		<scalar dictRef="bo:exactMass" errorValue="1.9E-6">20.999949</scalar>
		<scalar dictRef="bo:halfLife" units="siUnits:s">4.158</scalar>
		<scalar dictRef="bo:atomicNumber">9</scalar>
	</isotope>
	<isotope id="F22" number="22" elementType="F">
		<scalar dictRef="bo:exactMass" errorValue="13E-6">22.002999</scalar>
		<scalar dictRef="bo:halfLife" units="siUnits:s">4.23</scalar>
		<scalar dictRef="bo:atomicNumber">9</scalar>
	</isotope>
	<isotope id="F23" number="23" elementType="F">
		<scalar dictRef="bo:exactMass" errorValue="90E-6">23.00357</scalar>
		<scalar dictRef="bo:halfLife" units="siUnits:s">2.23</scalar>
		<scalar dictRef="bo:atomicNumber">9</scalar>
	</isotope>
	<isotope id="F24" number="24" elementType="F">
		<scalar dictRef="bo:exactMass" errorValue="80E-6">24.00812</scalar>
		<scalar dictRef="bo:halfLife" units="siUnits:s">0.34</scalar>
		<scalar dictRef="bo:atomicNumber">9</scalar>
	</isotope>
	<isotope id="F25" number="25" elementType="F">
		<scalar dictRef="bo:exactMass" errorValue="110E-6">25.0121</scalar>
		<scalar dictRef="bo:halfLife" units="siUnits:s">0.059</scalar>
		<scalar dictRef="bo:atomicNumber">9</scalar>
	</isotope>
	<isotope id="F26" number="26" elementType="F">
		<scalar dictRef="bo:exactMass" errorValue="180E-6">26.01962</scalar>
		<scalar dictRef="bo:atomicNumber">9</scalar>
	</isotope>
	<isotope id="F27" number="27" elementType="F">
		<scalar dictRef="bo:exactMass" errorValue="400E-6">27.02676</scalar>
		<scalar dictRef="bo:atomicNumber">9</scalar>
	</isotope>
	<isotope id="F28" number="28" elementType="F">
		<scalar dictRef="bo:exactMass" errorValue="550E-6">28.03567</scalar>
		<scalar dictRef="bo:atomicNumber">9</scalar>
	</isotope>
	<isotope id="F29" number="29" elementType="F">
		<scalar dictRef="bo:exactMass" errorValue="620E-6">29.04326</scalar>
		<scalar dictRef="bo:atomicNumber">9</scalar>
	</isotope>
	<isotope id="F30" number="30" elementType="F">
		<scalar dictRef="bo:exactMass" errorValue="640E-6">30.0525</scalar>
		<scalar dictRef="bo:atomicNumber">9</scalar>
	</isotope>
	<isotope id="F31" number="31" elementType="F">
		<scalar dictRef="bo:exactMass" errorValue="640E-6">31.06043</scalar>
		<scalar dictRef="bo:atomicNumber">9</scalar>
	</isotope>
</isotopeList>
<isotopeList id="Ne">
	<isotope id="Ne16" number="16" elementType="Ne">
		<scalar dictRef="bo:exactMass" errorValue="22E-6">16.025761</scalar>
		<scalar dictRef="bo:atomicNumber">10</scalar>
	</isotope>
	<isotope id="Ne17" number="17" elementType="Ne">
		<scalar dictRef="bo:exactMass" errorValue="29E-6">17.017672</scalar>
		<scalar dictRef="bo:halfLife" units="siUnits:s">0.1092</scalar>
		<scalar dictRef="bo:atomicNumber">10</scalar>
	</isotope>
	<isotope id="Ne18" number="18" elementType="Ne">
		<scalar dictRef="bo:exactMass" errorValue="0.3E-6">18.0057082</scalar>
		<scalar dictRef="bo:halfLife" units="siUnits:s">1.672</scalar>
		<scalar dictRef="bo:atomicNumber">10</scalar>
	</isotope>
	<isotope id="Ne19" number="19" elementType="Ne">
		<scalar dictRef="bo:exactMass" errorValue="0.3E-6">19.0018802</scalar>
		<scalar dictRef="bo:halfLife" units="siUnits:s">17.22</scalar>
		<scalar dictRef="bo:atomicNumber">10</scalar>
	</isotope>
	<isotope id="Ne20" number="20" elementType="Ne">
		<scalar dictRef="bo:relativeAbundance">90.48</scalar>
		<scalar dictRef="bo:exactMass" errorValue="0.0019E-6">19.99244018</scalar>
		<scalar dictRef="bo:spin">0+</scalar>
		<scalar dictRef="bo:atomicNumber">10</scalar>
	</isotope>
	<isotope id="Ne21" number="21" elementType="Ne">
		<scalar dictRef="bo:relativeAbundance">0.27</scalar>
		<scalar dictRef="bo:exactMass" errorValue="0.04E-6">20.99384668</scalar>
		<scalar dictRef="bo:spin">3/2</scalar>
		<scalar dictRef="bo:magneticMoment">-0.661796</scalar>
		<scalar dictRef="bo:atomicNumber">10</scalar>
	</isotope>
	<isotope id="Ne22" number="22" elementType="Ne">
		<scalar dictRef="bo:relativeAbundance">9.25</scalar>
		<scalar dictRef="bo:exactMass" errorValue="0.019E-6">21.99138511</scalar>
		<scalar dictRef="bo:spin">0+</scalar>
		<scalar dictRef="bo:atomicNumber">10</scalar>
	</isotope>
	<isotope id="Ne23" number="23" elementType="Ne">
		<scalar dictRef="bo:exactMass" errorValue="0.11E-6">22.9944669</scalar>
		<scalar dictRef="bo:halfLife" units="siUnits:s">37.24</scalar>
		<scalar dictRef="bo:atomicNumber">10</scalar>
	</isotope>
	<isotope id="Ne24" number="24" elementType="Ne">
		<scalar dictRef="bo:exactMass" errorValue="0.4E-6">23.9936108</scalar>
		<scalar dictRef="bo:halfLife" units="siUnits:s">202.8</scalar>
		<scalar dictRef="bo:atomicNumber">10</scalar>
	</isotope>
	<isotope id="Ne25" number="25" elementType="Ne">
		<scalar dictRef="bo:exactMass" errorValue="28E-6">24.997737</scalar>
		<scalar dictRef="bo:halfLife" units="siUnits:s">0.602</scalar>
		<scalar dictRef="bo:atomicNumber">10</scalar>
	</isotope>
	<isotope id="Ne26" number="26" elementType="Ne">
		<scalar dictRef="bo:exactMass" errorValue="29E-6">26.000461</scalar>
		<scalar dictRef="bo:halfLife" units="siUnits:s">0.197</scalar>
		<scalar dictRef="bo:atomicNumber">10</scalar>
	</isotope>
	<isotope id="Ne27" number="27" elementType="Ne">
		<scalar dictRef="bo:exactMass" errorValue="120E-6">27.00759</scalar>
		<scalar dictRef="bo:halfLife" units="siUnits:s">0.032</scalar>
		<scalar dictRef="bo:atomicNumber">10</scalar>
	</isotope>
	<isotope id="Ne28" number="28" elementType="Ne">
		<scalar dictRef="bo:exactMass" errorValue="160E-6">28.01207</scalar>
		<scalar dictRef="bo:halfLife" units="siUnits:s">0.017</scalar>
		<scalar dictRef="bo:atomicNumber">10</scalar>
	</isotope>
	<isotope id="Ne29" number="29" elementType="Ne">
		<scalar dictRef="bo:exactMass" errorValue="290E-6">29.01939</scalar>
		<scalar dictRef="bo:halfLife" units="siUnits:s">0.2</scalar>
		<scalar dictRef="bo:atomicNumber">10</scalar>
	</isotope>
	<isotope id="Ne30" number="30" elementType="Ne">
		<scalar dictRef="bo:exactMass" errorValue="610E-6">30.0248</scalar>
		<scalar dictRef="bo:atomicNumber">10</scalar>
	</isotope>
	<isotope id="Ne31" number="31" elementType="Ne">
		<scalar dictRef="bo:exactMass" errorValue="970E-6">31.03311</scalar>
		<scalar dictRef="bo:atomicNumber">10</scalar>
	</isotope>
	<isotope id="Ne32" number="32" elementType="Ne">
		<scalar dictRef="bo:exactMass" errorValue="860E-6">32.04002</scalar>
		<scalar dictRef="bo:atomicNumber">10</scalar>
	</isotope>
	<isotope id="Ne33" number="33" elementType="Ne">
		<scalar dictRef="bo:exactMass" errorValue="860E-6">33.04938</scalar>
		<scalar dictRef="bo:atomicNumber">10</scalar>
	</isotope>
	<isotope id="Ne34" number="34" elementType="Ne">
		<scalar dictRef="bo:exactMass" errorValue="870E-6">34.05703</scalar>
		<scalar dictRef="bo:atomicNumber">10</scalar>
	</isotope>
</isotopeList>
<isotopeList id="Na">
	<isotope id="Na18" number="18" elementType="Na">
		<scalar dictRef="bo:exactMass" errorValue="50E-6">18.02597</scalar>
		<scalar dictRef="bo:atomicNumber">11</scalar>
	</isotope>
	<isotope id="Na19" number="19" elementType="Na">
		<scalar dictRef="bo:exactMass" errorValue="13E-6">19.013877</scalar>
		<scalar dictRef="bo:atomicNumber">11</scalar>
	</isotope>
	<isotope id="Na20" number="20" elementType="Na">
		<scalar dictRef="bo:exactMass" errorValue="7E-6">20.007351</scalar>
		<scalar dictRef="bo:halfLife" units="siUnits:s">0.4479</scalar>
		<scalar dictRef="bo:atomicNumber">11</scalar>
	</isotope>
	<isotope id="Na21" number="21" elementType="Na">
		<scalar dictRef="bo:exactMass" errorValue="0.8E-6">20.9976552</scalar>
		<scalar dictRef="bo:halfLife" units="siUnits:s">22.49</scalar>
		<scalar dictRef="bo:atomicNumber">11</scalar>
	</isotope>
	<isotope id="Na22" number="22" elementType="Na">
		<scalar dictRef="bo:exactMass" errorValue="0.4E-6">21.9944364</scalar>
		<scalar dictRef="bo:spin">3+</scalar>
		<scalar dictRef="bo:magneticMoment">+1.746</scalar>
		<scalar dictRef="bo:halfLife" units="siUnits:s">8.20535e+07</scalar>
		<scalar dictRef="bo:betaplusDecay">2.842</scalar>
		<scalar dictRef="bo:betaplusDecayLikeliness" units="bo:percentage">100.0</scalar>
		<scalar dictRef="bo:ecDecay"></scalar>
		<scalar dictRef="bo:ecDecayLikeliness" units="bo:percentage">100.0</scalar>
		<scalar dictRef="bo:atomicNumber">11</scalar>
	</isotope>
	<isotope id="Na23" number="23" elementType="Na">
		<scalar dictRef="bo:relativeAbundance">100</scalar>
		<scalar dictRef="bo:exactMass" errorValue="0.0029E-6">22.98976928</scalar>
		<scalar dictRef="bo:spin">3/2+</scalar>
		<scalar dictRef="bo:magneticMoment">-2.217520</scalar>
		<scalar dictRef="bo:atomicNumber">11</scalar>
	</isotope>
	<isotope id="Na24" number="24" elementType="Na">
		<scalar dictRef="bo:exactMass" errorValue="0.08E-6">23.99096278</scalar>
		<scalar dictRef="bo:spin">4+</scalar>
		<scalar dictRef="bo:magneticMoment">+1.6903</scalar>
		<scalar dictRef="bo:halfLife" units="siUnits:s">14.959</scalar>
		<scalar dictRef="bo:betaminusDecay">5.514</scalar>
		<scalar dictRef="bo:betaminusDecayLikeliness" units="bo:percentage">100.0</scalar>
		<scalar dictRef="bo:atomicNumber">11</scalar>
	</isotope>
	<isotope id="Na25" number="25" elementType="Na">
		<scalar dictRef="bo:exactMass" errorValue="1.3E-6">24.989954</scalar>
		<scalar dictRef="bo:halfLife" units="siUnits:s">59.1</scalar>
		<scalar dictRef="bo:atomicNumber">11</scalar>
	</isotope>
	<isotope id="Na26" number="26" elementType="Na">
		<scalar dictRef="bo:exactMass" errorValue="6E-6">25.992633</scalar>
		<scalar dictRef="bo:halfLife" units="siUnits:s">1.072</scalar>
		<scalar dictRef="bo:atomicNumber">11</scalar>
	</isotope>
	<isotope id="Na27" number="27" elementType="Na">
		<scalar dictRef="bo:exactMass" errorValue="4E-6">26.994077</scalar>
		<scalar dictRef="bo:halfLife" units="siUnits:s">0.301</scalar>
		<scalar dictRef="bo:atomicNumber">11</scalar>
	</isotope>
	<isotope id="Na28" number="28" elementType="Na">
		<scalar dictRef="bo:exactMass" errorValue="14E-6">27.998938</scalar>
		<scalar dictRef="bo:halfLife" units="siUnits:s">0.0305</scalar>
		<scalar dictRef="bo:atomicNumber">11</scalar>
	</isotope>
	<isotope id="Na29" number="29" elementType="Na">
		<scalar dictRef="bo:exactMass" errorValue="14E-6">29.002861</scalar>
		<scalar dictRef="bo:halfLife" units="siUnits:s">0.0449</scalar>
		<scalar dictRef="bo:atomicNumber">11</scalar>
	</isotope>
	<isotope id="Na30" number="30" elementType="Na">
		<scalar dictRef="bo:exactMass" errorValue="27E-6">30.008976</scalar>
		<scalar dictRef="bo:halfLife" units="siUnits:s">0.048</scalar>
		<scalar dictRef="bo:atomicNumber">11</scalar>
	</isotope>
	<isotope id="Na31" number="31" elementType="Na">
		<scalar dictRef="bo:exactMass" errorValue="230E-6">31.01359</scalar>
		<scalar dictRef="bo:halfLife" units="siUnits:s">0.017</scalar>
		<scalar dictRef="bo:atomicNumber">11</scalar>
	</isotope>
	<isotope id="Na32" number="32" elementType="Na">
		<scalar dictRef="bo:exactMass" errorValue="380E-6">32.02047</scalar>
		<scalar dictRef="bo:halfLife" units="siUnits:s">0.0132</scalar>
		<scalar dictRef="bo:atomicNumber">11</scalar>
	</isotope>
	<isotope id="Na33" number="33" elementType="Na">
		<scalar dictRef="bo:exactMass" errorValue="940E-6">33.02672</scalar>
		<scalar dictRef="bo:halfLife" units="siUnits:s">0.0082</scalar>
		<scalar dictRef="bo:atomicNumber">11</scalar>
	</isotope>
	<isotope id="Na34" number="34" elementType="Na">
		<scalar dictRef="bo:exactMass" errorValue="960E-6">34.03517</scalar>
		<scalar dictRef="bo:halfLife" units="siUnits:s">0.0055</scalar>
		<scalar dictRef="bo:atomicNumber">11</scalar>
	</isotope>
	<isotope id="Na35" number="35" elementType="Na">
		<scalar dictRef="bo:exactMass" errorValue="1020E-6">35.04249</scalar>
		<scalar dictRef="bo:halfLife" units="siUnits:s">0.0015</scalar>
		<scalar dictRef="bo:atomicNumber">11</scalar>
	</isotope>
	<isotope id="Na36" number="36" elementType="Na">
		<scalar dictRef="bo:exactMass" errorValue="1020E-6">36.05148</scalar>
		<scalar dictRef="bo:atomicNumber">11</scalar>
	</isotope>
	<isotope id="Na37" number="37" elementType="Na">
		<scalar dictRef="bo:exactMass" errorValue="1030E-6">37.05934</scalar>
		<scalar dictRef="bo:atomicNumber">11</scalar>
	</isotope>
</isotopeList>
<isotopeList id="Mg">
	<isotope id="Mg19" number="19" elementType="Mg">
		<scalar dictRef="bo:exactMass" errorValue="270E-6">19.03547</scalar>
		<scalar dictRef="bo:atomicNumber">12</scalar>
	</isotope>
	<isotope id="Mg20" number="20" elementType="Mg">
		<scalar dictRef="bo:exactMass" errorValue="29E-6">20.018863</scalar>
		<scalar dictRef="bo:halfLife" units="siUnits:s">0.095</scalar>
		<scalar dictRef="bo:atomicNumber">12</scalar>
	</isotope>
	<isotope id="Mg21" number="21" elementType="Mg">
		<scalar dictRef="bo:exactMass" errorValue="18E-6">21.011713</scalar>
		<scalar dictRef="bo:halfLife" units="siUnits:s">0.122</scalar>
		<scalar dictRef="bo:atomicNumber">12</scalar>
	</isotope>
	<isotope id="Mg22" number="22" elementType="Mg">
		<scalar dictRef="bo:exactMass" errorValue="1.4E-6">21.9995738</scalar>
		<scalar dictRef="bo:halfLife" units="siUnits:s">3.857</scalar>
		<scalar dictRef="bo:atomicNumber">12</scalar>
	</isotope>
	<isotope id="Mg23" number="23" elementType="Mg">
		<scalar dictRef="bo:exactMass" errorValue="1.4E-6">22.9941237</scalar>
		<scalar dictRef="bo:halfLife" units="siUnits:s">11.317</scalar>
		<scalar dictRef="bo:atomicNumber">12</scalar>
	</isotope>
	<isotope id="Mg24" number="24" elementType="Mg">
		<scalar dictRef="bo:relativeAbundance">78.99</scalar>
		<scalar dictRef="bo:exactMass" errorValue="0.014E-6">23.9850417</scalar>
		<scalar dictRef="bo:spin">0+</scalar>
		<scalar dictRef="bo:atomicNumber">12</scalar>
	</isotope>
	<isotope id="Mg25" number="25" elementType="Mg">
		<scalar dictRef="bo:relativeAbundance">10.00</scalar>
		<scalar dictRef="bo:exactMass" errorValue="0.03E-6">24.98583692</scalar>
		<scalar dictRef="bo:spin">5/2+</scalar>
		<scalar dictRef="bo:magneticMoment">-0.85545</scalar>
		<scalar dictRef="bo:atomicNumber">12</scalar>
	</isotope>
	<isotope id="Mg26" number="26" elementType="Mg">
		<scalar dictRef="bo:relativeAbundance">11.01</scalar>
		<scalar dictRef="bo:exactMass" errorValue="0.03E-6">25.98259293</scalar>
		<scalar dictRef="bo:spin">0+</scalar>
		<scalar dictRef="bo:atomicNumber">12</scalar>
	</isotope>
	<isotope id="Mg27" number="27" elementType="Mg">
		<scalar dictRef="bo:exactMass" errorValue="0.05E-6">26.98434059</scalar>
		<scalar dictRef="bo:halfLife" units="siUnits:s">567.48</scalar>
		<scalar dictRef="bo:atomicNumber">12</scalar>
	</isotope>
	<isotope id="Mg28" number="28" elementType="Mg">
		<scalar dictRef="bo:exactMass" errorValue="2.2E-6">27.9838768</scalar>
		<scalar dictRef="bo:halfLife" units="siUnits:s">75276</scalar>
		<scalar dictRef="bo:atomicNumber">12</scalar>
	</isotope>
	<isotope id="Mg29" number="29" elementType="Mg">
		<scalar dictRef="bo:exactMass" errorValue="15E-6">28.9886</scalar>
		<scalar dictRef="bo:halfLife" units="siUnits:s">1.3</scalar>
		<scalar dictRef="bo:atomicNumber">12</scalar>
	</isotope>
	<isotope id="Mg30" number="30" elementType="Mg">
		<scalar dictRef="bo:exactMass" errorValue="9E-6">29.990434</scalar>
		<scalar dictRef="bo:halfLife" units="siUnits:s">0.335</scalar>
		<scalar dictRef="bo:atomicNumber">12</scalar>
	</isotope>
	<isotope id="Mg31" number="31" elementType="Mg">
		<scalar dictRef="bo:exactMass" errorValue="13E-6">30.996546</scalar>
		<scalar dictRef="bo:halfLife" units="siUnits:s">0.23</scalar>
		<scalar dictRef="bo:atomicNumber">12</scalar>
	</isotope>
	<isotope id="Mg32" number="32" elementType="Mg">
		<scalar dictRef="bo:exactMass" errorValue="19E-6">31.998975</scalar>
		<scalar dictRef="bo:halfLife" units="siUnits:s">0.12</scalar>
		<scalar dictRef="bo:atomicNumber">12</scalar>
	</isotope>
	<isotope id="Mg33" number="33" elementType="Mg">
		<scalar dictRef="bo:exactMass" errorValue="21E-6">33.005254</scalar>
		<scalar dictRef="bo:halfLife" units="siUnits:s">0.09</scalar>
		<scalar dictRef="bo:atomicNumber">12</scalar>
	</isotope>
	<isotope id="Mg34" number="34" elementType="Mg">
		<scalar dictRef="bo:exactMass" errorValue="250E-6">34.00946</scalar>
		<scalar dictRef="bo:halfLife" units="siUnits:s">0.02</scalar>
		<scalar dictRef="bo:atomicNumber">12</scalar>
	</isotope>
	<isotope id="Mg35" number="35" elementType="Mg">
		<scalar dictRef="bo:exactMass" errorValue="430E-6">35.01734</scalar>
		<scalar dictRef="bo:atomicNumber">12</scalar>
	</isotope>
	<isotope id="Mg36" number="36" elementType="Mg">
		<scalar dictRef="bo:exactMass" errorValue="540E-6">36.023</scalar>
		<scalar dictRef="bo:atomicNumber">12</scalar>
	</isotope>
	<isotope id="Mg37" number="37" elementType="Mg">
		<scalar dictRef="bo:exactMass" errorValue="970E-6">37.0314</scalar>
		<scalar dictRef="bo:atomicNumber">12</scalar>
	</isotope>
	<isotope id="Mg38" number="38" elementType="Mg">
		<scalar dictRef="bo:exactMass" errorValue="540E-6">38.03757</scalar>
		<scalar dictRef="bo:atomicNumber">12</scalar>
	</isotope>
	<isotope id="Mg39" number="39" elementType="Mg">
		<scalar dictRef="bo:exactMass" errorValue="550E-6">39.04677</scalar>
		<scalar dictRef="bo:atomicNumber">12</scalar>
	</isotope>
	<isotope id="Mg40" number="40" elementType="Mg">
		<scalar dictRef="bo:exactMass" errorValue="970E-6">40.05393</scalar>
		<scalar dictRef="bo:atomicNumber">12</scalar>
	</isotope>
</isotopeList>
<isotopeList id="Al">
	<isotope id="Al21" number="21" elementType="Al">
		<scalar dictRef="bo:exactMass" errorValue="320E-6">21.02804</scalar>
		<scalar dictRef="bo:atomicNumber">13</scalar>
	</isotope>
	<isotope id="Al22" number="22" elementType="Al">
		<scalar dictRef="bo:exactMass" errorValue="100E-6">22.01952</scalar>
		<scalar dictRef="bo:halfLife" units="siUnits:s">0.07</scalar>
		<scalar dictRef="bo:atomicNumber">13</scalar>
	</isotope>
	<isotope id="Al23" number="23" elementType="Al">
		<scalar dictRef="bo:exactMass" errorValue="20E-6">23.007267</scalar>
		<scalar dictRef="bo:halfLife" units="siUnits:s">0.47</scalar>
		<scalar dictRef="bo:atomicNumber">13</scalar>
	</isotope>
	<isotope id="Al24" number="24" elementType="Al">
		<scalar dictRef="bo:exactMass" errorValue="3E-6">23.9999389</scalar>
		<scalar dictRef="bo:halfLife" units="siUnits:s">2.053</scalar>
		<scalar dictRef="bo:atomicNumber">13</scalar>
	</isotope>
	<isotope id="Al25" number="25" elementType="Al">
		<scalar dictRef="bo:exactMass" errorValue="0.5E-6">24.9904281</scalar>
		<scalar dictRef="bo:halfLife" units="siUnits:s">7.183</scalar>
		<scalar dictRef="bo:atomicNumber">13</scalar>
	</isotope>
	<isotope id="Al26" number="26" elementType="Al">
		<scalar dictRef="bo:exactMass" errorValue="0.06E-6">25.98689169</scalar>
		<scalar dictRef="bo:spin">5+</scalar>
		<scalar dictRef="bo:halfLife" units="units:y">740000</scalar>
		<scalar dictRef="bo:betaplusDecay">4.003</scalar>
		<scalar dictRef="bo:betaplusDecayLikeliness" units="bo:percentage">82</scalar>
		<scalar dictRef="bo:ecDecay"></scalar>
		<scalar dictRef="bo:ecDecayLikeliness" units="bo:percentage">18</scalar>
		<scalar dictRef="bo:atomicNumber">13</scalar>
	</isotope>
	<isotope id="Al27" number="27" elementType="Al">
		<scalar dictRef="bo:relativeAbundance">100</scalar>
		<scalar dictRef="bo:exactMass" errorValue="0.12E-6">26.98153863</scalar>
		<scalar dictRef="bo:spin">5/2+</scalar>
		<scalar dictRef="bo:magneticMoment">+3.641504</scalar>
		<scalar dictRef="bo:atomicNumber">13</scalar>
	</isotope>
	<isotope id="Al28" number="28" elementType="Al">
		<scalar dictRef="bo:exactMass" errorValue="0.14E-6">27.98191031</scalar>
		<scalar dictRef="bo:halfLife" units="siUnits:s">134.484</scalar>
		<scalar dictRef="bo:atomicNumber">13</scalar>
	</isotope>
	<isotope id="Al29" number="29" elementType="Al">
		<scalar dictRef="bo:exactMass" errorValue="1.3E-6">28.980445</scalar>
		<scalar dictRef="bo:halfLife" units="siUnits:s">393.6</scalar>
		<scalar dictRef="bo:atomicNumber">13</scalar>
	</isotope>
	<isotope id="Al30" number="30" elementType="Al">
		<scalar dictRef="bo:exactMass" errorValue="15E-6">29.98296</scalar>
		<scalar dictRef="bo:halfLife" units="siUnits:s">3.6</scalar>
		<scalar dictRef="bo:atomicNumber">13</scalar>
	</isotope>
	<isotope id="Al31" number="31" elementType="Al">
		<scalar dictRef="bo:exactMass" errorValue="22E-6">30.983947</scalar>
		<scalar dictRef="bo:halfLife" units="siUnits:s">0.644</scalar>
		<scalar dictRef="bo:atomicNumber">13</scalar>
	</isotope>
	<isotope id="Al32" number="32" elementType="Al">
		<scalar dictRef="bo:exactMass" errorValue="90E-6">31.98812</scalar>
		<scalar dictRef="bo:halfLife" units="siUnits:s">0.033</scalar>
		<scalar dictRef="bo:atomicNumber">13</scalar>
	</isotope>
	<isotope id="Al33" number="33" elementType="Al">
		<scalar dictRef="bo:exactMass" errorValue="80E-6">32.99084</scalar>
		<scalar dictRef="bo:atomicNumber">13</scalar>
	</isotope>
	<isotope id="Al34" number="34" elementType="Al">
		<scalar dictRef="bo:exactMass" errorValue="120E-6">33.99685</scalar>
		<scalar dictRef="bo:atomicNumber">13</scalar>
	</isotope>
	<isotope id="Al35" number="35" elementType="Al">
		<scalar dictRef="bo:exactMass" errorValue="190E-6">34.99986</scalar>
		<scalar dictRef="bo:atomicNumber">13</scalar>
	</isotope>
	<isotope id="Al36" number="36" elementType="Al">
		<scalar dictRef="bo:exactMass" errorValue="230E-6">36.00621</scalar>
		<scalar dictRef="bo:atomicNumber">13</scalar>
	</isotope>
	<isotope id="Al37" number="37" elementType="Al">
		<scalar dictRef="bo:exactMass" errorValue="360E-6">37.01068</scalar>
		<scalar dictRef="bo:atomicNumber">13</scalar>
	</isotope>
	<isotope id="Al38" number="38" elementType="Al">
		<scalar dictRef="bo:exactMass" errorValue="780E-6">38.01723</scalar>
		<scalar dictRef="bo:atomicNumber">13</scalar>
	</isotope>
	<isotope id="Al39" number="39" elementType="Al">
		<scalar dictRef="bo:exactMass" errorValue="1580E-6">39.02297</scalar>
		<scalar dictRef="bo:atomicNumber">13</scalar>
	</isotope>
	<isotope id="Al40" number="40" elementType="Al">
		<scalar dictRef="bo:exactMass" errorValue="750E-6">40.03145</scalar>
		<scalar dictRef="bo:atomicNumber">13</scalar>
	</isotope>
	<isotope id="Al41" number="41" elementType="Al">
		<scalar dictRef="bo:exactMass" errorValue="860E-6">41.03833</scalar>
		<scalar dictRef="bo:atomicNumber">13</scalar>
	</isotope>
	<isotope id="Al42" number="42" elementType="Al">
		<scalar dictRef="bo:exactMass" errorValue="970E-6">42.04689</scalar>
		<scalar dictRef="bo:atomicNumber">13</scalar>
	</isotope>
</isotopeList>
<isotopeList id="Si">
	<isotope id="Si22" number="22" elementType="Si">
		<scalar dictRef="bo:exactMass" errorValue="220E-6">22.03453</scalar>
		<scalar dictRef="bo:halfLife" units="siUnits:s">0.006</scalar>
		<scalar dictRef="bo:atomicNumber">14</scalar>
	</isotope>
	<isotope id="Si23" number="23" elementType="Si">
		<scalar dictRef="bo:exactMass" errorValue="210E-6">23.02552</scalar>
		<scalar dictRef="bo:atomicNumber">14</scalar>
	</isotope>
	<isotope id="Si24" number="24" elementType="Si">
		<scalar dictRef="bo:exactMass" errorValue="21E-6">24.011546</scalar>
		<scalar dictRef="bo:halfLife" units="siUnits:s">0.102</scalar>
		<scalar dictRef="bo:atomicNumber">14</scalar>
	</isotope>
	<isotope id="Si25" number="25" elementType="Si">
		<scalar dictRef="bo:exactMass" errorValue="11E-6">25.004106</scalar>
		<scalar dictRef="bo:halfLife" units="siUnits:s">0.22</scalar>
		<scalar dictRef="bo:atomicNumber">14</scalar>
	</isotope>
	<isotope id="Si26" number="26" elementType="Si">
		<scalar dictRef="bo:exactMass" errorValue="3E-6">25.99233</scalar>
		<scalar dictRef="bo:halfLife" units="siUnits:s">2.234</scalar>
		<scalar dictRef="bo:atomicNumber">14</scalar>
	</isotope>
	<isotope id="Si27" number="27" elementType="Si">
		<scalar dictRef="bo:exactMass" errorValue="0.16E-6">26.98670491</scalar>
		<scalar dictRef="bo:halfLife" units="siUnits:s">4.16</scalar>
		<scalar dictRef="bo:atomicNumber">14</scalar>
	</isotope>
	<isotope id="Si28" number="28" elementType="Si">
		<scalar dictRef="bo:relativeAbundance">92.2297</scalar>
		<scalar dictRef="bo:exactMass" errorValue="0.0019E-6">27.97692653</scalar>
		<scalar dictRef="bo:spin">0+</scalar>
		<scalar dictRef="bo:atomicNumber">14</scalar>
	</isotope>
	<isotope id="Si29" number="29" elementType="Si">
		<scalar dictRef="bo:relativeAbundance">4.6832</scalar>
		<scalar dictRef="bo:exactMass" errorValue="0.022E-6">28.9764947</scalar>
		<scalar dictRef="bo:spin">1/2+</scalar>
		<scalar dictRef="bo:magneticMoment">-0.55529</scalar>
		<scalar dictRef="bo:atomicNumber">14</scalar>
	</isotope>
	<isotope id="Si30" number="30" elementType="Si">
		<scalar dictRef="bo:relativeAbundance">3.0872</scalar>
		<scalar dictRef="bo:exactMass" errorValue="0.03E-6">29.97377017</scalar>
		<scalar dictRef="bo:spin">0+</scalar>
		<scalar dictRef="bo:atomicNumber">14</scalar>
	</isotope>
	<isotope id="Si31" number="31" elementType="Si">
		<scalar dictRef="bo:exactMass" errorValue="0.04E-6">30.97536323</scalar>
		<scalar dictRef="bo:halfLife" units="siUnits:s">9438</scalar>
		<scalar dictRef="bo:atomicNumber">14</scalar>
	</isotope>
	<isotope id="Si32" number="32" elementType="Si">
		<scalar dictRef="bo:exactMass" errorValue="0.05E-6">31.97414808</scalar>
		<scalar dictRef="bo:halfLife" units="siUnits:s">4.7304e+09</scalar>
		<scalar dictRef="bo:atomicNumber">14</scalar>
	</isotope>
	<isotope id="Si33" number="33" elementType="Si">
		<scalar dictRef="bo:exactMass" errorValue="17E-6">32.978</scalar>
		<scalar dictRef="bo:halfLife" units="siUnits:s">6.18</scalar>
		<scalar dictRef="bo:atomicNumber">14</scalar>
	</isotope>
	<isotope id="Si34" number="34" elementType="Si">
		<scalar dictRef="bo:exactMass" errorValue="15E-6">33.978576</scalar>
		<scalar dictRef="bo:halfLife" units="siUnits:s">2.77</scalar>
		<scalar dictRef="bo:atomicNumber">14</scalar>
	</isotope>
	<isotope id="Si35" number="35" elementType="Si">
		<scalar dictRef="bo:exactMass" errorValue="40E-6">34.98458</scalar>
		<scalar dictRef="bo:halfLife" units="siUnits:s">0.78</scalar>
		<scalar dictRef="bo:atomicNumber">14</scalar>
	</isotope>
	<isotope id="Si36" number="36" elementType="Si">
		<scalar dictRef="bo:exactMass" errorValue="130E-6">35.9866</scalar>
		<scalar dictRef="bo:halfLife" units="siUnits:s">0.45</scalar>
		<scalar dictRef="bo:atomicNumber">14</scalar>
	</isotope>
	<isotope id="Si37" number="37" elementType="Si">
		<scalar dictRef="bo:exactMass" errorValue="180E-6">36.99294</scalar>
		<scalar dictRef="bo:atomicNumber">14</scalar>
	</isotope>
	<isotope id="Si38" number="38" elementType="Si">
		<scalar dictRef="bo:exactMass" errorValue="150E-6">37.99563</scalar>
		<scalar dictRef="bo:atomicNumber">14</scalar>
	</isotope>
	<isotope id="Si39" number="39" elementType="Si">
		<scalar dictRef="bo:exactMass" errorValue="360E-6">39.00207</scalar>
		<scalar dictRef="bo:atomicNumber">14</scalar>
	</isotope>
	<isotope id="Si40" number="40" elementType="Si">
		<scalar dictRef="bo:exactMass" errorValue="600E-6">40.00587</scalar>
		<scalar dictRef="bo:atomicNumber">14</scalar>
	</isotope>
	<isotope id="Si41" number="41" elementType="Si">
		<scalar dictRef="bo:exactMass" errorValue="1980E-6">41.01456</scalar>
		<scalar dictRef="bo:atomicNumber">14</scalar>
	</isotope>
	<isotope id="Si42" number="42" elementType="Si">
		<scalar dictRef="bo:exactMass" errorValue="540E-6">42.01979</scalar>
		<scalar dictRef="bo:atomicNumber">14</scalar>
	</isotope>
	<isotope id="Si43" number="43" elementType="Si">
		<scalar dictRef="bo:exactMass" errorValue="750E-6">43.02866</scalar>
		<scalar dictRef="bo:atomicNumber">14</scalar>
	</isotope>
	<isotope id="Si44" number="44" elementType="Si">
		<scalar dictRef="bo:exactMass" errorValue="860E-6">44.03526</scalar>
		<scalar dictRef="bo:atomicNumber">14</scalar>
	</isotope>
</isotopeList>
<isotopeList id="P">
	<isotope id="P24" number="24" elementType="P">
		<scalar dictRef="bo:exactMass" errorValue="540E-6">24.03435</scalar>
		<scalar dictRef="bo:atomicNumber">15</scalar>
	</isotope>
	<isotope id="P25" number="25" elementType="P">
		<scalar dictRef="bo:exactMass" errorValue="210E-6">25.02026</scalar>
		<scalar dictRef="bo:atomicNumber">15</scalar>
	</isotope>
	<isotope id="P26" number="26" elementType="P">
		<scalar dictRef="bo:exactMass" errorValue="210E-6">26.01178</scalar>
		<scalar dictRef="bo:halfLife" units="siUnits:s">0.02</scalar>
		<scalar dictRef="bo:atomicNumber">15</scalar>
	</isotope>
	<isotope id="P27" number="27" elementType="P">
		<scalar dictRef="bo:exactMass" errorValue="28E-6">26.99923</scalar>
		<scalar dictRef="bo:halfLife" units="siUnits:s">0.26</scalar>
		<scalar dictRef="bo:atomicNumber">15</scalar>
	</isotope>
	<isotope id="P28" number="28" elementType="P">
		<scalar dictRef="bo:exactMass" errorValue="4E-6">27.992315</scalar>
		<scalar dictRef="bo:halfLife" units="siUnits:s">0.2703</scalar>
		<scalar dictRef="bo:atomicNumber">15</scalar>
	</isotope>
	<isotope id="P29" number="29" elementType="P">
		<scalar dictRef="bo:exactMass" errorValue="0.6E-6">28.9818006</scalar>
		<scalar dictRef="bo:halfLife" units="siUnits:s">4.14</scalar>
		<scalar dictRef="bo:atomicNumber">15</scalar>
	</isotope>
	<isotope id="P30" number="30" elementType="P">
		<scalar dictRef="bo:exactMass" errorValue="0.3E-6">29.9783138</scalar>
		<scalar dictRef="bo:halfLife" units="siUnits:s">149.88</scalar>
		<scalar dictRef="bo:atomicNumber">15</scalar>
	</isotope>
	<isotope id="P31" number="31" elementType="P">
		<scalar dictRef="bo:relativeAbundance">100</scalar>
		<scalar dictRef="bo:exactMass" errorValue="0.2E-6">30.97376163</scalar>
		<scalar dictRef="bo:spin">1/2+</scalar>
		<scalar dictRef="bo:magneticMoment">+1.13160</scalar>
		<scalar dictRef="bo:atomicNumber">15</scalar>
	</isotope>
	<isotope id="P32" number="32" elementType="P">
		<scalar dictRef="bo:exactMass" errorValue="0.2E-6">31.97390727</scalar>
		<scalar dictRef="bo:spin">1+</scalar>
		<scalar dictRef="bo:magneticMoment">-0.2524</scalar>
		<scalar dictRef="bo:halfLife" units="siUnits:s">1.23224e+06</scalar>
		<scalar dictRef="bo:betaminusDecay">1.710</scalar>
		<scalar dictRef="bo:betaminusDecayLikeliness" units="bo:percentage">100.0</scalar>
		<scalar dictRef="bo:atomicNumber">15</scalar>
	</isotope>
	<isotope id="P33" number="33" elementType="P">
		<scalar dictRef="bo:exactMass" errorValue="1.2E-6">32.9717255</scalar>
		<scalar dictRef="bo:halfLife" units="siUnits:s">2.18938e+06</scalar>
		<scalar dictRef="bo:atomicNumber">15</scalar>
	</isotope>
	<isotope id="P34" number="34" elementType="P">
		<scalar dictRef="bo:exactMass" errorValue="5E-6">33.973636</scalar>
		<scalar dictRef="bo:halfLife" units="siUnits:s">12.43</scalar>
		<scalar dictRef="bo:atomicNumber">15</scalar>
	</isotope>
	<isotope id="P35" number="35" elementType="P">
		<scalar dictRef="bo:exactMass" errorValue="2E-6">34.9733141</scalar>
		<scalar dictRef="bo:halfLife" units="siUnits:s">47.3</scalar>
		<scalar dictRef="bo:atomicNumber">15</scalar>
	</isotope>
	<isotope id="P36" number="36" elementType="P">
		<scalar dictRef="bo:exactMass" errorValue="14E-6">35.97826</scalar>
		<scalar dictRef="bo:halfLife" units="siUnits:s">5.6</scalar>
		<scalar dictRef="bo:atomicNumber">15</scalar>
	</isotope>
	<isotope id="P37" number="37" elementType="P">
		<scalar dictRef="bo:exactMass" errorValue="40E-6">36.97961</scalar>
		<scalar dictRef="bo:halfLife" units="siUnits:s">2.31</scalar>
		<scalar dictRef="bo:atomicNumber">15</scalar>
	</isotope>
	<isotope id="P38" number="38" elementType="P">
		<scalar dictRef="bo:exactMass" errorValue="110E-6">37.98416</scalar>
		<scalar dictRef="bo:halfLife" units="siUnits:s">0.64</scalar>
		<scalar dictRef="bo:atomicNumber">15</scalar>
	</isotope>
	<isotope id="P39" number="39" elementType="P">
		<scalar dictRef="bo:exactMass" errorValue="110E-6">38.98618</scalar>
		<scalar dictRef="bo:halfLife" units="siUnits:s">0.16</scalar>
		<scalar dictRef="bo:atomicNumber">15</scalar>
	</isotope>
	<isotope id="P40" number="40" elementType="P">
		<scalar dictRef="bo:exactMass" errorValue="150E-6">39.9913</scalar>
		<scalar dictRef="bo:halfLife" units="siUnits:s">0.26</scalar>
		<scalar dictRef="bo:atomicNumber">15</scalar>
	</isotope>
	<isotope id="P41" number="41" elementType="P">
		<scalar dictRef="bo:exactMass" errorValue="230E-6">40.99434</scalar>
		<scalar dictRef="bo:halfLife" units="siUnits:s">0.12</scalar>
		<scalar dictRef="bo:atomicNumber">15</scalar>
	</isotope>
	<isotope id="P42" number="42" elementType="P">
		<scalar dictRef="bo:exactMass" errorValue="480E-6">42.00101</scalar>
		<scalar dictRef="bo:halfLife" units="siUnits:s">0.11</scalar>
		<scalar dictRef="bo:atomicNumber">15</scalar>
	</isotope>
	<isotope id="P43" number="43" elementType="P">
		<scalar dictRef="bo:exactMass" errorValue="1040E-6">43.00619</scalar>
		<scalar dictRef="bo:halfLife" units="siUnits:s">0.033</scalar>
		<scalar dictRef="bo:atomicNumber">15</scalar>
	</isotope>
	<isotope id="P44" number="44" elementType="P">
		<scalar dictRef="bo:exactMass" errorValue="750E-6">44.01299</scalar>
		<scalar dictRef="bo:atomicNumber">15</scalar>
	</isotope>
	<isotope id="P45" number="45" elementType="P">
		<scalar dictRef="bo:exactMass" errorValue="860E-6">45.01922</scalar>
		<scalar dictRef="bo:atomicNumber">15</scalar>
	</isotope>
	<isotope id="P46" number="46" elementType="P">
		<scalar dictRef="bo:exactMass" errorValue="970E-6">46.02738</scalar>
		<scalar dictRef="bo:atomicNumber">15</scalar>
	</isotope>
</isotopeList>
<isotopeList id="S">
	<isotope id="S26" number="26" elementType="S">
		<scalar dictRef="bo:exactMass" errorValue="320E-6">26.02788</scalar>
		<scalar dictRef="bo:atomicNumber">16</scalar>
	</isotope>
	<isotope id="S27" number="27" elementType="S">
		<scalar dictRef="bo:exactMass" errorValue="220E-6">27.01883</scalar>
		<scalar dictRef="bo:halfLife" units="siUnits:s">0.021</scalar>
		<scalar dictRef="bo:atomicNumber">16</scalar>
	</isotope>
	<isotope id="S28" number="28" elementType="S">
		<scalar dictRef="bo:exactMass" errorValue="170E-6">28.00437</scalar>
		<scalar dictRef="bo:halfLife" units="siUnits:s">0.125</scalar>
		<scalar dictRef="bo:atomicNumber">16</scalar>
	</isotope>
	<isotope id="S29" number="29" elementType="S">
		<scalar dictRef="bo:exactMass" errorValue="50E-6">28.99661</scalar>
		<scalar dictRef="bo:halfLife" units="siUnits:s">0.187</scalar>
		<scalar dictRef="bo:atomicNumber">16</scalar>
	</isotope>
	<isotope id="S30" number="30" elementType="S">
		<scalar dictRef="bo:exactMass" errorValue="3E-6">29.984903</scalar>
		<scalar dictRef="bo:halfLife" units="siUnits:s">1.178</scalar>
		<scalar dictRef="bo:atomicNumber">16</scalar>
	</isotope>
	<isotope id="S31" number="31" elementType="S">
		<scalar dictRef="bo:exactMass" errorValue="1.6E-6">30.9795547</scalar>
		<scalar dictRef="bo:halfLife" units="siUnits:s">2.572</scalar>
		<scalar dictRef="bo:atomicNumber">16</scalar>
	</isotope>
	<isotope id="S32" number="32" elementType="S">
		<scalar dictRef="bo:relativeAbundance">94.93</scalar>
		<scalar dictRef="bo:exactMass" errorValue="0.15E-6">31.972071</scalar>
		<scalar dictRef="bo:spin">0+</scalar>
		<scalar dictRef="bo:atomicNumber">16</scalar>
	</isotope>
	<isotope id="S33" number="33" elementType="S">
		<scalar dictRef="bo:relativeAbundance">0.76</scalar>
		<scalar dictRef="bo:exactMass" errorValue="0.15E-6">32.97145876</scalar>
		<scalar dictRef="bo:spin">3/2+</scalar>
		<scalar dictRef="bo:magneticMoment">+0.643821</scalar>
		<scalar dictRef="bo:atomicNumber">16</scalar>
	</isotope>
	<isotope id="S34" number="34" elementType="S">
		<scalar dictRef="bo:relativeAbundance">4.29</scalar>
		<scalar dictRef="bo:exactMass" errorValue="0.12E-6">33.9678669</scalar>
		<scalar dictRef="bo:spin">0+</scalar>
		<scalar dictRef="bo:atomicNumber">16</scalar>
	</isotope>
	<isotope id="S35" number="35" elementType="S">
		<scalar dictRef="bo:exactMass" errorValue="0.11E-6">34.96903216</scalar>
		<scalar dictRef="bo:spin">3/2+</scalar>
		<scalar dictRef="bo:magneticMoment">+1</scalar>
		<scalar dictRef="bo:halfLife" units="siUnits:s">7.54445e+06</scalar>
		<scalar dictRef="bo:betaminusDecay">0.1674</scalar>
		<scalar dictRef="bo:betaminusDecayLikeliness" units="bo:percentage">100.0</scalar>
		<scalar dictRef="bo:atomicNumber">16</scalar>
	</isotope>
	<isotope id="S36" number="36" elementType="S">
		<scalar dictRef="bo:relativeAbundance">0.02</scalar>
		<scalar dictRef="bo:exactMass" errorValue="0.2E-6">35.96708076</scalar>
		<scalar dictRef="bo:spin">0+</scalar>
		<scalar dictRef="bo:atomicNumber">16</scalar>
	</isotope>
	<isotope id="S37" number="37" elementType="S">
		<scalar dictRef="bo:exactMass" errorValue="0.21E-6">36.97112557</scalar>
		<scalar dictRef="bo:halfLife" units="siUnits:s">303</scalar>
		<scalar dictRef="bo:atomicNumber">16</scalar>
	</isotope>
	<isotope id="S38" number="38" elementType="S">
		<scalar dictRef="bo:exactMass" errorValue="8E-6">37.971163</scalar>
		<scalar dictRef="bo:halfLife" units="siUnits:s">10218</scalar>
		<scalar dictRef="bo:atomicNumber">16</scalar>
	</isotope>
	<isotope id="S39" number="39" elementType="S">
		<scalar dictRef="bo:exactMass" errorValue="50E-6">38.97513</scalar>
		<scalar dictRef="bo:halfLife" units="siUnits:s">11.5</scalar>
		<scalar dictRef="bo:atomicNumber">16</scalar>
	</isotope>
	<isotope id="S40" number="40" elementType="S">
		<scalar dictRef="bo:exactMass" errorValue="150E-6">39.97545</scalar>
		<scalar dictRef="bo:halfLife" units="siUnits:s">8.8</scalar>
		<scalar dictRef="bo:atomicNumber">16</scalar>
	</isotope>
	<isotope id="S41" number="41" elementType="S">
		<scalar dictRef="bo:exactMass" errorValue="130E-6">40.97958</scalar>
		<scalar dictRef="bo:atomicNumber">16</scalar>
	</isotope>
	<isotope id="S42" number="42" elementType="S">
		<scalar dictRef="bo:exactMass" errorValue="130E-6">41.98102</scalar>
		<scalar dictRef="bo:halfLife" units="siUnits:s">0.56</scalar>
		<scalar dictRef="bo:atomicNumber">16</scalar>
	</isotope>
	<isotope id="S43" number="43" elementType="S">
		<scalar dictRef="bo:exactMass" errorValue="220E-6">42.98715</scalar>
		<scalar dictRef="bo:halfLife" units="siUnits:s">0.22</scalar>
		<scalar dictRef="bo:atomicNumber">16</scalar>
	</isotope>
	<isotope id="S44" number="44" elementType="S">
		<scalar dictRef="bo:exactMass" errorValue="420E-6">43.99021</scalar>
		<scalar dictRef="bo:halfLife" units="siUnits:s">0.123</scalar>
		<scalar dictRef="bo:atomicNumber">16</scalar>
	</isotope>
	<isotope id="S45" number="45" elementType="S">
		<scalar dictRef="bo:exactMass" errorValue="1870E-6">44.99651</scalar>
		<scalar dictRef="bo:halfLife" units="siUnits:s">0.082</scalar>
		<scalar dictRef="bo:atomicNumber">16</scalar>
	</isotope>
	<isotope id="S46" number="46" elementType="S">
		<scalar dictRef="bo:exactMass" errorValue="750E-6">46.00075</scalar>
		<scalar dictRef="bo:atomicNumber">16</scalar>
	</isotope>
	<isotope id="S47" number="47" elementType="S">
		<scalar dictRef="bo:exactMass" errorValue="860E-6">47.00859</scalar>
		<scalar dictRef="bo:atomicNumber">16</scalar>
	</isotope>
	<isotope id="S48" number="48" elementType="S">
		<scalar dictRef="bo:exactMass" errorValue="970E-6">48.01417</scalar>
		<scalar dictRef="bo:atomicNumber">16</scalar>
	</isotope>
	<isotope id="S49" number="49" elementType="S">
		<scalar dictRef="bo:exactMass" errorValue="1020E-6">49.02362</scalar>
		<scalar dictRef="bo:atomicNumber">16</scalar>
	</isotope>
</isotopeList>
<isotopeList id="Cl">
	<isotope id="Cl28" number="28" elementType="Cl">
		<scalar dictRef="bo:exactMass" errorValue="540E-6">28.02851</scalar>
		<scalar dictRef="bo:atomicNumber">17</scalar>
	</isotope>
	<isotope id="Cl29" number="29" elementType="Cl">
		<scalar dictRef="bo:exactMass" errorValue="210E-6">29.01411</scalar>
		<scalar dictRef="bo:atomicNumber">17</scalar>
	</isotope>
	<isotope id="Cl30" number="30" elementType="Cl">
		<scalar dictRef="bo:exactMass" errorValue="210E-6">30.00477</scalar>
		<scalar dictRef="bo:atomicNumber">17</scalar>
	</isotope>
	<isotope id="Cl31" number="31" elementType="Cl">
		<scalar dictRef="bo:exactMass" errorValue="50E-6">30.99241</scalar>
		<scalar dictRef="bo:halfLife" units="siUnits:s">0.15</scalar>
		<scalar dictRef="bo:atomicNumber">17</scalar>
	</isotope>
	<isotope id="Cl32" number="32" elementType="Cl">
		<scalar dictRef="bo:exactMass" errorValue="7E-6">31.98569</scalar>
		<scalar dictRef="bo:halfLife" units="siUnits:s">0.298</scalar>
		<scalar dictRef="bo:atomicNumber">17</scalar>
	</isotope>
	<isotope id="Cl33" number="33" elementType="Cl">
		<scalar dictRef="bo:exactMass" errorValue="0.5E-6">32.9774519</scalar>
		<scalar dictRef="bo:halfLife" units="siUnits:s">2.511</scalar>
		<scalar dictRef="bo:atomicNumber">17</scalar>
	</isotope>
	<isotope id="Cl34" number="34" elementType="Cl">
		<scalar dictRef="bo:exactMass" errorValue="0.19E-6">33.97376282</scalar>
		<scalar dictRef="bo:halfLife" units="siUnits:s">1.5264</scalar>
		<scalar dictRef="bo:atomicNumber">17</scalar>
	</isotope>
	<isotope id="Cl35" number="35" elementType="Cl">
		<scalar dictRef="bo:relativeAbundance">75.78</scalar>
		<scalar dictRef="bo:exactMass" errorValue="0.04E-6">34.96885268</scalar>
		<scalar dictRef="bo:spin">3/2+</scalar>
		<scalar dictRef="bo:magneticMoment">+0.82187</scalar>
		<scalar dictRef="bo:atomicNumber">17</scalar>
	</isotope>
	<isotope id="Cl36" number="36" elementType="Cl">
		<scalar dictRef="bo:exactMass" errorValue="0.08E-6">35.96830698</scalar>
		<scalar dictRef="bo:atomicNumber">17</scalar>
	</isotope>
	<isotope id="Cl37" number="37" elementType="Cl">
		<scalar dictRef="bo:relativeAbundance">24.22</scalar>
		<scalar dictRef="bo:exactMass" errorValue="0.05E-6">36.96590259</scalar>
		<scalar dictRef="bo:spin">3/2+</scalar>
		<scalar dictRef="bo:magneticMoment">+0.68412</scalar>
		<scalar dictRef="bo:atomicNumber">17</scalar>
	</isotope>
	<isotope id="Cl38" number="38" elementType="Cl">
		<scalar dictRef="bo:exactMass" errorValue="0.1E-6">37.96801043</scalar>
		<scalar dictRef="bo:halfLife" units="siUnits:s">2234.4</scalar>
		<scalar dictRef="bo:atomicNumber">17</scalar>
	</isotope>
	<isotope id="Cl39" number="39" elementType="Cl">
		<scalar dictRef="bo:exactMass" errorValue="1.9E-6">38.9680082</scalar>
		<scalar dictRef="bo:halfLife" units="siUnits:s">3336</scalar>
		<scalar dictRef="bo:atomicNumber">17</scalar>
	</isotope>
	<isotope id="Cl40" number="40" elementType="Cl">
		<scalar dictRef="bo:exactMass" errorValue="30E-6">39.97042</scalar>
		<scalar dictRef="bo:halfLife" units="siUnits:s">81</scalar>
		<scalar dictRef="bo:atomicNumber">17</scalar>
	</isotope>
	<isotope id="Cl41" number="41" elementType="Cl">
		<scalar dictRef="bo:exactMass" errorValue="70E-6">40.97068</scalar>
		<scalar dictRef="bo:halfLife" units="siUnits:s">38.4</scalar>
		<scalar dictRef="bo:atomicNumber">17</scalar>
	</isotope>
	<isotope id="Cl42" number="42" elementType="Cl">
		<scalar dictRef="bo:exactMass" errorValue="150E-6">41.97325</scalar>
		<scalar dictRef="bo:halfLife" units="siUnits:s">6.8</scalar>
		<scalar dictRef="bo:atomicNumber">17</scalar>
	</isotope>
	<isotope id="Cl43" number="43" elementType="Cl">
		<scalar dictRef="bo:exactMass" errorValue="170E-6">42.97405</scalar>
		<scalar dictRef="bo:halfLife" units="siUnits:s">3.3</scalar>
		<scalar dictRef="bo:atomicNumber">17</scalar>
	</isotope>
	<isotope id="Cl44" number="44" elementType="Cl">
		<scalar dictRef="bo:exactMass" errorValue="120E-6">43.97828</scalar>
		<scalar dictRef="bo:halfLife" units="siUnits:s">0.434</scalar>
		<scalar dictRef="bo:atomicNumber">17</scalar>
	</isotope>
	<isotope id="Cl45" number="45" elementType="Cl">
		<scalar dictRef="bo:exactMass" errorValue="130E-6">44.98029</scalar>
		<scalar dictRef="bo:halfLife" units="siUnits:s">0.4</scalar>
		<scalar dictRef="bo:atomicNumber">17</scalar>
	</isotope>
	<isotope id="Cl46" number="46" elementType="Cl">
		<scalar dictRef="bo:exactMass" errorValue="770E-6">45.98421</scalar>
		<scalar dictRef="bo:halfLife" units="siUnits:s">0.223</scalar>
		<scalar dictRef="bo:atomicNumber">17</scalar>
	</isotope>
	<isotope id="Cl47" number="47" elementType="Cl">
		<scalar dictRef="bo:exactMass" errorValue="640E-6">46.98871</scalar>
		<scalar dictRef="bo:atomicNumber">17</scalar>
	</isotope>
	<isotope id="Cl48" number="48" elementType="Cl">
		<scalar dictRef="bo:exactMass" errorValue="750E-6">47.99495</scalar>
		<scalar dictRef="bo:atomicNumber">17</scalar>
	</isotope>
	<isotope id="Cl49" number="49" elementType="Cl">
		<scalar dictRef="bo:exactMass" errorValue="860E-6">49.00032</scalar>
		<scalar dictRef="bo:atomicNumber">17</scalar>
	</isotope>
	<isotope id="Cl50" number="50" elementType="Cl">
		<scalar dictRef="bo:exactMass" errorValue="970E-6">50.00784</scalar>
		<scalar dictRef="bo:atomicNumber">17</scalar>
	</isotope>
	<isotope id="Cl51" number="51" elementType="Cl">
		<scalar dictRef="bo:exactMass" errorValue="1070E-6">51.01449</scalar>
		<scalar dictRef="bo:atomicNumber">17</scalar>
	</isotope>
</isotopeList>
<isotopeList id="Ar">
	<isotope id="Ar30" number="30" elementType="Ar">
		<scalar dictRef="bo:exactMass" errorValue="320E-6">30.02156</scalar>
		<scalar dictRef="bo:halfLife" units="siUnits:s">2e-08</scalar>
		<scalar dictRef="bo:atomicNumber">18</scalar>
	</isotope>
	<isotope id="Ar31" number="31" elementType="Ar">
		<scalar dictRef="bo:exactMass" errorValue="220E-6">31.01212</scalar>
		<scalar dictRef="bo:halfLife" units="siUnits:s">0.0151</scalar>
		<scalar dictRef="bo:atomicNumber">18</scalar>
	</isotope>
	<isotope id="Ar32" number="32" elementType="Ar">
		<scalar dictRef="bo:exactMass" errorValue="1.9E-6">31.997638</scalar>
		<scalar dictRef="bo:halfLife" units="siUnits:s">0.098</scalar>
		<scalar dictRef="bo:atomicNumber">18</scalar>
	</isotope>
	<isotope id="Ar33" number="33" elementType="Ar">
		<scalar dictRef="bo:exactMass" errorValue="0.5E-6">32.9899257</scalar>
		<scalar dictRef="bo:halfLife" units="siUnits:s">0.173</scalar>
		<scalar dictRef="bo:atomicNumber">18</scalar>
	</isotope>
	<isotope id="Ar34" number="34" elementType="Ar">
		<scalar dictRef="bo:exactMass" errorValue="0.4E-6">33.9802712</scalar>
		<scalar dictRef="bo:halfLife" units="siUnits:s">0.8445</scalar>
		<scalar dictRef="bo:atomicNumber">18</scalar>
	</isotope>
	<isotope id="Ar35" number="35" elementType="Ar">
		<scalar dictRef="bo:exactMass" errorValue="0.8E-6">34.9752576</scalar>
		<scalar dictRef="bo:halfLife" units="siUnits:s">1.775</scalar>
		<scalar dictRef="bo:atomicNumber">18</scalar>
	</isotope>
	<isotope id="Ar36" number="36" elementType="Ar">
		<scalar dictRef="bo:relativeAbundance">0.3365</scalar>
		<scalar dictRef="bo:exactMass" errorValue="0.029E-6">35.96754511</scalar>
		<scalar dictRef="bo:spin">0+</scalar>
		<scalar dictRef="bo:atomicNumber">18</scalar>
	</isotope>
	<isotope id="Ar37" number="37" elementType="Ar">
		<scalar dictRef="bo:exactMass" errorValue="0.22E-6">36.96677632</scalar>
		<scalar dictRef="bo:halfLife" units="siUnits:s">3.02746e+06</scalar>
		<scalar dictRef="bo:atomicNumber">18</scalar>
	</isotope>
	<isotope id="Ar38" number="38" elementType="Ar">
		<scalar dictRef="bo:relativeAbundance">0.0632</scalar>
		<scalar dictRef="bo:exactMass" errorValue="0.4E-6">37.9627324</scalar>
		<scalar dictRef="bo:spin">0+</scalar>
		<scalar dictRef="bo:atomicNumber">18</scalar>
	</isotope>
	<isotope id="Ar39" number="39" elementType="Ar">
		<scalar dictRef="bo:exactMass" errorValue="5E-6">38.964313</scalar>
		<scalar dictRef="bo:halfLife" units="siUnits:s">8.48318e+09</scalar>
		<scalar dictRef="bo:atomicNumber">18</scalar>
	</isotope>
	<isotope id="Ar40" number="40" elementType="Ar">
		<scalar dictRef="bo:relativeAbundance">99.6003</scalar>
		<scalar dictRef="bo:exactMass" errorValue="0.0029E-6">39.96238312</scalar>
		<scalar dictRef="bo:spin">0+</scalar>
		<scalar dictRef="bo:atomicNumber">18</scalar>
	</isotope>
	<isotope id="Ar41" number="41" elementType="Ar">
		<scalar dictRef="bo:exactMass" errorValue="0.4E-6">40.9645006</scalar>
		<scalar dictRef="bo:halfLife" units="siUnits:s">6560.4</scalar>
		<scalar dictRef="bo:atomicNumber">18</scalar>
	</isotope>
	<isotope id="Ar42" number="42" elementType="Ar">
		<scalar dictRef="bo:exactMass" errorValue="6E-6">41.963046</scalar>
		<scalar dictRef="bo:halfLife" units="siUnits:s">1.03753e+09</scalar>
		<scalar dictRef="bo:atomicNumber">18</scalar>
	</isotope>
	<isotope id="Ar43" number="43" elementType="Ar">
		<scalar dictRef="bo:exactMass" errorValue="6E-6">42.965636</scalar>
		<scalar dictRef="bo:halfLife" units="siUnits:s">322.2</scalar>
		<scalar dictRef="bo:atomicNumber">18</scalar>
	</isotope>
	<isotope id="Ar44" number="44" elementType="Ar">
		<scalar dictRef="bo:exactMass" errorValue="1.7E-6">43.964924</scalar>
		<scalar dictRef="bo:halfLife" units="siUnits:s">712.2</scalar>
		<scalar dictRef="bo:atomicNumber">18</scalar>
	</isotope>
	<isotope id="Ar45" number="45" elementType="Ar">
		<scalar dictRef="bo:exactMass" errorValue="0.6E-6">44.96804</scalar>
		<scalar dictRef="bo:halfLife" units="siUnits:s">21.48</scalar>
		<scalar dictRef="bo:atomicNumber">18</scalar>
	</isotope>
	<isotope id="Ar46" number="46" elementType="Ar">
		<scalar dictRef="bo:exactMass" errorValue="40E-6">45.96809</scalar>
		<scalar dictRef="bo:halfLife" units="siUnits:s">8.4</scalar>
		<scalar dictRef="bo:atomicNumber">18</scalar>
	</isotope>
	<isotope id="Ar47" number="47" elementType="Ar">
		<scalar dictRef="bo:exactMass" errorValue="110E-6">46.97219</scalar>
		<scalar dictRef="bo:halfLife" units="siUnits:s">0.7</scalar>
		<scalar dictRef="bo:atomicNumber">18</scalar>
	</isotope>
	<isotope id="Ar48" number="48" elementType="Ar">
		<scalar dictRef="bo:exactMass" errorValue="320E-6">47.97454</scalar>
		<scalar dictRef="bo:atomicNumber">18</scalar>
	</isotope>
	<isotope id="Ar49" number="49" elementType="Ar">
		<scalar dictRef="bo:exactMass" errorValue="540E-6">48.98052</scalar>
		<scalar dictRef="bo:atomicNumber">18</scalar>
	</isotope>
	<isotope id="Ar50" number="50" elementType="Ar">
		<scalar dictRef="bo:exactMass" errorValue="750E-6">49.98443</scalar>
		<scalar dictRef="bo:atomicNumber">18</scalar>
	</isotope>
	<isotope id="Ar51" number="51" elementType="Ar">
		<scalar dictRef="bo:exactMass" errorValue="750E-6">50.99163</scalar>
		<scalar dictRef="bo:atomicNumber">18</scalar>
	</isotope>
	<isotope id="Ar52" number="52" elementType="Ar">
		<scalar dictRef="bo:exactMass" errorValue="970E-6">51.99678</scalar>
		<scalar dictRef="bo:atomicNumber">18</scalar>
	</isotope>
	<isotope id="Ar53" number="53" elementType="Ar">
		<scalar dictRef="bo:exactMass" errorValue="1070E-6">53.00494</scalar>
		<scalar dictRef="bo:atomicNumber">18</scalar>
	</isotope>
</isotopeList>
<isotopeList id="K">
	<isotope id="K32" number="32" elementType="K">
		<scalar dictRef="bo:exactMass" errorValue="540E-6">32.02192</scalar>
		<scalar dictRef="bo:atomicNumber">19</scalar>
	</isotope>
	<isotope id="K33" number="33" elementType="K">
		<scalar dictRef="bo:exactMass" errorValue="210E-6">33.00726</scalar>
		<scalar dictRef="bo:atomicNumber">19</scalar>
	</isotope>
	<isotope id="K34" number="34" elementType="K">
		<scalar dictRef="bo:exactMass" errorValue="320E-6">33.99841</scalar>
		<scalar dictRef="bo:atomicNumber">19</scalar>
	</isotope>
	<isotope id="K35" number="35" elementType="K">
		<scalar dictRef="bo:exactMass" errorValue="21E-6">34.98801</scalar>
		<scalar dictRef="bo:halfLife" units="siUnits:s">0.19</scalar>
		<scalar dictRef="bo:atomicNumber">19</scalar>
	</isotope>
	<isotope id="K36" number="36" elementType="K">
		<scalar dictRef="bo:exactMass" errorValue="8E-6">35.981292</scalar>
		<scalar dictRef="bo:halfLife" units="siUnits:s">0.342</scalar>
		<scalar dictRef="bo:atomicNumber">19</scalar>
	</isotope>
	<isotope id="K37" number="37" elementType="K">
		<scalar dictRef="bo:exactMass" errorValue="0.1E-6">36.97337589</scalar>
		<scalar dictRef="bo:halfLife" units="siUnits:s">1.226</scalar>
		<scalar dictRef="bo:atomicNumber">19</scalar>
	</isotope>
	<isotope id="K38" number="38" elementType="K">
		<scalar dictRef="bo:exactMass" errorValue="0.5E-6">37.9690812</scalar>
		<scalar dictRef="bo:halfLife" units="siUnits:s">458.16</scalar>
		<scalar dictRef="bo:atomicNumber">19</scalar>
	</isotope>
	<isotope id="K39" number="39" elementType="K">
		<scalar dictRef="bo:relativeAbundance">93.2581</scalar>
		<scalar dictRef="bo:exactMass" errorValue="0.2E-6">38.96370668</scalar>
		<scalar dictRef="bo:spin">3/2+</scalar>
		<scalar dictRef="bo:magneticMoment">+0.391466</scalar>
		<scalar dictRef="bo:atomicNumber">19</scalar>
	</isotope>
	<isotope id="K40" number="40" elementType="K">
		<scalar dictRef="bo:relativeAbundance">0.0117</scalar>
		<scalar dictRef="bo:exactMass" errorValue="0.21E-6">39.96399848</scalar>
		<scalar dictRef="bo:spin">4-</scalar>
		<scalar dictRef="bo:magneticMoment">-1.298099</scalar>
		<scalar dictRef="bo:halfLife" units="units:y">1277000000</scalar>
		<scalar dictRef="bo:betaminusDecay">1.32</scalar>
		<scalar dictRef="bo:betaminusDecayLikeliness" units="bo:percentage">89.33</scalar>
		<scalar dictRef="bo:ecDecay"></scalar>
		<scalar dictRef="bo:ecDecayLikeliness" units="bo:percentage">10.67</scalar>
		<scalar dictRef="bo:atomicNumber">19</scalar>
	</isotope>
	<isotope id="K41" number="41" elementType="K">
		<scalar dictRef="bo:relativeAbundance">6.7302</scalar>
		<scalar dictRef="bo:exactMass" errorValue="0.21E-6">40.96182576</scalar>
		<scalar dictRef="bo:spin">3/2+</scalar>
		<scalar dictRef="bo:magneticMoment">+0.2148699</scalar>
		<scalar dictRef="bo:atomicNumber">19</scalar>
	</isotope>
	<isotope id="K42" number="42" elementType="K">
		<scalar dictRef="bo:exactMass" errorValue="0.24E-6">41.96240281</scalar>
		<scalar dictRef="bo:halfLife" units="siUnits:s">44496</scalar>
		<scalar dictRef="bo:atomicNumber">19</scalar>
	</isotope>
	<isotope id="K43" number="43" elementType="K">
		<scalar dictRef="bo:exactMass" errorValue="10E-6">42.960716</scalar>
		<scalar dictRef="bo:halfLife" units="siUnits:s">80280</scalar>
		<scalar dictRef="bo:atomicNumber">19</scalar>
	</isotope>
	<isotope id="K44" number="44" elementType="K">
		<scalar dictRef="bo:exactMass" errorValue="40E-6">43.96156</scalar>
		<scalar dictRef="bo:halfLife" units="siUnits:s">1327.8</scalar>
		<scalar dictRef="bo:atomicNumber">19</scalar>
	</isotope>
	<isotope id="K45" number="45" elementType="K">
		<scalar dictRef="bo:exactMass" errorValue="11E-6">44.960699</scalar>
		<scalar dictRef="bo:halfLife" units="siUnits:s">1038</scalar>
		<scalar dictRef="bo:atomicNumber">19</scalar>
	</isotope>
	<isotope id="K46" number="46" elementType="K">
		<scalar dictRef="bo:exactMass" errorValue="17E-6">45.961977</scalar>
		<scalar dictRef="bo:halfLife" units="siUnits:s">105</scalar>
		<scalar dictRef="bo:atomicNumber">19</scalar>
	</isotope>
	<isotope id="K47" number="47" elementType="K">
		<scalar dictRef="bo:exactMass" errorValue="9E-6">46.961678</scalar>
		<scalar dictRef="bo:halfLife" units="siUnits:s">17.5</scalar>
		<scalar dictRef="bo:atomicNumber">19</scalar>
	</isotope>
	<isotope id="K48" number="48" elementType="K">
		<scalar dictRef="bo:exactMass" errorValue="26E-6">47.965514</scalar>
		<scalar dictRef="bo:halfLife" units="siUnits:s">6.8</scalar>
		<scalar dictRef="bo:atomicNumber">19</scalar>
	</isotope>
	<isotope id="K49" number="49" elementType="K">
		<scalar dictRef="bo:exactMass" errorValue="80E-6">48.96745</scalar>
		<scalar dictRef="bo:halfLife" units="siUnits:s">1.26</scalar>
		<scalar dictRef="bo:atomicNumber">19</scalar>
	</isotope>
	<isotope id="K50" number="50" elementType="K">
		<scalar dictRef="bo:exactMass" errorValue="300E-6">49.97278</scalar>
		<scalar dictRef="bo:halfLife" units="siUnits:s">0.472</scalar>
		<scalar dictRef="bo:atomicNumber">19</scalar>
	</isotope>
	<isotope id="K51" number="51" elementType="K">
		<scalar dictRef="bo:exactMass" errorValue="540E-6">50.97638</scalar>
		<scalar dictRef="bo:halfLife" units="siUnits:s">0.365</scalar>
		<scalar dictRef="bo:atomicNumber">19</scalar>
	</isotope>
	<isotope id="K52" number="52" elementType="K">
		<scalar dictRef="bo:exactMass" errorValue="750E-6">51.98261</scalar>
		<scalar dictRef="bo:halfLife" units="siUnits:s">0.105</scalar>
		<scalar dictRef="bo:atomicNumber">19</scalar>
	</isotope>
	<isotope id="K53" number="53" elementType="K">
		<scalar dictRef="bo:exactMass" errorValue="750E-6">52.98712</scalar>
		<scalar dictRef="bo:halfLife" units="siUnits:s">0.03</scalar>
		<scalar dictRef="bo:atomicNumber">19</scalar>
	</isotope>
	<isotope id="K54" number="54" elementType="K">
		<scalar dictRef="bo:exactMass" errorValue="970E-6">53.9942</scalar>
		<scalar dictRef="bo:halfLife" units="siUnits:s">0.01</scalar>
		<scalar dictRef="bo:atomicNumber">19</scalar>
	</isotope>
	<isotope id="K55" number="55" elementType="K">
		<scalar dictRef="bo:exactMass" errorValue="1070E-6">54.99971</scalar>
		<scalar dictRef="bo:atomicNumber">19</scalar>
	</isotope>
</isotopeList>
<isotopeList id="Ca">
	<isotope id="Ca34" number="34" elementType="Ca">
		<scalar dictRef="bo:exactMass" errorValue="320E-6">34.01412</scalar>
		<scalar dictRef="bo:atomicNumber">20</scalar>
	</isotope>
	<isotope id="Ca35" number="35" elementType="Ca">
		<scalar dictRef="bo:exactMass" errorValue="210E-6">35.00494</scalar>
		<scalar dictRef="bo:halfLife" units="siUnits:s">0.05</scalar>
		<scalar dictRef="bo:atomicNumber">20</scalar>
	</isotope>
	<isotope id="Ca36" number="36" elementType="Ca">
		<scalar dictRef="bo:exactMass" errorValue="40E-6">35.99309</scalar>
		<scalar dictRef="bo:halfLife" units="siUnits:s">0.102</scalar>
		<scalar dictRef="bo:atomicNumber">20</scalar>
	</isotope>
	<isotope id="Ca37" number="37" elementType="Ca">
		<scalar dictRef="bo:exactMass" errorValue="24E-6">36.98587</scalar>
		<scalar dictRef="bo:halfLife" units="siUnits:s">0.1811</scalar>
		<scalar dictRef="bo:atomicNumber">20</scalar>
	</isotope>
	<isotope id="Ca38" number="38" elementType="Ca">
		<scalar dictRef="bo:exactMass" errorValue="5E-6">37.976318</scalar>
		<scalar dictRef="bo:halfLife" units="siUnits:s">0.44</scalar>
		<scalar dictRef="bo:atomicNumber">20</scalar>
	</isotope>
	<isotope id="Ca39" number="39" elementType="Ca">
		<scalar dictRef="bo:exactMass" errorValue="2E-6">38.9707197</scalar>
		<scalar dictRef="bo:halfLife" units="siUnits:s">0.8596</scalar>
		<scalar dictRef="bo:atomicNumber">20</scalar>
	</isotope>
	<isotope id="Ca40" number="40" elementType="Ca">
		<scalar dictRef="bo:relativeAbundance">96.941</scalar>
		<scalar dictRef="bo:exactMass" errorValue="0.22E-6">39.96259098</scalar>
		<scalar dictRef="bo:spin">0+</scalar>
		<scalar dictRef="bo:atomicNumber">20</scalar>
	</isotope>
	<isotope id="Ca41" number="41" elementType="Ca">
		<scalar dictRef="bo:exactMass" errorValue="0.26E-6">40.96227806</scalar>
		<scalar dictRef="bo:atomicNumber">20</scalar>
	</isotope>
	<isotope id="Ca42" number="42" elementType="Ca">
		<scalar dictRef="bo:relativeAbundance">0.647</scalar>
		<scalar dictRef="bo:exactMass" errorValue="0.27E-6">41.95861801</scalar>
		<scalar dictRef="bo:spin">0+</scalar>
		<scalar dictRef="bo:atomicNumber">20</scalar>
	</isotope>
	<isotope id="Ca43" number="43" elementType="Ca">
		<scalar dictRef="bo:relativeAbundance">0.135</scalar>
		<scalar dictRef="bo:exactMass" errorValue="0.3E-6">42.9587666</scalar>
		<scalar dictRef="bo:spin">7/2-</scalar>
		<scalar dictRef="bo:magneticMoment">+1.31725</scalar>
		<scalar dictRef="bo:atomicNumber">20</scalar>
	</isotope>
	<isotope id="Ca44" number="44" elementType="Ca">
		<scalar dictRef="bo:relativeAbundance">2.086</scalar>
		<scalar dictRef="bo:exactMass" errorValue="0.4E-6">43.9554818</scalar>
		<scalar dictRef="bo:spin">0+</scalar>
		<scalar dictRef="bo:atomicNumber">20</scalar>
	</isotope>
	<isotope id="Ca45" number="45" elementType="Ca">
		<scalar dictRef="bo:exactMass" errorValue="0.4E-6">44.9561866</scalar>
		<scalar dictRef="bo:spin">7/2-</scalar>
		<scalar dictRef="bo:halfLife" units="siUnits:s">1.40495e+07</scalar>
		<scalar dictRef="bo:atomicNumber">20</scalar>
	</isotope>
	<isotope id="Ca46" number="46" elementType="Ca">
		<scalar dictRef="bo:relativeAbundance">0.004</scalar>
		<scalar dictRef="bo:exactMass" errorValue="2.4E-6">45.9536926</scalar>
		<scalar dictRef="bo:betaminusDecay">0.257</scalar>
		<scalar dictRef="bo:betaminusDecayLikeliness" units="bo:percentage">100.0</scalar>
		<scalar dictRef="bo:atomicNumber">20</scalar>
	</isotope>
	<isotope id="Ca47" number="47" elementType="Ca">
		<scalar dictRef="bo:exactMass" errorValue="2.4E-6">46.954546</scalar>
		<scalar dictRef="bo:halfLife" units="siUnits:s">391910</scalar>
		<scalar dictRef="bo:atomicNumber">20</scalar>
	</isotope>
	<isotope id="Ca48" number="48" elementType="Ca">
		<scalar dictRef="bo:relativeAbundance">0.187</scalar>
		<scalar dictRef="bo:exactMass" errorValue="4E-6">47.952534</scalar>
		<scalar dictRef="bo:spin">0+</scalar>
		<scalar dictRef="bo:atomicNumber">20</scalar>
	</isotope>
	<isotope id="Ca49" number="49" elementType="Ca">
		<scalar dictRef="bo:exactMass" errorValue="4E-6">48.955674</scalar>
		<scalar dictRef="bo:halfLife" units="siUnits:s">523.08</scalar>
		<scalar dictRef="bo:atomicNumber">20</scalar>
	</isotope>
	<isotope id="Ca50" number="50" elementType="Ca">
		<scalar dictRef="bo:exactMass" errorValue="10E-6">49.957519</scalar>
		<scalar dictRef="bo:halfLife" units="siUnits:s">13.9</scalar>
		<scalar dictRef="bo:atomicNumber">20</scalar>
	</isotope>
	<isotope id="Ca51" number="51" elementType="Ca">
		<scalar dictRef="bo:exactMass" errorValue="100E-6">50.9615</scalar>
		<scalar dictRef="bo:halfLife" units="siUnits:s">10</scalar>
		<scalar dictRef="bo:atomicNumber">20</scalar>
	</isotope>
	<isotope id="Ca52" number="52" elementType="Ca">
		<scalar dictRef="bo:exactMass" errorValue="750E-6">51.9651</scalar>
		<scalar dictRef="bo:halfLife" units="siUnits:s">4.6</scalar>
		<scalar dictRef="bo:atomicNumber">20</scalar>
	</isotope>
	<isotope id="Ca53" number="53" elementType="Ca">
		<scalar dictRef="bo:exactMass" errorValue="540E-6">52.97005</scalar>
		<scalar dictRef="bo:halfLife" units="siUnits:s">0.09</scalar>
		<scalar dictRef="bo:atomicNumber">20</scalar>
	</isotope>
	<isotope id="Ca54" number="54" elementType="Ca">
		<scalar dictRef="bo:exactMass" errorValue="750E-6">53.97435</scalar>
		<scalar dictRef="bo:atomicNumber">20</scalar>
	</isotope>
	<isotope id="Ca55" number="55" elementType="Ca">
		<scalar dictRef="bo:exactMass" errorValue="750E-6">54.98055</scalar>
		<scalar dictRef="bo:atomicNumber">20</scalar>
	</isotope>
	<isotope id="Ca56" number="56" elementType="Ca">
		<scalar dictRef="bo:exactMass" errorValue="970E-6">55.98557</scalar>
		<scalar dictRef="bo:atomicNumber">20</scalar>
	</isotope>
	<isotope id="Ca57" number="57" elementType="Ca">
		<scalar dictRef="bo:exactMass" errorValue="1070E-6">56.99236</scalar>
		<scalar dictRef="bo:atomicNumber">20</scalar>
	</isotope>
</isotopeList>
<isotopeList id="Sc">
	<isotope id="Sc36" number="36" elementType="Sc">
		<scalar dictRef="bo:exactMass" errorValue="540E-6">36.01492</scalar>
		<scalar dictRef="bo:atomicNumber">21</scalar>
	</isotope>
	<isotope id="Sc37" number="37" elementType="Sc">
		<scalar dictRef="bo:exactMass" errorValue="320E-6">37.00305</scalar>
		<scalar dictRef="bo:atomicNumber">21</scalar>
	</isotope>
	<isotope id="Sc38" number="38" elementType="Sc">
		<scalar dictRef="bo:exactMass" errorValue="320E-6">37.9947</scalar>
		<scalar dictRef="bo:atomicNumber">21</scalar>
	</isotope>
	<isotope id="Sc39" number="39" elementType="Sc">
		<scalar dictRef="bo:exactMass" errorValue="26E-6">38.98479</scalar>
		<scalar dictRef="bo:atomicNumber">21</scalar>
	</isotope>
	<isotope id="Sc40" number="40" elementType="Sc">
		<scalar dictRef="bo:exactMass" errorValue="3E-6">39.977967</scalar>
		<scalar dictRef="bo:halfLife" units="siUnits:s">0.1823</scalar>
		<scalar dictRef="bo:atomicNumber">21</scalar>
	</isotope>
	<isotope id="Sc41" number="41" elementType="Sc">
		<scalar dictRef="bo:exactMass" errorValue="0.24E-6">40.96925113</scalar>
		<scalar dictRef="bo:halfLife" units="siUnits:s">0.5963</scalar>
		<scalar dictRef="bo:atomicNumber">21</scalar>
	</isotope>
	<isotope id="Sc42" number="42" elementType="Sc">
		<scalar dictRef="bo:exactMass" errorValue="0.29E-6">41.96551643</scalar>
		<scalar dictRef="bo:halfLife" units="siUnits:s">0.6813</scalar>
		<scalar dictRef="bo:atomicNumber">21</scalar>
	</isotope>
	<isotope id="Sc43" number="43" elementType="Sc">
		<scalar dictRef="bo:exactMass" errorValue="2E-6">42.9611507</scalar>
		<scalar dictRef="bo:halfLife" units="siUnits:s">14007.6</scalar>
		<scalar dictRef="bo:atomicNumber">21</scalar>
	</isotope>
	<isotope id="Sc44" number="44" elementType="Sc">
		<scalar dictRef="bo:exactMass" errorValue="1.9E-6">43.9594028</scalar>
		<scalar dictRef="bo:halfLife" units="siUnits:s">14137.2</scalar>
		<scalar dictRef="bo:atomicNumber">21</scalar>
	</isotope>
	<isotope id="Sc45" number="45" elementType="Sc">
		<scalar dictRef="bo:relativeAbundance">100</scalar>
		<scalar dictRef="bo:exactMass" errorValue="0.9E-6">44.9559119</scalar>
		<scalar dictRef="bo:spin">7/2-</scalar>
		<scalar dictRef="bo:magneticMoment">+4.756483</scalar>
		<scalar dictRef="bo:atomicNumber">21</scalar>
	</isotope>
	<isotope id="Sc46" number="46" elementType="Sc">
		<scalar dictRef="bo:exactMass" errorValue="0.9E-6">45.9551719</scalar>
		<scalar dictRef="bo:spin">4+</scalar>
		<scalar dictRef="bo:halfLife" units="siUnits:s">7.23946e+06</scalar>
		<scalar dictRef="bo:betaminusDecay">2.367</scalar>
		<scalar dictRef="bo:betaminusDecayLikeliness" units="bo:percentage">100.0</scalar>
		<scalar dictRef="bo:atomicNumber">21</scalar>
	</isotope>
	<isotope id="Sc47" number="47" elementType="Sc">
		<scalar dictRef="bo:exactMass" errorValue="2.2E-6">46.9524075</scalar>
		<scalar dictRef="bo:spin">7/2-</scalar>
		<scalar dictRef="bo:halfLife" units="siUnits:s">289371</scalar>
		<scalar dictRef="bo:betaminusDecay">0.601</scalar>
		<scalar dictRef="bo:betaminusDecayLikeliness" units="bo:percentage">100.0</scalar>
		<scalar dictRef="bo:atomicNumber">21</scalar>
	</isotope>
	<isotope id="Sc48" number="48" elementType="Sc">
		<scalar dictRef="bo:exactMass" errorValue="6E-6">47.952231</scalar>
		<scalar dictRef="bo:spin">6+</scalar>
		<scalar dictRef="bo:halfLife" units="siUnits:s">157212</scalar>
		<scalar dictRef="bo:betaminusDecay">4.0</scalar>
		<scalar dictRef="bo:betaminusDecayLikeliness" units="bo:percentage">100.0</scalar>
		<scalar dictRef="bo:atomicNumber">21</scalar>
	</isotope>
	<isotope id="Sc49" number="49" elementType="Sc">
		<scalar dictRef="bo:exactMass" errorValue="4E-6">48.950024</scalar>
		<scalar dictRef="bo:halfLife" units="siUnits:s">3432</scalar>
		<scalar dictRef="bo:atomicNumber">21</scalar>
	</isotope>
	<isotope id="Sc50" number="50" elementType="Sc">
		<scalar dictRef="bo:exactMass" errorValue="17E-6">49.952188</scalar>
		<scalar dictRef="bo:halfLife" units="siUnits:s">102.5</scalar>
		<scalar dictRef="bo:atomicNumber">21</scalar>
	</isotope>
	<isotope id="Sc51" number="51" elementType="Sc">
		<scalar dictRef="bo:exactMass" errorValue="22E-6">50.953603</scalar>
		<scalar dictRef="bo:halfLife" units="siUnits:s">12.4</scalar>
		<scalar dictRef="bo:atomicNumber">21</scalar>
	</isotope>
	<isotope id="Sc52" number="52" elementType="Sc">
		<scalar dictRef="bo:exactMass" errorValue="210E-6">51.95668</scalar>
		<scalar dictRef="bo:halfLife" units="siUnits:s">8.2</scalar>
		<scalar dictRef="bo:atomicNumber">21</scalar>
	</isotope>
	<isotope id="Sc53" number="53" elementType="Sc">
		<scalar dictRef="bo:exactMass" errorValue="320E-6">52.95961</scalar>
		<scalar dictRef="bo:atomicNumber">21</scalar>
	</isotope>
	<isotope id="Sc54" number="54" elementType="Sc">
		<scalar dictRef="bo:exactMass" errorValue="400E-6">53.96326</scalar>
		<scalar dictRef="bo:atomicNumber">21</scalar>
	</isotope>
	<isotope id="Sc55" number="55" elementType="Sc">
		<scalar dictRef="bo:exactMass" errorValue="790E-6">54.96824</scalar>
		<scalar dictRef="bo:atomicNumber">21</scalar>
	</isotope>
	<isotope id="Sc56" number="56" elementType="Sc">
		<scalar dictRef="bo:exactMass" errorValue="750E-6">55.97287</scalar>
		<scalar dictRef="bo:atomicNumber">21</scalar>
	</isotope>
	<isotope id="Sc57" number="57" elementType="Sc">
		<scalar dictRef="bo:exactMass" errorValue="750E-6">56.97779</scalar>
		<scalar dictRef="bo:atomicNumber">21</scalar>
	</isotope>
	<isotope id="Sc58" number="58" elementType="Sc">
		<scalar dictRef="bo:exactMass" errorValue="860E-6">57.98371</scalar>
		<scalar dictRef="bo:atomicNumber">21</scalar>
	</isotope>
	<isotope id="Sc59" number="59" elementType="Sc">
		<scalar dictRef="bo:exactMass" errorValue="970E-6">58.98922</scalar>
		<scalar dictRef="bo:atomicNumber">21</scalar>
	</isotope>
	<isotope id="Sc60" number="60" elementType="Sc">
		<scalar dictRef="bo:exactMass" errorValue="970E-6">59.99571</scalar>
		<scalar dictRef="bo:atomicNumber">21</scalar>
	</isotope>
</isotopeList>
<isotopeList id="Ti">
	<isotope id="Ti38" number="38" elementType="Ti">
		<scalar dictRef="bo:exactMass" errorValue="270E-6">38.00977</scalar>
		<scalar dictRef="bo:atomicNumber">22</scalar>
	</isotope>
	<isotope id="Ti39" number="39" elementType="Ti">
		<scalar dictRef="bo:exactMass" errorValue="220E-6">39.00161</scalar>
		<scalar dictRef="bo:halfLife" units="siUnits:s">0.026</scalar>
		<scalar dictRef="bo:atomicNumber">22</scalar>
	</isotope>
	<isotope id="Ti40" number="40" elementType="Ti">
		<scalar dictRef="bo:exactMass" errorValue="170E-6">39.9905</scalar>
		<scalar dictRef="bo:halfLife" units="siUnits:s">0.05</scalar>
		<scalar dictRef="bo:atomicNumber">22</scalar>
	</isotope>
	<isotope id="Ti41" number="41" elementType="Ti">
		<scalar dictRef="bo:exactMass" errorValue="110E-6">40.98315</scalar>
		<scalar dictRef="bo:halfLife" units="siUnits:s">0.08</scalar>
		<scalar dictRef="bo:atomicNumber">22</scalar>
	</isotope>
	<isotope id="Ti42" number="42" elementType="Ti">
		<scalar dictRef="bo:exactMass" errorValue="6E-6">41.973031</scalar>
		<scalar dictRef="bo:halfLife" units="siUnits:s">0.199</scalar>
		<scalar dictRef="bo:atomicNumber">22</scalar>
	</isotope>
	<isotope id="Ti43" number="43" elementType="Ti">
		<scalar dictRef="bo:exactMass" errorValue="7E-6">42.968522</scalar>
		<scalar dictRef="bo:halfLife" units="siUnits:s">0.509</scalar>
		<scalar dictRef="bo:atomicNumber">22</scalar>
	</isotope>
	<isotope id="Ti44" number="44" elementType="Ti">
		<scalar dictRef="bo:exactMass" errorValue="0.8E-6">43.9596901</scalar>
		<scalar dictRef="bo:halfLife" units="siUnits:s">1.98677e+09</scalar>
		<scalar dictRef="bo:atomicNumber">22</scalar>
	</isotope>
	<isotope id="Ti45" number="45" elementType="Ti">
		<scalar dictRef="bo:exactMass" errorValue="1.1E-6">44.9581256</scalar>
		<scalar dictRef="bo:halfLife" units="siUnits:s">11088</scalar>
		<scalar dictRef="bo:atomicNumber">22</scalar>
	</isotope>
	<isotope id="Ti46" number="46" elementType="Ti">
		<scalar dictRef="bo:relativeAbundance">8.25</scalar>
		<scalar dictRef="bo:exactMass" errorValue="0.9E-6">45.9526316</scalar>
		<scalar dictRef="bo:spin">0+</scalar>
		<scalar dictRef="bo:atomicNumber">22</scalar>
	</isotope>
	<isotope id="Ti47" number="47" elementType="Ti">
		<scalar dictRef="bo:relativeAbundance">7.44</scalar>
		<scalar dictRef="bo:exactMass" errorValue="0.9E-6">46.9517631</scalar>
		<scalar dictRef="bo:spin">5/2-</scalar>
		<scalar dictRef="bo:magneticMoment">-0.78848</scalar>
		<scalar dictRef="bo:atomicNumber">22</scalar>
	</isotope>
	<isotope id="Ti48" number="48" elementType="Ti">
		<scalar dictRef="bo:relativeAbundance">73.72</scalar>
		<scalar dictRef="bo:exactMass" errorValue="0.9E-6">47.9479463</scalar>
		<scalar dictRef="bo:spin">0+</scalar>
		<scalar dictRef="bo:atomicNumber">22</scalar>
	</isotope>
	<isotope id="Ti49" number="49" elementType="Ti">
		<scalar dictRef="bo:relativeAbundance">5.41</scalar>
		<scalar dictRef="bo:exactMass" errorValue="0.9E-6">48.94787</scalar>
		<scalar dictRef="bo:spin">7/2-</scalar>
		<scalar dictRef="bo:magneticMoment">-1.10417</scalar>
		<scalar dictRef="bo:atomicNumber">22</scalar>
	</isotope>
	<isotope id="Ti50" number="50" elementType="Ti">
		<scalar dictRef="bo:relativeAbundance">5.18</scalar>
		<scalar dictRef="bo:exactMass" errorValue="0.9E-6">49.9447912</scalar>
		<scalar dictRef="bo:spin">0+</scalar>
		<scalar dictRef="bo:atomicNumber">22</scalar>
	</isotope>
	<isotope id="Ti51" number="51" elementType="Ti">
		<scalar dictRef="bo:exactMass" errorValue="1E-6">50.946615</scalar>
		<scalar dictRef="bo:halfLife" units="siUnits:s">345.6</scalar>
		<scalar dictRef="bo:atomicNumber">22</scalar>
	</isotope>
	<isotope id="Ti52" number="52" elementType="Ti">
		<scalar dictRef="bo:exactMass" errorValue="8E-6">51.946897</scalar>
		<scalar dictRef="bo:halfLife" units="siUnits:s">102</scalar>
		<scalar dictRef="bo:atomicNumber">22</scalar>
	</isotope>
	<isotope id="Ti53" number="53" elementType="Ti">
		<scalar dictRef="bo:exactMass" errorValue="110E-6">52.94973</scalar>
		<scalar dictRef="bo:halfLife" units="siUnits:s">32.7</scalar>
		<scalar dictRef="bo:atomicNumber">22</scalar>
	</isotope>
	<isotope id="Ti54" number="54" elementType="Ti">
		<scalar dictRef="bo:exactMass" errorValue="130E-6">53.95105</scalar>
		<scalar dictRef="bo:atomicNumber">22</scalar>
	</isotope>
	<isotope id="Ti55" number="55" elementType="Ti">
		<scalar dictRef="bo:exactMass" errorValue="160E-6">54.95527</scalar>
		<scalar dictRef="bo:halfLife" units="siUnits:s">0.32</scalar>
		<scalar dictRef="bo:atomicNumber">22</scalar>
	</isotope>
	<isotope id="Ti56" number="56" elementType="Ti">
		<scalar dictRef="bo:exactMass" errorValue="210E-6">55.9582</scalar>
		<scalar dictRef="bo:halfLife" units="siUnits:s">0.16</scalar>
		<scalar dictRef="bo:atomicNumber">22</scalar>
	</isotope>
	<isotope id="Ti57" number="57" elementType="Ti">
		<scalar dictRef="bo:exactMass" errorValue="490E-6">56.96399</scalar>
		<scalar dictRef="bo:halfLife" units="siUnits:s">0.18</scalar>
		<scalar dictRef="bo:atomicNumber">22</scalar>
	</isotope>
	<isotope id="Ti58" number="58" elementType="Ti">
		<scalar dictRef="bo:exactMass" errorValue="750E-6">57.96697</scalar>
		<scalar dictRef="bo:atomicNumber">22</scalar>
	</isotope>
	<isotope id="Ti59" number="59" elementType="Ti">
		<scalar dictRef="bo:exactMass" errorValue="750E-6">58.97293</scalar>
		<scalar dictRef="bo:atomicNumber">22</scalar>
	</isotope>
	<isotope id="Ti60" number="60" elementType="Ti">
		<scalar dictRef="bo:exactMass" errorValue="860E-6">59.97676</scalar>
		<scalar dictRef="bo:atomicNumber">22</scalar>
	</isotope>
	<isotope id="Ti61" number="61" elementType="Ti">
		<scalar dictRef="bo:exactMass" errorValue="970E-6">60.9832</scalar>
		<scalar dictRef="bo:atomicNumber">22</scalar>
	</isotope>
	<isotope id="Ti62" number="62" elementType="Ti">
		<scalar dictRef="bo:exactMass" errorValue="970E-6">61.98749</scalar>
		<scalar dictRef="bo:atomicNumber">22</scalar>
	</isotope>
	<isotope id="Ti63" number="63" elementType="Ti">
		<scalar dictRef="bo:exactMass" errorValue="1070E-6">62.99442</scalar>
		<scalar dictRef="bo:atomicNumber">22</scalar>
	</isotope>
</isotopeList>
<isotopeList id="V">
	<isotope id="V40" number="40" elementType="V">
		<scalar dictRef="bo:exactMass" errorValue="540E-6">40.01109</scalar>
		<scalar dictRef="bo:atomicNumber">23</scalar>
	</isotope>
	<isotope id="V41" number="41" elementType="V">
		<scalar dictRef="bo:exactMass" errorValue="220E-6">40.99978</scalar>
		<scalar dictRef="bo:atomicNumber">23</scalar>
	</isotope>
	<isotope id="V42" number="42" elementType="V">
		<scalar dictRef="bo:exactMass" errorValue="210E-6">41.99123</scalar>
		<scalar dictRef="bo:atomicNumber">23</scalar>
	</isotope>
	<isotope id="V43" number="43" elementType="V">
		<scalar dictRef="bo:exactMass" errorValue="250E-6">42.98065</scalar>
		<scalar dictRef="bo:halfLife" units="siUnits:s">0.8</scalar>
		<scalar dictRef="bo:atomicNumber">23</scalar>
	</isotope>
	<isotope id="V44" number="44" elementType="V">
		<scalar dictRef="bo:exactMass" errorValue="130E-6">43.97411</scalar>
		<scalar dictRef="bo:halfLife" units="siUnits:s">0.09</scalar>
		<scalar dictRef="bo:atomicNumber">23</scalar>
	</isotope>
	<isotope id="V45" number="45" elementType="V">
		<scalar dictRef="bo:exactMass" errorValue="18E-6">44.965776</scalar>
		<scalar dictRef="bo:halfLife" units="siUnits:s">0.547</scalar>
		<scalar dictRef="bo:atomicNumber">23</scalar>
	</isotope>
	<isotope id="V46" number="46" elementType="V">
		<scalar dictRef="bo:exactMass" errorValue="1.1E-6">45.9602005</scalar>
		<scalar dictRef="bo:halfLife" units="siUnits:s">0.42237</scalar>
		<scalar dictRef="bo:atomicNumber">23</scalar>
	</isotope>
	<isotope id="V47" number="47" elementType="V">
		<scalar dictRef="bo:exactMass" errorValue="0.9E-6">46.9549089</scalar>
		<scalar dictRef="bo:halfLife" units="siUnits:s">1956</scalar>
		<scalar dictRef="bo:atomicNumber">23</scalar>
	</isotope>
	<isotope id="V48" number="48" elementType="V">
		<scalar dictRef="bo:exactMass" errorValue="2.7E-6">47.9522537</scalar>
		<scalar dictRef="bo:halfLife" units="siUnits:s">1.38011e+06</scalar>
		<scalar dictRef="bo:atomicNumber">23</scalar>
	</isotope>
	<isotope id="V49" number="49" elementType="V">
		<scalar dictRef="bo:exactMass" errorValue="1.2E-6">48.9485161</scalar>
		<scalar dictRef="bo:halfLife" units="siUnits:s">2.8512e+07</scalar>
		<scalar dictRef="bo:atomicNumber">23</scalar>
	</isotope>
	<isotope id="V50" number="50" elementType="V">
		<scalar dictRef="bo:relativeAbundance">0.250</scalar>
		<scalar dictRef="bo:exactMass" errorValue="1.1E-6">49.9471585</scalar>
		<scalar dictRef="bo:spin">6+</scalar>
		<scalar dictRef="bo:magneticMoment">+3.34745</scalar>
		<scalar dictRef="bo:halfLife" units="units:y">140000000000000000</scalar>
		<scalar dictRef="bo:betaminusDecay"></scalar>
		<scalar dictRef="bo:betaminusDecayLikeliness" units="bo:percentage">17.0</scalar>
		<scalar dictRef="bo:ecDecay"></scalar>
		<scalar dictRef="bo:ecDecayLikeliness" units="bo:percentage">83</scalar>
		<scalar dictRef="bo:atomicNumber">23</scalar>
	</isotope>
	<isotope id="V51" number="51" elementType="V">
		<scalar dictRef="bo:relativeAbundance">99.750</scalar>
		<scalar dictRef="bo:exactMass" errorValue="1.1E-6">50.9439595</scalar>
		<scalar dictRef="bo:spin">7/2-</scalar>
		<scalar dictRef="bo:magneticMoment">+5.1574</scalar>
		<scalar dictRef="bo:atomicNumber">23</scalar>
	</isotope>
	<isotope id="V52" number="52" elementType="V">
		<scalar dictRef="bo:exactMass" errorValue="1.1E-6">51.9447755</scalar>
		<scalar dictRef="bo:halfLife" units="siUnits:s">224.58</scalar>
		<scalar dictRef="bo:atomicNumber">23</scalar>
	</isotope>
	<isotope id="V53" number="53" elementType="V">
		<scalar dictRef="bo:exactMass" errorValue="3E-6">52.944338</scalar>
		<scalar dictRef="bo:halfLife" units="siUnits:s">96.6</scalar>
		<scalar dictRef="bo:atomicNumber">23</scalar>
	</isotope>
	<isotope id="V54" number="54" elementType="V">
		<scalar dictRef="bo:exactMass" errorValue="16E-6">53.94644</scalar>
		<scalar dictRef="bo:halfLife" units="siUnits:s">49.8</scalar>
		<scalar dictRef="bo:atomicNumber">23</scalar>
	</isotope>
	<isotope id="V55" number="55" elementType="V">
		<scalar dictRef="bo:exactMass" errorValue="110E-6">54.94723</scalar>
		<scalar dictRef="bo:halfLife" units="siUnits:s">6.54</scalar>
		<scalar dictRef="bo:atomicNumber">23</scalar>
	</isotope>
	<isotope id="V56" number="56" elementType="V">
		<scalar dictRef="bo:exactMass" errorValue="220E-6">55.95053</scalar>
		<scalar dictRef="bo:halfLife" units="siUnits:s">0.23</scalar>
		<scalar dictRef="bo:atomicNumber">23</scalar>
	</isotope>
	<isotope id="V57" number="57" elementType="V">
		<scalar dictRef="bo:exactMass" errorValue="250E-6">56.95256</scalar>
		<scalar dictRef="bo:halfLife" units="siUnits:s">0.32</scalar>
		<scalar dictRef="bo:atomicNumber">23</scalar>
	</isotope>
	<isotope id="V58" number="58" elementType="V">
		<scalar dictRef="bo:exactMass" errorValue="270E-6">57.95683</scalar>
		<scalar dictRef="bo:halfLife" units="siUnits:s">0.2</scalar>
		<scalar dictRef="bo:atomicNumber">23</scalar>
	</isotope>
	<isotope id="V59" number="59" elementType="V">
		<scalar dictRef="bo:exactMass" errorValue="330E-6">58.96021</scalar>
		<scalar dictRef="bo:halfLife" units="siUnits:s">0.13</scalar>
		<scalar dictRef="bo:atomicNumber">23</scalar>
	</isotope>
	<isotope id="V60" number="60" elementType="V">
		<scalar dictRef="bo:exactMass" errorValue="510E-6">59.96503</scalar>
		<scalar dictRef="bo:halfLife" units="siUnits:s">0.2</scalar>
		<scalar dictRef="bo:atomicNumber">23</scalar>
	</isotope>
	<isotope id="V61" number="61" elementType="V">
		<scalar dictRef="bo:exactMass" errorValue="430E-6">60.96848</scalar>
		<scalar dictRef="bo:atomicNumber">23</scalar>
	</isotope>
	<isotope id="V62" number="62" elementType="V">
		<scalar dictRef="bo:exactMass" errorValue="540E-6">61.97378</scalar>
		<scalar dictRef="bo:atomicNumber">23</scalar>
	</isotope>
	<isotope id="V63" number="63" elementType="V">
		<scalar dictRef="bo:exactMass" errorValue="640E-6">62.97755</scalar>
		<scalar dictRef="bo:atomicNumber">23</scalar>
	</isotope>
	<isotope id="V64" number="64" elementType="V">
		<scalar dictRef="bo:exactMass" errorValue="750E-6">63.98347</scalar>
		<scalar dictRef="bo:atomicNumber">23</scalar>
	</isotope>
	<isotope id="V65" number="65" elementType="V">
		<scalar dictRef="bo:exactMass" errorValue="860E-6">64.98792</scalar>
		<scalar dictRef="bo:atomicNumber">23</scalar>
	</isotope>
</isotopeList>
<isotopeList id="Cr">
	<isotope id="Cr42" number="42" elementType="Cr">
		<scalar dictRef="bo:exactMass" errorValue="320E-6">42.00643</scalar>
		<scalar dictRef="bo:atomicNumber">24</scalar>
	</isotope>
	<isotope id="Cr43" number="43" elementType="Cr">
		<scalar dictRef="bo:exactMass" errorValue="240E-6">42.99771</scalar>
		<scalar dictRef="bo:halfLife" units="siUnits:s">0.021</scalar>
		<scalar dictRef="bo:atomicNumber">24</scalar>
	</isotope>
	<isotope id="Cr44" number="44" elementType="Cr">
		<scalar dictRef="bo:exactMass" errorValue="50E-6">43.98555</scalar>
		<scalar dictRef="bo:halfLife" units="siUnits:s">0.053</scalar>
		<scalar dictRef="bo:atomicNumber">24</scalar>
	</isotope>
	<isotope id="Cr45" number="45" elementType="Cr">
		<scalar dictRef="bo:exactMass" errorValue="540E-6">44.97964</scalar>
		<scalar dictRef="bo:halfLife" units="siUnits:s">0.05</scalar>
		<scalar dictRef="bo:atomicNumber">24</scalar>
	</isotope>
	<isotope id="Cr46" number="46" elementType="Cr">
		<scalar dictRef="bo:exactMass" errorValue="21E-6">45.968359</scalar>
		<scalar dictRef="bo:halfLife" units="siUnits:s">0.26</scalar>
		<scalar dictRef="bo:atomicNumber">24</scalar>
	</isotope>
	<isotope id="Cr47" number="47" elementType="Cr">
		<scalar dictRef="bo:exactMass" errorValue="15E-6">46.9629</scalar>
		<scalar dictRef="bo:halfLife" units="siUnits:s">0.5</scalar>
		<scalar dictRef="bo:atomicNumber">24</scalar>
	</isotope>
	<isotope id="Cr48" number="48" elementType="Cr">
		<scalar dictRef="bo:exactMass" errorValue="8E-6">47.954032</scalar>
		<scalar dictRef="bo:halfLife" units="siUnits:s">77616</scalar>
		<scalar dictRef="bo:atomicNumber">24</scalar>
	</isotope>
	<isotope id="Cr49" number="49" elementType="Cr">
		<scalar dictRef="bo:exactMass" errorValue="2.6E-6">48.9513357</scalar>
		<scalar dictRef="bo:halfLife" units="siUnits:s">2538</scalar>
		<scalar dictRef="bo:atomicNumber">24</scalar>
	</isotope>
	<isotope id="Cr50" number="50" elementType="Cr">
		<scalar dictRef="bo:relativeAbundance">4.345</scalar>
		<scalar dictRef="bo:exactMass" errorValue="1.1E-6">49.9460442</scalar>
		<scalar dictRef="bo:spin">0+</scalar>
		<scalar dictRef="bo:atomicNumber">24</scalar>
	</isotope>
	<isotope id="Cr51" number="51" elementType="Cr">
		<scalar dictRef="bo:exactMass" errorValue="1.1E-6">50.9447674</scalar>
		<scalar dictRef="bo:halfLife" units="siUnits:s">2.3935e+06</scalar>
		<scalar dictRef="bo:atomicNumber">24</scalar>
	</isotope>
	<isotope id="Cr52" number="52" elementType="Cr">
		<scalar dictRef="bo:relativeAbundance">83.789</scalar>
		<scalar dictRef="bo:exactMass" errorValue="0.8E-6">51.9405075</scalar>
		<scalar dictRef="bo:spin">0+</scalar>
		<scalar dictRef="bo:atomicNumber">24</scalar>
	</isotope>
	<isotope id="Cr53" number="53" elementType="Cr">
		<scalar dictRef="bo:relativeAbundance">9.501</scalar>
		<scalar dictRef="bo:exactMass" errorValue="0.8E-6">52.9406494</scalar>
		<scalar dictRef="bo:spin">3/2-</scalar>
		<scalar dictRef="bo:magneticMoment">-0.47454</scalar>
		<scalar dictRef="bo:atomicNumber">24</scalar>
	</isotope>
	<isotope id="Cr54" number="54" elementType="Cr">
		<scalar dictRef="bo:relativeAbundance">2.365</scalar>
		<scalar dictRef="bo:exactMass" errorValue="0.8E-6">53.9388804</scalar>
		<scalar dictRef="bo:spin">0+</scalar>
		<scalar dictRef="bo:atomicNumber">24</scalar>
	</isotope>
	<isotope id="Cr55" number="55" elementType="Cr">
		<scalar dictRef="bo:exactMass" errorValue="0.8E-6">54.9408397</scalar>
		<scalar dictRef="bo:halfLife" units="siUnits:s">209.82</scalar>
		<scalar dictRef="bo:atomicNumber">24</scalar>
	</isotope>
	<isotope id="Cr56" number="56" elementType="Cr">
		<scalar dictRef="bo:exactMass" errorValue="2E-6">55.9406531</scalar>
		<scalar dictRef="bo:halfLife" units="siUnits:s">356.4</scalar>
		<scalar dictRef="bo:atomicNumber">24</scalar>
	</isotope>
	<isotope id="Cr57" number="57" elementType="Cr">
		<scalar dictRef="bo:exactMass" errorValue="2E-6">56.943613</scalar>
		<scalar dictRef="bo:halfLife" units="siUnits:s">21.1</scalar>
		<scalar dictRef="bo:atomicNumber">24</scalar>
	</isotope>
	<isotope id="Cr58" number="58" elementType="Cr">
		<scalar dictRef="bo:exactMass" errorValue="220E-6">57.94435</scalar>
		<scalar dictRef="bo:halfLife" units="siUnits:s">7</scalar>
		<scalar dictRef="bo:atomicNumber">24</scalar>
	</isotope>
	<isotope id="Cr59" number="59" elementType="Cr">
		<scalar dictRef="bo:exactMass" errorValue="260E-6">58.94859</scalar>
		<scalar dictRef="bo:halfLife" units="siUnits:s">0.74</scalar>
		<scalar dictRef="bo:atomicNumber">24</scalar>
	</isotope>
	<isotope id="Cr60" number="60" elementType="Cr">
		<scalar dictRef="bo:exactMass" errorValue="230E-6">59.95008</scalar>
		<scalar dictRef="bo:halfLife" units="siUnits:s">0.57</scalar>
		<scalar dictRef="bo:atomicNumber">24</scalar>
	</isotope>
	<isotope id="Cr61" number="61" elementType="Cr">
		<scalar dictRef="bo:exactMass" errorValue="270E-6">60.95472</scalar>
		<scalar dictRef="bo:halfLife" units="siUnits:s">0.27</scalar>
		<scalar dictRef="bo:atomicNumber">24</scalar>
	</isotope>
	<isotope id="Cr62" number="62" elementType="Cr">
		<scalar dictRef="bo:exactMass" errorValue="360E-6">61.95661</scalar>
		<scalar dictRef="bo:halfLife" units="siUnits:s">0.19</scalar>
		<scalar dictRef="bo:atomicNumber">24</scalar>
	</isotope>
	<isotope id="Cr63" number="63" elementType="Cr">
		<scalar dictRef="bo:exactMass" errorValue="320E-6">62.96186</scalar>
		<scalar dictRef="bo:halfLife" units="siUnits:s">0.11</scalar>
		<scalar dictRef="bo:atomicNumber">24</scalar>
	</isotope>
	<isotope id="Cr64" number="64" elementType="Cr">
		<scalar dictRef="bo:exactMass" errorValue="430E-6">63.96441</scalar>
		<scalar dictRef="bo:atomicNumber">24</scalar>
	</isotope>
	<isotope id="Cr65" number="65" elementType="Cr">
		<scalar dictRef="bo:exactMass" errorValue="540E-6">64.97016</scalar>
		<scalar dictRef="bo:atomicNumber">24</scalar>
	</isotope>
	<isotope id="Cr66" number="66" elementType="Cr">
		<scalar dictRef="bo:exactMass" errorValue="640E-6">65.97338</scalar>
		<scalar dictRef="bo:atomicNumber">24</scalar>
	</isotope>
	<isotope id="Cr67" number="67" elementType="Cr">
		<scalar dictRef="bo:exactMass" errorValue="750E-6">66.97955</scalar>
		<scalar dictRef="bo:atomicNumber">24</scalar>
	</isotope>
</isotopeList>
<isotopeList id="Mn">
	<isotope id="Mn44" number="44" elementType="Mn">
		<scalar dictRef="bo:exactMass" errorValue="540E-6">44.00687</scalar>
		<scalar dictRef="bo:atomicNumber">25</scalar>
	</isotope>
	<isotope id="Mn45" number="45" elementType="Mn">
		<scalar dictRef="bo:exactMass" errorValue="320E-6">44.99451</scalar>
		<scalar dictRef="bo:atomicNumber">25</scalar>
	</isotope>
	<isotope id="Mn46" number="46" elementType="Mn">
		<scalar dictRef="bo:exactMass" errorValue="120E-6">45.98672</scalar>
		<scalar dictRef="bo:halfLife" units="siUnits:s">0.041</scalar>
		<scalar dictRef="bo:atomicNumber">25</scalar>
	</isotope>
	<isotope id="Mn47" number="47" elementType="Mn">
		<scalar dictRef="bo:exactMass" errorValue="170E-6">46.9761</scalar>
		<scalar dictRef="bo:halfLife" units="siUnits:s">0.1</scalar>
		<scalar dictRef="bo:atomicNumber">25</scalar>
	</isotope>
	<isotope id="Mn48" number="48" elementType="Mn">
		<scalar dictRef="bo:exactMass" errorValue="120E-6">47.96852</scalar>
		<scalar dictRef="bo:halfLife" units="siUnits:s">0.1581</scalar>
		<scalar dictRef="bo:atomicNumber">25</scalar>
	</isotope>
	<isotope id="Mn49" number="49" elementType="Mn">
		<scalar dictRef="bo:exactMass" errorValue="26E-6">48.959618</scalar>
		<scalar dictRef="bo:halfLife" units="siUnits:s">0.382</scalar>
		<scalar dictRef="bo:atomicNumber">25</scalar>
	</isotope>
	<isotope id="Mn50" number="50" elementType="Mn">
		<scalar dictRef="bo:exactMass" errorValue="1.1E-6">49.9542382</scalar>
		<scalar dictRef="bo:halfLife" units="siUnits:s">0.28388</scalar>
		<scalar dictRef="bo:atomicNumber">25</scalar>
	</isotope>
	<isotope id="Mn51" number="51" elementType="Mn">
		<scalar dictRef="bo:exactMass" errorValue="1.1E-6">50.9482108</scalar>
		<scalar dictRef="bo:halfLife" units="siUnits:s">2772</scalar>
		<scalar dictRef="bo:atomicNumber">25</scalar>
	</isotope>
	<isotope id="Mn52" number="52" elementType="Mn">
		<scalar dictRef="bo:exactMass" errorValue="2.1E-6">51.9455655</scalar>
		<scalar dictRef="bo:halfLife" units="siUnits:s">483062</scalar>
		<scalar dictRef="bo:atomicNumber">25</scalar>
	</isotope>
	<isotope id="Mn53" number="53" elementType="Mn">
		<scalar dictRef="bo:exactMass" errorValue="0.9E-6">52.9412901</scalar>
		<scalar dictRef="bo:atomicNumber">25</scalar>
	</isotope>
	<isotope id="Mn54" number="54" elementType="Mn">
		<scalar dictRef="bo:exactMass" errorValue="1.4E-6">53.9403589</scalar>
		<scalar dictRef="bo:spin">3+</scalar>
		<scalar dictRef="bo:magneticMoment">+3.2818</scalar>
		<scalar dictRef="bo:halfLife" units="siUnits:s">2.69827e+07</scalar>
		<scalar dictRef="bo:ecDecay">1.377</scalar>
		<scalar dictRef="bo:ecDecayLikeliness" units="bo:percentage">100.0</scalar>
		<scalar dictRef="bo:atomicNumber">25</scalar>
	</isotope>
	<isotope id="Mn55" number="55" elementType="Mn">
		<scalar dictRef="bo:relativeAbundance">100</scalar>
		<scalar dictRef="bo:exactMass" errorValue="0.7E-6">54.9380451</scalar>
		<scalar dictRef="bo:spin">5/2-</scalar>
		<scalar dictRef="bo:magneticMoment">+3.4687</scalar>
		<scalar dictRef="bo:atomicNumber">25</scalar>
	</isotope>
	<isotope id="Mn56" number="56" elementType="Mn">
		<scalar dictRef="bo:exactMass" errorValue="0.7E-6">55.9389049</scalar>
		<scalar dictRef="bo:halfLife" units="siUnits:s">9282.6</scalar>
		<scalar dictRef="bo:atomicNumber">25</scalar>
	</isotope>
	<isotope id="Mn57" number="57" elementType="Mn">
		<scalar dictRef="bo:exactMass" errorValue="2E-6">56.9382854</scalar>
		<scalar dictRef="bo:halfLife" units="siUnits:s">85.4</scalar>
		<scalar dictRef="bo:atomicNumber">25</scalar>
	</isotope>
	<isotope id="Mn58" number="58" elementType="Mn">
		<scalar dictRef="bo:exactMass" errorValue="30E-6">57.93998</scalar>
		<scalar dictRef="bo:halfLife" units="siUnits:s">3</scalar>
		<scalar dictRef="bo:atomicNumber">25</scalar>
	</isotope>
	<isotope id="Mn59" number="59" elementType="Mn">
		<scalar dictRef="bo:exactMass" errorValue="30E-6">58.94044</scalar>
		<scalar dictRef="bo:halfLife" units="siUnits:s">4.6</scalar>
		<scalar dictRef="bo:atomicNumber">25</scalar>
	</isotope>
	<isotope id="Mn60" number="60" elementType="Mn">
		<scalar dictRef="bo:exactMass" errorValue="90E-6">59.94291</scalar>
		<scalar dictRef="bo:halfLife" units="siUnits:s">51</scalar>
		<scalar dictRef="bo:atomicNumber">25</scalar>
	</isotope>
	<isotope id="Mn61" number="61" elementType="Mn">
		<scalar dictRef="bo:exactMass" errorValue="240E-6">60.94465</scalar>
		<scalar dictRef="bo:halfLife" units="siUnits:s">0.71</scalar>
		<scalar dictRef="bo:atomicNumber">25</scalar>
	</isotope>
	<isotope id="Mn62" number="62" elementType="Mn">
		<scalar dictRef="bo:exactMass" errorValue="240E-6">61.94843</scalar>
		<scalar dictRef="bo:halfLife" units="siUnits:s">0.88</scalar>
		<scalar dictRef="bo:atomicNumber">25</scalar>
	</isotope>
	<isotope id="Mn63" number="63" elementType="Mn">
		<scalar dictRef="bo:exactMass" errorValue="280E-6">62.95024</scalar>
		<scalar dictRef="bo:halfLife" units="siUnits:s">0.25</scalar>
		<scalar dictRef="bo:atomicNumber">25</scalar>
	</isotope>
	<isotope id="Mn64" number="64" elementType="Mn">
		<scalar dictRef="bo:exactMass" errorValue="290E-6">63.95425</scalar>
		<scalar dictRef="bo:halfLife" units="siUnits:s">0.14</scalar>
		<scalar dictRef="bo:atomicNumber">25</scalar>
	</isotope>
	<isotope id="Mn65" number="65" elementType="Mn">
		<scalar dictRef="bo:exactMass" errorValue="580E-6">64.95634</scalar>
		<scalar dictRef="bo:halfLife" units="siUnits:s">0.11</scalar>
		<scalar dictRef="bo:atomicNumber">25</scalar>
	</isotope>
	<isotope id="Mn66" number="66" elementType="Mn">
		<scalar dictRef="bo:exactMass" errorValue="430E-6">65.96108</scalar>
		<scalar dictRef="bo:halfLife" units="siUnits:s">0.09</scalar>
		<scalar dictRef="bo:atomicNumber">25</scalar>
	</isotope>
	<isotope id="Mn67" number="67" elementType="Mn">
		<scalar dictRef="bo:exactMass" errorValue="540E-6">66.96414</scalar>
		<scalar dictRef="bo:atomicNumber">25</scalar>
	</isotope>
	<isotope id="Mn68" number="68" elementType="Mn">
		<scalar dictRef="bo:exactMass" errorValue="640E-6">67.9693</scalar>
		<scalar dictRef="bo:atomicNumber">25</scalar>
	</isotope>
	<isotope id="Mn69" number="69" elementType="Mn">
		<scalar dictRef="bo:exactMass" errorValue="860E-6">68.97284</scalar>
		<scalar dictRef="bo:atomicNumber">25</scalar>
	</isotope>
</isotopeList>
<isotopeList id="Fe">
	<isotope id="Fe45" number="45" elementType="Fe">
		<scalar dictRef="bo:exactMass" errorValue="240E-6">45.01458</scalar>
		<scalar dictRef="bo:atomicNumber">26</scalar>
	</isotope>
	<isotope id="Fe46" number="46" elementType="Fe">
		<scalar dictRef="bo:exactMass" errorValue="380E-6">46.00081</scalar>
		<scalar dictRef="bo:halfLife" units="siUnits:s">0.02</scalar>
		<scalar dictRef="bo:atomicNumber">26</scalar>
	</isotope>
	<isotope id="Fe47" number="47" elementType="Fe">
		<scalar dictRef="bo:exactMass" errorValue="280E-6">46.99289</scalar>
		<scalar dictRef="bo:halfLife" units="siUnits:s">0.027</scalar>
		<scalar dictRef="bo:atomicNumber">26</scalar>
	</isotope>
	<isotope id="Fe48" number="48" elementType="Fe">
		<scalar dictRef="bo:exactMass" errorValue="80E-6">47.9805</scalar>
		<scalar dictRef="bo:halfLife" units="siUnits:s">0.044</scalar>
		<scalar dictRef="bo:atomicNumber">26</scalar>
	</isotope>
	<isotope id="Fe49" number="49" elementType="Fe">
		<scalar dictRef="bo:exactMass" errorValue="160E-6">48.97361</scalar>
		<scalar dictRef="bo:halfLife" units="siUnits:s">0.07</scalar>
		<scalar dictRef="bo:atomicNumber">26</scalar>
	</isotope>
	<isotope id="Fe50" number="50" elementType="Fe">
		<scalar dictRef="bo:exactMass" errorValue="60E-6">49.96299</scalar>
		<scalar dictRef="bo:halfLife" units="siUnits:s">0.15</scalar>
		<scalar dictRef="bo:atomicNumber">26</scalar>
	</isotope>
	<isotope id="Fe51" number="51" elementType="Fe">
		<scalar dictRef="bo:exactMass" errorValue="16E-6">50.95682</scalar>
		<scalar dictRef="bo:halfLife" units="siUnits:s">0.305</scalar>
		<scalar dictRef="bo:atomicNumber">26</scalar>
	</isotope>
	<isotope id="Fe52" number="52" elementType="Fe">
		<scalar dictRef="bo:exactMass" errorValue="7E-6">51.948114</scalar>
		<scalar dictRef="bo:halfLife" units="siUnits:s">29790</scalar>
		<scalar dictRef="bo:atomicNumber">26</scalar>
	</isotope>
	<isotope id="Fe53" number="53" elementType="Fe">
		<scalar dictRef="bo:exactMass" errorValue="1.9E-6">52.9453079</scalar>
		<scalar dictRef="bo:halfLife" units="siUnits:s">510.6</scalar>
		<scalar dictRef="bo:atomicNumber">26</scalar>
	</isotope>
	<isotope id="Fe54" number="54" elementType="Fe">
		<scalar dictRef="bo:relativeAbundance">5.845</scalar>
		<scalar dictRef="bo:exactMass" errorValue="0.7E-6">53.9396105</scalar>
		<scalar dictRef="bo:spin">0+</scalar>
		<scalar dictRef="bo:atomicNumber">26</scalar>
	</isotope>
	<isotope id="Fe55" number="55" elementType="Fe">
		<scalar dictRef="bo:exactMass" errorValue="0.7E-6">54.9382934</scalar>
		<scalar dictRef="bo:halfLife" units="siUnits:s">8.60933e+07</scalar>
		<scalar dictRef="bo:atomicNumber">26</scalar>
	</isotope>
	<isotope id="Fe56" number="56" elementType="Fe">
		<scalar dictRef="bo:relativeAbundance">91.754</scalar>
		<scalar dictRef="bo:exactMass" errorValue="0.7E-6">55.9349375</scalar>
		<scalar dictRef="bo:spin">0+</scalar>
		<scalar dictRef="bo:atomicNumber">26</scalar>
	</isotope>
	<isotope id="Fe57" number="57" elementType="Fe">
		<scalar dictRef="bo:relativeAbundance">2.119</scalar>
		<scalar dictRef="bo:exactMass" errorValue="0.7E-6">56.935394</scalar>
		<scalar dictRef="bo:spin">1/2-</scalar>
		<scalar dictRef="bo:magneticMoment">+0.09044</scalar>
		<scalar dictRef="bo:atomicNumber">26</scalar>
	</isotope>
	<isotope id="Fe58" number="58" elementType="Fe">
		<scalar dictRef="bo:relativeAbundance">0.282</scalar>
		<scalar dictRef="bo:exactMass" errorValue="0.8E-6">57.9332756</scalar>
		<scalar dictRef="bo:spin">0+</scalar>
		<scalar dictRef="bo:atomicNumber">26</scalar>
	</isotope>
	<isotope id="Fe59" number="59" elementType="Fe">
		<scalar dictRef="bo:exactMass" errorValue="0.8E-6">58.9348755</scalar>
		<scalar dictRef="bo:halfLife" units="siUnits:s">3.84506e+06</scalar>
		<scalar dictRef="bo:atomicNumber">26</scalar>
	</isotope>
	<isotope id="Fe60" number="60" elementType="Fe">
		<scalar dictRef="bo:exactMass" errorValue="4E-6">59.934072</scalar>
		<scalar dictRef="bo:atomicNumber">26</scalar>
	</isotope>
	<isotope id="Fe61" number="61" elementType="Fe">
		<scalar dictRef="bo:exactMass" errorValue="21E-6">60.936745</scalar>
		<scalar dictRef="bo:halfLife" units="siUnits:s">358.8</scalar>
		<scalar dictRef="bo:atomicNumber">26</scalar>
	</isotope>
	<isotope id="Fe62" number="62" elementType="Fe">
		<scalar dictRef="bo:exactMass" errorValue="16E-6">61.936767</scalar>
		<scalar dictRef="bo:halfLife" units="siUnits:s">68</scalar>
		<scalar dictRef="bo:atomicNumber">26</scalar>
	</isotope>
	<isotope id="Fe63" number="63" elementType="Fe">
		<scalar dictRef="bo:exactMass" errorValue="180E-6">62.94037</scalar>
		<scalar dictRef="bo:halfLife" units="siUnits:s">6.1</scalar>
		<scalar dictRef="bo:atomicNumber">26</scalar>
	</isotope>
	<isotope id="Fe64" number="64" elementType="Fe">
		<scalar dictRef="bo:exactMass" errorValue="300E-6">63.9412</scalar>
		<scalar dictRef="bo:atomicNumber">26</scalar>
	</isotope>
	<isotope id="Fe65" number="65" elementType="Fe">
		<scalar dictRef="bo:exactMass" errorValue="260E-6">64.94538</scalar>
		<scalar dictRef="bo:halfLife" units="siUnits:s">0.4</scalar>
		<scalar dictRef="bo:atomicNumber">26</scalar>
	</isotope>
	<isotope id="Fe66" number="66" elementType="Fe">
		<scalar dictRef="bo:exactMass" errorValue="320E-6">65.94678</scalar>
		<scalar dictRef="bo:halfLife" units="siUnits:s">0.44</scalar>
		<scalar dictRef="bo:atomicNumber">26</scalar>
	</isotope>
	<isotope id="Fe67" number="67" elementType="Fe">
		<scalar dictRef="bo:exactMass" errorValue="450E-6">66.95095</scalar>
		<scalar dictRef="bo:halfLife" units="siUnits:s">0.47</scalar>
		<scalar dictRef="bo:atomicNumber">26</scalar>
	</isotope>
	<isotope id="Fe68" number="68" elementType="Fe">
		<scalar dictRef="bo:exactMass" errorValue="750E-6">67.9537</scalar>
		<scalar dictRef="bo:halfLife" units="siUnits:s">0.1</scalar>
		<scalar dictRef="bo:atomicNumber">26</scalar>
	</isotope>
	<isotope id="Fe69" number="69" elementType="Fe">
		<scalar dictRef="bo:exactMass" errorValue="540E-6">68.95878</scalar>
		<scalar dictRef="bo:halfLife" units="siUnits:s">0.17</scalar>
		<scalar dictRef="bo:atomicNumber">26</scalar>
	</isotope>
	<isotope id="Fe70" number="70" elementType="Fe">
		<scalar dictRef="bo:exactMass" errorValue="640E-6">69.96146</scalar>
		<scalar dictRef="bo:atomicNumber">26</scalar>
	</isotope>
	<isotope id="Fe71" number="71" elementType="Fe">
		<scalar dictRef="bo:exactMass" errorValue="860E-6">70.96672</scalar>
		<scalar dictRef="bo:atomicNumber">26</scalar>
	</isotope>
	<isotope id="Fe72" number="72" elementType="Fe">
		<scalar dictRef="bo:exactMass" errorValue="860E-6">71.96962</scalar>
		<scalar dictRef="bo:atomicNumber">26</scalar>
	</isotope>
</isotopeList>
<isotopeList id="Co">
	<isotope id="Co47" number="47" elementType="Co">
		<scalar dictRef="bo:exactMass" errorValue="540E-6">47.01149</scalar>
		<scalar dictRef="bo:atomicNumber">27</scalar>
	</isotope>
	<isotope id="Co48" number="48" elementType="Co">
		<scalar dictRef="bo:exactMass" errorValue="430E-6">48.00176</scalar>
		<scalar dictRef="bo:atomicNumber">27</scalar>
	</isotope>
	<isotope id="Co49" number="49" elementType="Co">
		<scalar dictRef="bo:exactMass" errorValue="280E-6">48.98972</scalar>
		<scalar dictRef="bo:atomicNumber">27</scalar>
	</isotope>
	<isotope id="Co50" number="50" elementType="Co">
		<scalar dictRef="bo:exactMass" errorValue="180E-6">49.98154</scalar>
		<scalar dictRef="bo:halfLife" units="siUnits:s">0.044</scalar>
		<scalar dictRef="bo:atomicNumber">27</scalar>
	</isotope>
	<isotope id="Co51" number="51" elementType="Co">
		<scalar dictRef="bo:exactMass" errorValue="160E-6">50.97072</scalar>
		<scalar dictRef="bo:atomicNumber">27</scalar>
	</isotope>
	<isotope id="Co52" number="52" elementType="Co">
		<scalar dictRef="bo:exactMass" errorValue="70E-6">51.96359</scalar>
		<scalar dictRef="bo:halfLife" units="siUnits:s">0.018</scalar>
		<scalar dictRef="bo:atomicNumber">27</scalar>
	</isotope>
	<isotope id="Co53" number="53" elementType="Co">
		<scalar dictRef="bo:exactMass" errorValue="19E-6">52.954219</scalar>
		<scalar dictRef="bo:halfLife" units="siUnits:s">0.24</scalar>
		<scalar dictRef="bo:atomicNumber">27</scalar>
	</isotope>
	<isotope id="Co54" number="54" elementType="Co">
		<scalar dictRef="bo:exactMass" errorValue="0.8E-6">53.9484596</scalar>
		<scalar dictRef="bo:halfLife" units="siUnits:s">0.19323</scalar>
		<scalar dictRef="bo:atomicNumber">27</scalar>
	</isotope>
	<isotope id="Co55" number="55" elementType="Co">
		<scalar dictRef="bo:exactMass" errorValue="0.8E-6">54.941999</scalar>
		<scalar dictRef="bo:halfLife" units="siUnits:s">63108</scalar>
		<scalar dictRef="bo:atomicNumber">27</scalar>
	</isotope>
	<isotope id="Co56" number="56" elementType="Co">
		<scalar dictRef="bo:exactMass" errorValue="2.3E-6">55.9398393</scalar>
		<scalar dictRef="bo:spin">4+</scalar>
		<scalar dictRef="bo:halfLife" units="siUnits:s">6.67613e+06</scalar>
		<scalar dictRef="bo:betaplusDecay">4.566</scalar>
		<scalar dictRef="bo:betaplusDecayLikeliness" units="bo:percentage">100.0</scalar>
		<scalar dictRef="bo:ecDecay"></scalar>
		<scalar dictRef="bo:ecDecayLikeliness" units="bo:percentage">100.0</scalar>
		<scalar dictRef="bo:atomicNumber">27</scalar>
	</isotope>
	<isotope id="Co57" number="57" elementType="Co">
		<scalar dictRef="bo:exactMass" errorValue="0.8E-6">56.9362914</scalar>
		<scalar dictRef="bo:spin">7/2-</scalar>
		<scalar dictRef="bo:halfLife" units="siUnits:s">2.34827e+07</scalar>
		<scalar dictRef="bo:ecDecay">0.836</scalar>
		<scalar dictRef="bo:ecDecayLikeliness" units="bo:percentage">100.0</scalar>
		<scalar dictRef="bo:atomicNumber">27</scalar>
	</isotope>
	<isotope id="Co58" number="58" elementType="Co">
		<scalar dictRef="bo:exactMass" errorValue="1.3E-6">57.9357528</scalar>
		<scalar dictRef="bo:spin">2+</scalar>
		<scalar dictRef="bo:halfLife" units="siUnits:s">6.1223e+06</scalar>
		<scalar dictRef="bo:betaplusDecay">2.3</scalar>
		<scalar dictRef="bo:betaplusDecayLikeliness" units="bo:percentage">100.0</scalar>
		<scalar dictRef="bo:ecDecay"></scalar>
		<scalar dictRef="bo:ecDecayLikeliness" units="bo:percentage">100.0</scalar>
		<scalar dictRef="bo:atomicNumber">27</scalar>
	</isotope>
	<isotope id="Co59" number="59" elementType="Co">
		<scalar dictRef="bo:relativeAbundance">100</scalar>
		<scalar dictRef="bo:exactMass" errorValue="0.7E-6">58.933195</scalar>
		<scalar dictRef="bo:spin">7/2-</scalar>
		<scalar dictRef="bo:magneticMoment">+4.627</scalar>
		<scalar dictRef="bo:atomicNumber">27</scalar>
	</isotope>
	<isotope id="Co60" number="60" elementType="Co">
		<scalar dictRef="bo:exactMass" errorValue="0.7E-6">59.9338171</scalar>
		<scalar dictRef="bo:spin">5+</scalar>
		<scalar dictRef="bo:magneticMoment">+3.799</scalar>
		<scalar dictRef="bo:halfLife" units="siUnits:s">1.66239e+08</scalar>
		<scalar dictRef="bo:betaminusDecay">2.824</scalar>
		<scalar dictRef="bo:betaminusDecayLikeliness" units="bo:percentage">100.0</scalar>
		<scalar dictRef="bo:atomicNumber">27</scalar>
	</isotope>
	<isotope id="Co61" number="61" elementType="Co">
		<scalar dictRef="bo:exactMass" errorValue="1E-6">60.9324758</scalar>
		<scalar dictRef="bo:halfLife" units="siUnits:s">5940</scalar>
		<scalar dictRef="bo:atomicNumber">27</scalar>
	</isotope>
	<isotope id="Co62" number="62" elementType="Co">
		<scalar dictRef="bo:exactMass" errorValue="21E-6">61.934051</scalar>
		<scalar dictRef="bo:halfLife" units="siUnits:s">90</scalar>
		<scalar dictRef="bo:atomicNumber">27</scalar>
	</isotope>
	<isotope id="Co63" number="63" elementType="Co">
		<scalar dictRef="bo:exactMass" errorValue="21E-6">62.933612</scalar>
		<scalar dictRef="bo:halfLife" units="siUnits:s">27.4</scalar>
		<scalar dictRef="bo:atomicNumber">27</scalar>
	</isotope>
	<isotope id="Co64" number="64" elementType="Co">
		<scalar dictRef="bo:exactMass" errorValue="21E-6">63.93581</scalar>
		<scalar dictRef="bo:halfLife" units="siUnits:s">0.3</scalar>
		<scalar dictRef="bo:atomicNumber">27</scalar>
	</isotope>
	<isotope id="Co65" number="65" elementType="Co">
		<scalar dictRef="bo:exactMass" errorValue="14E-6">64.936478</scalar>
		<scalar dictRef="bo:halfLife" units="siUnits:s">1.2</scalar>
		<scalar dictRef="bo:atomicNumber">27</scalar>
	</isotope>
	<isotope id="Co66" number="66" elementType="Co">
		<scalar dictRef="bo:exactMass" errorValue="270E-6">65.93976</scalar>
		<scalar dictRef="bo:halfLife" units="siUnits:s">0.233</scalar>
		<scalar dictRef="bo:atomicNumber">27</scalar>
	</isotope>
	<isotope id="Co67" number="67" elementType="Co">
		<scalar dictRef="bo:exactMass" errorValue="340E-6">66.94089</scalar>
		<scalar dictRef="bo:halfLife" units="siUnits:s">0.42</scalar>
		<scalar dictRef="bo:atomicNumber">27</scalar>
	</isotope>
	<isotope id="Co68" number="68" elementType="Co">
		<scalar dictRef="bo:exactMass" errorValue="340E-6">67.94487</scalar>
		<scalar dictRef="bo:halfLife" units="siUnits:s">0.18</scalar>
		<scalar dictRef="bo:atomicNumber">27</scalar>
	</isotope>
	<isotope id="Co69" number="69" elementType="Co">
		<scalar dictRef="bo:exactMass" errorValue="360E-6">68.94632</scalar>
		<scalar dictRef="bo:halfLife" units="siUnits:s">0.27</scalar>
		<scalar dictRef="bo:atomicNumber">27</scalar>
	</isotope>
	<isotope id="Co70" number="70" elementType="Co">
		<scalar dictRef="bo:exactMass" errorValue="900E-6">69.951</scalar>
		<scalar dictRef="bo:halfLife" units="siUnits:s">0.15</scalar>
		<scalar dictRef="bo:atomicNumber">27</scalar>
	</isotope>
	<isotope id="Co71" number="71" elementType="Co">
		<scalar dictRef="bo:exactMass" errorValue="900E-6">70.9529</scalar>
		<scalar dictRef="bo:halfLife" units="siUnits:s">0.21</scalar>
		<scalar dictRef="bo:atomicNumber">27</scalar>
	</isotope>
	<isotope id="Co72" number="72" elementType="Co">
		<scalar dictRef="bo:exactMass" errorValue="640E-6">71.95781</scalar>
		<scalar dictRef="bo:halfLife" units="siUnits:s">0.09</scalar>
		<scalar dictRef="bo:atomicNumber">27</scalar>
	</isotope>
	<isotope id="Co73" number="73" elementType="Co">
		<scalar dictRef="bo:exactMass" errorValue="750E-6">72.96024</scalar>
		<scalar dictRef="bo:atomicNumber">27</scalar>
	</isotope>
	<isotope id="Co74" number="74" elementType="Co">
		<scalar dictRef="bo:exactMass" errorValue="860E-6">73.96538</scalar>
		<scalar dictRef="bo:atomicNumber">27</scalar>
	</isotope>
	<isotope id="Co75" number="75" elementType="Co">
		<scalar dictRef="bo:exactMass" errorValue="860E-6">74.96833</scalar>
		<scalar dictRef="bo:atomicNumber">27</scalar>
	</isotope>
</isotopeList>
<isotopeList id="Ni">
	<isotope id="Ni48" number="48" elementType="Ni">
		<scalar dictRef="bo:exactMass" errorValue="540E-6">48.01975</scalar>
		<scalar dictRef="bo:atomicNumber">28</scalar>
	</isotope>
	<isotope id="Ni49" number="49" elementType="Ni">
		<scalar dictRef="bo:exactMass" errorValue="430E-6">49.00966</scalar>
		<scalar dictRef="bo:atomicNumber">28</scalar>
	</isotope>
	<isotope id="Ni50" number="50" elementType="Ni">
		<scalar dictRef="bo:exactMass" errorValue="280E-6">49.99593</scalar>
		<scalar dictRef="bo:atomicNumber">28</scalar>
	</isotope>
	<isotope id="Ni51" number="51" elementType="Ni">
		<scalar dictRef="bo:exactMass" errorValue="280E-6">50.98772</scalar>
		<scalar dictRef="bo:atomicNumber">28</scalar>
	</isotope>
	<isotope id="Ni52" number="52" elementType="Ni">
		<scalar dictRef="bo:exactMass" errorValue="90E-6">51.97568</scalar>
		<scalar dictRef="bo:halfLife" units="siUnits:s">0.038</scalar>
		<scalar dictRef="bo:atomicNumber">28</scalar>
	</isotope>
	<isotope id="Ni53" number="53" elementType="Ni">
		<scalar dictRef="bo:exactMass" errorValue="170E-6">52.96847</scalar>
		<scalar dictRef="bo:halfLife" units="siUnits:s">0.045</scalar>
		<scalar dictRef="bo:atomicNumber">28</scalar>
	</isotope>
	<isotope id="Ni54" number="54" elementType="Ni">
		<scalar dictRef="bo:exactMass" errorValue="50E-6">53.95791</scalar>
		<scalar dictRef="bo:atomicNumber">28</scalar>
	</isotope>
	<isotope id="Ni55" number="55" elementType="Ni">
		<scalar dictRef="bo:exactMass" errorValue="12E-6">54.95133</scalar>
		<scalar dictRef="bo:halfLife" units="siUnits:s">0.2121</scalar>
		<scalar dictRef="bo:atomicNumber">28</scalar>
	</isotope>
	<isotope id="Ni56" number="56" elementType="Ni">
		<scalar dictRef="bo:exactMass" errorValue="12E-6">55.942132</scalar>
		<scalar dictRef="bo:halfLife" units="siUnits:s">525053</scalar>
		<scalar dictRef="bo:atomicNumber">28</scalar>
	</isotope>
	<isotope id="Ni57" number="57" elementType="Ni">
		<scalar dictRef="bo:exactMass" errorValue="1.9E-6">56.9397935</scalar>
		<scalar dictRef="bo:halfLife" units="siUnits:s">128160</scalar>
		<scalar dictRef="bo:atomicNumber">28</scalar>
	</isotope>
	<isotope id="Ni58" number="58" elementType="Ni">
		<scalar dictRef="bo:relativeAbundance">68.0769</scalar>
		<scalar dictRef="bo:exactMass" errorValue="0.7E-6">57.9353429</scalar>
		<scalar dictRef="bo:spin">0+</scalar>
		<scalar dictRef="bo:atomicNumber">28</scalar>
	</isotope>
	<isotope id="Ni59" number="59" elementType="Ni">
		<scalar dictRef="bo:exactMass" errorValue="0.7E-6">58.9343467</scalar>
		<scalar dictRef="bo:spin">3/2-</scalar>
		<scalar dictRef="bo:halfLife" units="units:y">75000</scalar>
		<scalar dictRef="bo:ecDecay">1.072</scalar>
		<scalar dictRef="bo:ecDecayLikeliness" units="bo:percentage">100.0</scalar>
		<scalar dictRef="bo:atomicNumber">28</scalar>
	</isotope>
	<isotope id="Ni60" number="60" elementType="Ni">
		<scalar dictRef="bo:relativeAbundance">26.2231</scalar>
		<scalar dictRef="bo:exactMass" errorValue="0.7E-6">59.9307864</scalar>
		<scalar dictRef="bo:spin">0+</scalar>
		<scalar dictRef="bo:atomicNumber">28</scalar>
	</isotope>
	<isotope id="Ni61" number="61" elementType="Ni">
		<scalar dictRef="bo:relativeAbundance">1.1399</scalar>
		<scalar dictRef="bo:exactMass" errorValue="0.7E-6">60.931056</scalar>
		<scalar dictRef="bo:spin">3/2-</scalar>
		<scalar dictRef="bo:magneticMoment">-0.75002</scalar>
		<scalar dictRef="bo:atomicNumber">28</scalar>
	</isotope>
	<isotope id="Ni62" number="62" elementType="Ni">
		<scalar dictRef="bo:relativeAbundance">3.6345</scalar>
		<scalar dictRef="bo:exactMass" errorValue="0.6E-6">61.9283451</scalar>
		<scalar dictRef="bo:spin">0+</scalar>
		<scalar dictRef="bo:atomicNumber">28</scalar>
	</isotope>
	<isotope id="Ni63" number="63" elementType="Ni">
		<scalar dictRef="bo:exactMass" errorValue="0.6E-6">62.9296694</scalar>
		<scalar dictRef="bo:spin">1/2-</scalar>
		<scalar dictRef="bo:halfLife" units="siUnits:s">3.15675e+09</scalar>
		<scalar dictRef="bo:betaminusDecay">0.065</scalar>
		<scalar dictRef="bo:betaminusDecayLikeliness" units="bo:percentage">100.0</scalar>
		<scalar dictRef="bo:atomicNumber">28</scalar>
	</isotope>
	<isotope id="Ni64" number="64" elementType="Ni">
		<scalar dictRef="bo:relativeAbundance">0.9256</scalar>
		<scalar dictRef="bo:exactMass" errorValue="0.7E-6">63.927966</scalar>
		<scalar dictRef="bo:spin">0+</scalar>
		<scalar dictRef="bo:atomicNumber">28</scalar>
	</isotope>
	<isotope id="Ni65" number="65" elementType="Ni">
		<scalar dictRef="bo:exactMass" errorValue="0.7E-6">64.9300843</scalar>
		<scalar dictRef="bo:halfLife" units="siUnits:s">9061.92</scalar>
		<scalar dictRef="bo:atomicNumber">28</scalar>
	</isotope>
	<isotope id="Ni66" number="66" elementType="Ni">
		<scalar dictRef="bo:exactMass" errorValue="1.5E-6">65.9291393</scalar>
		<scalar dictRef="bo:halfLife" units="siUnits:s">196560</scalar>
		<scalar dictRef="bo:atomicNumber">28</scalar>
	</isotope>
	<isotope id="Ni67" number="67" elementType="Ni">
		<scalar dictRef="bo:exactMass" errorValue="3E-6">66.931569</scalar>
		<scalar dictRef="bo:halfLife" units="siUnits:s">21</scalar>
		<scalar dictRef="bo:atomicNumber">28</scalar>
	</isotope>
	<isotope id="Ni68" number="68" elementType="Ni">
		<scalar dictRef="bo:exactMass" errorValue="3E-6">67.931869</scalar>
		<scalar dictRef="bo:halfLife" units="siUnits:s">19</scalar>
		<scalar dictRef="bo:atomicNumber">28</scalar>
	</isotope>
	<isotope id="Ni69" number="69" elementType="Ni">
		<scalar dictRef="bo:exactMass" errorValue="4E-6">68.93561</scalar>
		<scalar dictRef="bo:halfLife" units="siUnits:s">11.4</scalar>
		<scalar dictRef="bo:atomicNumber">28</scalar>
	</isotope>
	<isotope id="Ni70" number="70" elementType="Ni">
		<scalar dictRef="bo:exactMass" errorValue="370E-6">69.9365</scalar>
		<scalar dictRef="bo:atomicNumber">28</scalar>
	</isotope>
	<isotope id="Ni71" number="71" elementType="Ni">
		<scalar dictRef="bo:exactMass" errorValue="400E-6">70.94074</scalar>
		<scalar dictRef="bo:halfLife" units="siUnits:s">1.86</scalar>
		<scalar dictRef="bo:atomicNumber">28</scalar>
	</isotope>
	<isotope id="Ni72" number="72" elementType="Ni">
		<scalar dictRef="bo:exactMass" errorValue="470E-6">71.94209</scalar>
		<scalar dictRef="bo:halfLife" units="siUnits:s">2.1</scalar>
		<scalar dictRef="bo:atomicNumber">28</scalar>
	</isotope>
	<isotope id="Ni73" number="73" elementType="Ni">
		<scalar dictRef="bo:exactMass" errorValue="320E-6">72.94647</scalar>
		<scalar dictRef="bo:halfLife" units="siUnits:s">0.7</scalar>
		<scalar dictRef="bo:atomicNumber">28</scalar>
	</isotope>
	<isotope id="Ni74" number="74" elementType="Ni">
		<scalar dictRef="bo:exactMass" errorValue="430E-6">73.94807</scalar>
		<scalar dictRef="bo:halfLife" units="siUnits:s">0.54</scalar>
		<scalar dictRef="bo:atomicNumber">28</scalar>
	</isotope>
	<isotope id="Ni75" number="75" elementType="Ni">
		<scalar dictRef="bo:exactMass" errorValue="430E-6">74.95287</scalar>
		<scalar dictRef="bo:halfLife" units="siUnits:s">0.6</scalar>
		<scalar dictRef="bo:atomicNumber">28</scalar>
	</isotope>
	<isotope id="Ni76" number="76" elementType="Ni">
		<scalar dictRef="bo:exactMass" errorValue="970E-6">75.95533</scalar>
		<scalar dictRef="bo:halfLife" units="siUnits:s">0.24</scalar>
		<scalar dictRef="bo:atomicNumber">28</scalar>
	</isotope>
	<isotope id="Ni77" number="77" elementType="Ni">
		<scalar dictRef="bo:exactMass" errorValue="540E-6">76.96055</scalar>
		<scalar dictRef="bo:atomicNumber">28</scalar>
	</isotope>
	<isotope id="Ni78" number="78" elementType="Ni">
		<scalar dictRef="bo:exactMass" errorValue="1180E-6">77.96318</scalar>
		<scalar dictRef="bo:atomicNumber">28</scalar>
	</isotope>
</isotopeList>
<isotopeList id="Cu">
	<isotope id="Cu52" number="52" elementType="Cu">
		<scalar dictRef="bo:exactMass" errorValue="280E-6">51.99718</scalar>
		<scalar dictRef="bo:atomicNumber">29</scalar>
	</isotope>
	<isotope id="Cu53" number="53" elementType="Cu">
		<scalar dictRef="bo:exactMass" errorValue="280E-6">52.98555</scalar>
		<scalar dictRef="bo:atomicNumber">29</scalar>
	</isotope>
	<isotope id="Cu54" number="54" elementType="Cu">
		<scalar dictRef="bo:exactMass" errorValue="230E-6">53.97671</scalar>
		<scalar dictRef="bo:atomicNumber">29</scalar>
	</isotope>
	<isotope id="Cu55" number="55" elementType="Cu">
		<scalar dictRef="bo:exactMass" errorValue="320E-6">54.96605</scalar>
		<scalar dictRef="bo:atomicNumber">29</scalar>
	</isotope>
	<isotope id="Cu56" number="56" elementType="Cu">
		<scalar dictRef="bo:exactMass" errorValue="150E-6">55.95856</scalar>
		<scalar dictRef="bo:atomicNumber">29</scalar>
	</isotope>
	<isotope id="Cu57" number="57" elementType="Cu">
		<scalar dictRef="bo:exactMass" errorValue="17E-6">56.949211</scalar>
		<scalar dictRef="bo:halfLife" units="siUnits:s">0.1994</scalar>
		<scalar dictRef="bo:atomicNumber">29</scalar>
	</isotope>
	<isotope id="Cu58" number="58" elementType="Cu">
		<scalar dictRef="bo:exactMass" errorValue="1.7E-6">57.9445385</scalar>
		<scalar dictRef="bo:halfLife" units="siUnits:s">3.204</scalar>
		<scalar dictRef="bo:atomicNumber">29</scalar>
	</isotope>
	<isotope id="Cu59" number="59" elementType="Cu">
		<scalar dictRef="bo:exactMass" errorValue="0.8E-6">58.939498</scalar>
		<scalar dictRef="bo:halfLife" units="siUnits:s">81.5</scalar>
		<scalar dictRef="bo:atomicNumber">29</scalar>
	</isotope>
	<isotope id="Cu60" number="60" elementType="Cu">
		<scalar dictRef="bo:exactMass" errorValue="1.8E-6">59.937365</scalar>
		<scalar dictRef="bo:halfLife" units="siUnits:s">1422</scalar>
		<scalar dictRef="bo:atomicNumber">29</scalar>
	</isotope>
	<isotope id="Cu61" number="61" elementType="Cu">
		<scalar dictRef="bo:exactMass" errorValue="1.1E-6">60.9334578</scalar>
		<scalar dictRef="bo:halfLife" units="siUnits:s">11998.8</scalar>
		<scalar dictRef="bo:atomicNumber">29</scalar>
	</isotope>
	<isotope id="Cu62" number="62" elementType="Cu">
		<scalar dictRef="bo:exactMass" errorValue="4E-6">61.932584</scalar>
		<scalar dictRef="bo:halfLife" units="siUnits:s">584.4</scalar>
		<scalar dictRef="bo:atomicNumber">29</scalar>
	</isotope>
	<isotope id="Cu63" number="63" elementType="Cu">
		<scalar dictRef="bo:relativeAbundance">69.17</scalar>
		<scalar dictRef="bo:exactMass" errorValue="0.6E-6">62.9295975</scalar>
		<scalar dictRef="bo:spin">3/2-</scalar>
		<scalar dictRef="bo:magneticMoment">+2.2233</scalar>
		<scalar dictRef="bo:atomicNumber">29</scalar>
	</isotope>
	<isotope id="Cu64" number="64" elementType="Cu">
		<scalar dictRef="bo:exactMass" errorValue="0.6E-6">63.9297642</scalar>
		<scalar dictRef="bo:spin">1+</scalar>
		<scalar dictRef="bo:magneticMoment">-0.217</scalar>
		<scalar dictRef="bo:halfLife" units="siUnits:s">45720</scalar>
		<scalar dictRef="bo:betaplusDecay">1.7</scalar>
		<scalar dictRef="bo:betaplusDecayLikeliness" units="bo:percentage">19.0</scalar>
		<scalar dictRef="bo:betaminusDecay">0.578</scalar>
		<scalar dictRef="bo:betaminusDecayLikeliness" units="bo:percentage">39.0</scalar>
		<scalar dictRef="bo:ecDecay">1.675</scalar>
		<scalar dictRef="bo:ecDecayLikeliness" units="bo:percentage">41.0</scalar>
		<scalar dictRef="bo:atomicNumber">29</scalar>
	</isotope>
	<isotope id="Cu65" number="65" elementType="Cu">
		<scalar dictRef="bo:relativeAbundance">30.83</scalar>
		<scalar dictRef="bo:exactMass" errorValue="0.7E-6">64.9277895</scalar>
		<scalar dictRef="bo:spin">3/2-</scalar>
		<scalar dictRef="bo:magneticMoment">+2.3817</scalar>
		<scalar dictRef="bo:atomicNumber">29</scalar>
	</isotope>
	<isotope id="Cu66" number="66" elementType="Cu">
		<scalar dictRef="bo:exactMass" errorValue="0.7E-6">65.9288688</scalar>
		<scalar dictRef="bo:halfLife" units="siUnits:s">307.2</scalar>
		<scalar dictRef="bo:atomicNumber">29</scalar>
	</isotope>
	<isotope id="Cu67" number="67" elementType="Cu">
		<scalar dictRef="bo:exactMass" errorValue="1.3E-6">66.9277303</scalar>
		<scalar dictRef="bo:halfLife" units="siUnits:s">222588</scalar>
		<scalar dictRef="bo:atomicNumber">29</scalar>
	</isotope>
	<isotope id="Cu68" number="68" elementType="Cu">
		<scalar dictRef="bo:exactMass" errorValue="1.7E-6">67.9296109</scalar>
		<scalar dictRef="bo:halfLife" units="siUnits:s">31.1</scalar>
		<scalar dictRef="bo:atomicNumber">29</scalar>
	</isotope>
	<isotope id="Cu69" number="69" elementType="Cu">
		<scalar dictRef="bo:exactMass" errorValue="1.5E-6">68.9294293</scalar>
		<scalar dictRef="bo:halfLife" units="siUnits:s">171</scalar>
		<scalar dictRef="bo:atomicNumber">29</scalar>
	</isotope>
	<isotope id="Cu70" number="70" elementType="Cu">
		<scalar dictRef="bo:exactMass" errorValue="1.7E-6">69.9323923</scalar>
		<scalar dictRef="bo:halfLife" units="siUnits:s">4.5</scalar>
		<scalar dictRef="bo:atomicNumber">29</scalar>
	</isotope>
	<isotope id="Cu71" number="71" elementType="Cu">
		<scalar dictRef="bo:exactMass" errorValue="1.6E-6">70.9326768</scalar>
		<scalar dictRef="bo:halfLife" units="siUnits:s">19.5</scalar>
		<scalar dictRef="bo:atomicNumber">29</scalar>
	</isotope>
	<isotope id="Cu72" number="72" elementType="Cu">
		<scalar dictRef="bo:exactMass" errorValue="1.5E-6">71.9358203</scalar>
		<scalar dictRef="bo:halfLife" units="siUnits:s">6.6</scalar>
		<scalar dictRef="bo:atomicNumber">29</scalar>
	</isotope>
	<isotope id="Cu73" number="73" elementType="Cu">
		<scalar dictRef="bo:exactMass" errorValue="4E-6">72.936675</scalar>
		<scalar dictRef="bo:halfLife" units="siUnits:s">3.9</scalar>
		<scalar dictRef="bo:atomicNumber">29</scalar>
	</isotope>
	<isotope id="Cu74" number="74" elementType="Cu">
		<scalar dictRef="bo:exactMass" errorValue="7E-6">73.939875</scalar>
		<scalar dictRef="bo:halfLife" units="siUnits:s">1.594</scalar>
		<scalar dictRef="bo:atomicNumber">29</scalar>
	</isotope>
	<isotope id="Cu75" number="75" elementType="Cu">
		<scalar dictRef="bo:exactMass" errorValue="1050E-6">74.9419</scalar>
		<scalar dictRef="bo:halfLife" units="siUnits:s">1.224</scalar>
		<scalar dictRef="bo:atomicNumber">29</scalar>
	</isotope>
	<isotope id="Cu76" number="76" elementType="Cu">
		<scalar dictRef="bo:exactMass" errorValue="7E-6">75.945275</scalar>
		<scalar dictRef="bo:halfLife" units="siUnits:s">0.641</scalar>
		<scalar dictRef="bo:atomicNumber">29</scalar>
	</isotope>
	<isotope id="Cu77" number="77" elementType="Cu">
		<scalar dictRef="bo:exactMass" errorValue="430E-6">76.94785</scalar>
		<scalar dictRef="bo:halfLife" units="siUnits:s">0.469</scalar>
		<scalar dictRef="bo:atomicNumber">29</scalar>
	</isotope>
	<isotope id="Cu78" number="78" elementType="Cu">
		<scalar dictRef="bo:exactMass" errorValue="430E-6">77.95196</scalar>
		<scalar dictRef="bo:halfLife" units="siUnits:s">0.342</scalar>
		<scalar dictRef="bo:atomicNumber">29</scalar>
	</isotope>
	<isotope id="Cu79" number="79" elementType="Cu">
		<scalar dictRef="bo:exactMass" errorValue="540E-6">78.95456</scalar>
		<scalar dictRef="bo:halfLife" units="siUnits:s">0.188</scalar>
		<scalar dictRef="bo:atomicNumber">29</scalar>
	</isotope>
	<isotope id="Cu80" number="80" elementType="Cu">
		<scalar dictRef="bo:exactMass" errorValue="640E-6">79.96087</scalar>
		<scalar dictRef="bo:atomicNumber">29</scalar>
	</isotope>
</isotopeList>
<isotopeList id="Zn">
	<isotope id="Zn54" number="54" elementType="Zn">
		<scalar dictRef="bo:exactMass" errorValue="430E-6">53.99295</scalar>
		<scalar dictRef="bo:atomicNumber">30</scalar>
	</isotope>
	<isotope id="Zn55" number="55" elementType="Zn">
		<scalar dictRef="bo:exactMass" errorValue="270E-6">54.98398</scalar>
		<scalar dictRef="bo:atomicNumber">30</scalar>
	</isotope>
	<isotope id="Zn56" number="56" elementType="Zn">
		<scalar dictRef="bo:exactMass" errorValue="280E-6">55.97238</scalar>
		<scalar dictRef="bo:atomicNumber">30</scalar>
	</isotope>
	<isotope id="Zn57" number="57" elementType="Zn">
		<scalar dictRef="bo:exactMass" errorValue="110E-6">56.96479</scalar>
		<scalar dictRef="bo:halfLife" units="siUnits:s">0.04</scalar>
		<scalar dictRef="bo:atomicNumber">30</scalar>
	</isotope>
	<isotope id="Zn58" number="58" elementType="Zn">
		<scalar dictRef="bo:exactMass" errorValue="50E-6">57.95459</scalar>
		<scalar dictRef="bo:halfLife" units="siUnits:s">0.065</scalar>
		<scalar dictRef="bo:atomicNumber">30</scalar>
	</isotope>
	<isotope id="Zn59" number="59" elementType="Zn">
		<scalar dictRef="bo:exactMass" errorValue="40E-6">58.94926</scalar>
		<scalar dictRef="bo:halfLife" units="siUnits:s">0.182</scalar>
		<scalar dictRef="bo:atomicNumber">30</scalar>
	</isotope>
	<isotope id="Zn60" number="60" elementType="Zn">
		<scalar dictRef="bo:exactMass" errorValue="11E-6">59.941827</scalar>
		<scalar dictRef="bo:halfLife" units="siUnits:s">142.8</scalar>
		<scalar dictRef="bo:atomicNumber">30</scalar>
	</isotope>
	<isotope id="Zn61" number="61" elementType="Zn">
		<scalar dictRef="bo:exactMass" errorValue="17E-6">60.939511</scalar>
		<scalar dictRef="bo:halfLife" units="siUnits:s">89.1</scalar>
		<scalar dictRef="bo:atomicNumber">30</scalar>
	</isotope>
	<isotope id="Zn62" number="62" elementType="Zn">
		<scalar dictRef="bo:exactMass" errorValue="11E-6">61.93433</scalar>
		<scalar dictRef="bo:halfLife" units="siUnits:s">33069.6</scalar>
		<scalar dictRef="bo:atomicNumber">30</scalar>
	</isotope>
	<isotope id="Zn63" number="63" elementType="Zn">
		<scalar dictRef="bo:exactMass" errorValue="1.7E-6">62.9332116</scalar>
		<scalar dictRef="bo:halfLife" units="siUnits:s">2308.2</scalar>
		<scalar dictRef="bo:atomicNumber">30</scalar>
	</isotope>
	<isotope id="Zn64" number="64" elementType="Zn">
		<scalar dictRef="bo:relativeAbundance">48.63</scalar>
		<scalar dictRef="bo:exactMass" errorValue="0.7E-6">63.9291422</scalar>
		<scalar dictRef="bo:spin">0+</scalar>
		<scalar dictRef="bo:atomicNumber">30</scalar>
	</isotope>
	<isotope id="Zn65" number="65" elementType="Zn">
		<scalar dictRef="bo:exactMass" errorValue="0.7E-6">64.929241</scalar>
		<scalar dictRef="bo:spin">5/2-</scalar>
		<scalar dictRef="bo:magneticMoment">+0.7690</scalar>
		<scalar dictRef="bo:halfLife" units="siUnits:s">2.11041e+07</scalar>
		<scalar dictRef="bo:betaplusDecay">1.352</scalar>
		<scalar dictRef="bo:betaplusDecayLikeliness" units="bo:percentage">98.0</scalar>
		<scalar dictRef="bo:ecDecay"></scalar>
		<scalar dictRef="bo:ecDecayLikeliness" units="bo:percentage">1.5</scalar>
		<scalar dictRef="bo:atomicNumber">30</scalar>
	</isotope>
	<isotope id="Zn66" number="66" elementType="Zn">
		<scalar dictRef="bo:relativeAbundance">27.90</scalar>
		<scalar dictRef="bo:exactMass" errorValue="1E-6">65.9260334</scalar>
		<scalar dictRef="bo:spin">0+</scalar>
		<scalar dictRef="bo:atomicNumber">30</scalar>
	</isotope>
	<isotope id="Zn67" number="67" elementType="Zn">
		<scalar dictRef="bo:relativeAbundance">4.10</scalar>
		<scalar dictRef="bo:exactMass" errorValue="1E-6">66.9271273</scalar>
		<scalar dictRef="bo:spin">5/2-</scalar>
		<scalar dictRef="bo:magneticMoment">+0.87515</scalar>
		<scalar dictRef="bo:atomicNumber">30</scalar>
	</isotope>
	<isotope id="Zn68" number="68" elementType="Zn">
		<scalar dictRef="bo:relativeAbundance">18.75</scalar>
		<scalar dictRef="bo:exactMass" errorValue="1E-6">67.9248442</scalar>
		<scalar dictRef="bo:spin">0+</scalar>
		<scalar dictRef="bo:atomicNumber">30</scalar>
	</isotope>
	<isotope id="Zn69" number="69" elementType="Zn">
		<scalar dictRef="bo:exactMass" errorValue="1E-6">68.9265503</scalar>
		<scalar dictRef="bo:halfLife" units="siUnits:s">3384</scalar>
		<scalar dictRef="bo:atomicNumber">30</scalar>
	</isotope>
	<isotope id="Zn70" number="70" elementType="Zn">
		<scalar dictRef="bo:relativeAbundance">0.62</scalar>
		<scalar dictRef="bo:exactMass" errorValue="2.1E-6">69.9253193</scalar>
		<scalar dictRef="bo:spin">0+</scalar>
		<scalar dictRef="bo:atomicNumber">30</scalar>
	</isotope>
	<isotope id="Zn71" number="71" elementType="Zn">
		<scalar dictRef="bo:exactMass" errorValue="11E-6">70.927722</scalar>
		<scalar dictRef="bo:halfLife" units="siUnits:s">147</scalar>
		<scalar dictRef="bo:atomicNumber">30</scalar>
	</isotope>
	<isotope id="Zn72" number="72" elementType="Zn">
		<scalar dictRef="bo:exactMass" errorValue="7E-6">71.926858</scalar>
		<scalar dictRef="bo:halfLife" units="siUnits:s">167400</scalar>
		<scalar dictRef="bo:atomicNumber">30</scalar>
	</isotope>
	<isotope id="Zn73" number="73" elementType="Zn">
		<scalar dictRef="bo:exactMass" errorValue="40E-6">72.92978</scalar>
		<scalar dictRef="bo:halfLife" units="siUnits:s">23.5</scalar>
		<scalar dictRef="bo:atomicNumber">30</scalar>
	</isotope>
	<isotope id="Zn74" number="74" elementType="Zn">
		<scalar dictRef="bo:exactMass" errorValue="50E-6">73.92946</scalar>
		<scalar dictRef="bo:halfLife" units="siUnits:s">95.6</scalar>
		<scalar dictRef="bo:atomicNumber">30</scalar>
	</isotope>
	<isotope id="Zn75" number="75" elementType="Zn">
		<scalar dictRef="bo:exactMass" errorValue="80E-6">74.93294</scalar>
		<scalar dictRef="bo:halfLife" units="siUnits:s">10.2</scalar>
		<scalar dictRef="bo:atomicNumber">30</scalar>
	</isotope>
	<isotope id="Zn76" number="76" elementType="Zn">
		<scalar dictRef="bo:exactMass" errorValue="90E-6">75.93329</scalar>
		<scalar dictRef="bo:halfLife" units="siUnits:s">5.7</scalar>
		<scalar dictRef="bo:atomicNumber">30</scalar>
	</isotope>
	<isotope id="Zn77" number="77" elementType="Zn">
		<scalar dictRef="bo:exactMass" errorValue="130E-6">76.93696</scalar>
		<scalar dictRef="bo:halfLife" units="siUnits:s">2.08</scalar>
		<scalar dictRef="bo:atomicNumber">30</scalar>
	</isotope>
	<isotope id="Zn78" number="78" elementType="Zn">
		<scalar dictRef="bo:exactMass" errorValue="100E-6">77.93844</scalar>
		<scalar dictRef="bo:halfLife" units="siUnits:s">1.47</scalar>
		<scalar dictRef="bo:atomicNumber">30</scalar>
	</isotope>
	<isotope id="Zn79" number="79" elementType="Zn">
		<scalar dictRef="bo:exactMass" errorValue="280E-6">78.94265</scalar>
		<scalar dictRef="bo:halfLife" units="siUnits:s">0.995</scalar>
		<scalar dictRef="bo:atomicNumber">30</scalar>
	</isotope>
	<isotope id="Zn80" number="80" elementType="Zn">
		<scalar dictRef="bo:exactMass" errorValue="180E-6">79.94434</scalar>
		<scalar dictRef="bo:halfLife" units="siUnits:s">0.545</scalar>
		<scalar dictRef="bo:atomicNumber">30</scalar>
	</isotope>
	<isotope id="Zn81" number="81" elementType="Zn">
		<scalar dictRef="bo:exactMass" errorValue="320E-6">80.95048</scalar>
		<scalar dictRef="bo:halfLife" units="siUnits:s">0.29</scalar>
		<scalar dictRef="bo:atomicNumber">30</scalar>
	</isotope>
	<isotope id="Zn82" number="82" elementType="Zn">
		<scalar dictRef="bo:exactMass" errorValue="540E-6">81.95442</scalar>
		<scalar dictRef="bo:atomicNumber">30</scalar>
	</isotope>
	<isotope id="Zn83" number="83" elementType="Zn">
		<scalar dictRef="bo:exactMass" errorValue="540E-6">82.96103</scalar>
		<scalar dictRef="bo:atomicNumber">30</scalar>
	</isotope>
</isotopeList>
<isotopeList id="Ga">
	<isotope id="Ga56" number="56" elementType="Ga">
		<scalar dictRef="bo:exactMass" errorValue="280E-6">55.99491</scalar>
		<scalar dictRef="bo:atomicNumber">31</scalar>
	</isotope>
	<isotope id="Ga57" number="57" elementType="Ga">
		<scalar dictRef="bo:exactMass" errorValue="280E-6">56.98293</scalar>
		<scalar dictRef="bo:atomicNumber">31</scalar>
	</isotope>
	<isotope id="Ga58" number="58" elementType="Ga">
		<scalar dictRef="bo:exactMass" errorValue="230E-6">57.97425</scalar>
		<scalar dictRef="bo:atomicNumber">31</scalar>
	</isotope>
	<isotope id="Ga59" number="59" elementType="Ga">
		<scalar dictRef="bo:exactMass" errorValue="180E-6">58.96337</scalar>
		<scalar dictRef="bo:atomicNumber">31</scalar>
	</isotope>
	<isotope id="Ga60" number="60" elementType="Ga">
		<scalar dictRef="bo:exactMass" errorValue="120E-6">59.95706</scalar>
		<scalar dictRef="bo:atomicNumber">31</scalar>
	</isotope>
	<isotope id="Ga61" number="61" elementType="Ga">
		<scalar dictRef="bo:exactMass" errorValue="60E-6">60.94945</scalar>
		<scalar dictRef="bo:halfLife" units="siUnits:s">0.15</scalar>
		<scalar dictRef="bo:atomicNumber">31</scalar>
	</isotope>
	<isotope id="Ga62" number="62" elementType="Ga">
		<scalar dictRef="bo:exactMass" errorValue="30E-6">61.944175</scalar>
		<scalar dictRef="bo:halfLife" units="siUnits:s">0.11612</scalar>
		<scalar dictRef="bo:atomicNumber">31</scalar>
	</isotope>
	<isotope id="Ga63" number="63" elementType="Ga">
		<scalar dictRef="bo:exactMass" errorValue="1.4E-6">62.9392942</scalar>
		<scalar dictRef="bo:halfLife" units="siUnits:s">32.4</scalar>
		<scalar dictRef="bo:atomicNumber">31</scalar>
	</isotope>
	<isotope id="Ga64" number="64" elementType="Ga">
		<scalar dictRef="bo:exactMass" errorValue="2.2E-6">63.9368387</scalar>
		<scalar dictRef="bo:halfLife" units="siUnits:s">157.62</scalar>
		<scalar dictRef="bo:atomicNumber">31</scalar>
	</isotope>
	<isotope id="Ga65" number="65" elementType="Ga">
		<scalar dictRef="bo:exactMass" errorValue="0.9E-6">64.9327348</scalar>
		<scalar dictRef="bo:halfLife" units="siUnits:s">912</scalar>
		<scalar dictRef="bo:atomicNumber">31</scalar>
	</isotope>
	<isotope id="Ga66" number="66" elementType="Ga">
		<scalar dictRef="bo:exactMass" errorValue="3E-6">65.931589</scalar>
		<scalar dictRef="bo:halfLife" units="siUnits:s">34164</scalar>
		<scalar dictRef="bo:atomicNumber">31</scalar>
	</isotope>
	<isotope id="Ga67" number="67" elementType="Ga">
		<scalar dictRef="bo:exactMass" errorValue="1.4E-6">66.9282017</scalar>
		<scalar dictRef="bo:halfLife" units="siUnits:s">281768</scalar>
		<scalar dictRef="bo:atomicNumber">31</scalar>
	</isotope>
	<isotope id="Ga68" number="68" elementType="Ga">
		<scalar dictRef="bo:exactMass" errorValue="1.6E-6">67.9279801</scalar>
		<scalar dictRef="bo:halfLife" units="siUnits:s">4057.74</scalar>
		<scalar dictRef="bo:atomicNumber">31</scalar>
	</isotope>
	<isotope id="Ga69" number="69" elementType="Ga">
		<scalar dictRef="bo:relativeAbundance">60.108</scalar>
		<scalar dictRef="bo:exactMass" errorValue="1.3E-6">68.9255736</scalar>
		<scalar dictRef="bo:spin">3/2-</scalar>
		<scalar dictRef="bo:magneticMoment">+2.01659</scalar>
		<scalar dictRef="bo:atomicNumber">31</scalar>
	</isotope>
	<isotope id="Ga70" number="70" elementType="Ga">
		<scalar dictRef="bo:exactMass" errorValue="1.3E-6">69.926022</scalar>
		<scalar dictRef="bo:halfLife" units="siUnits:s">1268.4</scalar>
		<scalar dictRef="bo:atomicNumber">31</scalar>
	</isotope>
	<isotope id="Ga71" number="71" elementType="Ga">
		<scalar dictRef="bo:relativeAbundance">39.892</scalar>
		<scalar dictRef="bo:exactMass" errorValue="1.1E-6">70.9247013</scalar>
		<scalar dictRef="bo:spin">3/2-</scalar>
		<scalar dictRef="bo:magneticMoment">2.56227</scalar>
		<scalar dictRef="bo:atomicNumber">31</scalar>
	</isotope>
	<isotope id="Ga72" number="72" elementType="Ga">
		<scalar dictRef="bo:exactMass" errorValue="1.1E-6">71.9263663</scalar>
		<scalar dictRef="bo:halfLife" units="siUnits:s">50760</scalar>
		<scalar dictRef="bo:atomicNumber">31</scalar>
	</isotope>
	<isotope id="Ga73" number="73" elementType="Ga">
		<scalar dictRef="bo:exactMass" errorValue="1.8E-6">72.9251747</scalar>
		<scalar dictRef="bo:halfLife" units="siUnits:s">17496</scalar>
		<scalar dictRef="bo:atomicNumber">31</scalar>
	</isotope>
	<isotope id="Ga74" number="74" elementType="Ga">
		<scalar dictRef="bo:exactMass" errorValue="4E-6">73.926946</scalar>
		<scalar dictRef="bo:halfLife" units="siUnits:s">487.2</scalar>
		<scalar dictRef="bo:atomicNumber">31</scalar>
	</isotope>
	<isotope id="Ga75" number="75" elementType="Ga">
		<scalar dictRef="bo:exactMass" errorValue="2.6E-6">74.9265002</scalar>
		<scalar dictRef="bo:halfLife" units="siUnits:s">126</scalar>
		<scalar dictRef="bo:atomicNumber">31</scalar>
	</isotope>
	<isotope id="Ga76" number="76" elementType="Ga">
		<scalar dictRef="bo:exactMass" errorValue="2.1E-6">75.9288276</scalar>
		<scalar dictRef="bo:halfLife" units="siUnits:s">32.6</scalar>
		<scalar dictRef="bo:atomicNumber">31</scalar>
	</isotope>
	<isotope id="Ga77" number="77" elementType="Ga">
		<scalar dictRef="bo:exactMass" errorValue="2.6E-6">76.9291543</scalar>
		<scalar dictRef="bo:halfLife" units="siUnits:s">13.2</scalar>
		<scalar dictRef="bo:atomicNumber">31</scalar>
	</isotope>
	<isotope id="Ga78" number="78" elementType="Ga">
		<scalar dictRef="bo:exactMass" errorValue="2.6E-6">77.9316082</scalar>
		<scalar dictRef="bo:halfLife" units="siUnits:s">5.09</scalar>
		<scalar dictRef="bo:atomicNumber">31</scalar>
	</isotope>
	<isotope id="Ga79" number="79" elementType="Ga">
		<scalar dictRef="bo:exactMass" errorValue="110E-6">78.93289</scalar>
		<scalar dictRef="bo:halfLife" units="siUnits:s">2.847</scalar>
		<scalar dictRef="bo:atomicNumber">31</scalar>
	</isotope>
	<isotope id="Ga80" number="80" elementType="Ga">
		<scalar dictRef="bo:exactMass" errorValue="130E-6">79.93652</scalar>
		<scalar dictRef="bo:halfLife" units="siUnits:s">1.697</scalar>
		<scalar dictRef="bo:atomicNumber">31</scalar>
	</isotope>
	<isotope id="Ga81" number="81" elementType="Ga">
		<scalar dictRef="bo:exactMass" errorValue="210E-6">80.93775</scalar>
		<scalar dictRef="bo:halfLife" units="siUnits:s">1.217</scalar>
		<scalar dictRef="bo:atomicNumber">31</scalar>
	</isotope>
	<isotope id="Ga82" number="82" elementType="Ga">
		<scalar dictRef="bo:exactMass" errorValue="320E-6">81.94299</scalar>
		<scalar dictRef="bo:halfLife" units="siUnits:s">0.599</scalar>
		<scalar dictRef="bo:atomicNumber">31</scalar>
	</isotope>
	<isotope id="Ga83" number="83" elementType="Ga">
		<scalar dictRef="bo:exactMass" errorValue="320E-6">82.94698</scalar>
		<scalar dictRef="bo:halfLife" units="siUnits:s">0.31</scalar>
		<scalar dictRef="bo:atomicNumber">31</scalar>
	</isotope>
	<isotope id="Ga84" number="84" elementType="Ga">
		<scalar dictRef="bo:exactMass" errorValue="430E-6">83.95265</scalar>
		<scalar dictRef="bo:halfLife" units="siUnits:s">0.085</scalar>
		<scalar dictRef="bo:atomicNumber">31</scalar>
	</isotope>
	<isotope id="Ga85" number="85" elementType="Ga">
		<scalar dictRef="bo:exactMass" errorValue="540E-6">84.957</scalar>
		<scalar dictRef="bo:atomicNumber">31</scalar>
	</isotope>
	<isotope id="Ga86" number="86" elementType="Ga">
		<scalar dictRef="bo:exactMass" errorValue="860E-6">85.96312</scalar>
		<scalar dictRef="bo:atomicNumber">31</scalar>
	</isotope>
</isotopeList>
<isotopeList id="Ge">
	<isotope id="Ge58" number="58" elementType="Ge">
		<scalar dictRef="bo:exactMass" errorValue="340E-6">57.99101</scalar>
		<scalar dictRef="bo:atomicNumber">32</scalar>
	</isotope>
	<isotope id="Ge59" number="59" elementType="Ge">
		<scalar dictRef="bo:exactMass" errorValue="300E-6">58.98175</scalar>
		<scalar dictRef="bo:atomicNumber">32</scalar>
	</isotope>
	<isotope id="Ge60" number="60" elementType="Ge">
		<scalar dictRef="bo:exactMass" errorValue="250E-6">59.97019</scalar>
		<scalar dictRef="bo:atomicNumber">32</scalar>
	</isotope>
	<isotope id="Ge61" number="61" elementType="Ge">
		<scalar dictRef="bo:exactMass" errorValue="320E-6">60.96379</scalar>
		<scalar dictRef="bo:halfLife" units="siUnits:s">0.04</scalar>
		<scalar dictRef="bo:atomicNumber">32</scalar>
	</isotope>
	<isotope id="Ge62" number="62" elementType="Ge">
		<scalar dictRef="bo:exactMass" errorValue="150E-6">61.95465</scalar>
		<scalar dictRef="bo:atomicNumber">32</scalar>
	</isotope>
	<isotope id="Ge63" number="63" elementType="Ge">
		<scalar dictRef="bo:exactMass" errorValue="210E-6">62.94964</scalar>
		<scalar dictRef="bo:halfLife" units="siUnits:s">0.095</scalar>
		<scalar dictRef="bo:atomicNumber">32</scalar>
	</isotope>
	<isotope id="Ge64" number="64" elementType="Ge">
		<scalar dictRef="bo:exactMass" errorValue="30E-6">63.94165</scalar>
		<scalar dictRef="bo:halfLife" units="siUnits:s">63.7</scalar>
		<scalar dictRef="bo:atomicNumber">32</scalar>
	</isotope>
	<isotope id="Ge65" number="65" elementType="Ge">
		<scalar dictRef="bo:exactMass" errorValue="110E-6">64.93944</scalar>
		<scalar dictRef="bo:halfLife" units="siUnits:s">30.9</scalar>
		<scalar dictRef="bo:atomicNumber">32</scalar>
	</isotope>
	<isotope id="Ge66" number="66" elementType="Ge">
		<scalar dictRef="bo:exactMass" errorValue="30E-6">65.93384</scalar>
		<scalar dictRef="bo:halfLife" units="siUnits:s">8136</scalar>
		<scalar dictRef="bo:atomicNumber">32</scalar>
	</isotope>
	<isotope id="Ge67" number="67" elementType="Ge">
		<scalar dictRef="bo:exactMass" errorValue="5E-6">66.932734</scalar>
		<scalar dictRef="bo:halfLife" units="siUnits:s">1134</scalar>
		<scalar dictRef="bo:atomicNumber">32</scalar>
	</isotope>
	<isotope id="Ge68" number="68" elementType="Ge">
		<scalar dictRef="bo:exactMass" errorValue="7E-6">67.928094</scalar>
		<scalar dictRef="bo:halfLife" units="siUnits:s">2.33971e+07</scalar>
		<scalar dictRef="bo:atomicNumber">32</scalar>
	</isotope>
	<isotope id="Ge69" number="69" elementType="Ge">
		<scalar dictRef="bo:exactMass" errorValue="1.4E-6">68.9279645</scalar>
		<scalar dictRef="bo:halfLife" units="siUnits:s">140580</scalar>
		<scalar dictRef="bo:atomicNumber">32</scalar>
	</isotope>
	<isotope id="Ge70" number="70" elementType="Ge">
		<scalar dictRef="bo:relativeAbundance">20.84</scalar>
		<scalar dictRef="bo:exactMass" errorValue="1.1E-6">69.9242474</scalar>
		<scalar dictRef="bo:spin">0+</scalar>
		<scalar dictRef="bo:atomicNumber">32</scalar>
	</isotope>
	<isotope id="Ge71" number="71" elementType="Ge">
		<scalar dictRef="bo:exactMass" errorValue="1.1E-6">70.924951</scalar>
		<scalar dictRef="bo:halfLife" units="siUnits:s">987552</scalar>
		<scalar dictRef="bo:atomicNumber">32</scalar>
	</isotope>
	<isotope id="Ge72" number="72" elementType="Ge">
		<scalar dictRef="bo:relativeAbundance">27.54</scalar>
		<scalar dictRef="bo:exactMass" errorValue="1.8E-6">71.9220758</scalar>
		<scalar dictRef="bo:spin">0+</scalar>
		<scalar dictRef="bo:atomicNumber">32</scalar>
	</isotope>
	<isotope id="Ge73" number="73" elementType="Ge">
		<scalar dictRef="bo:relativeAbundance">7.73</scalar>
		<scalar dictRef="bo:exactMass" errorValue="1.8E-6">72.9234589</scalar>
		<scalar dictRef="bo:spin">9/2+</scalar>
		<scalar dictRef="bo:magneticMoment">-0.879467</scalar>
		<scalar dictRef="bo:atomicNumber">32</scalar>
	</isotope>
	<isotope id="Ge74" number="74" elementType="Ge">
		<scalar dictRef="bo:relativeAbundance">36.28</scalar>
		<scalar dictRef="bo:exactMass" errorValue="1.8E-6">73.9211778</scalar>
		<scalar dictRef="bo:spin">0+</scalar>
		<scalar dictRef="bo:atomicNumber">32</scalar>
	</isotope>
	<isotope id="Ge75" number="75" elementType="Ge">
		<scalar dictRef="bo:exactMass" errorValue="1.8E-6">74.9228589</scalar>
		<scalar dictRef="bo:halfLife" units="siUnits:s">4966.8</scalar>
		<scalar dictRef="bo:atomicNumber">32</scalar>
	</isotope>
	<isotope id="Ge76" number="76" elementType="Ge">
		<scalar dictRef="bo:relativeAbundance">7.61</scalar>
		<scalar dictRef="bo:exactMass" errorValue="1.8E-6">75.9214026</scalar>
		<scalar dictRef="bo:spin">0+</scalar>
		<scalar dictRef="bo:atomicNumber">32</scalar>
	</isotope>
	<isotope id="Ge77" number="77" elementType="Ge">
		<scalar dictRef="bo:exactMass" errorValue="1.8E-6">76.9235486</scalar>
		<scalar dictRef="bo:halfLife" units="siUnits:s">40680</scalar>
		<scalar dictRef="bo:atomicNumber">32</scalar>
	</isotope>
	<isotope id="Ge78" number="78" elementType="Ge">
		<scalar dictRef="bo:exactMass" errorValue="4E-6">77.922853</scalar>
		<scalar dictRef="bo:halfLife" units="siUnits:s">5280</scalar>
		<scalar dictRef="bo:atomicNumber">32</scalar>
	</isotope>
	<isotope id="Ge79" number="79" elementType="Ge">
		<scalar dictRef="bo:exactMass" errorValue="100E-6">78.9254</scalar>
		<scalar dictRef="bo:halfLife" units="siUnits:s">18.98</scalar>
		<scalar dictRef="bo:atomicNumber">32</scalar>
	</isotope>
	<isotope id="Ge80" number="80" elementType="Ge">
		<scalar dictRef="bo:exactMass" errorValue="30E-6">79.92537</scalar>
		<scalar dictRef="bo:halfLife" units="siUnits:s">29.5</scalar>
		<scalar dictRef="bo:atomicNumber">32</scalar>
	</isotope>
	<isotope id="Ge81" number="81" elementType="Ge">
		<scalar dictRef="bo:exactMass" errorValue="130E-6">80.92882</scalar>
		<scalar dictRef="bo:halfLife" units="siUnits:s">7.6</scalar>
		<scalar dictRef="bo:atomicNumber">32</scalar>
	</isotope>
	<isotope id="Ge82" number="82" elementType="Ge">
		<scalar dictRef="bo:exactMass" errorValue="260E-6">81.92955</scalar>
		<scalar dictRef="bo:halfLife" units="siUnits:s">4.6</scalar>
		<scalar dictRef="bo:atomicNumber">32</scalar>
	</isotope>
	<isotope id="Ge83" number="83" elementType="Ge">
		<scalar dictRef="bo:exactMass" errorValue="210E-6">82.93462</scalar>
		<scalar dictRef="bo:halfLife" units="siUnits:s">1.85</scalar>
		<scalar dictRef="bo:atomicNumber">32</scalar>
	</isotope>
	<isotope id="Ge84" number="84" elementType="Ge">
		<scalar dictRef="bo:exactMass" errorValue="320E-6">83.93747</scalar>
		<scalar dictRef="bo:atomicNumber">32</scalar>
	</isotope>
	<isotope id="Ge85" number="85" elementType="Ge">
		<scalar dictRef="bo:exactMass" errorValue="430E-6">84.94303</scalar>
		<scalar dictRef="bo:atomicNumber">32</scalar>
	</isotope>
	<isotope id="Ge86" number="86" elementType="Ge">
		<scalar dictRef="bo:exactMass" errorValue="540E-6">85.94649</scalar>
		<scalar dictRef="bo:atomicNumber">32</scalar>
	</isotope>
	<isotope id="Ge87" number="87" elementType="Ge">
		<scalar dictRef="bo:exactMass" errorValue="540E-6">86.95251</scalar>
		<scalar dictRef="bo:atomicNumber">32</scalar>
	</isotope>
	<isotope id="Ge88" number="88" elementType="Ge">
		<scalar dictRef="bo:exactMass" errorValue="750E-6">87.95691</scalar>
		<scalar dictRef="bo:atomicNumber">32</scalar>
	</isotope>
	<isotope id="Ge89" number="89" elementType="Ge">
		<scalar dictRef="bo:exactMass" errorValue="970E-6">88.96383</scalar>
		<scalar dictRef="bo:atomicNumber">32</scalar>
	</isotope>
</isotopeList>
<isotopeList id="As">
	<isotope id="As60" number="60" elementType="As">
		<scalar dictRef="bo:exactMass" errorValue="640E-6">59.99313</scalar>
		<scalar dictRef="bo:atomicNumber">33</scalar>
	</isotope>
	<isotope id="As61" number="61" elementType="As">
		<scalar dictRef="bo:exactMass" errorValue="640E-6">60.98062</scalar>
		<scalar dictRef="bo:atomicNumber">33</scalar>
	</isotope>
	<isotope id="As62" number="62" elementType="As">
		<scalar dictRef="bo:exactMass" errorValue="320E-6">61.9732</scalar>
		<scalar dictRef="bo:atomicNumber">33</scalar>
	</isotope>
	<isotope id="As63" number="63" elementType="As">
		<scalar dictRef="bo:exactMass" errorValue="540E-6">62.96369</scalar>
		<scalar dictRef="bo:atomicNumber">33</scalar>
	</isotope>
	<isotope id="As64" number="64" elementType="As">
		<scalar dictRef="bo:exactMass" errorValue="380E-6">63.95757</scalar>
		<scalar dictRef="bo:atomicNumber">33</scalar>
	</isotope>
	<isotope id="As65" number="65" elementType="As">
		<scalar dictRef="bo:exactMass" errorValue="320E-6">64.94956</scalar>
		<scalar dictRef="bo:halfLife" units="siUnits:s">0.19</scalar>
		<scalar dictRef="bo:atomicNumber">33</scalar>
	</isotope>
	<isotope id="As66" number="66" elementType="As">
		<scalar dictRef="bo:exactMass" errorValue="730E-6">65.94471</scalar>
		<scalar dictRef="bo:halfLife" units="siUnits:s">0.09577</scalar>
		<scalar dictRef="bo:atomicNumber">33</scalar>
	</isotope>
	<isotope id="As67" number="67" elementType="As">
		<scalar dictRef="bo:exactMass" errorValue="110E-6">66.93919</scalar>
		<scalar dictRef="bo:halfLife" units="siUnits:s">42.5</scalar>
		<scalar dictRef="bo:atomicNumber">33</scalar>
	</isotope>
	<isotope id="As68" number="68" elementType="As">
		<scalar dictRef="bo:exactMass" errorValue="50E-6">67.93677</scalar>
		<scalar dictRef="bo:halfLife" units="siUnits:s">151.6</scalar>
		<scalar dictRef="bo:atomicNumber">33</scalar>
	</isotope>
	<isotope id="As69" number="69" elementType="As">
		<scalar dictRef="bo:exactMass" errorValue="30E-6">68.93227</scalar>
		<scalar dictRef="bo:halfLife" units="siUnits:s">912</scalar>
		<scalar dictRef="bo:atomicNumber">33</scalar>
	</isotope>
	<isotope id="As70" number="70" elementType="As">
		<scalar dictRef="bo:exactMass" errorValue="50E-6">69.93092</scalar>
		<scalar dictRef="bo:halfLife" units="siUnits:s">3156</scalar>
		<scalar dictRef="bo:atomicNumber">33</scalar>
	</isotope>
	<isotope id="As71" number="71" elementType="As">
		<scalar dictRef="bo:exactMass" errorValue="5E-6">70.927112</scalar>
		<scalar dictRef="bo:halfLife" units="siUnits:s">235008</scalar>
		<scalar dictRef="bo:atomicNumber">33</scalar>
	</isotope>
	<isotope id="As72" number="72" elementType="As">
		<scalar dictRef="bo:exactMass" errorValue="5E-6">71.926752</scalar>
		<scalar dictRef="bo:halfLife" units="siUnits:s">93600</scalar>
		<scalar dictRef="bo:atomicNumber">33</scalar>
	</isotope>
	<isotope id="As73" number="73" elementType="As">
		<scalar dictRef="bo:exactMass" errorValue="4E-6">72.923825</scalar>
		<scalar dictRef="bo:halfLife" units="siUnits:s">6.93792e+06</scalar>
		<scalar dictRef="bo:atomicNumber">33</scalar>
	</isotope>
	<isotope id="As74" number="74" elementType="As">
		<scalar dictRef="bo:exactMass" errorValue="2.5E-6">73.9239287</scalar>
		<scalar dictRef="bo:halfLife" units="siUnits:s">1.53533e+06</scalar>
		<scalar dictRef="bo:atomicNumber">33</scalar>
	</isotope>
	<isotope id="As75" number="75" elementType="As">
		<scalar dictRef="bo:relativeAbundance">100</scalar>
		<scalar dictRef="bo:exactMass" errorValue="2E-6">74.9215965</scalar>
		<scalar dictRef="bo:spin">3/2-</scalar>
		<scalar dictRef="bo:magneticMoment">+1.43947</scalar>
		<scalar dictRef="bo:atomicNumber">33</scalar>
	</isotope>
	<isotope id="As76" number="76" elementType="As">
		<scalar dictRef="bo:exactMass" errorValue="2E-6">75.922394</scalar>
		<scalar dictRef="bo:spin">2-</scalar>
		<scalar dictRef="bo:magneticMoment">-0.906</scalar>
		<scalar dictRef="bo:halfLife" units="siUnits:s">93121.9</scalar>
		<scalar dictRef="bo:betaminusDecay">2.97</scalar>
		<scalar dictRef="bo:betaminusDecayLikeliness" units="bo:percentage">100.0</scalar>
		<scalar dictRef="bo:atomicNumber">33</scalar>
	</isotope>
	<isotope id="As77" number="77" elementType="As">
		<scalar dictRef="bo:exactMass" errorValue="2.5E-6">76.9206473</scalar>
		<scalar dictRef="bo:halfLife" units="siUnits:s">139788</scalar>
		<scalar dictRef="bo:atomicNumber">33</scalar>
	</isotope>
	<isotope id="As78" number="78" elementType="As">
		<scalar dictRef="bo:exactMass" errorValue="11E-6">77.921827</scalar>
		<scalar dictRef="bo:halfLife" units="siUnits:s">5442</scalar>
		<scalar dictRef="bo:atomicNumber">33</scalar>
	</isotope>
	<isotope id="As79" number="79" elementType="As">
		<scalar dictRef="bo:exactMass" errorValue="6E-6">78.920948</scalar>
		<scalar dictRef="bo:halfLife" units="siUnits:s">540.6</scalar>
		<scalar dictRef="bo:atomicNumber">33</scalar>
	</isotope>
	<isotope id="As80" number="80" elementType="As">
		<scalar dictRef="bo:exactMass" errorValue="25E-6">79.922534</scalar>
		<scalar dictRef="bo:halfLife" units="siUnits:s">15.2</scalar>
		<scalar dictRef="bo:atomicNumber">33</scalar>
	</isotope>
	<isotope id="As81" number="81" elementType="As">
		<scalar dictRef="bo:exactMass" errorValue="6E-6">80.922132</scalar>
		<scalar dictRef="bo:halfLife" units="siUnits:s">33.3</scalar>
		<scalar dictRef="bo:atomicNumber">33</scalar>
	</isotope>
	<isotope id="As82" number="82" elementType="As">
		<scalar dictRef="bo:exactMass" errorValue="210E-6">81.9245</scalar>
		<scalar dictRef="bo:halfLife" units="siUnits:s">19.1</scalar>
		<scalar dictRef="bo:atomicNumber">33</scalar>
	</isotope>
	<isotope id="As83" number="83" elementType="As">
		<scalar dictRef="bo:exactMass" errorValue="240E-6">82.92498</scalar>
		<scalar dictRef="bo:halfLife" units="siUnits:s">13.4</scalar>
		<scalar dictRef="bo:atomicNumber">33</scalar>
	</isotope>
	<isotope id="As84" number="84" elementType="As">
		<scalar dictRef="bo:exactMass" errorValue="320E-6">83.92906</scalar>
		<scalar dictRef="bo:halfLife" units="siUnits:s">4.5</scalar>
		<scalar dictRef="bo:atomicNumber">33</scalar>
	</isotope>
	<isotope id="As85" number="85" elementType="As">
		<scalar dictRef="bo:exactMass" errorValue="210E-6">84.93202</scalar>
		<scalar dictRef="bo:halfLife" units="siUnits:s">2.021</scalar>
		<scalar dictRef="bo:atomicNumber">33</scalar>
	</isotope>
	<isotope id="As86" number="86" elementType="As">
		<scalar dictRef="bo:exactMass" errorValue="320E-6">85.9365</scalar>
		<scalar dictRef="bo:halfLife" units="siUnits:s">0.945</scalar>
		<scalar dictRef="bo:atomicNumber">33</scalar>
	</isotope>
	<isotope id="As87" number="87" elementType="As">
		<scalar dictRef="bo:exactMass" errorValue="320E-6">86.9399</scalar>
		<scalar dictRef="bo:halfLife" units="siUnits:s">0.48</scalar>
		<scalar dictRef="bo:atomicNumber">33</scalar>
	</isotope>
	<isotope id="As88" number="88" elementType="As">
		<scalar dictRef="bo:exactMass" errorValue="540E-6">87.94494</scalar>
		<scalar dictRef="bo:atomicNumber">33</scalar>
	</isotope>
	<isotope id="As89" number="89" elementType="As">
		<scalar dictRef="bo:exactMass" errorValue="540E-6">88.94939</scalar>
		<scalar dictRef="bo:atomicNumber">33</scalar>
	</isotope>
	<isotope id="As90" number="90" elementType="As">
		<scalar dictRef="bo:exactMass" errorValue="860E-6">89.9555</scalar>
		<scalar dictRef="bo:atomicNumber">33</scalar>
	</isotope>
	<isotope id="As91" number="91" elementType="As">
		<scalar dictRef="bo:exactMass" errorValue="970E-6">90.96043</scalar>
		<scalar dictRef="bo:atomicNumber">33</scalar>
	</isotope>
	<isotope id="As92" number="92" elementType="As">
		<scalar dictRef="bo:exactMass" errorValue="970E-6">91.9668</scalar>
		<scalar dictRef="bo:atomicNumber">33</scalar>
	</isotope>
</isotopeList>
<isotopeList id="Se">
	<isotope id="Se65" number="65" elementType="Se">
		<scalar dictRef="bo:exactMass" errorValue="640E-6">64.96466</scalar>
		<scalar dictRef="bo:atomicNumber">34</scalar>
	</isotope>
	<isotope id="Se66" number="66" elementType="Se">
		<scalar dictRef="bo:exactMass" errorValue="320E-6">65.95521</scalar>
		<scalar dictRef="bo:atomicNumber">34</scalar>
	</isotope>
	<isotope id="Se67" number="67" elementType="Se">
		<scalar dictRef="bo:exactMass" errorValue="210E-6">66.95009</scalar>
		<scalar dictRef="bo:halfLife" units="siUnits:s">0.06</scalar>
		<scalar dictRef="bo:atomicNumber">34</scalar>
	</isotope>
	<isotope id="Se68" number="68" elementType="Se">
		<scalar dictRef="bo:exactMass" errorValue="40E-6">67.9418</scalar>
		<scalar dictRef="bo:halfLife" units="siUnits:s">35.5</scalar>
		<scalar dictRef="bo:atomicNumber">34</scalar>
	</isotope>
	<isotope id="Se69" number="69" elementType="Se">
		<scalar dictRef="bo:exactMass" errorValue="40E-6">68.93956</scalar>
		<scalar dictRef="bo:halfLife" units="siUnits:s">27.4</scalar>
		<scalar dictRef="bo:atomicNumber">34</scalar>
	</isotope>
	<isotope id="Se70" number="70" elementType="Se">
		<scalar dictRef="bo:exactMass" errorValue="70E-6">69.93339</scalar>
		<scalar dictRef="bo:halfLife" units="siUnits:s">2466</scalar>
		<scalar dictRef="bo:atomicNumber">34</scalar>
	</isotope>
	<isotope id="Se71" number="71" elementType="Se">
		<scalar dictRef="bo:exactMass" errorValue="30E-6">70.93224</scalar>
		<scalar dictRef="bo:halfLife" units="siUnits:s">284.4</scalar>
		<scalar dictRef="bo:atomicNumber">34</scalar>
	</isotope>
	<isotope id="Se72" number="72" elementType="Se">
		<scalar dictRef="bo:exactMass" errorValue="13E-6">71.927112</scalar>
		<scalar dictRef="bo:halfLife" units="siUnits:s">725760</scalar>
		<scalar dictRef="bo:atomicNumber">34</scalar>
	</isotope>
	<isotope id="Se73" number="73" elementType="Se">
		<scalar dictRef="bo:exactMass" errorValue="11E-6">72.926765</scalar>
		<scalar dictRef="bo:halfLife" units="siUnits:s">25740</scalar>
		<scalar dictRef="bo:atomicNumber">34</scalar>
	</isotope>
	<isotope id="Se74" number="74" elementType="Se">
		<scalar dictRef="bo:relativeAbundance">0.89</scalar>
		<scalar dictRef="bo:exactMass" errorValue="1.8E-6">73.9224764</scalar>
		<scalar dictRef="bo:spin">0+</scalar>
		<scalar dictRef="bo:atomicNumber">34</scalar>
	</isotope>
	<isotope id="Se75" number="75" elementType="Se">
		<scalar dictRef="bo:exactMass" errorValue="1.8E-6">74.9225234</scalar>
		<scalar dictRef="bo:halfLife" units="siUnits:s">1.03489e+07</scalar>
		<scalar dictRef="bo:atomicNumber">34</scalar>
	</isotope>
	<isotope id="Se76" number="76" elementType="Se">
		<scalar dictRef="bo:relativeAbundance">9.37</scalar>
		<scalar dictRef="bo:exactMass" errorValue="1.8E-6">75.9192136</scalar>
		<scalar dictRef="bo:spin">0+</scalar>
		<scalar dictRef="bo:atomicNumber">34</scalar>
	</isotope>
	<isotope id="Se77" number="77" elementType="Se">
		<scalar dictRef="bo:relativeAbundance">7.63</scalar>
		<scalar dictRef="bo:exactMass" errorValue="1.8E-6">76.919914</scalar>
		<scalar dictRef="bo:spin">1/2-</scalar>
		<scalar dictRef="bo:magneticMoment">+0.535506</scalar>
		<scalar dictRef="bo:atomicNumber">34</scalar>
	</isotope>
	<isotope id="Se78" number="78" elementType="Se">
		<scalar dictRef="bo:relativeAbundance">23.77</scalar>
		<scalar dictRef="bo:exactMass" errorValue="1.8E-6">77.9173091</scalar>
		<scalar dictRef="bo:spin">0+</scalar>
		<scalar dictRef="bo:atomicNumber">34</scalar>
	</isotope>
	<isotope id="Se79" number="79" elementType="Se">
		<scalar dictRef="bo:exactMass" errorValue="1.8E-6">78.9184991</scalar>
		<scalar dictRef="bo:atomicNumber">34</scalar>
	</isotope>
	<isotope id="Se80" number="80" elementType="Se">
		<scalar dictRef="bo:relativeAbundance">49.61</scalar>
		<scalar dictRef="bo:exactMass" errorValue="2.1E-6">79.9165213</scalar>
		<scalar dictRef="bo:spin">0+</scalar>
		<scalar dictRef="bo:atomicNumber">34</scalar>
	</isotope>
	<isotope id="Se81" number="81" elementType="Se">
		<scalar dictRef="bo:exactMass" errorValue="2.2E-6">80.9179925</scalar>
		<scalar dictRef="bo:halfLife" units="siUnits:s">1107</scalar>
		<scalar dictRef="bo:atomicNumber">34</scalar>
	</isotope>
	<isotope id="Se82" number="82" elementType="Se">
		<scalar dictRef="bo:relativeAbundance">8.73</scalar>
		<scalar dictRef="bo:exactMass" errorValue="2.2E-6">81.9166994</scalar>
		<scalar dictRef="bo:spin">0+</scalar>
		<scalar dictRef="bo:atomicNumber">34</scalar>
	</isotope>
	<isotope id="Se83" number="83" elementType="Se">
		<scalar dictRef="bo:exactMass" errorValue="4E-6">82.919118</scalar>
		<scalar dictRef="bo:halfLife" units="siUnits:s">1338</scalar>
		<scalar dictRef="bo:atomicNumber">34</scalar>
	</isotope>
	<isotope id="Se84" number="84" elementType="Se">
		<scalar dictRef="bo:exactMass" errorValue="16E-6">83.918462</scalar>
		<scalar dictRef="bo:halfLife" units="siUnits:s">186</scalar>
		<scalar dictRef="bo:atomicNumber">34</scalar>
	</isotope>
	<isotope id="Se85" number="85" elementType="Se">
		<scalar dictRef="bo:exactMass" errorValue="30E-6">84.92225</scalar>
		<scalar dictRef="bo:halfLife" units="siUnits:s">31.7</scalar>
		<scalar dictRef="bo:atomicNumber">34</scalar>
	</isotope>
	<isotope id="Se86" number="86" elementType="Se">
		<scalar dictRef="bo:exactMass" errorValue="17E-6">85.924272</scalar>
		<scalar dictRef="bo:halfLife" units="siUnits:s">15.3</scalar>
		<scalar dictRef="bo:atomicNumber">34</scalar>
	</isotope>
	<isotope id="Se87" number="87" elementType="Se">
		<scalar dictRef="bo:exactMass" errorValue="40E-6">86.92852</scalar>
		<scalar dictRef="bo:halfLife" units="siUnits:s">5.29</scalar>
		<scalar dictRef="bo:atomicNumber">34</scalar>
	</isotope>
	<isotope id="Se88" number="88" elementType="Se">
		<scalar dictRef="bo:exactMass" errorValue="50E-6">87.93142</scalar>
		<scalar dictRef="bo:halfLife" units="siUnits:s">1.53</scalar>
		<scalar dictRef="bo:atomicNumber">34</scalar>
	</isotope>
	<isotope id="Se89" number="89" elementType="Se">
		<scalar dictRef="bo:exactMass" errorValue="320E-6">88.93645</scalar>
		<scalar dictRef="bo:halfLife" units="siUnits:s">0.41</scalar>
		<scalar dictRef="bo:atomicNumber">34</scalar>
	</isotope>
	<isotope id="Se90" number="90" elementType="Se">
		<scalar dictRef="bo:exactMass" errorValue="430E-6">89.93996</scalar>
		<scalar dictRef="bo:atomicNumber">34</scalar>
	</isotope>
	<isotope id="Se91" number="91" elementType="Se">
		<scalar dictRef="bo:exactMass" errorValue="540E-6">90.94596</scalar>
		<scalar dictRef="bo:halfLife" units="siUnits:s">0.27</scalar>
		<scalar dictRef="bo:atomicNumber">34</scalar>
	</isotope>
	<isotope id="Se92" number="92" elementType="Se">
		<scalar dictRef="bo:exactMass" errorValue="640E-6">91.94992</scalar>
		<scalar dictRef="bo:atomicNumber">34</scalar>
	</isotope>
	<isotope id="Se93" number="93" elementType="Se">
		<scalar dictRef="bo:exactMass" errorValue="860E-6">92.95629</scalar>
		<scalar dictRef="bo:atomicNumber">34</scalar>
	</isotope>
	<isotope id="Se94" number="94" elementType="Se">
		<scalar dictRef="bo:exactMass" errorValue="860E-6">93.96049</scalar>
		<scalar dictRef="bo:atomicNumber">34</scalar>
	</isotope>
</isotopeList>
<isotopeList id="Br">
	<isotope id="Br67" number="67" elementType="Br">
		<scalar dictRef="bo:exactMass" errorValue="540E-6">66.96479</scalar>
		<scalar dictRef="bo:atomicNumber">35</scalar>
	</isotope>
	<isotope id="Br68" number="68" elementType="Br">
		<scalar dictRef="bo:exactMass" errorValue="380E-6">67.95852</scalar>
		<scalar dictRef="bo:atomicNumber">35</scalar>
	</isotope>
	<isotope id="Br69" number="69" elementType="Br">
		<scalar dictRef="bo:exactMass" errorValue="110E-6">68.95011</scalar>
		<scalar dictRef="bo:atomicNumber">35</scalar>
	</isotope>
	<isotope id="Br70" number="70" elementType="Br">
		<scalar dictRef="bo:exactMass" errorValue="330E-6">69.94479</scalar>
		<scalar dictRef="bo:halfLife" units="siUnits:s">0.0791</scalar>
		<scalar dictRef="bo:atomicNumber">35</scalar>
	</isotope>
	<isotope id="Br71" number="71" elementType="Br">
		<scalar dictRef="bo:exactMass" errorValue="610E-6">70.93874</scalar>
		<scalar dictRef="bo:halfLife" units="siUnits:s">21.4</scalar>
		<scalar dictRef="bo:atomicNumber">35</scalar>
	</isotope>
	<isotope id="Br72" number="72" elementType="Br">
		<scalar dictRef="bo:exactMass" errorValue="60E-6">71.93664</scalar>
		<scalar dictRef="bo:halfLife" units="siUnits:s">78.6</scalar>
		<scalar dictRef="bo:atomicNumber">35</scalar>
	</isotope>
	<isotope id="Br73" number="73" elementType="Br">
		<scalar dictRef="bo:exactMass" errorValue="50E-6">72.93169</scalar>
		<scalar dictRef="bo:halfLife" units="siUnits:s">204</scalar>
		<scalar dictRef="bo:atomicNumber">35</scalar>
	</isotope>
	<isotope id="Br74" number="74" elementType="Br">
		<scalar dictRef="bo:exactMass" errorValue="16E-6">73.929891</scalar>
		<scalar dictRef="bo:halfLife" units="siUnits:s">1524</scalar>
		<scalar dictRef="bo:atomicNumber">35</scalar>
	</isotope>
	<isotope id="Br75" number="75" elementType="Br">
		<scalar dictRef="bo:exactMass" errorValue="15E-6">74.925776</scalar>
		<scalar dictRef="bo:halfLife" units="siUnits:s">5802</scalar>
		<scalar dictRef="bo:atomicNumber">35</scalar>
	</isotope>
	<isotope id="Br76" number="76" elementType="Br">
		<scalar dictRef="bo:exactMass" errorValue="10E-6">75.924541</scalar>
		<scalar dictRef="bo:halfLife" units="siUnits:s">58320</scalar>
		<scalar dictRef="bo:atomicNumber">35</scalar>
	</isotope>
	<isotope id="Br77" number="77" elementType="Br">
		<scalar dictRef="bo:exactMass" errorValue="3E-6">76.921379</scalar>
		<scalar dictRef="bo:halfLife" units="siUnits:s">205330</scalar>
		<scalar dictRef="bo:atomicNumber">35</scalar>
	</isotope>
	<isotope id="Br78" number="78" elementType="Br">
		<scalar dictRef="bo:exactMass" errorValue="4E-6">77.921146</scalar>
		<scalar dictRef="bo:halfLife" units="siUnits:s">387.6</scalar>
		<scalar dictRef="bo:atomicNumber">35</scalar>
	</isotope>
	<isotope id="Br79" number="79" elementType="Br">
		<scalar dictRef="bo:relativeAbundance">50.69</scalar>
		<scalar dictRef="bo:exactMass" errorValue="2.2E-6">78.9183371</scalar>
		<scalar dictRef="bo:spin">3/2-</scalar>
		<scalar dictRef="bo:magneticMoment">+2.1064</scalar>
		<scalar dictRef="bo:atomicNumber">35</scalar>
	</isotope>
	<isotope id="Br80" number="80" elementType="Br">
		<scalar dictRef="bo:exactMass" errorValue="2.2E-6">79.9185293</scalar>
		<scalar dictRef="bo:halfLife" units="siUnits:s">1060.8</scalar>
		<scalar dictRef="bo:atomicNumber">35</scalar>
	</isotope>
	<isotope id="Br81" number="81" elementType="Br">
		<scalar dictRef="bo:relativeAbundance">49.31</scalar>
		<scalar dictRef="bo:exactMass" errorValue="2.1E-6">80.9162906</scalar>
		<scalar dictRef="bo:spin">3/2-</scalar>
		<scalar dictRef="bo:magneticMoment">+2.2706</scalar>
		<scalar dictRef="bo:atomicNumber">35</scalar>
	</isotope>
	<isotope id="Br82" number="82" elementType="Br">
		<scalar dictRef="bo:exactMass" errorValue="2.1E-6">81.9168041</scalar>
		<scalar dictRef="bo:halfLife" units="siUnits:s">127080</scalar>
		<scalar dictRef="bo:atomicNumber">35</scalar>
	</isotope>
	<isotope id="Br83" number="83" elementType="Br">
		<scalar dictRef="bo:exactMass" errorValue="5E-6">82.91518</scalar>
		<scalar dictRef="bo:halfLife" units="siUnits:s">8640</scalar>
		<scalar dictRef="bo:atomicNumber">35</scalar>
	</isotope>
	<isotope id="Br84" number="84" elementType="Br">
		<scalar dictRef="bo:exactMass" errorValue="16E-6">83.916479</scalar>
		<scalar dictRef="bo:halfLife" units="siUnits:s">1908</scalar>
		<scalar dictRef="bo:atomicNumber">35</scalar>
	</isotope>
	<isotope id="Br85" number="85" elementType="Br">
		<scalar dictRef="bo:exactMass" errorValue="21E-6">84.915608</scalar>
		<scalar dictRef="bo:halfLife" units="siUnits:s">174</scalar>
		<scalar dictRef="bo:atomicNumber">35</scalar>
	</isotope>
	<isotope id="Br86" number="86" elementType="Br">
		<scalar dictRef="bo:exactMass" errorValue="12E-6">85.918798</scalar>
		<scalar dictRef="bo:halfLife" units="siUnits:s">55.1</scalar>
		<scalar dictRef="bo:atomicNumber">35</scalar>
	</isotope>
	<isotope id="Br87" number="87" elementType="Br">
		<scalar dictRef="bo:exactMass" errorValue="19E-6">86.920711</scalar>
		<scalar dictRef="bo:halfLife" units="siUnits:s">55.6</scalar>
		<scalar dictRef="bo:atomicNumber">35</scalar>
	</isotope>
	<isotope id="Br88" number="88" elementType="Br">
		<scalar dictRef="bo:exactMass" errorValue="40E-6">87.92407</scalar>
		<scalar dictRef="bo:halfLife" units="siUnits:s">16.34</scalar>
		<scalar dictRef="bo:atomicNumber">35</scalar>
	</isotope>
	<isotope id="Br89" number="89" elementType="Br">
		<scalar dictRef="bo:exactMass" errorValue="60E-6">88.92639</scalar>
		<scalar dictRef="bo:halfLife" units="siUnits:s">4.348</scalar>
		<scalar dictRef="bo:atomicNumber">35</scalar>
	</isotope>
	<isotope id="Br90" number="90" elementType="Br">
		<scalar dictRef="bo:exactMass" errorValue="80E-6">89.93063</scalar>
		<scalar dictRef="bo:halfLife" units="siUnits:s">1.91</scalar>
		<scalar dictRef="bo:atomicNumber">35</scalar>
	</isotope>
	<isotope id="Br91" number="91" elementType="Br">
		<scalar dictRef="bo:exactMass" errorValue="80E-6">90.93397</scalar>
		<scalar dictRef="bo:halfLife" units="siUnits:s">0.541</scalar>
		<scalar dictRef="bo:atomicNumber">35</scalar>
	</isotope>
	<isotope id="Br92" number="92" elementType="Br">
		<scalar dictRef="bo:exactMass" errorValue="50E-6">91.93926</scalar>
		<scalar dictRef="bo:halfLife" units="siUnits:s">0.343</scalar>
		<scalar dictRef="bo:atomicNumber">35</scalar>
	</isotope>
	<isotope id="Br93" number="93" elementType="Br">
		<scalar dictRef="bo:exactMass" errorValue="320E-6">92.94305</scalar>
		<scalar dictRef="bo:halfLife" units="siUnits:s">0.102</scalar>
		<scalar dictRef="bo:atomicNumber">35</scalar>
	</isotope>
	<isotope id="Br94" number="94" elementType="Br">
		<scalar dictRef="bo:exactMass" errorValue="430E-6">93.94868</scalar>
		<scalar dictRef="bo:halfLife" units="siUnits:s">0.07</scalar>
		<scalar dictRef="bo:atomicNumber">35</scalar>
	</isotope>
	<isotope id="Br95" number="95" elementType="Br">
		<scalar dictRef="bo:exactMass" errorValue="540E-6">94.95287</scalar>
		<scalar dictRef="bo:atomicNumber">35</scalar>
	</isotope>
	<isotope id="Br96" number="96" elementType="Br">
		<scalar dictRef="bo:exactMass" errorValue="750E-6">95.95853</scalar>
		<scalar dictRef="bo:atomicNumber">35</scalar>
	</isotope>
	<isotope id="Br97" number="97" elementType="Br">
		<scalar dictRef="bo:exactMass" errorValue="860E-6">96.9628</scalar>
		<scalar dictRef="bo:atomicNumber">35</scalar>
	</isotope>
</isotopeList>
<isotopeList id="Kr">
	<isotope id="Kr69" number="69" elementType="Kr">
		<scalar dictRef="bo:exactMass" errorValue="430E-6">68.96518</scalar>
		<scalar dictRef="bo:atomicNumber">36</scalar>
	</isotope>
	<isotope id="Kr70" number="70" elementType="Kr">
		<scalar dictRef="bo:exactMass" errorValue="410E-6">69.95526</scalar>
		<scalar dictRef="bo:atomicNumber">36</scalar>
	</isotope>
	<isotope id="Kr71" number="71" elementType="Kr">
		<scalar dictRef="bo:exactMass" errorValue="700E-6">70.94963</scalar>
		<scalar dictRef="bo:halfLife" units="siUnits:s">0.064</scalar>
		<scalar dictRef="bo:atomicNumber">36</scalar>
	</isotope>
	<isotope id="Kr72" number="72" elementType="Kr">
		<scalar dictRef="bo:exactMass" errorValue="9E-6">71.942092</scalar>
		<scalar dictRef="bo:halfLife" units="siUnits:s">17.2</scalar>
		<scalar dictRef="bo:atomicNumber">36</scalar>
	</isotope>
	<isotope id="Kr73" number="73" elementType="Kr">
		<scalar dictRef="bo:exactMass" errorValue="7E-6">72.939289</scalar>
		<scalar dictRef="bo:halfLife" units="siUnits:s">27</scalar>
		<scalar dictRef="bo:atomicNumber">36</scalar>
	</isotope>
	<isotope id="Kr74" number="74" elementType="Kr">
		<scalar dictRef="bo:exactMass" errorValue="2.2E-6">73.9330844</scalar>
		<scalar dictRef="bo:halfLife" units="siUnits:s">690</scalar>
		<scalar dictRef="bo:atomicNumber">36</scalar>
	</isotope>
	<isotope id="Kr75" number="75" elementType="Kr">
		<scalar dictRef="bo:exactMass" errorValue="9E-6">74.930946</scalar>
		<scalar dictRef="bo:halfLife" units="siUnits:s">258</scalar>
		<scalar dictRef="bo:atomicNumber">36</scalar>
	</isotope>
	<isotope id="Kr76" number="76" elementType="Kr">
		<scalar dictRef="bo:exactMass" errorValue="4E-6">75.92591</scalar>
		<scalar dictRef="bo:halfLife" units="siUnits:s">53280</scalar>
		<scalar dictRef="bo:atomicNumber">36</scalar>
	</isotope>
	<isotope id="Kr77" number="77" elementType="Kr">
		<scalar dictRef="bo:exactMass" errorValue="2.1E-6">76.92467</scalar>
		<scalar dictRef="bo:halfLife" units="siUnits:s">4464</scalar>
		<scalar dictRef="bo:atomicNumber">36</scalar>
	</isotope>
	<isotope id="Kr78" number="78" elementType="Kr">
		<scalar dictRef="bo:relativeAbundance">0.35</scalar>
		<scalar dictRef="bo:exactMass" errorValue="1.2E-6">77.9203648</scalar>
		<scalar dictRef="bo:spin">0+</scalar>
		<scalar dictRef="bo:atomicNumber">36</scalar>
	</isotope>
	<isotope id="Kr79" number="79" elementType="Kr">
		<scalar dictRef="bo:exactMass" errorValue="4E-6">78.920082</scalar>
		<scalar dictRef="bo:halfLife" units="siUnits:s">126144</scalar>
		<scalar dictRef="bo:atomicNumber">36</scalar>
	</isotope>
	<isotope id="Kr80" number="80" elementType="Kr">
		<scalar dictRef="bo:relativeAbundance">2.28</scalar>
		<scalar dictRef="bo:exactMass" errorValue="1.6E-6">79.916379</scalar>
		<scalar dictRef="bo:spin">0+</scalar>
		<scalar dictRef="bo:atomicNumber">36</scalar>
	</isotope>
	<isotope id="Kr81" number="81" elementType="Kr">
		<scalar dictRef="bo:exactMass" errorValue="2.1E-6">80.916592</scalar>
		<scalar dictRef="bo:atomicNumber">36</scalar>
	</isotope>
	<isotope id="Kr82" number="82" elementType="Kr">
		<scalar dictRef="bo:relativeAbundance">11.58</scalar>
		<scalar dictRef="bo:exactMass" errorValue="1.9E-6">81.9134836</scalar>
		<scalar dictRef="bo:spin">0+</scalar>
		<scalar dictRef="bo:atomicNumber">36</scalar>
	</isotope>
	<isotope id="Kr83" number="83" elementType="Kr">
		<scalar dictRef="bo:relativeAbundance">11.49</scalar>
		<scalar dictRef="bo:exactMass" errorValue="3E-6">82.914136</scalar>
		<scalar dictRef="bo:spin">9/2+</scalar>
		<scalar dictRef="bo:magneticMoment">-0.970669</scalar>
		<scalar dictRef="bo:atomicNumber">36</scalar>
	</isotope>
	<isotope id="Kr84" number="84" elementType="Kr">
		<scalar dictRef="bo:relativeAbundance">57.00</scalar>
		<scalar dictRef="bo:exactMass" errorValue="3E-6">83.911507</scalar>
		<scalar dictRef="bo:spin">0+</scalar>
		<scalar dictRef="bo:atomicNumber">36</scalar>
	</isotope>
	<isotope id="Kr85" number="85" elementType="Kr">
		<scalar dictRef="bo:exactMass" errorValue="2.1E-6">84.9125273</scalar>
		<scalar dictRef="bo:halfLife" units="siUnits:s">3.39201e+08</scalar>
		<scalar dictRef="bo:atomicNumber">36</scalar>
	</isotope>
	<isotope id="Kr86" number="86" elementType="Kr">
		<scalar dictRef="bo:relativeAbundance">17.30</scalar>
		<scalar dictRef="bo:exactMass" errorValue="0.11E-6">85.91061073</scalar>
		<scalar dictRef="bo:spin">0+</scalar>
		<scalar dictRef="bo:atomicNumber">36</scalar>
	</isotope>
	<isotope id="Kr87" number="87" elementType="Kr">
		<scalar dictRef="bo:exactMass" errorValue="0.29E-6">86.91335486</scalar>
		<scalar dictRef="bo:halfLife" units="siUnits:s">4578</scalar>
		<scalar dictRef="bo:atomicNumber">36</scalar>
	</isotope>
	<isotope id="Kr88" number="88" elementType="Kr">
		<scalar dictRef="bo:exactMass" errorValue="14E-6">87.914447</scalar>
		<scalar dictRef="bo:halfLife" units="siUnits:s">10224</scalar>
		<scalar dictRef="bo:atomicNumber">36</scalar>
	</isotope>
	<isotope id="Kr89" number="89" elementType="Kr">
		<scalar dictRef="bo:exactMass" errorValue="60E-6">88.91763</scalar>
		<scalar dictRef="bo:halfLife" units="siUnits:s">189</scalar>
		<scalar dictRef="bo:atomicNumber">36</scalar>
	</isotope>
	<isotope id="Kr90" number="90" elementType="Kr">
		<scalar dictRef="bo:exactMass" errorValue="20E-6">89.919517</scalar>
		<scalar dictRef="bo:halfLife" units="siUnits:s">32.32</scalar>
		<scalar dictRef="bo:atomicNumber">36</scalar>
	</isotope>
	<isotope id="Kr91" number="91" elementType="Kr">
		<scalar dictRef="bo:exactMass" errorValue="60E-6">90.92345</scalar>
		<scalar dictRef="bo:halfLife" units="siUnits:s">8.57</scalar>
		<scalar dictRef="bo:atomicNumber">36</scalar>
	</isotope>
	<isotope id="Kr92" number="92" elementType="Kr">
		<scalar dictRef="bo:exactMass" errorValue="13E-6">91.926156</scalar>
		<scalar dictRef="bo:halfLife" units="siUnits:s">1.84</scalar>
		<scalar dictRef="bo:atomicNumber">36</scalar>
	</isotope>
	<isotope id="Kr93" number="93" elementType="Kr">
		<scalar dictRef="bo:exactMass" errorValue="110E-6">92.93127</scalar>
		<scalar dictRef="bo:halfLife" units="siUnits:s">1.286</scalar>
		<scalar dictRef="bo:atomicNumber">36</scalar>
	</isotope>
	<isotope id="Kr94" number="94" elementType="Kr">
		<scalar dictRef="bo:exactMass" errorValue="320E-6">93.93436</scalar>
		<scalar dictRef="bo:halfLife" units="siUnits:s">0.2</scalar>
		<scalar dictRef="bo:atomicNumber">36</scalar>
	</isotope>
	<isotope id="Kr95" number="95" elementType="Kr">
		<scalar dictRef="bo:exactMass" errorValue="430E-6">94.93984</scalar>
		<scalar dictRef="bo:halfLife" units="siUnits:s">0.78</scalar>
		<scalar dictRef="bo:atomicNumber">36</scalar>
	</isotope>
	<isotope id="Kr96" number="96" elementType="Kr">
		<scalar dictRef="bo:exactMass" errorValue="540E-6">95.94307</scalar>
		<scalar dictRef="bo:atomicNumber">36</scalar>
	</isotope>
	<isotope id="Kr97" number="97" elementType="Kr">
		<scalar dictRef="bo:exactMass" errorValue="540E-6">96.94856</scalar>
		<scalar dictRef="bo:atomicNumber">36</scalar>
	</isotope>
	<isotope id="Kr98" number="98" elementType="Kr">
		<scalar dictRef="bo:exactMass" errorValue="640E-6">97.95191</scalar>
		<scalar dictRef="bo:atomicNumber">36</scalar>
	</isotope>
	<isotope id="Kr99" number="99" elementType="Kr">
		<scalar dictRef="bo:exactMass" errorValue="640E-6">98.9576</scalar>
		<scalar dictRef="bo:atomicNumber">36</scalar>
	</isotope>
	<isotope id="Kr100" number="100" elementType="Kr">
		<scalar dictRef="bo:exactMass" errorValue="540E-6">99.96114</scalar>
		<scalar dictRef="bo:atomicNumber">36</scalar>
	</isotope>
</isotopeList>
<isotopeList id="Rb">
	<isotope id="Rb71" number="71" elementType="Rb">
		<scalar dictRef="bo:exactMass" errorValue="540E-6">70.96532</scalar>
		<scalar dictRef="bo:atomicNumber">37</scalar>
	</isotope>
	<isotope id="Rb72" number="72" elementType="Rb">
		<scalar dictRef="bo:exactMass" errorValue="540E-6">71.95908</scalar>
		<scalar dictRef="bo:atomicNumber">37</scalar>
	</isotope>
	<isotope id="Rb73" number="73" elementType="Rb">
		<scalar dictRef="bo:exactMass" errorValue="160E-6">72.95056</scalar>
		<scalar dictRef="bo:atomicNumber">37</scalar>
	</isotope>
	<isotope id="Rb74" number="74" elementType="Rb">
		<scalar dictRef="bo:exactMass" errorValue="4E-6">73.944265</scalar>
		<scalar dictRef="bo:halfLife" units="siUnits:s">0.0649</scalar>
		<scalar dictRef="bo:atomicNumber">37</scalar>
	</isotope>
	<isotope id="Rb75" number="75" elementType="Rb">
		<scalar dictRef="bo:exactMass" errorValue="8E-6">74.93857</scalar>
		<scalar dictRef="bo:halfLife" units="siUnits:s">19</scalar>
		<scalar dictRef="bo:atomicNumber">37</scalar>
	</isotope>
	<isotope id="Rb76" number="76" elementType="Rb">
		<scalar dictRef="bo:exactMass" errorValue="2E-6">75.9350722</scalar>
		<scalar dictRef="bo:halfLife" units="siUnits:s">36.5</scalar>
		<scalar dictRef="bo:atomicNumber">37</scalar>
	</isotope>
	<isotope id="Rb77" number="77" elementType="Rb">
		<scalar dictRef="bo:exactMass" errorValue="8E-6">76.930408</scalar>
		<scalar dictRef="bo:halfLife" units="siUnits:s">226.2</scalar>
		<scalar dictRef="bo:atomicNumber">37</scalar>
	</isotope>
	<isotope id="Rb78" number="78" elementType="Rb">
		<scalar dictRef="bo:exactMass" errorValue="8E-6">77.928141</scalar>
		<scalar dictRef="bo:halfLife" units="siUnits:s">1059.6</scalar>
		<scalar dictRef="bo:atomicNumber">37</scalar>
	</isotope>
	<isotope id="Rb79" number="79" elementType="Rb">
		<scalar dictRef="bo:exactMass" errorValue="6E-6">78.923989</scalar>
		<scalar dictRef="bo:halfLife" units="siUnits:s">1374</scalar>
		<scalar dictRef="bo:atomicNumber">37</scalar>
	</isotope>
	<isotope id="Rb80" number="80" elementType="Rb">
		<scalar dictRef="bo:exactMass" errorValue="7E-6">79.922519</scalar>
		<scalar dictRef="bo:halfLife" units="siUnits:s">34</scalar>
		<scalar dictRef="bo:atomicNumber">37</scalar>
	</isotope>
	<isotope id="Rb81" number="81" elementType="Rb">
		<scalar dictRef="bo:exactMass" errorValue="6E-6">80.918996</scalar>
		<scalar dictRef="bo:halfLife" units="siUnits:s">16473.6</scalar>
		<scalar dictRef="bo:atomicNumber">37</scalar>
	</isotope>
	<isotope id="Rb82" number="82" elementType="Rb">
		<scalar dictRef="bo:exactMass" errorValue="3E-6">81.9182086</scalar>
		<scalar dictRef="bo:halfLife" units="siUnits:s">76.38</scalar>
		<scalar dictRef="bo:atomicNumber">37</scalar>
	</isotope>
	<isotope id="Rb83" number="83" elementType="Rb">
		<scalar dictRef="bo:exactMass" errorValue="6E-6">82.91511</scalar>
		<scalar dictRef="bo:halfLife" units="siUnits:s">7.44768e+06</scalar>
		<scalar dictRef="bo:atomicNumber">37</scalar>
	</isotope>
	<isotope id="Rb84" number="84" elementType="Rb">
		<scalar dictRef="bo:exactMass" errorValue="3E-6">83.914385</scalar>
		<scalar dictRef="bo:halfLife" units="siUnits:s">2.83133e+06</scalar>
		<scalar dictRef="bo:atomicNumber">37</scalar>
	</isotope>
	<isotope id="Rb85" number="85" elementType="Rb">
		<scalar dictRef="bo:relativeAbundance">72.17</scalar>
		<scalar dictRef="bo:exactMass" errorValue="0.012E-6">84.91178974</scalar>
		<scalar dictRef="bo:spin">5/2-</scalar>
		<scalar dictRef="bo:magneticMoment">+1.3530</scalar>
		<scalar dictRef="bo:atomicNumber">37</scalar>
	</isotope>
	<isotope id="Rb86" number="86" elementType="Rb">
		<scalar dictRef="bo:exactMass" errorValue="0.21E-6">85.91116742</scalar>
		<scalar dictRef="bo:magneticMoment">-1.6920</scalar>
		<scalar dictRef="bo:halfLife" units="siUnits:s">1.60972e+06</scalar>
		<scalar dictRef="bo:betaminusDecay">1.774</scalar>
		<scalar dictRef="bo:betaminusDecayLikeliness" units="bo:percentage">99.99</scalar>
		<scalar dictRef="bo:ecDecay"></scalar>
		<scalar dictRef="bo:ecDecayLikeliness" units="bo:percentage">0.0052</scalar>
		<scalar dictRef="bo:atomicNumber">37</scalar>
	</isotope>
	<isotope id="Rb87" number="87" elementType="Rb">
		<scalar dictRef="bo:relativeAbundance">27.83</scalar>
		<scalar dictRef="bo:exactMass" errorValue="0.013E-6">86.90918053</scalar>
		<scalar dictRef="bo:spin">3/2-</scalar>
		<scalar dictRef="bo:magneticMoment">+2.75124</scalar>
		<scalar dictRef="bo:halfLife" units="units:y">47500000000</scalar>
		<scalar dictRef="bo:atomicNumber">37</scalar>
	</isotope>
	<isotope id="Rb88" number="88" elementType="Rb">
		<scalar dictRef="bo:exactMass" errorValue="0.17E-6">87.91131559</scalar>
		<scalar dictRef="bo:halfLife" units="siUnits:s">1066.8</scalar>
		<scalar dictRef="bo:atomicNumber">37</scalar>
	</isotope>
	<isotope id="Rb89" number="89" elementType="Rb">
		<scalar dictRef="bo:exactMass" errorValue="6E-6">88.912278</scalar>
		<scalar dictRef="bo:halfLife" units="siUnits:s">909</scalar>
		<scalar dictRef="bo:atomicNumber">37</scalar>
	</isotope>
	<isotope id="Rb90" number="90" elementType="Rb">
		<scalar dictRef="bo:exactMass" errorValue="7E-6">89.914802</scalar>
		<scalar dictRef="bo:halfLife" units="siUnits:s">158</scalar>
		<scalar dictRef="bo:atomicNumber">37</scalar>
	</isotope>
	<isotope id="Rb91" number="91" elementType="Rb">
		<scalar dictRef="bo:exactMass" errorValue="9E-6">90.916537</scalar>
		<scalar dictRef="bo:halfLife" units="siUnits:s">58.4</scalar>
		<scalar dictRef="bo:atomicNumber">37</scalar>
	</isotope>
	<isotope id="Rb92" number="92" elementType="Rb">
		<scalar dictRef="bo:exactMass" errorValue="7E-6">91.919729</scalar>
		<scalar dictRef="bo:halfLife" units="siUnits:s">4.492</scalar>
		<scalar dictRef="bo:atomicNumber">37</scalar>
	</isotope>
	<isotope id="Rb93" number="93" elementType="Rb">
		<scalar dictRef="bo:exactMass" errorValue="8E-6">92.922042</scalar>
		<scalar dictRef="bo:halfLife" units="siUnits:s">5.84</scalar>
		<scalar dictRef="bo:atomicNumber">37</scalar>
	</isotope>
	<isotope id="Rb94" number="94" elementType="Rb">
		<scalar dictRef="bo:exactMass" errorValue="9E-6">93.926405</scalar>
		<scalar dictRef="bo:halfLife" units="siUnits:s">2.702</scalar>
		<scalar dictRef="bo:atomicNumber">37</scalar>
	</isotope>
	<isotope id="Rb95" number="95" elementType="Rb">
		<scalar dictRef="bo:exactMass" errorValue="23E-6">94.929303</scalar>
		<scalar dictRef="bo:halfLife" units="siUnits:s">0.3775</scalar>
		<scalar dictRef="bo:atomicNumber">37</scalar>
	</isotope>
	<isotope id="Rb96" number="96" elementType="Rb">
		<scalar dictRef="bo:exactMass" errorValue="30E-6">95.93427</scalar>
		<scalar dictRef="bo:halfLife" units="siUnits:s">0.199</scalar>
		<scalar dictRef="bo:atomicNumber">37</scalar>
	</isotope>
	<isotope id="Rb97" number="97" elementType="Rb">
		<scalar dictRef="bo:exactMass" errorValue="30E-6">96.93735</scalar>
		<scalar dictRef="bo:halfLife" units="siUnits:s">0.1699</scalar>
		<scalar dictRef="bo:atomicNumber">37</scalar>
	</isotope>
	<isotope id="Rb98" number="98" elementType="Rb">
		<scalar dictRef="bo:exactMass" errorValue="50E-6">97.94179</scalar>
		<scalar dictRef="bo:halfLife" units="siUnits:s">0.114</scalar>
		<scalar dictRef="bo:atomicNumber">37</scalar>
	</isotope>
	<isotope id="Rb99" number="99" elementType="Rb">
		<scalar dictRef="bo:exactMass" errorValue="130E-6">98.94538</scalar>
		<scalar dictRef="bo:halfLife" units="siUnits:s">0.0503</scalar>
		<scalar dictRef="bo:atomicNumber">37</scalar>
	</isotope>
	<isotope id="Rb100" number="100" elementType="Rb">
		<scalar dictRef="bo:exactMass" errorValue="320E-6">99.94987</scalar>
		<scalar dictRef="bo:halfLife" units="siUnits:s">0.051</scalar>
		<scalar dictRef="bo:atomicNumber">37</scalar>
	</isotope>
	<isotope id="Rb101" number="101" elementType="Rb">
		<scalar dictRef="bo:exactMass" errorValue="180E-6">100.9532</scalar>
		<scalar dictRef="bo:halfLife" units="siUnits:s">0.032</scalar>
		<scalar dictRef="bo:atomicNumber">37</scalar>
	</isotope>
	<isotope id="Rb102" number="102" elementType="Rb">
		<scalar dictRef="bo:exactMass" errorValue="540E-6">101.95887</scalar>
		<scalar dictRef="bo:halfLife" units="siUnits:s">0.037</scalar>
		<scalar dictRef="bo:atomicNumber">37</scalar>
	</isotope>
</isotopeList>
<isotopeList id="Sr">
	<isotope id="Sr73" number="73" elementType="Sr">
		<scalar dictRef="bo:exactMass" errorValue="640E-6">72.96597</scalar>
		<scalar dictRef="bo:atomicNumber">38</scalar>
	</isotope>
	<isotope id="Sr74" number="74" elementType="Sr">
		<scalar dictRef="bo:exactMass" errorValue="540E-6">73.95631</scalar>
		<scalar dictRef="bo:atomicNumber">38</scalar>
	</isotope>
	<isotope id="Sr75" number="75" elementType="Sr">
		<scalar dictRef="bo:exactMass" errorValue="240E-6">74.94995</scalar>
		<scalar dictRef="bo:halfLife" units="siUnits:s">0.071</scalar>
		<scalar dictRef="bo:atomicNumber">38</scalar>
	</isotope>
	<isotope id="Sr76" number="76" elementType="Sr">
		<scalar dictRef="bo:exactMass" errorValue="40E-6">75.94177</scalar>
		<scalar dictRef="bo:halfLife" units="siUnits:s">8.9</scalar>
		<scalar dictRef="bo:atomicNumber">38</scalar>
	</isotope>
	<isotope id="Sr77" number="77" elementType="Sr">
		<scalar dictRef="bo:exactMass" errorValue="10E-6">76.937945</scalar>
		<scalar dictRef="bo:halfLife" units="siUnits:s">9</scalar>
		<scalar dictRef="bo:atomicNumber">38</scalar>
	</isotope>
	<isotope id="Sr78" number="78" elementType="Sr">
		<scalar dictRef="bo:exactMass" errorValue="8E-6">77.93218</scalar>
		<scalar dictRef="bo:halfLife" units="siUnits:s">150</scalar>
		<scalar dictRef="bo:atomicNumber">38</scalar>
	</isotope>
	<isotope id="Sr79" number="79" elementType="Sr">
		<scalar dictRef="bo:exactMass" errorValue="9E-6">78.929708</scalar>
		<scalar dictRef="bo:halfLife" units="siUnits:s">135</scalar>
		<scalar dictRef="bo:atomicNumber">38</scalar>
	</isotope>
	<isotope id="Sr80" number="80" elementType="Sr">
		<scalar dictRef="bo:exactMass" errorValue="7E-6">79.924521</scalar>
		<scalar dictRef="bo:halfLife" units="siUnits:s">6378</scalar>
		<scalar dictRef="bo:atomicNumber">38</scalar>
	</isotope>
	<isotope id="Sr81" number="81" elementType="Sr">
		<scalar dictRef="bo:exactMass" errorValue="7E-6">80.923212</scalar>
		<scalar dictRef="bo:halfLife" units="siUnits:s">1338</scalar>
		<scalar dictRef="bo:atomicNumber">38</scalar>
	</isotope>
	<isotope id="Sr82" number="82" elementType="Sr">
		<scalar dictRef="bo:exactMass" errorValue="6E-6">81.918402</scalar>
		<scalar dictRef="bo:halfLife" units="siUnits:s">2.20752e+06</scalar>
		<scalar dictRef="bo:atomicNumber">38</scalar>
	</isotope>
	<isotope id="Sr83" number="83" elementType="Sr">
		<scalar dictRef="bo:exactMass" errorValue="11E-6">82.917557</scalar>
		<scalar dictRef="bo:halfLife" units="siUnits:s">116676</scalar>
		<scalar dictRef="bo:atomicNumber">38</scalar>
	</isotope>
	<isotope id="Sr84" number="84" elementType="Sr">
		<scalar dictRef="bo:relativeAbundance">0.56</scalar>
		<scalar dictRef="bo:exactMass" errorValue="3E-6">83.913425</scalar>
		<scalar dictRef="bo:spin">0+</scalar>
		<scalar dictRef="bo:atomicNumber">38</scalar>
	</isotope>
	<isotope id="Sr85" number="85" elementType="Sr">
		<scalar dictRef="bo:exactMass" errorValue="3E-6">84.912933</scalar>
		<scalar dictRef="bo:spin">9/2+</scalar>
		<scalar dictRef="bo:halfLife" units="siUnits:s">5.60218e+06</scalar>
		<scalar dictRef="bo:ecDecay">1.08</scalar>
		<scalar dictRef="bo:ecDecayLikeliness" units="bo:percentage">100</scalar>
		<scalar dictRef="bo:atomicNumber">38</scalar>
	</isotope>
	<isotope id="Sr86" number="86" elementType="Sr">
		<scalar dictRef="bo:relativeAbundance">9.86</scalar>
		<scalar dictRef="bo:exactMass" errorValue="1.2E-6">85.9092602</scalar>
		<scalar dictRef="bo:spin">0+</scalar>
		<scalar dictRef="bo:atomicNumber">38</scalar>
	</isotope>
	<isotope id="Sr87" number="87" elementType="Sr">
		<scalar dictRef="bo:relativeAbundance">7.00</scalar>
		<scalar dictRef="bo:exactMass" errorValue="1.2E-6">86.9088771</scalar>
		<scalar dictRef="bo:spin">9/2+</scalar>
		<scalar dictRef="bo:magneticMoment">-1.093</scalar>
		<scalar dictRef="bo:atomicNumber">38</scalar>
	</isotope>
	<isotope id="Sr88" number="88" elementType="Sr">
		<scalar dictRef="bo:relativeAbundance">82.58</scalar>
		<scalar dictRef="bo:exactMass" errorValue="1.2E-6">87.9056121</scalar>
		<scalar dictRef="bo:spin">0+</scalar>
		<scalar dictRef="bo:atomicNumber">38</scalar>
	</isotope>
	<isotope id="Sr89" number="89" elementType="Sr">
		<scalar dictRef="bo:exactMass" errorValue="1.2E-6">88.9074507</scalar>
		<scalar dictRef="bo:halfLife" units="siUnits:s">4.36579e+06</scalar>
		<scalar dictRef="bo:atomicNumber">38</scalar>
	</isotope>
	<isotope id="Sr90" number="90" elementType="Sr">
		<scalar dictRef="bo:exactMass" errorValue="3E-6">89.907738</scalar>
		<scalar dictRef="bo:halfLife" units="siUnits:s">9.07921e+08</scalar>
		<scalar dictRef="bo:atomicNumber">38</scalar>
	</isotope>
	<isotope id="Sr91" number="91" elementType="Sr">
		<scalar dictRef="bo:exactMass" errorValue="5E-6">90.910203</scalar>
		<scalar dictRef="bo:halfLife" units="siUnits:s">34668</scalar>
		<scalar dictRef="bo:atomicNumber">38</scalar>
	</isotope>
	<isotope id="Sr92" number="92" elementType="Sr">
		<scalar dictRef="bo:exactMass" errorValue="4E-6">91.911038</scalar>
		<scalar dictRef="bo:halfLife" units="siUnits:s">9756</scalar>
		<scalar dictRef="bo:atomicNumber">38</scalar>
	</isotope>
	<isotope id="Sr93" number="93" elementType="Sr">
		<scalar dictRef="bo:exactMass" errorValue="8E-6">92.914026</scalar>
		<scalar dictRef="bo:halfLife" units="siUnits:s">445.38</scalar>
		<scalar dictRef="bo:atomicNumber">38</scalar>
	</isotope>
	<isotope id="Sr94" number="94" elementType="Sr">
		<scalar dictRef="bo:exactMass" errorValue="8E-6">93.915361</scalar>
		<scalar dictRef="bo:halfLife" units="siUnits:s">75.3</scalar>
		<scalar dictRef="bo:atomicNumber">38</scalar>
	</isotope>
	<isotope id="Sr95" number="95" elementType="Sr">
		<scalar dictRef="bo:exactMass" errorValue="8E-6">94.919359</scalar>
		<scalar dictRef="bo:halfLife" units="siUnits:s">23.9</scalar>
		<scalar dictRef="bo:atomicNumber">38</scalar>
	</isotope>
	<isotope id="Sr96" number="96" elementType="Sr">
		<scalar dictRef="bo:exactMass" errorValue="29E-6">95.921697</scalar>
		<scalar dictRef="bo:halfLife" units="siUnits:s">1.07</scalar>
		<scalar dictRef="bo:atomicNumber">38</scalar>
	</isotope>
	<isotope id="Sr97" number="97" elementType="Sr">
		<scalar dictRef="bo:exactMass" errorValue="21E-6">96.926153</scalar>
		<scalar dictRef="bo:halfLife" units="siUnits:s">0.426</scalar>
		<scalar dictRef="bo:atomicNumber">38</scalar>
	</isotope>
	<isotope id="Sr98" number="98" elementType="Sr">
		<scalar dictRef="bo:exactMass" errorValue="28E-6">97.928453</scalar>
		<scalar dictRef="bo:halfLife" units="siUnits:s">0.653</scalar>
		<scalar dictRef="bo:atomicNumber">38</scalar>
	</isotope>
	<isotope id="Sr99" number="99" elementType="Sr">
		<scalar dictRef="bo:exactMass" errorValue="90E-6">98.93324</scalar>
		<scalar dictRef="bo:halfLife" units="siUnits:s">0.269</scalar>
		<scalar dictRef="bo:atomicNumber">38</scalar>
	</isotope>
	<isotope id="Sr100" number="100" elementType="Sr">
		<scalar dictRef="bo:exactMass" errorValue="140E-6">99.93535</scalar>
		<scalar dictRef="bo:halfLife" units="siUnits:s">0.202</scalar>
		<scalar dictRef="bo:atomicNumber">38</scalar>
	</isotope>
	<isotope id="Sr101" number="101" elementType="Sr">
		<scalar dictRef="bo:exactMass" errorValue="130E-6">100.94052</scalar>
		<scalar dictRef="bo:halfLife" units="siUnits:s">0.118</scalar>
		<scalar dictRef="bo:atomicNumber">38</scalar>
	</isotope>
	<isotope id="Sr102" number="102" elementType="Sr">
		<scalar dictRef="bo:exactMass" errorValue="120E-6">101.94302</scalar>
		<scalar dictRef="bo:atomicNumber">38</scalar>
	</isotope>
	<isotope id="Sr103" number="103" elementType="Sr">
		<scalar dictRef="bo:exactMass" errorValue="540E-6">102.94895</scalar>
		<scalar dictRef="bo:atomicNumber">38</scalar>
	</isotope>
	<isotope id="Sr104" number="104" elementType="Sr">
		<scalar dictRef="bo:exactMass" errorValue="750E-6">103.95233</scalar>
		<scalar dictRef="bo:atomicNumber">38</scalar>
	</isotope>
	<isotope id="Sr105" number="105" elementType="Sr">
		<scalar dictRef="bo:exactMass" errorValue="750E-6">104.95858</scalar>
		<scalar dictRef="bo:atomicNumber">38</scalar>
	</isotope>
</isotopeList>
<isotopeList id="Y">
	<isotope id="Y76" number="76" elementType="Y">
		<scalar dictRef="bo:exactMass" errorValue="540E-6">75.95845</scalar>
		<scalar dictRef="bo:atomicNumber">39</scalar>
	</isotope>
	<isotope id="Y77" number="77" elementType="Y">
		<scalar dictRef="bo:exactMass" errorValue="70E-6">76.94965</scalar>
		<scalar dictRef="bo:atomicNumber">39</scalar>
	</isotope>
	<isotope id="Y78" number="78" elementType="Y">
		<scalar dictRef="bo:exactMass" errorValue="430E-6">77.94361</scalar>
		<scalar dictRef="bo:atomicNumber">39</scalar>
	</isotope>
	<isotope id="Y79" number="79" elementType="Y">
		<scalar dictRef="bo:exactMass" errorValue="480E-6">78.93735</scalar>
		<scalar dictRef="bo:halfLife" units="siUnits:s">14.8</scalar>
		<scalar dictRef="bo:atomicNumber">39</scalar>
	</isotope>
	<isotope id="Y80" number="80" elementType="Y">
		<scalar dictRef="bo:exactMass" errorValue="190E-6">79.93428</scalar>
		<scalar dictRef="bo:halfLife" units="siUnits:s">35</scalar>
		<scalar dictRef="bo:atomicNumber">39</scalar>
	</isotope>
	<isotope id="Y81" number="81" elementType="Y">
		<scalar dictRef="bo:exactMass" errorValue="70E-6">80.92913</scalar>
		<scalar dictRef="bo:halfLife" units="siUnits:s">70.4</scalar>
		<scalar dictRef="bo:atomicNumber">39</scalar>
	</isotope>
	<isotope id="Y82" number="82" elementType="Y">
		<scalar dictRef="bo:exactMass" errorValue="110E-6">81.92679</scalar>
		<scalar dictRef="bo:halfLife" units="siUnits:s">9.5</scalar>
		<scalar dictRef="bo:atomicNumber">39</scalar>
	</isotope>
	<isotope id="Y83" number="83" elementType="Y">
		<scalar dictRef="bo:exactMass" errorValue="50E-6">82.92235</scalar>
		<scalar dictRef="bo:halfLife" units="siUnits:s">424.8</scalar>
		<scalar dictRef="bo:atomicNumber">39</scalar>
	</isotope>
	<isotope id="Y84" number="84" elementType="Y">
		<scalar dictRef="bo:exactMass" errorValue="100E-6">83.92039</scalar>
		<scalar dictRef="bo:halfLife" units="siUnits:s">4.6</scalar>
		<scalar dictRef="bo:atomicNumber">39</scalar>
	</isotope>
	<isotope id="Y85" number="85" elementType="Y">
		<scalar dictRef="bo:exactMass" errorValue="20E-6">84.916433</scalar>
		<scalar dictRef="bo:halfLife" units="siUnits:s">9648</scalar>
		<scalar dictRef="bo:atomicNumber">39</scalar>
	</isotope>
	<isotope id="Y86" number="86" elementType="Y">
		<scalar dictRef="bo:exactMass" errorValue="15E-6">85.914886</scalar>
		<scalar dictRef="bo:halfLife" units="siUnits:s">53064</scalar>
		<scalar dictRef="bo:atomicNumber">39</scalar>
	</isotope>
	<isotope id="Y87" number="87" elementType="Y">
		<scalar dictRef="bo:exactMass" errorValue="1.7E-6">86.9108757</scalar>
		<scalar dictRef="bo:halfLife" units="siUnits:s">287280</scalar>
		<scalar dictRef="bo:atomicNumber">39</scalar>
	</isotope>
	<isotope id="Y88" number="88" elementType="Y">
		<scalar dictRef="bo:exactMass" errorValue="2E-6">87.9095011</scalar>
		<scalar dictRef="bo:halfLife" units="siUnits:s">9.21456e+06</scalar>
		<scalar dictRef="bo:atomicNumber">39</scalar>
	</isotope>
	<isotope id="Y89" number="89" elementType="Y">
		<scalar dictRef="bo:relativeAbundance">100</scalar>
		<scalar dictRef="bo:exactMass" errorValue="2.7E-6">88.9058483</scalar>
		<scalar dictRef="bo:spin">1/2-</scalar>
		<scalar dictRef="bo:magneticMoment">-0.1374153</scalar>
		<scalar dictRef="bo:atomicNumber">39</scalar>
	</isotope>
	<isotope id="Y90" number="90" elementType="Y">
		<scalar dictRef="bo:exactMass" errorValue="2.7E-6">89.9071519</scalar>
		<scalar dictRef="bo:spin">2-</scalar>
		<scalar dictRef="bo:magneticMoment">-1.630</scalar>
		<scalar dictRef="bo:halfLife" units="siUnits:s">230400</scalar>
		<scalar dictRef="bo:betaminusDecay">2.283</scalar>
		<scalar dictRef="bo:betaminusDecayLikeliness" units="bo:percentage">100.0</scalar>
		<scalar dictRef="bo:atomicNumber">39</scalar>
	</isotope>
	<isotope id="Y91" number="91" elementType="Y">
		<scalar dictRef="bo:exactMass" errorValue="3E-6">90.907305</scalar>
		<scalar dictRef="bo:halfLife" units="siUnits:s">5.05526e+06</scalar>
		<scalar dictRef="bo:atomicNumber">39</scalar>
	</isotope>
	<isotope id="Y92" number="92" elementType="Y">
		<scalar dictRef="bo:exactMass" errorValue="10E-6">91.908949</scalar>
		<scalar dictRef="bo:halfLife" units="siUnits:s">12744</scalar>
		<scalar dictRef="bo:atomicNumber">39</scalar>
	</isotope>
	<isotope id="Y93" number="93" elementType="Y">
		<scalar dictRef="bo:exactMass" errorValue="11E-6">92.909583</scalar>
		<scalar dictRef="bo:halfLife" units="siUnits:s">36648</scalar>
		<scalar dictRef="bo:atomicNumber">39</scalar>
	</isotope>
	<isotope id="Y94" number="94" elementType="Y">
		<scalar dictRef="bo:exactMass" errorValue="8E-6">93.911595</scalar>
		<scalar dictRef="bo:halfLife" units="siUnits:s">1122</scalar>
		<scalar dictRef="bo:atomicNumber">39</scalar>
	</isotope>
	<isotope id="Y95" number="95" elementType="Y">
		<scalar dictRef="bo:exactMass" errorValue="8E-6">94.912821</scalar>
		<scalar dictRef="bo:halfLife" units="siUnits:s">618</scalar>
		<scalar dictRef="bo:atomicNumber">39</scalar>
	</isotope>
	<isotope id="Y96" number="96" elementType="Y">
		<scalar dictRef="bo:exactMass" errorValue="25E-6">95.915891</scalar>
		<scalar dictRef="bo:halfLife" units="siUnits:s">5.34</scalar>
		<scalar dictRef="bo:atomicNumber">39</scalar>
	</isotope>
	<isotope id="Y97" number="97" elementType="Y">
		<scalar dictRef="bo:exactMass" errorValue="13E-6">96.918134</scalar>
		<scalar dictRef="bo:halfLife" units="siUnits:s">3.75</scalar>
		<scalar dictRef="bo:atomicNumber">39</scalar>
	</isotope>
	<isotope id="Y98" number="98" elementType="Y">
		<scalar dictRef="bo:exactMass" errorValue="26E-6">97.922203</scalar>
		<scalar dictRef="bo:atomicNumber">39</scalar>
	</isotope>
	<isotope id="Y99" number="99" elementType="Y">
		<scalar dictRef="bo:exactMass" errorValue="26E-6">98.924636</scalar>
		<scalar dictRef="bo:atomicNumber">39</scalar>
	</isotope>
	<isotope id="Y100" number="100" elementType="Y">
		<scalar dictRef="bo:exactMass" errorValue="80E-6">99.92776</scalar>
		<scalar dictRef="bo:atomicNumber">39</scalar>
	</isotope>
	<isotope id="Y101" number="101" elementType="Y">
		<scalar dictRef="bo:exactMass" errorValue="100E-6">100.93031</scalar>
		<scalar dictRef="bo:atomicNumber">39</scalar>
	</isotope>
	<isotope id="Y102" number="102" elementType="Y">
		<scalar dictRef="bo:exactMass" errorValue="90E-6">101.93356</scalar>
		<scalar dictRef="bo:atomicNumber">39</scalar>
	</isotope>
	<isotope id="Y103" number="103" elementType="Y">
		<scalar dictRef="bo:exactMass" errorValue="320E-6">102.93673</scalar>
		<scalar dictRef="bo:atomicNumber">39</scalar>
	</isotope>
	<isotope id="Y104" number="104" elementType="Y">
		<scalar dictRef="bo:exactMass" errorValue="430E-6">103.94105</scalar>
		<scalar dictRef="bo:atomicNumber">39</scalar>
	</isotope>
	<isotope id="Y105" number="105" elementType="Y">
		<scalar dictRef="bo:exactMass" errorValue="540E-6">104.94487</scalar>
		<scalar dictRef="bo:atomicNumber">39</scalar>
	</isotope>
	<isotope id="Y106" number="106" elementType="Y">
		<scalar dictRef="bo:exactMass" errorValue="750E-6">105.94979</scalar>
		<scalar dictRef="bo:atomicNumber">39</scalar>
	</isotope>
	<isotope id="Y107" number="107" elementType="Y">
		<scalar dictRef="bo:exactMass" errorValue="540E-6">106.95414</scalar>
		<scalar dictRef="bo:atomicNumber">39</scalar>
	</isotope>
	<isotope id="Y108" number="108" elementType="Y">
		<scalar dictRef="bo:exactMass" errorValue="860E-6">107.95948</scalar>
		<scalar dictRef="bo:atomicNumber">39</scalar>
	</isotope>
</isotopeList>
<isotopeList id="Zr">
	<isotope id="Zr78" number="78" elementType="Zr">
		<scalar dictRef="bo:exactMass" errorValue="540E-6">77.95523</scalar>
		<scalar dictRef="bo:atomicNumber">40</scalar>
	</isotope>
	<isotope id="Zr79" number="79" elementType="Zr">
		<scalar dictRef="bo:exactMass" errorValue="430E-6">78.94916</scalar>
		<scalar dictRef="bo:atomicNumber">40</scalar>
	</isotope>
	<isotope id="Zr80" number="80" elementType="Zr">
		<scalar dictRef="bo:exactMass" errorValue="1600E-6">79.9404</scalar>
		<scalar dictRef="bo:atomicNumber">40</scalar>
	</isotope>
	<isotope id="Zr81" number="81" elementType="Zr">
		<scalar dictRef="bo:exactMass" errorValue="180E-6">80.93721</scalar>
		<scalar dictRef="bo:halfLife" units="siUnits:s">15</scalar>
		<scalar dictRef="bo:atomicNumber">40</scalar>
	</isotope>
	<isotope id="Zr82" number="82" elementType="Zr">
		<scalar dictRef="bo:exactMass" errorValue="240E-6">81.93109</scalar>
		<scalar dictRef="bo:halfLife" units="siUnits:s">32</scalar>
		<scalar dictRef="bo:atomicNumber">40</scalar>
	</isotope>
	<isotope id="Zr83" number="83" elementType="Zr">
		<scalar dictRef="bo:exactMass" errorValue="100E-6">82.92865</scalar>
		<scalar dictRef="bo:halfLife" units="siUnits:s">44</scalar>
		<scalar dictRef="bo:atomicNumber">40</scalar>
	</isotope>
	<isotope id="Zr84" number="84" elementType="Zr">
		<scalar dictRef="bo:exactMass" errorValue="210E-6">83.92325</scalar>
		<scalar dictRef="bo:halfLife" units="siUnits:s">1554</scalar>
		<scalar dictRef="bo:atomicNumber">40</scalar>
	</isotope>
	<isotope id="Zr85" number="85" elementType="Zr">
		<scalar dictRef="bo:exactMass" errorValue="110E-6">84.92147</scalar>
		<scalar dictRef="bo:halfLife" units="siUnits:s">471.6</scalar>
		<scalar dictRef="bo:atomicNumber">40</scalar>
	</isotope>
	<isotope id="Zr86" number="86" elementType="Zr">
		<scalar dictRef="bo:exactMass" errorValue="30E-6">85.91647</scalar>
		<scalar dictRef="bo:halfLife" units="siUnits:s">59400</scalar>
		<scalar dictRef="bo:atomicNumber">40</scalar>
	</isotope>
	<isotope id="Zr87" number="87" elementType="Zr">
		<scalar dictRef="bo:exactMass" errorValue="9E-6">86.914816</scalar>
		<scalar dictRef="bo:halfLife" units="siUnits:s">6048</scalar>
		<scalar dictRef="bo:atomicNumber">40</scalar>
	</isotope>
	<isotope id="Zr88" number="88" elementType="Zr">
		<scalar dictRef="bo:exactMass" errorValue="11E-6">87.910227</scalar>
		<scalar dictRef="bo:halfLife" units="siUnits:s">7.20576e+06</scalar>
		<scalar dictRef="bo:atomicNumber">40</scalar>
	</isotope>
	<isotope id="Zr89" number="89" elementType="Zr">
		<scalar dictRef="bo:exactMass" errorValue="4E-6">88.90889</scalar>
		<scalar dictRef="bo:halfLife" units="siUnits:s">282276</scalar>
		<scalar dictRef="bo:atomicNumber">40</scalar>
	</isotope>
	<isotope id="Zr90" number="90" elementType="Zr">
		<scalar dictRef="bo:relativeAbundance">51.45</scalar>
		<scalar dictRef="bo:exactMass" errorValue="2.5E-6">89.9047044</scalar>
		<scalar dictRef="bo:spin">0+</scalar>
		<scalar dictRef="bo:atomicNumber">40</scalar>
	</isotope>
	<isotope id="Zr91" number="91" elementType="Zr">
		<scalar dictRef="bo:relativeAbundance">11.22</scalar>
		<scalar dictRef="bo:exactMass" errorValue="2.5E-6">90.9056458</scalar>
		<scalar dictRef="bo:spin">5/2+</scalar>
		<scalar dictRef="bo:magneticMoment">-1.30362</scalar>
		<scalar dictRef="bo:atomicNumber">40</scalar>
	</isotope>
	<isotope id="Zr92" number="92" elementType="Zr">
		<scalar dictRef="bo:relativeAbundance">17.15</scalar>
		<scalar dictRef="bo:exactMass" errorValue="2.5E-6">91.9050408</scalar>
		<scalar dictRef="bo:spin">0+</scalar>
		<scalar dictRef="bo:atomicNumber">40</scalar>
	</isotope>
	<isotope id="Zr93" number="93" elementType="Zr">
		<scalar dictRef="bo:exactMass" errorValue="2.5E-6">92.906476</scalar>
		<scalar dictRef="bo:spin">5/2+</scalar>
		<scalar dictRef="bo:halfLife" units="units:y">1530000</scalar>
		<scalar dictRef="bo:betaminusDecay">0.09</scalar>
		<scalar dictRef="bo:betaminusDecayLikeliness" units="bo:percentage">100.0</scalar>
		<scalar dictRef="bo:atomicNumber">40</scalar>
	</isotope>
	<isotope id="Zr94" number="94" elementType="Zr">
		<scalar dictRef="bo:relativeAbundance">17.38</scalar>
		<scalar dictRef="bo:exactMass" errorValue="2.6E-6">93.9063152</scalar>
		<scalar dictRef="bo:spin">0+</scalar>
		<scalar dictRef="bo:atomicNumber">40</scalar>
	</isotope>
	<isotope id="Zr95" number="95" elementType="Zr">
		<scalar dictRef="bo:exactMass" errorValue="2.6E-6">94.9080426</scalar>
		<scalar dictRef="bo:spin">5/2+</scalar>
		<scalar dictRef="bo:halfLife" units="siUnits:s">5.53133e+06</scalar>
		<scalar dictRef="bo:betaminusDecay">1.121</scalar>
		<scalar dictRef="bo:betaminusDecayLikeliness" units="bo:percentage">100.0</scalar>
		<scalar dictRef="bo:atomicNumber">40</scalar>
	</isotope>
	<isotope id="Zr96" number="96" elementType="Zr">
		<scalar dictRef="bo:relativeAbundance">2.80</scalar>
		<scalar dictRef="bo:exactMass" errorValue="3E-6">95.9082734</scalar>
		<scalar dictRef="bo:spin">0+</scalar>
		<scalar dictRef="bo:atomicNumber">40</scalar>
	</isotope>
	<isotope id="Zr97" number="97" elementType="Zr">
		<scalar dictRef="bo:exactMass" errorValue="3E-6">96.9109531</scalar>
		<scalar dictRef="bo:halfLife" units="siUnits:s">60876</scalar>
		<scalar dictRef="bo:atomicNumber">40</scalar>
	</isotope>
	<isotope id="Zr98" number="98" elementType="Zr">
		<scalar dictRef="bo:exactMass" errorValue="21E-6">97.912735</scalar>
		<scalar dictRef="bo:halfLife" units="siUnits:s">30.7</scalar>
		<scalar dictRef="bo:atomicNumber">40</scalar>
	</isotope>
	<isotope id="Zr99" number="99" elementType="Zr">
		<scalar dictRef="bo:exactMass" errorValue="22E-6">98.916512</scalar>
		<scalar dictRef="bo:halfLife" units="siUnits:s">2.1</scalar>
		<scalar dictRef="bo:atomicNumber">40</scalar>
	</isotope>
	<isotope id="Zr100" number="100" elementType="Zr">
		<scalar dictRef="bo:exactMass" errorValue="40E-6">99.91776</scalar>
		<scalar dictRef="bo:halfLife" units="siUnits:s">7.1</scalar>
		<scalar dictRef="bo:atomicNumber">40</scalar>
	</isotope>
	<isotope id="Zr101" number="101" elementType="Zr">
		<scalar dictRef="bo:exactMass" errorValue="30E-6">100.92114</scalar>
		<scalar dictRef="bo:halfLife" units="siUnits:s">2.3</scalar>
		<scalar dictRef="bo:atomicNumber">40</scalar>
	</isotope>
	<isotope id="Zr102" number="102" elementType="Zr">
		<scalar dictRef="bo:exactMass" errorValue="50E-6">101.92298</scalar>
		<scalar dictRef="bo:halfLife" units="siUnits:s">2.9</scalar>
		<scalar dictRef="bo:atomicNumber">40</scalar>
	</isotope>
	<isotope id="Zr103" number="103" elementType="Zr">
		<scalar dictRef="bo:exactMass" errorValue="120E-6">102.9266</scalar>
		<scalar dictRef="bo:halfLife" units="siUnits:s">1.3</scalar>
		<scalar dictRef="bo:atomicNumber">40</scalar>
	</isotope>
	<isotope id="Zr104" number="104" elementType="Zr">
		<scalar dictRef="bo:exactMass" errorValue="430E-6">103.92878</scalar>
		<scalar dictRef="bo:halfLife" units="siUnits:s">1.2</scalar>
		<scalar dictRef="bo:atomicNumber">40</scalar>
	</isotope>
	<isotope id="Zr105" number="105" elementType="Zr">
		<scalar dictRef="bo:exactMass" errorValue="430E-6">104.93305</scalar>
		<scalar dictRef="bo:atomicNumber">40</scalar>
	</isotope>
	<isotope id="Zr106" number="106" elementType="Zr">
		<scalar dictRef="bo:exactMass" errorValue="540E-6">105.93591</scalar>
		<scalar dictRef="bo:atomicNumber">40</scalar>
	</isotope>
	<isotope id="Zr107" number="107" elementType="Zr">
		<scalar dictRef="bo:exactMass" errorValue="320E-6">106.94075</scalar>
		<scalar dictRef="bo:atomicNumber">40</scalar>
	</isotope>
	<isotope id="Zr108" number="108" elementType="Zr">
		<scalar dictRef="bo:exactMass" errorValue="640E-6">107.94396</scalar>
		<scalar dictRef="bo:atomicNumber">40</scalar>
	</isotope>
	<isotope id="Zr109" number="109" elementType="Zr">
		<scalar dictRef="bo:exactMass" errorValue="540E-6">108.94924</scalar>
		<scalar dictRef="bo:atomicNumber">40</scalar>
	</isotope>
	<isotope id="Zr110" number="110" elementType="Zr">
		<scalar dictRef="bo:exactMass" errorValue="860E-6">109.95287</scalar>
		<scalar dictRef="bo:atomicNumber">40</scalar>
	</isotope>
</isotopeList>
<isotopeList id="Nb">
	<isotope id="Nb81" number="81" elementType="Nb">
		<scalar dictRef="bo:exactMass" errorValue="1610E-6">80.94903</scalar>
		<scalar dictRef="bo:atomicNumber">41</scalar>
	</isotope>
	<isotope id="Nb82" number="82" elementType="Nb">
		<scalar dictRef="bo:exactMass" errorValue="320E-6">81.94313</scalar>
		<scalar dictRef="bo:atomicNumber">41</scalar>
	</isotope>
	<isotope id="Nb83" number="83" elementType="Nb">
		<scalar dictRef="bo:exactMass" errorValue="340E-6">82.93671</scalar>
		<scalar dictRef="bo:halfLife" units="siUnits:s">4.1</scalar>
		<scalar dictRef="bo:atomicNumber">41</scalar>
	</isotope>
	<isotope id="Nb84" number="84" elementType="Nb">
		<scalar dictRef="bo:exactMass" errorValue="320E-6">83.93357</scalar>
		<scalar dictRef="bo:halfLife" units="siUnits:s">12</scalar>
		<scalar dictRef="bo:atomicNumber">41</scalar>
	</isotope>
	<isotope id="Nb85" number="85" elementType="Nb">
		<scalar dictRef="bo:exactMass" errorValue="240E-6">84.92791</scalar>
		<scalar dictRef="bo:halfLife" units="siUnits:s">20.9</scalar>
		<scalar dictRef="bo:atomicNumber">41</scalar>
	</isotope>
	<isotope id="Nb86" number="86" elementType="Nb">
		<scalar dictRef="bo:exactMass" errorValue="90E-6">85.92504</scalar>
		<scalar dictRef="bo:halfLife" units="siUnits:s">88</scalar>
		<scalar dictRef="bo:atomicNumber">41</scalar>
	</isotope>
	<isotope id="Nb87" number="87" elementType="Nb">
		<scalar dictRef="bo:exactMass" errorValue="70E-6">86.92036</scalar>
		<scalar dictRef="bo:halfLife" units="siUnits:s">156</scalar>
		<scalar dictRef="bo:atomicNumber">41</scalar>
	</isotope>
	<isotope id="Nb88" number="88" elementType="Nb">
		<scalar dictRef="bo:exactMass" errorValue="110E-6">87.91833</scalar>
		<scalar dictRef="bo:halfLife" units="siUnits:s">870</scalar>
		<scalar dictRef="bo:atomicNumber">41</scalar>
	</isotope>
	<isotope id="Nb89" number="89" elementType="Nb">
		<scalar dictRef="bo:exactMass" errorValue="29E-6">88.913418</scalar>
		<scalar dictRef="bo:halfLife" units="siUnits:s">6840</scalar>
		<scalar dictRef="bo:atomicNumber">41</scalar>
	</isotope>
	<isotope id="Nb90" number="90" elementType="Nb">
		<scalar dictRef="bo:exactMass" errorValue="5E-6">89.911265</scalar>
		<scalar dictRef="bo:halfLife" units="siUnits:s">52560</scalar>
		<scalar dictRef="bo:atomicNumber">41</scalar>
	</isotope>
	<isotope id="Nb91" number="91" elementType="Nb">
		<scalar dictRef="bo:exactMass" errorValue="4E-6">90.906996</scalar>
		<scalar dictRef="bo:halfLife" units="siUnits:s">2.14445e+10</scalar>
		<scalar dictRef="bo:atomicNumber">41</scalar>
	</isotope>
	<isotope id="Nb92" number="92" elementType="Nb">
		<scalar dictRef="bo:exactMass" errorValue="3E-6">91.907194</scalar>
		<scalar dictRef="bo:atomicNumber">41</scalar>
	</isotope>
	<isotope id="Nb93" number="93" elementType="Nb">
		<scalar dictRef="bo:relativeAbundance">100</scalar>
		<scalar dictRef="bo:exactMass" errorValue="2.6E-6">92.9063781</scalar>
		<scalar dictRef="bo:spin">9/2+</scalar>
		<scalar dictRef="bo:atomicNumber">41</scalar>
	</isotope>
	<isotope id="Nb94" number="94" elementType="Nb">
		<scalar dictRef="bo:exactMass" errorValue="2.6E-6">93.9072839</scalar>
		<scalar dictRef="bo:atomicNumber">41</scalar>
	</isotope>
	<isotope id="Nb95" number="95" elementType="Nb">
		<scalar dictRef="bo:exactMass" errorValue="2.1E-6">94.9068358</scalar>
		<scalar dictRef="bo:spin">9/2+</scalar>
		<scalar dictRef="bo:magneticMoment">+6.123</scalar>
		<scalar dictRef="bo:halfLife" units="siUnits:s">3.02184e+06</scalar>
		<scalar dictRef="bo:betaminusDecay">0.925</scalar>
		<scalar dictRef="bo:betaminusDecayLikeliness" units="bo:percentage">100.0</scalar>
		<scalar dictRef="bo:atomicNumber">41</scalar>
	</isotope>
	<isotope id="Nb96" number="96" elementType="Nb">
		<scalar dictRef="bo:exactMass" errorValue="4E-6">95.908101</scalar>
		<scalar dictRef="bo:halfLife" units="siUnits:s">84060</scalar>
		<scalar dictRef="bo:atomicNumber">41</scalar>
	</isotope>
	<isotope id="Nb97" number="97" elementType="Nb">
		<scalar dictRef="bo:exactMass" errorValue="2.7E-6">96.9080986</scalar>
		<scalar dictRef="bo:halfLife" units="siUnits:s">4326</scalar>
		<scalar dictRef="bo:atomicNumber">41</scalar>
	</isotope>
	<isotope id="Nb98" number="98" elementType="Nb">
		<scalar dictRef="bo:exactMass" errorValue="6E-6">97.910328</scalar>
		<scalar dictRef="bo:halfLife" units="siUnits:s">2.86</scalar>
		<scalar dictRef="bo:atomicNumber">41</scalar>
	</isotope>
	<isotope id="Nb99" number="99" elementType="Nb">
		<scalar dictRef="bo:exactMass" errorValue="14E-6">98.911618</scalar>
		<scalar dictRef="bo:halfLife" units="siUnits:s">15</scalar>
		<scalar dictRef="bo:atomicNumber">41</scalar>
	</isotope>
	<isotope id="Nb100" number="100" elementType="Nb">
		<scalar dictRef="bo:exactMass" errorValue="28E-6">99.914182</scalar>
		<scalar dictRef="bo:atomicNumber">41</scalar>
	</isotope>
	<isotope id="Nb101" number="101" elementType="Nb">
		<scalar dictRef="bo:exactMass" errorValue="20E-6">100.915252</scalar>
		<scalar dictRef="bo:atomicNumber">41</scalar>
	</isotope>
	<isotope id="Nb102" number="102" elementType="Nb">
		<scalar dictRef="bo:exactMass" errorValue="40E-6">101.91804</scalar>
		<scalar dictRef="bo:atomicNumber">41</scalar>
	</isotope>
	<isotope id="Nb103" number="103" elementType="Nb">
		<scalar dictRef="bo:exactMass" errorValue="70E-6">102.91914</scalar>
		<scalar dictRef="bo:atomicNumber">41</scalar>
	</isotope>
	<isotope id="Nb104" number="104" elementType="Nb">
		<scalar dictRef="bo:exactMass" errorValue="110E-6">103.92246</scalar>
		<scalar dictRef="bo:atomicNumber">41</scalar>
	</isotope>
	<isotope id="Nb105" number="105" elementType="Nb">
		<scalar dictRef="bo:exactMass" errorValue="110E-6">104.92394</scalar>
		<scalar dictRef="bo:atomicNumber">41</scalar>
	</isotope>
	<isotope id="Nb106" number="106" elementType="Nb">
		<scalar dictRef="bo:exactMass" errorValue="210E-6">105.92797</scalar>
		<scalar dictRef="bo:atomicNumber">41</scalar>
	</isotope>
	<isotope id="Nb107" number="107" elementType="Nb">
		<scalar dictRef="bo:exactMass" errorValue="430E-6">106.93031</scalar>
		<scalar dictRef="bo:atomicNumber">41</scalar>
	</isotope>
	<isotope id="Nb108" number="108" elementType="Nb">
		<scalar dictRef="bo:exactMass" errorValue="320E-6">107.93484</scalar>
		<scalar dictRef="bo:atomicNumber">41</scalar>
	</isotope>
	<isotope id="Nb109" number="109" elementType="Nb">
		<scalar dictRef="bo:exactMass" errorValue="540E-6">108.93763</scalar>
		<scalar dictRef="bo:atomicNumber">41</scalar>
	</isotope>
	<isotope id="Nb110" number="110" elementType="Nb">
		<scalar dictRef="bo:exactMass" errorValue="540E-6">109.94244</scalar>
		<scalar dictRef="bo:atomicNumber">41</scalar>
	</isotope>
	<isotope id="Nb111" number="111" elementType="Nb">
		<scalar dictRef="bo:exactMass" errorValue="540E-6">110.94565</scalar>
		<scalar dictRef="bo:atomicNumber">41</scalar>
	</isotope>
	<isotope id="Nb112" number="112" elementType="Nb">
		<scalar dictRef="bo:exactMass" errorValue="750E-6">111.95083</scalar>
		<scalar dictRef="bo:atomicNumber">41</scalar>
	</isotope>
	<isotope id="Nb113" number="113" elementType="Nb">
		<scalar dictRef="bo:exactMass" errorValue="860E-6">112.9547</scalar>
		<scalar dictRef="bo:atomicNumber">41</scalar>
	</isotope>
</isotopeList>
<isotopeList id="Mo">
	<isotope id="Mo83" number="83" elementType="Mo">
		<scalar dictRef="bo:exactMass" errorValue="540E-6">82.94874</scalar>
		<scalar dictRef="bo:atomicNumber">42</scalar>
	</isotope>
	<isotope id="Mo84" number="84" elementType="Mo">
		<scalar dictRef="bo:exactMass" errorValue="430E-6">83.94009</scalar>
		<scalar dictRef="bo:atomicNumber">42</scalar>
	</isotope>
	<isotope id="Mo85" number="85" elementType="Mo">
		<scalar dictRef="bo:exactMass" errorValue="300E-6">84.93655</scalar>
		<scalar dictRef="bo:atomicNumber">42</scalar>
	</isotope>
	<isotope id="Mo86" number="86" elementType="Mo">
		<scalar dictRef="bo:exactMass" errorValue="470E-6">85.9307</scalar>
		<scalar dictRef="bo:halfLife" units="siUnits:s">19.6</scalar>
		<scalar dictRef="bo:atomicNumber">42</scalar>
	</isotope>
	<isotope id="Mo87" number="87" elementType="Mo">
		<scalar dictRef="bo:exactMass" errorValue="240E-6">86.92733</scalar>
		<scalar dictRef="bo:halfLife" units="siUnits:s">13.4</scalar>
		<scalar dictRef="bo:atomicNumber">42</scalar>
	</isotope>
	<isotope id="Mo88" number="88" elementType="Mo">
		<scalar dictRef="bo:exactMass" errorValue="22E-6">87.921953</scalar>
		<scalar dictRef="bo:halfLife" units="siUnits:s">480</scalar>
		<scalar dictRef="bo:atomicNumber">42</scalar>
	</isotope>
	<isotope id="Mo89" number="89" elementType="Mo">
		<scalar dictRef="bo:exactMass" errorValue="17E-6">88.91948</scalar>
		<scalar dictRef="bo:halfLife" units="siUnits:s">122.4</scalar>
		<scalar dictRef="bo:atomicNumber">42</scalar>
	</isotope>
	<isotope id="Mo90" number="90" elementType="Mo">
		<scalar dictRef="bo:exactMass" errorValue="7E-6">89.913937</scalar>
		<scalar dictRef="bo:halfLife" units="siUnits:s">20016</scalar>
		<scalar dictRef="bo:atomicNumber">42</scalar>
	</isotope>
	<isotope id="Mo91" number="91" elementType="Mo">
		<scalar dictRef="bo:exactMass" errorValue="12E-6">90.91175</scalar>
		<scalar dictRef="bo:halfLife" units="siUnits:s">929.4</scalar>
		<scalar dictRef="bo:atomicNumber">42</scalar>
	</isotope>
	<isotope id="Mo92" number="92" elementType="Mo">
		<scalar dictRef="bo:relativeAbundance">14.84</scalar>
		<scalar dictRef="bo:exactMass" errorValue="4E-6">91.906811</scalar>
		<scalar dictRef="bo:spin">0+</scalar>
		<scalar dictRef="bo:atomicNumber">42</scalar>
	</isotope>
	<isotope id="Mo93" number="93" elementType="Mo">
		<scalar dictRef="bo:exactMass" errorValue="4E-6">92.906813</scalar>
		<scalar dictRef="bo:spin">5/2+</scalar>
		<scalar dictRef="bo:halfLife" units="units:y">3500</scalar>
		<scalar dictRef="bo:ecDecay"></scalar>
		<scalar dictRef="bo:ecDecayLikeliness" units="bo:percentage">100.0</scalar>
		<scalar dictRef="bo:atomicNumber">42</scalar>
	</isotope>
	<isotope id="Mo94" number="94" elementType="Mo">
		<scalar dictRef="bo:relativeAbundance">9.25</scalar>
		<scalar dictRef="bo:exactMass" errorValue="2.1E-6">93.9050883</scalar>
		<scalar dictRef="bo:spin">0+</scalar>
		<scalar dictRef="bo:atomicNumber">42</scalar>
	</isotope>
	<isotope id="Mo95" number="95" elementType="Mo">
		<scalar dictRef="bo:relativeAbundance">15.92</scalar>
		<scalar dictRef="bo:exactMass" errorValue="2.1E-6">94.9058421</scalar>
		<scalar dictRef="bo:spin">5/2+</scalar>
		<scalar dictRef="bo:magneticMoment">-0.9133</scalar>
		<scalar dictRef="bo:atomicNumber">42</scalar>
	</isotope>
	<isotope id="Mo96" number="96" elementType="Mo">
		<scalar dictRef="bo:relativeAbundance">16.68</scalar>
		<scalar dictRef="bo:exactMass" errorValue="2.1E-6">95.9046795</scalar>
		<scalar dictRef="bo:spin">0+</scalar>
		<scalar dictRef="bo:atomicNumber">42</scalar>
	</isotope>
	<isotope id="Mo97" number="97" elementType="Mo">
		<scalar dictRef="bo:relativeAbundance">9.55</scalar>
		<scalar dictRef="bo:exactMass" errorValue="2.1E-6">96.9060215</scalar>
		<scalar dictRef="bo:spin">5/2+</scalar>
		<scalar dictRef="bo:magneticMoment">-0.9133</scalar>
		<scalar dictRef="bo:atomicNumber">42</scalar>
	</isotope>
	<isotope id="Mo98" number="98" elementType="Mo">
		<scalar dictRef="bo:relativeAbundance">24.13</scalar>
		<scalar dictRef="bo:exactMass" errorValue="2.1E-6">97.9054082</scalar>
		<scalar dictRef="bo:spin">0+</scalar>
		<scalar dictRef="bo:atomicNumber">42</scalar>
	</isotope>
	<isotope id="Mo99" number="99" elementType="Mo">
		<scalar dictRef="bo:exactMass" errorValue="2.1E-6">98.9077119</scalar>
		<scalar dictRef="bo:spin">1/2+</scalar>
		<scalar dictRef="bo:halfLife" units="siUnits:s">237384</scalar>
		<scalar dictRef="bo:betaminusDecay">1.357</scalar>
		<scalar dictRef="bo:betaminusDecayLikeliness" units="bo:percentage">100.0</scalar>
		<scalar dictRef="bo:atomicNumber">42</scalar>
	</isotope>
	<isotope id="Mo100" number="100" elementType="Mo">
		<scalar dictRef="bo:relativeAbundance">9.63</scalar>
		<scalar dictRef="bo:exactMass" errorValue="6E-6">99.907477</scalar>
		<scalar dictRef="bo:spin">0+</scalar>
		<scalar dictRef="bo:atomicNumber">42</scalar>
	</isotope>
	<isotope id="Mo101" number="101" elementType="Mo">
		<scalar dictRef="bo:exactMass" errorValue="6E-6">100.910347</scalar>
		<scalar dictRef="bo:halfLife" units="siUnits:s">876.6</scalar>
		<scalar dictRef="bo:atomicNumber">42</scalar>
	</isotope>
	<isotope id="Mo102" number="102" elementType="Mo">
		<scalar dictRef="bo:exactMass" errorValue="22E-6">101.910297</scalar>
		<scalar dictRef="bo:halfLife" units="siUnits:s">678</scalar>
		<scalar dictRef="bo:atomicNumber">42</scalar>
	</isotope>
	<isotope id="Mo103" number="103" elementType="Mo">
		<scalar dictRef="bo:exactMass" errorValue="70E-6">102.91321</scalar>
		<scalar dictRef="bo:halfLife" units="siUnits:s">67.5</scalar>
		<scalar dictRef="bo:atomicNumber">42</scalar>
	</isotope>
	<isotope id="Mo104" number="104" elementType="Mo">
		<scalar dictRef="bo:exactMass" errorValue="60E-6">103.91376</scalar>
		<scalar dictRef="bo:halfLife" units="siUnits:s">60</scalar>
		<scalar dictRef="bo:atomicNumber">42</scalar>
	</isotope>
	<isotope id="Mo105" number="105" elementType="Mo">
		<scalar dictRef="bo:exactMass" errorValue="80E-6">104.91697</scalar>
		<scalar dictRef="bo:halfLife" units="siUnits:s">35.6</scalar>
		<scalar dictRef="bo:atomicNumber">42</scalar>
	</isotope>
	<isotope id="Mo106" number="106" elementType="Mo">
		<scalar dictRef="bo:exactMass" errorValue="19E-6">105.918137</scalar>
		<scalar dictRef="bo:halfLife" units="siUnits:s">8.4</scalar>
		<scalar dictRef="bo:atomicNumber">42</scalar>
	</isotope>
	<isotope id="Mo107" number="107" elementType="Mo">
		<scalar dictRef="bo:exactMass" errorValue="170E-6">106.92169</scalar>
		<scalar dictRef="bo:halfLife" units="siUnits:s">3.5</scalar>
		<scalar dictRef="bo:atomicNumber">42</scalar>
	</isotope>
	<isotope id="Mo108" number="108" elementType="Mo">
		<scalar dictRef="bo:exactMass" errorValue="210E-6">107.92345</scalar>
		<scalar dictRef="bo:halfLife" units="siUnits:s">1.09</scalar>
		<scalar dictRef="bo:atomicNumber">42</scalar>
	</isotope>
	<isotope id="Mo109" number="109" elementType="Mo">
		<scalar dictRef="bo:exactMass" errorValue="320E-6">108.92781</scalar>
		<scalar dictRef="bo:halfLife" units="siUnits:s">0.53</scalar>
		<scalar dictRef="bo:atomicNumber">42</scalar>
	</isotope>
	<isotope id="Mo110" number="110" elementType="Mo">
		<scalar dictRef="bo:exactMass" errorValue="430E-6">109.92973</scalar>
		<scalar dictRef="bo:halfLife" units="siUnits:s">0.3</scalar>
		<scalar dictRef="bo:atomicNumber">42</scalar>
	</isotope>
	<isotope id="Mo111" number="111" elementType="Mo">
		<scalar dictRef="bo:exactMass" errorValue="430E-6">110.93441</scalar>
		<scalar dictRef="bo:atomicNumber">42</scalar>
	</isotope>
	<isotope id="Mo112" number="112" elementType="Mo">
		<scalar dictRef="bo:exactMass" errorValue="640E-6">111.93684</scalar>
		<scalar dictRef="bo:atomicNumber">42</scalar>
	</isotope>
	<isotope id="Mo113" number="113" elementType="Mo">
		<scalar dictRef="bo:exactMass" errorValue="640E-6">112.94188</scalar>
		<scalar dictRef="bo:atomicNumber">42</scalar>
	</isotope>
	<isotope id="Mo114" number="114" elementType="Mo">
		<scalar dictRef="bo:exactMass" errorValue="750E-6">113.94492</scalar>
		<scalar dictRef="bo:atomicNumber">42</scalar>
	</isotope>
	<isotope id="Mo115" number="115" elementType="Mo">
		<scalar dictRef="bo:exactMass" errorValue="860E-6">114.95029</scalar>
		<scalar dictRef="bo:atomicNumber">42</scalar>
	</isotope>
</isotopeList>
<isotopeList id="Tc">
	<isotope id="Tc85" number="85" elementType="Tc">
		<scalar dictRef="bo:exactMass" errorValue="430E-6">84.94883</scalar>
		<scalar dictRef="bo:atomicNumber">43</scalar>
	</isotope>
	<isotope id="Tc86" number="86" elementType="Tc">
		<scalar dictRef="bo:exactMass" errorValue="320E-6">85.94288</scalar>
		<scalar dictRef="bo:atomicNumber">43</scalar>
	</isotope>
	<isotope id="Tc87" number="87" elementType="Tc">
		<scalar dictRef="bo:exactMass" errorValue="320E-6">86.93653</scalar>
		<scalar dictRef="bo:atomicNumber">43</scalar>
	</isotope>
	<isotope id="Tc88" number="88" elementType="Tc">
		<scalar dictRef="bo:exactMass" errorValue="220E-6">87.93268</scalar>
		<scalar dictRef="bo:halfLife" units="siUnits:s">6.4</scalar>
		<scalar dictRef="bo:atomicNumber">43</scalar>
	</isotope>
	<isotope id="Tc89" number="89" elementType="Tc">
		<scalar dictRef="bo:exactMass" errorValue="220E-6">88.92717</scalar>
		<scalar dictRef="bo:halfLife" units="siUnits:s">12.8</scalar>
		<scalar dictRef="bo:atomicNumber">43</scalar>
	</isotope>
	<isotope id="Tc90" number="90" elementType="Tc">
		<scalar dictRef="bo:exactMass" errorValue="260E-6">89.92356</scalar>
		<scalar dictRef="bo:halfLife" units="siUnits:s">49.2</scalar>
		<scalar dictRef="bo:atomicNumber">43</scalar>
	</isotope>
	<isotope id="Tc91" number="91" elementType="Tc">
		<scalar dictRef="bo:exactMass" errorValue="220E-6">90.91843</scalar>
		<scalar dictRef="bo:halfLife" units="siUnits:s">188.4</scalar>
		<scalar dictRef="bo:atomicNumber">43</scalar>
	</isotope>
	<isotope id="Tc92" number="92" elementType="Tc">
		<scalar dictRef="bo:exactMass" errorValue="28E-6">91.91526</scalar>
		<scalar dictRef="bo:halfLife" units="siUnits:s">253.8</scalar>
		<scalar dictRef="bo:atomicNumber">43</scalar>
	</isotope>
	<isotope id="Tc93" number="93" elementType="Tc">
		<scalar dictRef="bo:exactMass" errorValue="4E-6">92.910249</scalar>
		<scalar dictRef="bo:halfLife" units="siUnits:s">9900</scalar>
		<scalar dictRef="bo:atomicNumber">43</scalar>
	</isotope>
	<isotope id="Tc94" number="94" elementType="Tc">
		<scalar dictRef="bo:exactMass" errorValue="5E-6">93.909657</scalar>
		<scalar dictRef="bo:halfLife" units="siUnits:s">17580</scalar>
		<scalar dictRef="bo:atomicNumber">43</scalar>
	</isotope>
	<isotope id="Tc95" number="95" elementType="Tc">
		<scalar dictRef="bo:exactMass" errorValue="6E-6">94.907657</scalar>
		<scalar dictRef="bo:halfLife" units="siUnits:s">72000</scalar>
		<scalar dictRef="bo:atomicNumber">43</scalar>
	</isotope>
	<isotope id="Tc96" number="96" elementType="Tc">
		<scalar dictRef="bo:exactMass" errorValue="6E-6">95.907871</scalar>
		<scalar dictRef="bo:halfLife" units="siUnits:s">369792</scalar>
		<scalar dictRef="bo:atomicNumber">43</scalar>
	</isotope>
	<isotope id="Tc97" number="97" elementType="Tc">
		<scalar dictRef="bo:exactMass" errorValue="5E-6">96.906365</scalar>
		<scalar dictRef="bo:spin">9/2+</scalar>
		<scalar dictRef="bo:halfLife" units="units:y">2600000</scalar>
		<scalar dictRef="bo:ecDecay">0.32</scalar>
		<scalar dictRef="bo:ecDecayLikeliness" units="bo:percentage">100.0</scalar>
		<scalar dictRef="bo:atomicNumber">43</scalar>
	</isotope>
	<isotope id="Tc98" number="98" elementType="Tc">
		<scalar dictRef="bo:exactMass" errorValue="4E-6">97.907216</scalar>
		<scalar dictRef="bo:atomicNumber">43</scalar>
	</isotope>
	<isotope id="Tc99" number="99" elementType="Tc">
		<scalar dictRef="bo:exactMass" errorValue="2.1E-6">98.9062547</scalar>
		<scalar dictRef="bo:spin">9/2+</scalar>
		<scalar dictRef="bo:magneticMoment">+5.6847</scalar>
		<scalar dictRef="bo:halfLife" units="units:y">211100</scalar>
		<scalar dictRef="bo:betaminusDecay">0.293</scalar>
		<scalar dictRef="bo:betaminusDecayLikeliness" units="bo:percentage">100.0</scalar>
		<scalar dictRef="bo:atomicNumber">43</scalar>
	</isotope>
	<isotope id="Tc100" number="100" elementType="Tc">
		<scalar dictRef="bo:exactMass" errorValue="2.4E-6">99.9076578</scalar>
		<scalar dictRef="bo:halfLife" units="siUnits:s">15.8</scalar>
		<scalar dictRef="bo:atomicNumber">43</scalar>
	</isotope>
	<isotope id="Tc101" number="101" elementType="Tc">
		<scalar dictRef="bo:exactMass" errorValue="26E-6">100.907315</scalar>
		<scalar dictRef="bo:halfLife" units="siUnits:s">853.2</scalar>
		<scalar dictRef="bo:atomicNumber">43</scalar>
	</isotope>
	<isotope id="Tc102" number="102" elementType="Tc">
		<scalar dictRef="bo:exactMass" errorValue="10E-6">101.909215</scalar>
		<scalar dictRef="bo:halfLife" units="siUnits:s">5.28</scalar>
		<scalar dictRef="bo:atomicNumber">43</scalar>
	</isotope>
	<isotope id="Tc103" number="103" elementType="Tc">
		<scalar dictRef="bo:exactMass" errorValue="11E-6">102.909181</scalar>
		<scalar dictRef="bo:halfLife" units="siUnits:s">54.2</scalar>
		<scalar dictRef="bo:atomicNumber">43</scalar>
	</isotope>
	<isotope id="Tc104" number="104" elementType="Tc">
		<scalar dictRef="bo:exactMass" errorValue="50E-6">103.91145</scalar>
		<scalar dictRef="bo:halfLife" units="siUnits:s">1098</scalar>
		<scalar dictRef="bo:atomicNumber">43</scalar>
	</isotope>
	<isotope id="Tc105" number="105" elementType="Tc">
		<scalar dictRef="bo:exactMass" errorValue="60E-6">104.91166</scalar>
		<scalar dictRef="bo:halfLife" units="siUnits:s">456</scalar>
		<scalar dictRef="bo:atomicNumber">43</scalar>
	</isotope>
	<isotope id="Tc106" number="106" elementType="Tc">
		<scalar dictRef="bo:exactMass" errorValue="14E-6">105.914358</scalar>
		<scalar dictRef="bo:atomicNumber">43</scalar>
	</isotope>
	<isotope id="Tc107" number="107" elementType="Tc">
		<scalar dictRef="bo:exactMass" errorValue="160E-6">106.91508</scalar>
		<scalar dictRef="bo:atomicNumber">43</scalar>
	</isotope>
	<isotope id="Tc108" number="108" elementType="Tc">
		<scalar dictRef="bo:exactMass" errorValue="140E-6">107.91846</scalar>
		<scalar dictRef="bo:atomicNumber">43</scalar>
	</isotope>
	<isotope id="Tc109" number="109" elementType="Tc">
		<scalar dictRef="bo:exactMass" errorValue="100E-6">108.91998</scalar>
		<scalar dictRef="bo:atomicNumber">43</scalar>
	</isotope>
	<isotope id="Tc110" number="110" elementType="Tc">
		<scalar dictRef="bo:exactMass" errorValue="80E-6">109.92382</scalar>
		<scalar dictRef="bo:atomicNumber">43</scalar>
	</isotope>
	<isotope id="Tc111" number="111" elementType="Tc">
		<scalar dictRef="bo:exactMass" errorValue="120E-6">110.92569</scalar>
		<scalar dictRef="bo:atomicNumber">43</scalar>
	</isotope>
	<isotope id="Tc112" number="112" elementType="Tc">
		<scalar dictRef="bo:exactMass" errorValue="130E-6">111.92915</scalar>
		<scalar dictRef="bo:atomicNumber">43</scalar>
	</isotope>
	<isotope id="Tc113" number="113" elementType="Tc">
		<scalar dictRef="bo:exactMass" errorValue="320E-6">112.93159</scalar>
		<scalar dictRef="bo:atomicNumber">43</scalar>
	</isotope>
	<isotope id="Tc114" number="114" elementType="Tc">
		<scalar dictRef="bo:exactMass" errorValue="640E-6">113.93588</scalar>
		<scalar dictRef="bo:atomicNumber">43</scalar>
	</isotope>
	<isotope id="Tc115" number="115" elementType="Tc">
		<scalar dictRef="bo:exactMass" errorValue="750E-6">114.93869</scalar>
		<scalar dictRef="bo:atomicNumber">43</scalar>
	</isotope>
	<isotope id="Tc116" number="116" elementType="Tc">
		<scalar dictRef="bo:exactMass" errorValue="750E-6">115.94337</scalar>
		<scalar dictRef="bo:atomicNumber">43</scalar>
	</isotope>
	<isotope id="Tc117" number="117" elementType="Tc">
		<scalar dictRef="bo:exactMass" errorValue="750E-6">116.94648</scalar>
		<scalar dictRef="bo:atomicNumber">43</scalar>
	</isotope>
	<isotope id="Tc118" number="118" elementType="Tc">
		<scalar dictRef="bo:exactMass" errorValue="970E-6">117.95148</scalar>
		<scalar dictRef="bo:atomicNumber">43</scalar>
	</isotope>
</isotopeList>
<isotopeList id="Ru">
	<isotope id="Ru87" number="87" elementType="Ru">
		<scalar dictRef="bo:exactMass" errorValue="640E-6">86.94918</scalar>
		<scalar dictRef="bo:atomicNumber">44</scalar>
	</isotope>
	<isotope id="Ru88" number="88" elementType="Ru">
		<scalar dictRef="bo:exactMass" errorValue="430E-6">87.94026</scalar>
		<scalar dictRef="bo:atomicNumber">44</scalar>
	</isotope>
	<isotope id="Ru89" number="89" elementType="Ru">
		<scalar dictRef="bo:exactMass" errorValue="540E-6">88.93611</scalar>
		<scalar dictRef="bo:atomicNumber">44</scalar>
	</isotope>
	<isotope id="Ru90" number="90" elementType="Ru">
		<scalar dictRef="bo:exactMass" errorValue="320E-6">89.92989</scalar>
		<scalar dictRef="bo:halfLife" units="siUnits:s">11</scalar>
		<scalar dictRef="bo:atomicNumber">44</scalar>
	</isotope>
	<isotope id="Ru91" number="91" elementType="Ru">
		<scalar dictRef="bo:exactMass" errorValue="630E-6">90.92629</scalar>
		<scalar dictRef="bo:halfLife" units="siUnits:s">9</scalar>
		<scalar dictRef="bo:atomicNumber">44</scalar>
	</isotope>
	<isotope id="Ru92" number="92" elementType="Ru">
		<scalar dictRef="bo:exactMass" errorValue="320E-6">91.92012</scalar>
		<scalar dictRef="bo:halfLife" units="siUnits:s">219</scalar>
		<scalar dictRef="bo:atomicNumber">44</scalar>
	</isotope>
	<isotope id="Ru93" number="93" elementType="Ru">
		<scalar dictRef="bo:exactMass" errorValue="90E-6">92.91705</scalar>
		<scalar dictRef="bo:halfLife" units="siUnits:s">59.7</scalar>
		<scalar dictRef="bo:atomicNumber">44</scalar>
	</isotope>
	<isotope id="Ru94" number="94" elementType="Ru">
		<scalar dictRef="bo:exactMass" errorValue="14E-6">93.91136</scalar>
		<scalar dictRef="bo:halfLife" units="siUnits:s">3108</scalar>
		<scalar dictRef="bo:atomicNumber">44</scalar>
	</isotope>
	<isotope id="Ru95" number="95" elementType="Ru">
		<scalar dictRef="bo:exactMass" errorValue="13E-6">94.910413</scalar>
		<scalar dictRef="bo:halfLife" units="siUnits:s">5914.8</scalar>
		<scalar dictRef="bo:atomicNumber">44</scalar>
	</isotope>
	<isotope id="Ru96" number="96" elementType="Ru">
		<scalar dictRef="bo:relativeAbundance">5.54</scalar>
		<scalar dictRef="bo:exactMass" errorValue="8E-6">95.907598</scalar>
		<scalar dictRef="bo:spin">0+</scalar>
		<scalar dictRef="bo:atomicNumber">44</scalar>
	</isotope>
	<isotope id="Ru97" number="97" elementType="Ru">
		<scalar dictRef="bo:exactMass" errorValue="9E-6">96.907555</scalar>
		<scalar dictRef="bo:spin">5/2+</scalar>
		<scalar dictRef="bo:magneticMoment">+0.687</scalar>
		<scalar dictRef="bo:halfLife" units="siUnits:s">250560</scalar>
		<scalar dictRef="bo:ecDecay">1.2</scalar>
		<scalar dictRef="bo:ecDecayLikeliness" units="bo:percentage">100.0</scalar>
		<scalar dictRef="bo:atomicNumber">44</scalar>
	</isotope>
	<isotope id="Ru98" number="98" elementType="Ru">
		<scalar dictRef="bo:relativeAbundance">1.87</scalar>
		<scalar dictRef="bo:exactMass" errorValue="7E-6">97.905287</scalar>
		<scalar dictRef="bo:spin">0+</scalar>
		<scalar dictRef="bo:atomicNumber">44</scalar>
	</isotope>
	<isotope id="Ru99" number="99" elementType="Ru">
		<scalar dictRef="bo:relativeAbundance">12.76</scalar>
		<scalar dictRef="bo:exactMass" errorValue="2.2E-6">98.9059393</scalar>
		<scalar dictRef="bo:spin">5/2+</scalar>
		<scalar dictRef="bo:magneticMoment">+0.6413</scalar>
		<scalar dictRef="bo:atomicNumber">44</scalar>
	</isotope>
	<isotope id="Ru100" number="100" elementType="Ru">
		<scalar dictRef="bo:relativeAbundance">12.60</scalar>
		<scalar dictRef="bo:exactMass" errorValue="2.2E-6">99.9042195</scalar>
		<scalar dictRef="bo:spin">0+</scalar>
		<scalar dictRef="bo:atomicNumber">44</scalar>
	</isotope>
	<isotope id="Ru101" number="101" elementType="Ru">
		<scalar dictRef="bo:relativeAbundance">17.06</scalar>
		<scalar dictRef="bo:exactMass" errorValue="2.2E-6">100.9055821</scalar>
		<scalar dictRef="bo:spin">5/2+</scalar>
		<scalar dictRef="bo:magneticMoment">-0.7188</scalar>
		<scalar dictRef="bo:atomicNumber">44</scalar>
	</isotope>
	<isotope id="Ru102" number="102" elementType="Ru">
		<scalar dictRef="bo:relativeAbundance">31.55</scalar>
		<scalar dictRef="bo:exactMass" errorValue="2.2E-6">101.9043493</scalar>
		<scalar dictRef="bo:spin">0+</scalar>
		<scalar dictRef="bo:atomicNumber">44</scalar>
	</isotope>
	<isotope id="Ru103" number="103" elementType="Ru">
		<scalar dictRef="bo:exactMass" errorValue="2.2E-6">102.9063238</scalar>
		<scalar dictRef="bo:spin">5/2+</scalar>
		<scalar dictRef="bo:magneticMoment">+0.67</scalar>
		<scalar dictRef="bo:halfLife" units="siUnits:s">3.39206e+06</scalar>
		<scalar dictRef="bo:betaminusDecay">0.767</scalar>
		<scalar dictRef="bo:betaminusDecayLikeliness" units="bo:percentage">100.0</scalar>
		<scalar dictRef="bo:atomicNumber">44</scalar>
	</isotope>
	<isotope id="Ru104" number="104" elementType="Ru">
		<scalar dictRef="bo:relativeAbundance">18.62</scalar>
		<scalar dictRef="bo:exactMass" errorValue="3E-6">103.905433</scalar>
		<scalar dictRef="bo:spin">0+</scalar>
		<scalar dictRef="bo:atomicNumber">44</scalar>
	</isotope>
	<isotope id="Ru105" number="105" elementType="Ru">
		<scalar dictRef="bo:exactMass" errorValue="3E-6">104.907753</scalar>
		<scalar dictRef="bo:halfLife" units="siUnits:s">15984</scalar>
		<scalar dictRef="bo:atomicNumber">44</scalar>
	</isotope>
	<isotope id="Ru106" number="106" elementType="Ru">
		<scalar dictRef="bo:exactMass" errorValue="8E-6">105.907329</scalar>
		<scalar dictRef="bo:halfLife" units="siUnits:s">3.22782e+07</scalar>
		<scalar dictRef="bo:atomicNumber">44</scalar>
	</isotope>
	<isotope id="Ru107" number="107" elementType="Ru">
		<scalar dictRef="bo:exactMass" errorValue="130E-6">106.90991</scalar>
		<scalar dictRef="bo:halfLife" units="siUnits:s">225</scalar>
		<scalar dictRef="bo:atomicNumber">44</scalar>
	</isotope>
	<isotope id="Ru108" number="108" elementType="Ru">
		<scalar dictRef="bo:exactMass" errorValue="120E-6">107.91017</scalar>
		<scalar dictRef="bo:halfLife" units="siUnits:s">273</scalar>
		<scalar dictRef="bo:atomicNumber">44</scalar>
	</isotope>
	<isotope id="Ru109" number="109" elementType="Ru">
		<scalar dictRef="bo:exactMass" errorValue="70E-6">108.9132</scalar>
		<scalar dictRef="bo:halfLife" units="siUnits:s">34.5</scalar>
		<scalar dictRef="bo:atomicNumber">44</scalar>
	</isotope>
	<isotope id="Ru110" number="110" elementType="Ru">
		<scalar dictRef="bo:exactMass" errorValue="60E-6">109.91414</scalar>
		<scalar dictRef="bo:halfLife" units="siUnits:s">14.6</scalar>
		<scalar dictRef="bo:atomicNumber">44</scalar>
	</isotope>
	<isotope id="Ru111" number="111" elementType="Ru">
		<scalar dictRef="bo:exactMass" errorValue="80E-6">110.9177</scalar>
		<scalar dictRef="bo:halfLife" units="siUnits:s">2.12</scalar>
		<scalar dictRef="bo:atomicNumber">44</scalar>
	</isotope>
	<isotope id="Ru112" number="112" elementType="Ru">
		<scalar dictRef="bo:exactMass" errorValue="80E-6">111.91897</scalar>
		<scalar dictRef="bo:halfLife" units="siUnits:s">1.75</scalar>
		<scalar dictRef="bo:atomicNumber">44</scalar>
	</isotope>
	<isotope id="Ru113" number="113" elementType="Ru">
		<scalar dictRef="bo:exactMass" errorValue="80E-6">112.92249</scalar>
		<scalar dictRef="bo:halfLife" units="siUnits:s">0.8</scalar>
		<scalar dictRef="bo:atomicNumber">44</scalar>
	</isotope>
	<isotope id="Ru114" number="114" elementType="Ru">
		<scalar dictRef="bo:exactMass" errorValue="250E-6">113.92428</scalar>
		<scalar dictRef="bo:halfLife" units="siUnits:s">0.53</scalar>
		<scalar dictRef="bo:atomicNumber">44</scalar>
	</isotope>
	<isotope id="Ru115" number="115" elementType="Ru">
		<scalar dictRef="bo:exactMass" errorValue="140E-6">114.92869</scalar>
		<scalar dictRef="bo:halfLife" units="siUnits:s">0.4</scalar>
		<scalar dictRef="bo:atomicNumber">44</scalar>
	</isotope>
	<isotope id="Ru116" number="116" elementType="Ru">
		<scalar dictRef="bo:exactMass" errorValue="750E-6">115.93081</scalar>
		<scalar dictRef="bo:atomicNumber">44</scalar>
	</isotope>
	<isotope id="Ru117" number="117" elementType="Ru">
		<scalar dictRef="bo:exactMass" errorValue="750E-6">116.93558</scalar>
		<scalar dictRef="bo:atomicNumber">44</scalar>
	</isotope>
	<isotope id="Ru118" number="118" elementType="Ru">
		<scalar dictRef="bo:exactMass" errorValue="860E-6">117.93782</scalar>
		<scalar dictRef="bo:atomicNumber">44</scalar>
	</isotope>
	<isotope id="Ru119" number="119" elementType="Ru">
		<scalar dictRef="bo:exactMass" errorValue="750E-6">118.94284</scalar>
		<scalar dictRef="bo:atomicNumber">44</scalar>
	</isotope>
	<isotope id="Ru120" number="120" elementType="Ru">
		<scalar dictRef="bo:exactMass" errorValue="860E-6">119.94531</scalar>
		<scalar dictRef="bo:atomicNumber">44</scalar>
	</isotope>
</isotopeList>
<isotopeList id="Rh">
	<isotope id="Rh89" number="89" elementType="Rh">
		<scalar dictRef="bo:exactMass" errorValue="480E-6">88.94884</scalar>
		<scalar dictRef="bo:atomicNumber">45</scalar>
	</isotope>
	<isotope id="Rh90" number="90" elementType="Rh">
		<scalar dictRef="bo:exactMass" errorValue="540E-6">89.94287</scalar>
		<scalar dictRef="bo:atomicNumber">45</scalar>
	</isotope>
	<isotope id="Rh91" number="91" elementType="Rh">
		<scalar dictRef="bo:exactMass" errorValue="430E-6">90.93655</scalar>
		<scalar dictRef="bo:atomicNumber">45</scalar>
	</isotope>
	<isotope id="Rh92" number="92" elementType="Rh">
		<scalar dictRef="bo:exactMass" errorValue="430E-6">91.93198</scalar>
		<scalar dictRef="bo:atomicNumber">45</scalar>
	</isotope>
	<isotope id="Rh93" number="93" elementType="Rh">
		<scalar dictRef="bo:exactMass" errorValue="430E-6">92.92574</scalar>
		<scalar dictRef="bo:atomicNumber">45</scalar>
	</isotope>
	<isotope id="Rh94" number="94" elementType="Rh">
		<scalar dictRef="bo:exactMass" errorValue="480E-6">93.9217</scalar>
		<scalar dictRef="bo:halfLife" units="siUnits:s">70.6</scalar>
		<scalar dictRef="bo:atomicNumber">45</scalar>
	</isotope>
	<isotope id="Rh95" number="95" elementType="Rh">
		<scalar dictRef="bo:exactMass" errorValue="160E-6">94.9159</scalar>
		<scalar dictRef="bo:halfLife" units="siUnits:s">301.2</scalar>
		<scalar dictRef="bo:atomicNumber">45</scalar>
	</isotope>
	<isotope id="Rh96" number="96" elementType="Rh">
		<scalar dictRef="bo:exactMass" errorValue="14E-6">95.914461</scalar>
		<scalar dictRef="bo:halfLife" units="siUnits:s">594</scalar>
		<scalar dictRef="bo:atomicNumber">45</scalar>
	</isotope>
	<isotope id="Rh97" number="97" elementType="Rh">
		<scalar dictRef="bo:exactMass" errorValue="40E-6">96.91134</scalar>
		<scalar dictRef="bo:halfLife" units="siUnits:s">1842</scalar>
		<scalar dictRef="bo:atomicNumber">45</scalar>
	</isotope>
	<isotope id="Rh98" number="98" elementType="Rh">
		<scalar dictRef="bo:exactMass" errorValue="13E-6">97.910708</scalar>
		<scalar dictRef="bo:halfLife" units="siUnits:s">522</scalar>
		<scalar dictRef="bo:atomicNumber">45</scalar>
	</isotope>
	<isotope id="Rh99" number="99" elementType="Rh">
		<scalar dictRef="bo:exactMass" errorValue="8E-6">98.908132</scalar>
		<scalar dictRef="bo:halfLife" units="siUnits:s">1.39104e+06</scalar>
		<scalar dictRef="bo:atomicNumber">45</scalar>
	</isotope>
	<isotope id="Rh100" number="100" elementType="Rh">
		<scalar dictRef="bo:exactMass" errorValue="20E-6">99.908122</scalar>
		<scalar dictRef="bo:halfLife" units="siUnits:s">74880</scalar>
		<scalar dictRef="bo:atomicNumber">45</scalar>
	</isotope>
	<isotope id="Rh101" number="101" elementType="Rh">
		<scalar dictRef="bo:exactMass" errorValue="18E-6">100.906164</scalar>
		<scalar dictRef="bo:halfLife" units="siUnits:s">1.04069e+08</scalar>
		<scalar dictRef="bo:atomicNumber">45</scalar>
	</isotope>
	<isotope id="Rh102" number="102" elementType="Rh">
		<scalar dictRef="bo:exactMass" errorValue="5E-6">101.906843</scalar>
		<scalar dictRef="bo:halfLife" units="siUnits:s">1.78848e+07</scalar>
		<scalar dictRef="bo:atomicNumber">45</scalar>
	</isotope>
	<isotope id="Rh103" number="103" elementType="Rh">
		<scalar dictRef="bo:relativeAbundance">100</scalar>
		<scalar dictRef="bo:exactMass" errorValue="3E-6">102.905504</scalar>
		<scalar dictRef="bo:spin">1/2-</scalar>
		<scalar dictRef="bo:magneticMoment">-0.08840</scalar>
		<scalar dictRef="bo:atomicNumber">45</scalar>
	</isotope>
	<isotope id="Rh104" number="104" elementType="Rh">
		<scalar dictRef="bo:exactMass" errorValue="3E-6">103.906656</scalar>
		<scalar dictRef="bo:halfLife" units="siUnits:s">42.3</scalar>
		<scalar dictRef="bo:atomicNumber">45</scalar>
	</isotope>
	<isotope id="Rh105" number="105" elementType="Rh">
		<scalar dictRef="bo:exactMass" errorValue="4E-6">104.905694</scalar>
		<scalar dictRef="bo:halfLife" units="siUnits:s">127296</scalar>
		<scalar dictRef="bo:atomicNumber">45</scalar>
	</isotope>
	<isotope id="Rh106" number="106" elementType="Rh">
		<scalar dictRef="bo:exactMass" errorValue="8E-6">105.907287</scalar>
		<scalar dictRef="bo:halfLife" units="siUnits:s">29.8</scalar>
		<scalar dictRef="bo:atomicNumber">45</scalar>
	</isotope>
	<isotope id="Rh107" number="107" elementType="Rh">
		<scalar dictRef="bo:exactMass" errorValue="13E-6">106.906748</scalar>
		<scalar dictRef="bo:halfLife" units="siUnits:s">1302</scalar>
		<scalar dictRef="bo:atomicNumber">45</scalar>
	</isotope>
	<isotope id="Rh108" number="108" elementType="Rh">
		<scalar dictRef="bo:exactMass" errorValue="110E-6">107.90873</scalar>
		<scalar dictRef="bo:halfLife" units="siUnits:s">16.8</scalar>
		<scalar dictRef="bo:atomicNumber">45</scalar>
	</isotope>
	<isotope id="Rh109" number="109" elementType="Rh">
		<scalar dictRef="bo:exactMass" errorValue="13E-6">108.908737</scalar>
		<scalar dictRef="bo:halfLife" units="siUnits:s">80</scalar>
		<scalar dictRef="bo:atomicNumber">45</scalar>
	</isotope>
	<isotope id="Rh110" number="110" elementType="Rh">
		<scalar dictRef="bo:exactMass" errorValue="50E-6">109.91114</scalar>
		<scalar dictRef="bo:atomicNumber">45</scalar>
	</isotope>
	<isotope id="Rh111" number="111" elementType="Rh">
		<scalar dictRef="bo:exactMass" errorValue="30E-6">110.91159</scalar>
		<scalar dictRef="bo:atomicNumber">45</scalar>
	</isotope>
	<isotope id="Rh112" number="112" elementType="Rh">
		<scalar dictRef="bo:exactMass" errorValue="60E-6">111.91439</scalar>
		<scalar dictRef="bo:atomicNumber">45</scalar>
	</isotope>
	<isotope id="Rh113" number="113" elementType="Rh">
		<scalar dictRef="bo:exactMass" errorValue="50E-6">112.91553</scalar>
		<scalar dictRef="bo:atomicNumber">45</scalar>
	</isotope>
	<isotope id="Rh114" number="114" elementType="Rh">
		<scalar dictRef="bo:exactMass" errorValue="120E-6">113.91881</scalar>
		<scalar dictRef="bo:atomicNumber">45</scalar>
	</isotope>
	<isotope id="Rh115" number="115" elementType="Rh">
		<scalar dictRef="bo:exactMass" errorValue="90E-6">114.92033</scalar>
		<scalar dictRef="bo:atomicNumber">45</scalar>
	</isotope>
	<isotope id="Rh116" number="116" elementType="Rh">
		<scalar dictRef="bo:exactMass" errorValue="150E-6">115.92406</scalar>
		<scalar dictRef="bo:atomicNumber">45</scalar>
	</isotope>
	<isotope id="Rh117" number="117" elementType="Rh">
		<scalar dictRef="bo:exactMass" errorValue="540E-6">116.92598</scalar>
		<scalar dictRef="bo:atomicNumber">45</scalar>
	</isotope>
	<isotope id="Rh118" number="118" elementType="Rh">
		<scalar dictRef="bo:exactMass" errorValue="540E-6">117.93007</scalar>
		<scalar dictRef="bo:atomicNumber">45</scalar>
	</isotope>
	<isotope id="Rh119" number="119" elementType="Rh">
		<scalar dictRef="bo:exactMass" errorValue="640E-6">118.93211</scalar>
		<scalar dictRef="bo:atomicNumber">45</scalar>
	</isotope>
	<isotope id="Rh120" number="120" elementType="Rh">
		<scalar dictRef="bo:exactMass" errorValue="640E-6">119.93641</scalar>
		<scalar dictRef="bo:atomicNumber">45</scalar>
	</isotope>
	<isotope id="Rh121" number="121" elementType="Rh">
		<scalar dictRef="bo:exactMass" errorValue="970E-6">120.93872</scalar>
		<scalar dictRef="bo:atomicNumber">45</scalar>
	</isotope>
	<isotope id="Rh122" number="122" elementType="Rh">
		<scalar dictRef="bo:exactMass" errorValue="750E-6">121.94321</scalar>
		<scalar dictRef="bo:atomicNumber">45</scalar>
	</isotope>
</isotopeList>
<isotopeList id="Pd">
	<isotope id="Pd91" number="91" elementType="Pd">
		<scalar dictRef="bo:exactMass" errorValue="610E-6">90.94911</scalar>
		<scalar dictRef="bo:atomicNumber">46</scalar>
	</isotope>
	<isotope id="Pd92" number="92" elementType="Pd">
		<scalar dictRef="bo:exactMass" errorValue="540E-6">91.94042</scalar>
		<scalar dictRef="bo:atomicNumber">46</scalar>
	</isotope>
	<isotope id="Pd93" number="93" elementType="Pd">
		<scalar dictRef="bo:exactMass" errorValue="430E-6">92.93591</scalar>
		<scalar dictRef="bo:atomicNumber">46</scalar>
	</isotope>
	<isotope id="Pd94" number="94" elementType="Pd">
		<scalar dictRef="bo:exactMass" errorValue="430E-6">93.92877</scalar>
		<scalar dictRef="bo:atomicNumber">46</scalar>
	</isotope>
	<isotope id="Pd95" number="95" elementType="Pd">
		<scalar dictRef="bo:exactMass" errorValue="430E-6">94.92469</scalar>
		<scalar dictRef="bo:atomicNumber">46</scalar>
	</isotope>
	<isotope id="Pd96" number="96" elementType="Pd">
		<scalar dictRef="bo:exactMass" errorValue="160E-6">95.91816</scalar>
		<scalar dictRef="bo:halfLife" units="siUnits:s">122</scalar>
		<scalar dictRef="bo:atomicNumber">46</scalar>
	</isotope>
	<isotope id="Pd97" number="97" elementType="Pd">
		<scalar dictRef="bo:exactMass" errorValue="320E-6">96.91648</scalar>
		<scalar dictRef="bo:halfLife" units="siUnits:s">186</scalar>
		<scalar dictRef="bo:atomicNumber">46</scalar>
	</isotope>
	<isotope id="Pd98" number="98" elementType="Pd">
		<scalar dictRef="bo:exactMass" errorValue="23E-6">97.912721</scalar>
		<scalar dictRef="bo:halfLife" units="siUnits:s">1062</scalar>
		<scalar dictRef="bo:atomicNumber">46</scalar>
	</isotope>
	<isotope id="Pd99" number="99" elementType="Pd">
		<scalar dictRef="bo:exactMass" errorValue="16E-6">98.911768</scalar>
		<scalar dictRef="bo:halfLife" units="siUnits:s">1284</scalar>
		<scalar dictRef="bo:atomicNumber">46</scalar>
	</isotope>
	<isotope id="Pd100" number="100" elementType="Pd">
		<scalar dictRef="bo:exactMass" errorValue="12E-6">99.908506</scalar>
		<scalar dictRef="bo:halfLife" units="siUnits:s">313632</scalar>
		<scalar dictRef="bo:atomicNumber">46</scalar>
	</isotope>
	<isotope id="Pd101" number="101" elementType="Pd">
		<scalar dictRef="bo:exactMass" errorValue="19E-6">100.908289</scalar>
		<scalar dictRef="bo:halfLife" units="siUnits:s">30492</scalar>
		<scalar dictRef="bo:atomicNumber">46</scalar>
	</isotope>
	<isotope id="Pd102" number="102" elementType="Pd">
		<scalar dictRef="bo:relativeAbundance">1.02</scalar>
		<scalar dictRef="bo:exactMass" errorValue="3E-6">101.905609</scalar>
		<scalar dictRef="bo:spin">0+</scalar>
		<scalar dictRef="bo:atomicNumber">46</scalar>
	</isotope>
	<isotope id="Pd103" number="103" elementType="Pd">
		<scalar dictRef="bo:exactMass" errorValue="3E-6">102.906087</scalar>
		<scalar dictRef="bo:spin">5/2+</scalar>
		<scalar dictRef="bo:halfLife" units="siUnits:s">1.46802e+06</scalar>
		<scalar dictRef="bo:ecDecay">0.56</scalar>
		<scalar dictRef="bo:ecDecayLikeliness" units="bo:percentage">100.0</scalar>
		<scalar dictRef="bo:atomicNumber">46</scalar>
	</isotope>
	<isotope id="Pd104" number="104" elementType="Pd">
		<scalar dictRef="bo:relativeAbundance">11.14</scalar>
		<scalar dictRef="bo:exactMass" errorValue="4E-6">103.904036</scalar>
		<scalar dictRef="bo:spin">0+</scalar>
		<scalar dictRef="bo:atomicNumber">46</scalar>
	</isotope>
	<isotope id="Pd105" number="105" elementType="Pd">
		<scalar dictRef="bo:relativeAbundance">22.33</scalar>
		<scalar dictRef="bo:exactMass" errorValue="4E-6">104.905085</scalar>
		<scalar dictRef="bo:spin">5/2+</scalar>
		<scalar dictRef="bo:magneticMoment">-0.642</scalar>
		<scalar dictRef="bo:atomicNumber">46</scalar>
	</isotope>
	<isotope id="Pd106" number="106" elementType="Pd">
		<scalar dictRef="bo:relativeAbundance">27.33</scalar>
		<scalar dictRef="bo:exactMass" errorValue="4E-6">105.903486</scalar>
		<scalar dictRef="bo:spin">0+</scalar>
		<scalar dictRef="bo:atomicNumber">46</scalar>
	</isotope>
	<isotope id="Pd107" number="107" elementType="Pd">
		<scalar dictRef="bo:exactMass" errorValue="4E-6">106.905133</scalar>
		<scalar dictRef="bo:spin">5/2+</scalar>
		<scalar dictRef="bo:halfLife" units="units:y">6500000</scalar>
		<scalar dictRef="bo:betaminusDecay">0.035</scalar>
		<scalar dictRef="bo:betaminusDecayLikeliness" units="bo:percentage">100.0</scalar>
		<scalar dictRef="bo:atomicNumber">46</scalar>
	</isotope>
	<isotope id="Pd108" number="108" elementType="Pd">
		<scalar dictRef="bo:relativeAbundance">26.46</scalar>
		<scalar dictRef="bo:exactMass" errorValue="4E-6">107.903892</scalar>
		<scalar dictRef="bo:spin">0+</scalar>
		<scalar dictRef="bo:atomicNumber">46</scalar>
	</isotope>
	<isotope id="Pd109" number="109" elementType="Pd">
		<scalar dictRef="bo:exactMass" errorValue="4E-6">108.90595</scalar>
		<scalar dictRef="bo:spin">5/2+</scalar>
		<scalar dictRef="bo:halfLife" units="siUnits:s">49324.3</scalar>
		<scalar dictRef="bo:betaminusDecay">1.116</scalar>
		<scalar dictRef="bo:betaminusDecayLikeliness" units="bo:percentage">100.0</scalar>
		<scalar dictRef="bo:atomicNumber">46</scalar>
	</isotope>
	<isotope id="Pd110" number="110" elementType="Pd">
		<scalar dictRef="bo:relativeAbundance">11.72</scalar>
		<scalar dictRef="bo:exactMass" errorValue="12E-6">109.905153</scalar>
		<scalar dictRef="bo:spin">0+</scalar>
		<scalar dictRef="bo:atomicNumber">46</scalar>
	</isotope>
	<isotope id="Pd111" number="111" elementType="Pd">
		<scalar dictRef="bo:exactMass" errorValue="12E-6">110.907671</scalar>
		<scalar dictRef="bo:halfLife" units="siUnits:s">1404</scalar>
		<scalar dictRef="bo:atomicNumber">46</scalar>
	</isotope>
	<isotope id="Pd112" number="112" elementType="Pd">
		<scalar dictRef="bo:exactMass" errorValue="19E-6">111.907314</scalar>
		<scalar dictRef="bo:halfLife" units="siUnits:s">75708</scalar>
		<scalar dictRef="bo:atomicNumber">46</scalar>
	</isotope>
	<isotope id="Pd113" number="113" elementType="Pd">
		<scalar dictRef="bo:exactMass" errorValue="40E-6">112.91015</scalar>
		<scalar dictRef="bo:halfLife" units="siUnits:s">93</scalar>
		<scalar dictRef="bo:atomicNumber">46</scalar>
	</isotope>
	<isotope id="Pd114" number="114" elementType="Pd">
		<scalar dictRef="bo:exactMass" errorValue="25E-6">113.910363</scalar>
		<scalar dictRef="bo:halfLife" units="siUnits:s">145.2</scalar>
		<scalar dictRef="bo:atomicNumber">46</scalar>
	</isotope>
	<isotope id="Pd115" number="115" elementType="Pd">
		<scalar dictRef="bo:exactMass" errorValue="70E-6">114.91368</scalar>
		<scalar dictRef="bo:halfLife" units="siUnits:s">25</scalar>
		<scalar dictRef="bo:atomicNumber">46</scalar>
	</isotope>
	<isotope id="Pd116" number="116" elementType="Pd">
		<scalar dictRef="bo:exactMass" errorValue="60E-6">115.91416</scalar>
		<scalar dictRef="bo:halfLife" units="siUnits:s">11.8</scalar>
		<scalar dictRef="bo:atomicNumber">46</scalar>
	</isotope>
	<isotope id="Pd117" number="117" elementType="Pd">
		<scalar dictRef="bo:exactMass" errorValue="60E-6">116.91784</scalar>
		<scalar dictRef="bo:halfLife" units="siUnits:s">4.3</scalar>
		<scalar dictRef="bo:atomicNumber">46</scalar>
	</isotope>
	<isotope id="Pd118" number="118" elementType="Pd">
		<scalar dictRef="bo:exactMass" errorValue="230E-6">117.91898</scalar>
		<scalar dictRef="bo:halfLife" units="siUnits:s">1.9</scalar>
		<scalar dictRef="bo:atomicNumber">46</scalar>
	</isotope>
	<isotope id="Pd119" number="119" elementType="Pd">
		<scalar dictRef="bo:exactMass" errorValue="320E-6">118.92311</scalar>
		<scalar dictRef="bo:halfLife" units="siUnits:s">0.92</scalar>
		<scalar dictRef="bo:atomicNumber">46</scalar>
	</isotope>
	<isotope id="Pd120" number="120" elementType="Pd">
		<scalar dictRef="bo:exactMass" errorValue="130E-6">119.92469</scalar>
		<scalar dictRef="bo:halfLife" units="siUnits:s">0.5</scalar>
		<scalar dictRef="bo:atomicNumber">46</scalar>
	</isotope>
	<isotope id="Pd121" number="121" elementType="Pd">
		<scalar dictRef="bo:exactMass" errorValue="540E-6">120.92887</scalar>
		<scalar dictRef="bo:atomicNumber">46</scalar>
	</isotope>
	<isotope id="Pd122" number="122" elementType="Pd">
		<scalar dictRef="bo:exactMass" errorValue="430E-6">121.93055</scalar>
		<scalar dictRef="bo:atomicNumber">46</scalar>
	</isotope>
	<isotope id="Pd123" number="123" elementType="Pd">
		<scalar dictRef="bo:exactMass" errorValue="640E-6">122.93493</scalar>
		<scalar dictRef="bo:atomicNumber">46</scalar>
	</isotope>
	<isotope id="Pd124" number="124" elementType="Pd">
		<scalar dictRef="bo:exactMass" errorValue="540E-6">123.93688</scalar>
		<scalar dictRef="bo:atomicNumber">46</scalar>
	</isotope>
</isotopeList>
<isotopeList id="Ag">
	<isotope id="Ag93" number="93" elementType="Ag">
		<scalar dictRef="bo:exactMass" errorValue="640E-6">92.94978</scalar>
		<scalar dictRef="bo:atomicNumber">47</scalar>
	</isotope>
	<isotope id="Ag94" number="94" elementType="Ag">
		<scalar dictRef="bo:exactMass" errorValue="540E-6">93.94278</scalar>
		<scalar dictRef="bo:halfLife" units="siUnits:s">0.01</scalar>
		<scalar dictRef="bo:atomicNumber">47</scalar>
	</isotope>
	<isotope id="Ag95" number="95" elementType="Ag">
		<scalar dictRef="bo:exactMass" errorValue="430E-6">94.93548</scalar>
		<scalar dictRef="bo:atomicNumber">47</scalar>
	</isotope>
	<isotope id="Ag96" number="96" elementType="Ag">
		<scalar dictRef="bo:exactMass" errorValue="430E-6">95.93068</scalar>
		<scalar dictRef="bo:halfLife" units="siUnits:s">5.1</scalar>
		<scalar dictRef="bo:atomicNumber">47</scalar>
	</isotope>
	<isotope id="Ag97" number="97" elementType="Ag">
		<scalar dictRef="bo:exactMass" errorValue="350E-6">96.92397</scalar>
		<scalar dictRef="bo:halfLife" units="siUnits:s">19</scalar>
		<scalar dictRef="bo:atomicNumber">47</scalar>
	</isotope>
	<isotope id="Ag98" number="98" elementType="Ag">
		<scalar dictRef="bo:exactMass" errorValue="70E-6">97.92157</scalar>
		<scalar dictRef="bo:halfLife" units="siUnits:s">46.7</scalar>
		<scalar dictRef="bo:atomicNumber">47</scalar>
	</isotope>
	<isotope id="Ag99" number="99" elementType="Ag">
		<scalar dictRef="bo:exactMass" errorValue="160E-6">98.9176</scalar>
		<scalar dictRef="bo:halfLife" units="siUnits:s">124</scalar>
		<scalar dictRef="bo:atomicNumber">47</scalar>
	</isotope>
	<isotope id="Ag100" number="100" elementType="Ag">
		<scalar dictRef="bo:exactMass" errorValue="80E-6">99.9161</scalar>
		<scalar dictRef="bo:halfLife" units="siUnits:s">120.6</scalar>
		<scalar dictRef="bo:atomicNumber">47</scalar>
	</isotope>
	<isotope id="Ag101" number="101" elementType="Ag">
		<scalar dictRef="bo:exactMass" errorValue="110E-6">100.9128</scalar>
		<scalar dictRef="bo:halfLife" units="siUnits:s">666</scalar>
		<scalar dictRef="bo:atomicNumber">47</scalar>
	</isotope>
	<isotope id="Ag102" number="102" elementType="Ag">
		<scalar dictRef="bo:exactMass" errorValue="30E-6">101.91169</scalar>
		<scalar dictRef="bo:halfLife" units="siUnits:s">774</scalar>
		<scalar dictRef="bo:atomicNumber">47</scalar>
	</isotope>
	<isotope id="Ag103" number="103" elementType="Ag">
		<scalar dictRef="bo:exactMass" errorValue="18E-6">102.908973</scalar>
		<scalar dictRef="bo:halfLife" units="siUnits:s">3942</scalar>
		<scalar dictRef="bo:atomicNumber">47</scalar>
	</isotope>
	<isotope id="Ag104" number="104" elementType="Ag">
		<scalar dictRef="bo:exactMass" errorValue="6E-6">103.908629</scalar>
		<scalar dictRef="bo:halfLife" units="siUnits:s">4152</scalar>
		<scalar dictRef="bo:atomicNumber">47</scalar>
	</isotope>
	<isotope id="Ag105" number="105" elementType="Ag">
		<scalar dictRef="bo:exactMass" errorValue="12E-6">104.906529</scalar>
		<scalar dictRef="bo:spin">1/2-</scalar>
		<scalar dictRef="bo:halfLife" units="siUnits:s">3.56746e+06</scalar>
		<scalar dictRef="bo:atomicNumber">47</scalar>
	</isotope>
	<isotope id="Ag106" number="106" elementType="Ag">
		<scalar dictRef="bo:exactMass" errorValue="5E-6">105.906669</scalar>
		<scalar dictRef="bo:spin">1+</scalar>
		<scalar dictRef="bo:halfLife" units="siUnits:s">1437.6</scalar>
		<scalar dictRef="bo:atomicNumber">47</scalar>
	</isotope>
	<isotope id="Ag107" number="107" elementType="Ag">
		<scalar dictRef="bo:relativeAbundance">51.839</scalar>
		<scalar dictRef="bo:exactMass" errorValue="5E-6">106.905097</scalar>
		<scalar dictRef="bo:spin">1/2-</scalar>
		<scalar dictRef="bo:magneticMoment">-0.113570</scalar>
		<scalar dictRef="bo:atomicNumber">47</scalar>
	</isotope>
	<isotope id="Ag108" number="108" elementType="Ag">
		<scalar dictRef="bo:exactMass" errorValue="5E-6">107.905956</scalar>
		<scalar dictRef="bo:spin">1+</scalar>
		<scalar dictRef="bo:halfLife" units="siUnits:s">142.2</scalar>
		<scalar dictRef="bo:atomicNumber">47</scalar>
	</isotope>
	<isotope id="Ag109" number="109" elementType="Ag">
		<scalar dictRef="bo:relativeAbundance">48.161</scalar>
		<scalar dictRef="bo:exactMass" errorValue="3E-6">108.904752</scalar>
		<scalar dictRef="bo:spin">1/2-</scalar>
		<scalar dictRef="bo:magneticMoment">-0.1306905</scalar>
		<scalar dictRef="bo:atomicNumber">47</scalar>
	</isotope>
	<isotope id="Ag110" number="110" elementType="Ag">
		<scalar dictRef="bo:exactMass" errorValue="3E-6">109.906107</scalar>
		<scalar dictRef="bo:spin">1+</scalar>
		<scalar dictRef="bo:halfLife" units="siUnits:s">24.6</scalar>
		<scalar dictRef="bo:atomicNumber">47</scalar>
	</isotope>
	<isotope id="Ag111" number="111" elementType="Ag">
		<scalar dictRef="bo:exactMass" errorValue="3E-6">110.905291</scalar>
		<scalar dictRef="bo:halfLife" units="siUnits:s">643680</scalar>
		<scalar dictRef="bo:atomicNumber">47</scalar>
	</isotope>
	<isotope id="Ag112" number="112" elementType="Ag">
		<scalar dictRef="bo:exactMass" errorValue="18E-6">111.907005</scalar>
		<scalar dictRef="bo:halfLife" units="siUnits:s">11268</scalar>
		<scalar dictRef="bo:atomicNumber">47</scalar>
	</isotope>
	<isotope id="Ag113" number="113" elementType="Ag">
		<scalar dictRef="bo:exactMass" errorValue="18E-6">112.906567</scalar>
		<scalar dictRef="bo:halfLife" units="siUnits:s">19332</scalar>
		<scalar dictRef="bo:atomicNumber">47</scalar>
	</isotope>
	<isotope id="Ag114" number="114" elementType="Ag">
		<scalar dictRef="bo:exactMass" errorValue="27E-6">113.908804</scalar>
		<scalar dictRef="bo:halfLife" units="siUnits:s">4.6</scalar>
		<scalar dictRef="bo:atomicNumber">47</scalar>
	</isotope>
	<isotope id="Ag115" number="115" elementType="Ag">
		<scalar dictRef="bo:exactMass" errorValue="40E-6">114.90876</scalar>
		<scalar dictRef="bo:halfLife" units="siUnits:s">1200</scalar>
		<scalar dictRef="bo:atomicNumber">47</scalar>
	</isotope>
	<isotope id="Ag116" number="116" elementType="Ag">
		<scalar dictRef="bo:exactMass" errorValue="50E-6">115.91136</scalar>
		<scalar dictRef="bo:halfLife" units="siUnits:s">160.8</scalar>
		<scalar dictRef="bo:atomicNumber">47</scalar>
	</isotope>
	<isotope id="Ag117" number="117" elementType="Ag">
		<scalar dictRef="bo:exactMass" errorValue="50E-6">116.91168</scalar>
		<scalar dictRef="bo:halfLife" units="siUnits:s">72.8</scalar>
		<scalar dictRef="bo:atomicNumber">47</scalar>
	</isotope>
	<isotope id="Ag118" number="118" elementType="Ag">
		<scalar dictRef="bo:exactMass" errorValue="70E-6">117.91458</scalar>
		<scalar dictRef="bo:halfLife" units="siUnits:s">3.76</scalar>
		<scalar dictRef="bo:atomicNumber">47</scalar>
	</isotope>
	<isotope id="Ag119" number="119" elementType="Ag">
		<scalar dictRef="bo:exactMass" errorValue="100E-6">118.91567</scalar>
		<scalar dictRef="bo:halfLife" units="siUnits:s">2.1</scalar>
		<scalar dictRef="bo:atomicNumber">47</scalar>
	</isotope>
	<isotope id="Ag120" number="120" elementType="Ag">
		<scalar dictRef="bo:exactMass" errorValue="80E-6">119.91879</scalar>
		<scalar dictRef="bo:halfLife" units="siUnits:s">1.23</scalar>
		<scalar dictRef="bo:atomicNumber">47</scalar>
	</isotope>
	<isotope id="Ag121" number="121" elementType="Ag">
		<scalar dictRef="bo:exactMass" errorValue="160E-6">120.91985</scalar>
		<scalar dictRef="bo:halfLife" units="siUnits:s">0.78</scalar>
		<scalar dictRef="bo:atomicNumber">47</scalar>
	</isotope>
	<isotope id="Ag122" number="122" elementType="Ag">
		<scalar dictRef="bo:exactMass" errorValue="220E-6">121.92353</scalar>
		<scalar dictRef="bo:halfLife" units="siUnits:s">0.48</scalar>
		<scalar dictRef="bo:atomicNumber">47</scalar>
	</isotope>
	<isotope id="Ag123" number="123" elementType="Ag">
		<scalar dictRef="bo:exactMass" errorValue="220E-6">122.9249</scalar>
		<scalar dictRef="bo:halfLife" units="siUnits:s">0.309</scalar>
		<scalar dictRef="bo:atomicNumber">47</scalar>
	</isotope>
	<isotope id="Ag124" number="124" elementType="Ag">
		<scalar dictRef="bo:exactMass" errorValue="210E-6">123.92864</scalar>
		<scalar dictRef="bo:halfLife" units="siUnits:s">0.172</scalar>
		<scalar dictRef="bo:atomicNumber">47</scalar>
	</isotope>
	<isotope id="Ag125" number="125" elementType="Ag">
		<scalar dictRef="bo:exactMass" errorValue="320E-6">124.93043</scalar>
		<scalar dictRef="bo:halfLife" units="siUnits:s">0.166</scalar>
		<scalar dictRef="bo:atomicNumber">47</scalar>
	</isotope>
	<isotope id="Ag126" number="126" elementType="Ag">
		<scalar dictRef="bo:exactMass" errorValue="320E-6">125.9345</scalar>
		<scalar dictRef="bo:halfLife" units="siUnits:s">0.107</scalar>
		<scalar dictRef="bo:atomicNumber">47</scalar>
	</isotope>
	<isotope id="Ag127" number="127" elementType="Ag">
		<scalar dictRef="bo:exactMass" errorValue="320E-6">126.93677</scalar>
		<scalar dictRef="bo:halfLife" units="siUnits:s">0.109</scalar>
		<scalar dictRef="bo:atomicNumber">47</scalar>
	</isotope>
	<isotope id="Ag128" number="128" elementType="Ag">
		<scalar dictRef="bo:exactMass" errorValue="320E-6">127.94117</scalar>
		<scalar dictRef="bo:halfLife" units="siUnits:s">0.058</scalar>
		<scalar dictRef="bo:atomicNumber">47</scalar>
	</isotope>
	<isotope id="Ag129" number="129" elementType="Ag">
		<scalar dictRef="bo:exactMass" errorValue="430E-6">128.94369</scalar>
		<scalar dictRef="bo:atomicNumber">47</scalar>
	</isotope>
	<isotope id="Ag130" number="130" elementType="Ag">
		<scalar dictRef="bo:exactMass" errorValue="360E-6">129.95045</scalar>
		<scalar dictRef="bo:atomicNumber">47</scalar>
	</isotope>
</isotopeList>
<isotopeList id="Cd">
	<isotope id="Cd95" number="95" elementType="Cd">
		<scalar dictRef="bo:exactMass" errorValue="640E-6">94.94987</scalar>
		<scalar dictRef="bo:atomicNumber">48</scalar>
	</isotope>
	<isotope id="Cd96" number="96" elementType="Cd">
		<scalar dictRef="bo:exactMass" errorValue="540E-6">95.93977</scalar>
		<scalar dictRef="bo:atomicNumber">48</scalar>
	</isotope>
	<isotope id="Cd97" number="97" elementType="Cd">
		<scalar dictRef="bo:exactMass" errorValue="430E-6">96.93494</scalar>
		<scalar dictRef="bo:halfLife" units="siUnits:s">3</scalar>
		<scalar dictRef="bo:atomicNumber">48</scalar>
	</isotope>
	<isotope id="Cd98" number="98" elementType="Cd">
		<scalar dictRef="bo:exactMass" errorValue="80E-6">97.9274</scalar>
		<scalar dictRef="bo:halfLife" units="siUnits:s">9.2</scalar>
		<scalar dictRef="bo:atomicNumber">48</scalar>
	</isotope>
	<isotope id="Cd99" number="99" elementType="Cd">
		<scalar dictRef="bo:exactMass" errorValue="220E-6">98.92501</scalar>
		<scalar dictRef="bo:halfLife" units="siUnits:s">16</scalar>
		<scalar dictRef="bo:atomicNumber">48</scalar>
	</isotope>
	<isotope id="Cd100" number="100" elementType="Cd">
		<scalar dictRef="bo:exactMass" errorValue="100E-6">99.92029</scalar>
		<scalar dictRef="bo:halfLife" units="siUnits:s">49.1</scalar>
		<scalar dictRef="bo:atomicNumber">48</scalar>
	</isotope>
	<isotope id="Cd101" number="101" elementType="Cd">
		<scalar dictRef="bo:exactMass" errorValue="160E-6">100.91868</scalar>
		<scalar dictRef="bo:halfLife" units="siUnits:s">81.6</scalar>
		<scalar dictRef="bo:atomicNumber">48</scalar>
	</isotope>
	<isotope id="Cd102" number="102" elementType="Cd">
		<scalar dictRef="bo:exactMass" errorValue="30E-6">101.91446</scalar>
		<scalar dictRef="bo:halfLife" units="siUnits:s">330</scalar>
		<scalar dictRef="bo:atomicNumber">48</scalar>
	</isotope>
	<isotope id="Cd103" number="103" elementType="Cd">
		<scalar dictRef="bo:exactMass" errorValue="17E-6">102.913419</scalar>
		<scalar dictRef="bo:halfLife" units="siUnits:s">438</scalar>
		<scalar dictRef="bo:atomicNumber">48</scalar>
	</isotope>
	<isotope id="Cd104" number="104" elementType="Cd">
		<scalar dictRef="bo:exactMass" errorValue="10E-6">103.909849</scalar>
		<scalar dictRef="bo:halfLife" units="siUnits:s">3462</scalar>
		<scalar dictRef="bo:atomicNumber">48</scalar>
	</isotope>
	<isotope id="Cd105" number="105" elementType="Cd">
		<scalar dictRef="bo:exactMass" errorValue="12E-6">104.909468</scalar>
		<scalar dictRef="bo:halfLife" units="siUnits:s">3330</scalar>
		<scalar dictRef="bo:atomicNumber">48</scalar>
	</isotope>
	<isotope id="Cd106" number="106" elementType="Cd">
		<scalar dictRef="bo:relativeAbundance">1.25</scalar>
		<scalar dictRef="bo:exactMass" errorValue="6E-6">105.906459</scalar>
		<scalar dictRef="bo:spin">0+</scalar>
		<scalar dictRef="bo:atomicNumber">48</scalar>
	</isotope>
	<isotope id="Cd107" number="107" elementType="Cd">
		<scalar dictRef="bo:exactMass" errorValue="6E-6">106.906618</scalar>
		<scalar dictRef="bo:spin">5/2+</scalar>
		<scalar dictRef="bo:halfLife" units="siUnits:s">23400</scalar>
		<scalar dictRef="bo:ecDecay"></scalar>
		<scalar dictRef="bo:ecDecayLikeliness" units="bo:percentage">100.0</scalar>
		<scalar dictRef="bo:atomicNumber">48</scalar>
	</isotope>
	<isotope id="Cd108" number="108" elementType="Cd">
		<scalar dictRef="bo:relativeAbundance">0.89</scalar>
		<scalar dictRef="bo:exactMass" errorValue="6E-6">107.904184</scalar>
		<scalar dictRef="bo:spin">0+</scalar>
		<scalar dictRef="bo:atomicNumber">48</scalar>
	</isotope>
	<isotope id="Cd109" number="109" elementType="Cd">
		<scalar dictRef="bo:exactMass" errorValue="4E-6">108.904982</scalar>
		<scalar dictRef="bo:spin">5/2+</scalar>
		<scalar dictRef="bo:magneticMoment">-0.8270</scalar>
		<scalar dictRef="bo:halfLife" units="siUnits:s">3.99686e+07</scalar>
		<scalar dictRef="bo:ecDecay">0.16</scalar>
		<scalar dictRef="bo:ecDecayLikeliness" units="bo:percentage">100.0</scalar>
		<scalar dictRef="bo:atomicNumber">48</scalar>
	</isotope>
	<isotope id="Cd110" number="110" elementType="Cd">
		<scalar dictRef="bo:relativeAbundance">12.49</scalar>
		<scalar dictRef="bo:exactMass" errorValue="2.9E-6">109.9030021</scalar>
		<scalar dictRef="bo:spin">0+</scalar>
		<scalar dictRef="bo:atomicNumber">48</scalar>
	</isotope>
	<isotope id="Cd111" number="111" elementType="Cd">
		<scalar dictRef="bo:relativeAbundance">12.80</scalar>
		<scalar dictRef="bo:exactMass" errorValue="2.9E-6">110.9041781</scalar>
		<scalar dictRef="bo:spin">1/2+</scalar>
		<scalar dictRef="bo:magneticMoment">-0.5943</scalar>
		<scalar dictRef="bo:atomicNumber">48</scalar>
	</isotope>
	<isotope id="Cd112" number="112" elementType="Cd">
		<scalar dictRef="bo:relativeAbundance">24.13</scalar>
		<scalar dictRef="bo:exactMass" errorValue="2.9E-6">111.9027578</scalar>
		<scalar dictRef="bo:spin">0+</scalar>
		<scalar dictRef="bo:atomicNumber">48</scalar>
	</isotope>
	<isotope id="Cd113" number="113" elementType="Cd">
		<scalar dictRef="bo:relativeAbundance">12.22</scalar>
		<scalar dictRef="bo:exactMass" errorValue="2.9E-6">112.9044017</scalar>
		<scalar dictRef="bo:spin">1/2+</scalar>
		<scalar dictRef="bo:magneticMoment">-0.6217</scalar>
		<scalar dictRef="bo:atomicNumber">48</scalar>
	</isotope>
	<isotope id="Cd114" number="114" elementType="Cd">
		<scalar dictRef="bo:relativeAbundance">28.73</scalar>
		<scalar dictRef="bo:exactMass" errorValue="2.9E-6">113.9033585</scalar>
		<scalar dictRef="bo:spin">0+</scalar>
		<scalar dictRef="bo:atomicNumber">48</scalar>
	</isotope>
	<isotope id="Cd115" number="115" elementType="Cd">
		<scalar dictRef="bo:exactMass" errorValue="2.9E-6">114.905431</scalar>
		<scalar dictRef="bo:spin">1/2+</scalar>
		<scalar dictRef="bo:magneticMoment">-0.648</scalar>
		<scalar dictRef="bo:halfLife" units="siUnits:s">192456</scalar>
		<scalar dictRef="bo:atomicNumber">48</scalar>
	</isotope>
	<isotope id="Cd116" number="116" elementType="Cd">
		<scalar dictRef="bo:relativeAbundance">7.49</scalar>
		<scalar dictRef="bo:exactMass" errorValue="3E-6">115.904756</scalar>
		<scalar dictRef="bo:spin">0+</scalar>
		<scalar dictRef="bo:atomicNumber">48</scalar>
	</isotope>
	<isotope id="Cd117" number="117" elementType="Cd">
		<scalar dictRef="bo:exactMass" errorValue="4E-6">116.907219</scalar>
		<scalar dictRef="bo:halfLife" units="siUnits:s">8964</scalar>
		<scalar dictRef="bo:atomicNumber">48</scalar>
	</isotope>
	<isotope id="Cd118" number="118" elementType="Cd">
		<scalar dictRef="bo:exactMass" errorValue="22E-6">117.906915</scalar>
		<scalar dictRef="bo:halfLife" units="siUnits:s">3018</scalar>
		<scalar dictRef="bo:atomicNumber">48</scalar>
	</isotope>
	<isotope id="Cd119" number="119" elementType="Cd">
		<scalar dictRef="bo:exactMass" errorValue="90E-6">118.90992</scalar>
		<scalar dictRef="bo:halfLife" units="siUnits:s">161.4</scalar>
		<scalar dictRef="bo:atomicNumber">48</scalar>
	</isotope>
	<isotope id="Cd120" number="120" elementType="Cd">
		<scalar dictRef="bo:exactMass" errorValue="20E-6">119.90985</scalar>
		<scalar dictRef="bo:halfLife" units="siUnits:s">50.8</scalar>
		<scalar dictRef="bo:atomicNumber">48</scalar>
	</isotope>
	<isotope id="Cd121" number="121" elementType="Cd">
		<scalar dictRef="bo:exactMass" errorValue="90E-6">120.91298</scalar>
		<scalar dictRef="bo:halfLife" units="siUnits:s">13.5</scalar>
		<scalar dictRef="bo:atomicNumber">48</scalar>
	</isotope>
	<isotope id="Cd122" number="122" elementType="Cd">
		<scalar dictRef="bo:exactMass" errorValue="50E-6">121.91333</scalar>
		<scalar dictRef="bo:halfLife" units="siUnits:s">5.24</scalar>
		<scalar dictRef="bo:atomicNumber">48</scalar>
	</isotope>
	<isotope id="Cd123" number="123" elementType="Cd">
		<scalar dictRef="bo:exactMass" errorValue="40E-6">122.917</scalar>
		<scalar dictRef="bo:halfLife" units="siUnits:s">2.1</scalar>
		<scalar dictRef="bo:atomicNumber">48</scalar>
	</isotope>
	<isotope id="Cd124" number="124" elementType="Cd">
		<scalar dictRef="bo:exactMass" errorValue="70E-6">123.91765</scalar>
		<scalar dictRef="bo:halfLife" units="siUnits:s">1.25</scalar>
		<scalar dictRef="bo:atomicNumber">48</scalar>
	</isotope>
	<isotope id="Cd125" number="125" elementType="Cd">
		<scalar dictRef="bo:exactMass" errorValue="70E-6">124.92125</scalar>
		<scalar dictRef="bo:halfLife" units="siUnits:s">0.65</scalar>
		<scalar dictRef="bo:atomicNumber">48</scalar>
	</isotope>
	<isotope id="Cd126" number="126" elementType="Cd">
		<scalar dictRef="bo:exactMass" errorValue="60E-6">125.92235</scalar>
		<scalar dictRef="bo:halfLife" units="siUnits:s">0.506</scalar>
		<scalar dictRef="bo:atomicNumber">48</scalar>
	</isotope>
	<isotope id="Cd127" number="127" elementType="Cd">
		<scalar dictRef="bo:exactMass" errorValue="80E-6">126.92644</scalar>
		<scalar dictRef="bo:halfLife" units="siUnits:s">0.37</scalar>
		<scalar dictRef="bo:atomicNumber">48</scalar>
	</isotope>
	<isotope id="Cd128" number="128" elementType="Cd">
		<scalar dictRef="bo:exactMass" errorValue="320E-6">127.92776</scalar>
		<scalar dictRef="bo:halfLife" units="siUnits:s">0.34</scalar>
		<scalar dictRef="bo:atomicNumber">48</scalar>
	</isotope>
	<isotope id="Cd129" number="129" elementType="Cd">
		<scalar dictRef="bo:exactMass" errorValue="320E-6">128.93215</scalar>
		<scalar dictRef="bo:halfLife" units="siUnits:s">0.27</scalar>
		<scalar dictRef="bo:atomicNumber">48</scalar>
	</isotope>
	<isotope id="Cd130" number="130" elementType="Cd">
		<scalar dictRef="bo:exactMass" errorValue="300E-6">129.9339</scalar>
		<scalar dictRef="bo:halfLife" units="siUnits:s">0.2</scalar>
		<scalar dictRef="bo:atomicNumber">48</scalar>
	</isotope>
	<isotope id="Cd131" number="131" elementType="Cd">
		<scalar dictRef="bo:exactMass" errorValue="320E-6">130.94067</scalar>
		<scalar dictRef="bo:atomicNumber">48</scalar>
	</isotope>
	<isotope id="Cd132" number="132" elementType="Cd">
		<scalar dictRef="bo:exactMass" errorValue="540E-6">131.94555</scalar>
		<scalar dictRef="bo:atomicNumber">48</scalar>
	</isotope>
</isotopeList>
<isotopeList id="In">
	<isotope id="In97" number="97" elementType="In">
		<scalar dictRef="bo:exactMass" errorValue="640E-6">96.94954</scalar>
		<scalar dictRef="bo:atomicNumber">49</scalar>
	</isotope>
	<isotope id="In98" number="98" elementType="In">
		<scalar dictRef="bo:exactMass" errorValue="210E-6">97.94214</scalar>
		<scalar dictRef="bo:atomicNumber">49</scalar>
	</isotope>
	<isotope id="In99" number="99" elementType="In">
		<scalar dictRef="bo:exactMass" errorValue="430E-6">98.93422</scalar>
		<scalar dictRef="bo:atomicNumber">49</scalar>
	</isotope>
	<isotope id="In100" number="100" elementType="In">
		<scalar dictRef="bo:exactMass" errorValue="270E-6">99.93111</scalar>
		<scalar dictRef="bo:halfLife" units="siUnits:s">7</scalar>
		<scalar dictRef="bo:atomicNumber">49</scalar>
	</isotope>
	<isotope id="In101" number="101" elementType="In">
		<scalar dictRef="bo:exactMass" errorValue="320E-6">100.92634</scalar>
		<scalar dictRef="bo:halfLife" units="siUnits:s">15.1</scalar>
		<scalar dictRef="bo:atomicNumber">49</scalar>
	</isotope>
	<isotope id="In102" number="102" elementType="In">
		<scalar dictRef="bo:exactMass" errorValue="120E-6">101.92409</scalar>
		<scalar dictRef="bo:halfLife" units="siUnits:s">22</scalar>
		<scalar dictRef="bo:atomicNumber">49</scalar>
	</isotope>
	<isotope id="In103" number="103" elementType="In">
		<scalar dictRef="bo:exactMass" errorValue="27E-6">102.919914</scalar>
		<scalar dictRef="bo:halfLife" units="siUnits:s">65</scalar>
		<scalar dictRef="bo:atomicNumber">49</scalar>
	</isotope>
	<isotope id="In104" number="104" elementType="In">
		<scalar dictRef="bo:exactMass" errorValue="90E-6">103.9183</scalar>
		<scalar dictRef="bo:halfLife" units="siUnits:s">108</scalar>
		<scalar dictRef="bo:atomicNumber">49</scalar>
	</isotope>
	<isotope id="In105" number="105" elementType="In">
		<scalar dictRef="bo:exactMass" errorValue="19E-6">104.914674</scalar>
		<scalar dictRef="bo:halfLife" units="siUnits:s">304.2</scalar>
		<scalar dictRef="bo:atomicNumber">49</scalar>
	</isotope>
	<isotope id="In106" number="106" elementType="In">
		<scalar dictRef="bo:exactMass" errorValue="13E-6">105.913465</scalar>
		<scalar dictRef="bo:halfLife" units="siUnits:s">372</scalar>
		<scalar dictRef="bo:atomicNumber">49</scalar>
	</isotope>
	<isotope id="In107" number="107" elementType="In">
		<scalar dictRef="bo:exactMass" errorValue="12E-6">106.910295</scalar>
		<scalar dictRef="bo:halfLife" units="siUnits:s">1944</scalar>
		<scalar dictRef="bo:atomicNumber">49</scalar>
	</isotope>
	<isotope id="In108" number="108" elementType="In">
		<scalar dictRef="bo:exactMass" errorValue="10E-6">107.909698</scalar>
		<scalar dictRef="bo:halfLife" units="siUnits:s">3480</scalar>
		<scalar dictRef="bo:atomicNumber">49</scalar>
	</isotope>
	<isotope id="In109" number="109" elementType="In">
		<scalar dictRef="bo:exactMass" errorValue="6E-6">108.907151</scalar>
		<scalar dictRef="bo:halfLife" units="siUnits:s">15120</scalar>
		<scalar dictRef="bo:atomicNumber">49</scalar>
	</isotope>
	<isotope id="In110" number="110" elementType="In">
		<scalar dictRef="bo:exactMass" errorValue="13E-6">109.907165</scalar>
		<scalar dictRef="bo:halfLife" units="siUnits:s">17640</scalar>
		<scalar dictRef="bo:atomicNumber">49</scalar>
	</isotope>
	<isotope id="In111" number="111" elementType="In">
		<scalar dictRef="bo:exactMass" errorValue="5E-6">110.905103</scalar>
		<scalar dictRef="bo:spin">9/2+</scalar>
		<scalar dictRef="bo:halfLife" units="siUnits:s">242326</scalar>
		<scalar dictRef="bo:atomicNumber">49</scalar>
	</isotope>
	<isotope id="In112" number="112" elementType="In">
		<scalar dictRef="bo:exactMass" errorValue="6E-6">111.905532</scalar>
		<scalar dictRef="bo:spin">1+</scalar>
		<scalar dictRef="bo:halfLife" units="siUnits:s">898.2</scalar>
		<scalar dictRef="bo:atomicNumber">49</scalar>
	</isotope>
	<isotope id="In113" number="113" elementType="In">
		<scalar dictRef="bo:relativeAbundance">4.29</scalar>
		<scalar dictRef="bo:exactMass" errorValue="3E-6">112.904058</scalar>
		<scalar dictRef="bo:spin">1/2-</scalar>
		<scalar dictRef="bo:magneticMoment">+5.5229</scalar>
		<scalar dictRef="bo:atomicNumber">49</scalar>
	</isotope>
	<isotope id="In114" number="114" elementType="In">
		<scalar dictRef="bo:exactMass" errorValue="3E-6">113.904914</scalar>
		<scalar dictRef="bo:spin">5+</scalar>
		<scalar dictRef="bo:halfLife" units="siUnits:s">71.9</scalar>
		<scalar dictRef="bo:atomicNumber">49</scalar>
	</isotope>
	<isotope id="In115" number="115" elementType="In">
		<scalar dictRef="bo:relativeAbundance">95.71</scalar>
		<scalar dictRef="bo:exactMass" errorValue="5E-6">114.903878</scalar>
		<scalar dictRef="bo:spin">9/2+</scalar>
		<scalar dictRef="bo:magneticMoment">+5.534</scalar>
		<scalar dictRef="bo:atomicNumber">49</scalar>
	</isotope>
	<isotope id="In116" number="116" elementType="In">
		<scalar dictRef="bo:exactMass" errorValue="5E-6">115.90526</scalar>
		<scalar dictRef="bo:spin">1+</scalar>
		<scalar dictRef="bo:halfLife" units="siUnits:s">14.1</scalar>
		<scalar dictRef="bo:atomicNumber">49</scalar>
	</isotope>
	<isotope id="In117" number="117" elementType="In">
		<scalar dictRef="bo:exactMass" errorValue="6E-6">116.904514</scalar>
		<scalar dictRef="bo:halfLife" units="siUnits:s">2592</scalar>
		<scalar dictRef="bo:atomicNumber">49</scalar>
	</isotope>
	<isotope id="In118" number="118" elementType="In">
		<scalar dictRef="bo:exactMass" errorValue="9E-6">117.906354</scalar>
		<scalar dictRef="bo:halfLife" units="siUnits:s">5</scalar>
		<scalar dictRef="bo:atomicNumber">49</scalar>
	</isotope>
	<isotope id="In119" number="119" elementType="In">
		<scalar dictRef="bo:exactMass" errorValue="8E-6">118.905845</scalar>
		<scalar dictRef="bo:halfLife" units="siUnits:s">144</scalar>
		<scalar dictRef="bo:atomicNumber">49</scalar>
	</isotope>
	<isotope id="In120" number="120" elementType="In">
		<scalar dictRef="bo:exactMass" errorValue="40E-6">119.90796</scalar>
		<scalar dictRef="bo:halfLife" units="siUnits:s">3.08</scalar>
		<scalar dictRef="bo:atomicNumber">49</scalar>
	</isotope>
	<isotope id="In121" number="121" elementType="In">
		<scalar dictRef="bo:exactMass" errorValue="29E-6">120.907846</scalar>
		<scalar dictRef="bo:halfLife" units="siUnits:s">23.1</scalar>
		<scalar dictRef="bo:atomicNumber">49</scalar>
	</isotope>
	<isotope id="In122" number="122" elementType="In">
		<scalar dictRef="bo:exactMass" errorValue="50E-6">121.91028</scalar>
		<scalar dictRef="bo:halfLife" units="siUnits:s">1.5</scalar>
		<scalar dictRef="bo:atomicNumber">49</scalar>
	</isotope>
	<isotope id="In123" number="123" elementType="In">
		<scalar dictRef="bo:exactMass" errorValue="26E-6">122.910438</scalar>
		<scalar dictRef="bo:halfLife" units="siUnits:s">5.98</scalar>
		<scalar dictRef="bo:atomicNumber">49</scalar>
	</isotope>
	<isotope id="In124" number="124" elementType="In">
		<scalar dictRef="bo:exactMass" errorValue="50E-6">123.91318</scalar>
		<scalar dictRef="bo:halfLife" units="siUnits:s">3.11</scalar>
		<scalar dictRef="bo:atomicNumber">49</scalar>
	</isotope>
	<isotope id="In125" number="125" elementType="In">
		<scalar dictRef="bo:exactMass" errorValue="30E-6">124.9136</scalar>
		<scalar dictRef="bo:halfLife" units="siUnits:s">2.36</scalar>
		<scalar dictRef="bo:atomicNumber">49</scalar>
	</isotope>
	<isotope id="In126" number="126" elementType="In">
		<scalar dictRef="bo:exactMass" errorValue="40E-6">125.91646</scalar>
		<scalar dictRef="bo:halfLife" units="siUnits:s">1.6</scalar>
		<scalar dictRef="bo:atomicNumber">49</scalar>
	</isotope>
	<isotope id="In127" number="127" elementType="In">
		<scalar dictRef="bo:exactMass" errorValue="40E-6">126.91735</scalar>
		<scalar dictRef="bo:halfLife" units="siUnits:s">1.09</scalar>
		<scalar dictRef="bo:atomicNumber">49</scalar>
	</isotope>
	<isotope id="In128" number="128" elementType="In">
		<scalar dictRef="bo:exactMass" errorValue="50E-6">127.92017</scalar>
		<scalar dictRef="bo:halfLife" units="siUnits:s">0.84</scalar>
		<scalar dictRef="bo:atomicNumber">49</scalar>
	</isotope>
	<isotope id="In129" number="129" elementType="In">
		<scalar dictRef="bo:exactMass" errorValue="50E-6">128.9217</scalar>
		<scalar dictRef="bo:halfLife" units="siUnits:s">0.61</scalar>
		<scalar dictRef="bo:atomicNumber">49</scalar>
	</isotope>
	<isotope id="In130" number="130" elementType="In">
		<scalar dictRef="bo:exactMass" errorValue="40E-6">129.92497</scalar>
		<scalar dictRef="bo:halfLife" units="siUnits:s">0.32</scalar>
		<scalar dictRef="bo:atomicNumber">49</scalar>
	</isotope>
	<isotope id="In131" number="131" elementType="In">
		<scalar dictRef="bo:exactMass" errorValue="30E-6">130.92685</scalar>
		<scalar dictRef="bo:halfLife" units="siUnits:s">0.282</scalar>
		<scalar dictRef="bo:atomicNumber">49</scalar>
	</isotope>
	<isotope id="In132" number="132" elementType="In">
		<scalar dictRef="bo:exactMass" errorValue="70E-6">131.93299</scalar>
		<scalar dictRef="bo:halfLife" units="siUnits:s">0.201</scalar>
		<scalar dictRef="bo:atomicNumber">49</scalar>
	</isotope>
	<isotope id="In133" number="133" elementType="In">
		<scalar dictRef="bo:exactMass" errorValue="320E-6">132.93781</scalar>
		<scalar dictRef="bo:halfLife" units="siUnits:s">0.18</scalar>
		<scalar dictRef="bo:atomicNumber">49</scalar>
	</isotope>
	<isotope id="In134" number="134" elementType="In">
		<scalar dictRef="bo:exactMass" errorValue="430E-6">133.94415</scalar>
		<scalar dictRef="bo:halfLife" units="siUnits:s">0.138</scalar>
		<scalar dictRef="bo:atomicNumber">49</scalar>
	</isotope>
	<isotope id="In135" number="135" elementType="In">
		<scalar dictRef="bo:exactMass" errorValue="540E-6">134.94933</scalar>
		<scalar dictRef="bo:atomicNumber">49</scalar>
	</isotope>
</isotopeList>
<isotopeList id="Sn">
	<isotope id="Sn99" number="99" elementType="Sn">
		<scalar dictRef="bo:exactMass" errorValue="640E-6">98.94933</scalar>
		<scalar dictRef="bo:atomicNumber">50</scalar>
	</isotope>
	<isotope id="Sn100" number="100" elementType="Sn">
		<scalar dictRef="bo:exactMass" errorValue="760E-6">99.93904</scalar>
		<scalar dictRef="bo:halfLife" units="siUnits:s">0.94</scalar>
		<scalar dictRef="bo:atomicNumber">50</scalar>
	</isotope>
	<isotope id="Sn101" number="101" elementType="Sn">
		<scalar dictRef="bo:exactMass" errorValue="320E-6">100.93606</scalar>
		<scalar dictRef="bo:halfLife" units="siUnits:s">3</scalar>
		<scalar dictRef="bo:atomicNumber">50</scalar>
	</isotope>
	<isotope id="Sn102" number="102" elementType="Sn">
		<scalar dictRef="bo:exactMass" errorValue="140E-6">101.9303</scalar>
		<scalar dictRef="bo:halfLife" units="siUnits:s">4.5</scalar>
		<scalar dictRef="bo:atomicNumber">50</scalar>
	</isotope>
	<isotope id="Sn103" number="103" elementType="Sn">
		<scalar dictRef="bo:exactMass" errorValue="320E-6">102.9281</scalar>
		<scalar dictRef="bo:halfLife" units="siUnits:s">7</scalar>
		<scalar dictRef="bo:atomicNumber">50</scalar>
	</isotope>
	<isotope id="Sn104" number="104" elementType="Sn">
		<scalar dictRef="bo:exactMass" errorValue="110E-6">103.92314</scalar>
		<scalar dictRef="bo:halfLife" units="siUnits:s">20.8</scalar>
		<scalar dictRef="bo:atomicNumber">50</scalar>
	</isotope>
	<isotope id="Sn105" number="105" elementType="Sn">
		<scalar dictRef="bo:exactMass" errorValue="90E-6">104.92135</scalar>
		<scalar dictRef="bo:halfLife" units="siUnits:s">31</scalar>
		<scalar dictRef="bo:atomicNumber">50</scalar>
	</isotope>
	<isotope id="Sn106" number="106" elementType="Sn">
		<scalar dictRef="bo:exactMass" errorValue="50E-6">105.91688</scalar>
		<scalar dictRef="bo:halfLife" units="siUnits:s">115</scalar>
		<scalar dictRef="bo:atomicNumber">50</scalar>
	</isotope>
	<isotope id="Sn107" number="107" elementType="Sn">
		<scalar dictRef="bo:exactMass" errorValue="90E-6">106.91564</scalar>
		<scalar dictRef="bo:halfLife" units="siUnits:s">174</scalar>
		<scalar dictRef="bo:atomicNumber">50</scalar>
	</isotope>
	<isotope id="Sn108" number="108" elementType="Sn">
		<scalar dictRef="bo:exactMass" errorValue="21E-6">107.911925</scalar>
		<scalar dictRef="bo:halfLife" units="siUnits:s">618</scalar>
		<scalar dictRef="bo:atomicNumber">50</scalar>
	</isotope>
	<isotope id="Sn109" number="109" elementType="Sn">
		<scalar dictRef="bo:exactMass" errorValue="11E-6">108.911283</scalar>
		<scalar dictRef="bo:halfLife" units="siUnits:s">1080</scalar>
		<scalar dictRef="bo:atomicNumber">50</scalar>
	</isotope>
	<isotope id="Sn110" number="110" elementType="Sn">
		<scalar dictRef="bo:exactMass" errorValue="15E-6">109.907843</scalar>
		<scalar dictRef="bo:halfLife" units="siUnits:s">14796</scalar>
		<scalar dictRef="bo:atomicNumber">50</scalar>
	</isotope>
	<isotope id="Sn111" number="111" elementType="Sn">
		<scalar dictRef="bo:exactMass" errorValue="7E-6">110.907734</scalar>
		<scalar dictRef="bo:halfLife" units="siUnits:s">2118</scalar>
		<scalar dictRef="bo:atomicNumber">50</scalar>
	</isotope>
	<isotope id="Sn112" number="112" elementType="Sn">
		<scalar dictRef="bo:relativeAbundance">0.97</scalar>
		<scalar dictRef="bo:exactMass" errorValue="5E-6">111.904818</scalar>
		<scalar dictRef="bo:spin">0+</scalar>
		<scalar dictRef="bo:atomicNumber">50</scalar>
	</isotope>
	<isotope id="Sn113" number="113" elementType="Sn">
		<scalar dictRef="bo:exactMass" errorValue="4E-6">112.905171</scalar>
		<scalar dictRef="bo:spin">1/2+</scalar>
		<scalar dictRef="bo:halfLife" units="siUnits:s">9.94378e+06</scalar>
		<scalar dictRef="bo:ecDecay">1.02</scalar>
		<scalar dictRef="bo:ecDecayLikeliness" units="bo:percentage">100.0</scalar>
		<scalar dictRef="bo:atomicNumber">50</scalar>
	</isotope>
	<isotope id="Sn114" number="114" elementType="Sn">
		<scalar dictRef="bo:relativeAbundance">0.66</scalar>
		<scalar dictRef="bo:exactMass" errorValue="3E-6">113.902779</scalar>
		<scalar dictRef="bo:spin">0+</scalar>
		<scalar dictRef="bo:atomicNumber">50</scalar>
	</isotope>
	<isotope id="Sn115" number="115" elementType="Sn">
		<scalar dictRef="bo:relativeAbundance">0.34</scalar>
		<scalar dictRef="bo:exactMass" errorValue="3E-6">114.903342</scalar>
		<scalar dictRef="bo:spin">1/2+</scalar>
		<scalar dictRef="bo:magneticMoment">-0.91883</scalar>
		<scalar dictRef="bo:atomicNumber">50</scalar>
	</isotope>
	<isotope id="Sn116" number="116" elementType="Sn">
		<scalar dictRef="bo:relativeAbundance">14.54</scalar>
		<scalar dictRef="bo:exactMass" errorValue="3E-6">115.901741</scalar>
		<scalar dictRef="bo:spin">0+</scalar>
		<scalar dictRef="bo:atomicNumber">50</scalar>
	</isotope>
	<isotope id="Sn117" number="117" elementType="Sn">
		<scalar dictRef="bo:relativeAbundance">7.68</scalar>
		<scalar dictRef="bo:exactMass" errorValue="3E-6">116.902952</scalar>
		<scalar dictRef="bo:spin">1/2+</scalar>
		<scalar dictRef="bo:magneticMoment">1.00104</scalar>
		<scalar dictRef="bo:atomicNumber">50</scalar>
	</isotope>
	<isotope id="Sn118" number="118" elementType="Sn">
		<scalar dictRef="bo:relativeAbundance">24.22</scalar>
		<scalar dictRef="bo:exactMass" errorValue="3E-6">117.901603</scalar>
		<scalar dictRef="bo:spin">0+</scalar>
		<scalar dictRef="bo:atomicNumber">50</scalar>
	</isotope>
	<isotope id="Sn119" number="119" elementType="Sn">
		<scalar dictRef="bo:relativeAbundance">8.59</scalar>
		<scalar dictRef="bo:exactMass" errorValue="3E-6">118.903308</scalar>
		<scalar dictRef="bo:spin">1/2+</scalar>
		<scalar dictRef="bo:magneticMoment">-1.04728</scalar>
		<scalar dictRef="bo:atomicNumber">50</scalar>
	</isotope>
	<isotope id="Sn120" number="120" elementType="Sn">
		<scalar dictRef="bo:relativeAbundance">32.58</scalar>
		<scalar dictRef="bo:exactMass" errorValue="2.7E-6">119.9021947</scalar>
		<scalar dictRef="bo:spin">0+</scalar>
		<scalar dictRef="bo:atomicNumber">50</scalar>
	</isotope>
	<isotope id="Sn121" number="121" elementType="Sn">
		<scalar dictRef="bo:exactMass" errorValue="2.7E-6">120.9042355</scalar>
		<scalar dictRef="bo:spin">11/2-</scalar>
		<scalar dictRef="bo:halfLife" units="siUnits:s">97416</scalar>
		<scalar dictRef="bo:atomicNumber">50</scalar>
	</isotope>
	<isotope id="Sn122" number="122" elementType="Sn">
		<scalar dictRef="bo:relativeAbundance">4.63</scalar>
		<scalar dictRef="bo:exactMass" errorValue="2.9E-6">121.903439</scalar>
		<scalar dictRef="bo:spin">0+</scalar>
		<scalar dictRef="bo:atomicNumber">50</scalar>
	</isotope>
	<isotope id="Sn123" number="123" elementType="Sn">
		<scalar dictRef="bo:exactMass" errorValue="2.9E-6">122.9057208</scalar>
		<scalar dictRef="bo:spin">11/2-</scalar>
		<scalar dictRef="bo:halfLife" units="siUnits:s">1.11629e+07</scalar>
		<scalar dictRef="bo:atomicNumber">50</scalar>
	</isotope>
	<isotope id="Sn124" number="124" elementType="Sn">
		<scalar dictRef="bo:relativeAbundance">5.79</scalar>
		<scalar dictRef="bo:exactMass" errorValue="1.5E-6">123.9052739</scalar>
		<scalar dictRef="bo:spin">0+</scalar>
		<scalar dictRef="bo:atomicNumber">50</scalar>
	</isotope>
	<isotope id="Sn125" number="125" elementType="Sn">
		<scalar dictRef="bo:exactMass" errorValue="1.6E-6">124.9077841</scalar>
		<scalar dictRef="bo:halfLife" units="siUnits:s">832896</scalar>
		<scalar dictRef="bo:atomicNumber">50</scalar>
	</isotope>
	<isotope id="Sn126" number="126" elementType="Sn">
		<scalar dictRef="bo:exactMass" errorValue="11E-6">125.907653</scalar>
		<scalar dictRef="bo:atomicNumber">50</scalar>
	</isotope>
	<isotope id="Sn127" number="127" elementType="Sn">
		<scalar dictRef="bo:exactMass" errorValue="26E-6">126.91036</scalar>
		<scalar dictRef="bo:halfLife" units="siUnits:s">7560</scalar>
		<scalar dictRef="bo:atomicNumber">50</scalar>
	</isotope>
	<isotope id="Sn128" number="128" elementType="Sn">
		<scalar dictRef="bo:exactMass" errorValue="29E-6">127.910537</scalar>
		<scalar dictRef="bo:halfLife" units="siUnits:s">3544.2</scalar>
		<scalar dictRef="bo:atomicNumber">50</scalar>
	</isotope>
	<isotope id="Sn129" number="129" elementType="Sn">
		<scalar dictRef="bo:exactMass" errorValue="30E-6">128.91348</scalar>
		<scalar dictRef="bo:halfLife" units="siUnits:s">133.8</scalar>
		<scalar dictRef="bo:atomicNumber">50</scalar>
	</isotope>
	<isotope id="Sn130" number="130" elementType="Sn">
		<scalar dictRef="bo:exactMass" errorValue="11E-6">129.913967</scalar>
		<scalar dictRef="bo:halfLife" units="siUnits:s">223.2</scalar>
		<scalar dictRef="bo:atomicNumber">50</scalar>
	</isotope>
	<isotope id="Sn131" number="131" elementType="Sn">
		<scalar dictRef="bo:exactMass" errorValue="23E-6">130.917</scalar>
		<scalar dictRef="bo:halfLife" units="siUnits:s">56</scalar>
		<scalar dictRef="bo:atomicNumber">50</scalar>
	</isotope>
	<isotope id="Sn132" number="132" elementType="Sn">
		<scalar dictRef="bo:exactMass" errorValue="15E-6">131.917816</scalar>
		<scalar dictRef="bo:halfLife" units="siUnits:s">39.7</scalar>
		<scalar dictRef="bo:atomicNumber">50</scalar>
	</isotope>
	<isotope id="Sn133" number="133" elementType="Sn">
		<scalar dictRef="bo:exactMass" errorValue="40E-6">132.92383</scalar>
		<scalar dictRef="bo:halfLife" units="siUnits:s">1.45</scalar>
		<scalar dictRef="bo:atomicNumber">50</scalar>
	</isotope>
	<isotope id="Sn134" number="134" elementType="Sn">
		<scalar dictRef="bo:exactMass" errorValue="110E-6">133.92829</scalar>
		<scalar dictRef="bo:halfLife" units="siUnits:s">1.12</scalar>
		<scalar dictRef="bo:atomicNumber">50</scalar>
	</isotope>
	<isotope id="Sn135" number="135" elementType="Sn">
		<scalar dictRef="bo:exactMass" errorValue="430E-6">134.93473</scalar>
		<scalar dictRef="bo:atomicNumber">50</scalar>
	</isotope>
	<isotope id="Sn136" number="136" elementType="Sn">
		<scalar dictRef="bo:exactMass" errorValue="540E-6">135.93934</scalar>
		<scalar dictRef="bo:atomicNumber">50</scalar>
	</isotope>
	<isotope id="Sn137" number="137" elementType="Sn">
		<scalar dictRef="bo:exactMass" errorValue="640E-6">136.94599</scalar>
		<scalar dictRef="bo:atomicNumber">50</scalar>
	</isotope>
</isotopeList>
<isotopeList id="Sb">
	<isotope id="Sb103" number="103" elementType="Sb">
		<scalar dictRef="bo:exactMass" errorValue="320E-6">102.93969</scalar>
		<scalar dictRef="bo:atomicNumber">51</scalar>
	</isotope>
	<isotope id="Sb104" number="104" elementType="Sb">
		<scalar dictRef="bo:exactMass" errorValue="390E-6">103.93647</scalar>
		<scalar dictRef="bo:atomicNumber">51</scalar>
	</isotope>
	<isotope id="Sb105" number="105" elementType="Sb">
		<scalar dictRef="bo:exactMass" errorValue="110E-6">104.93149</scalar>
		<scalar dictRef="bo:atomicNumber">51</scalar>
	</isotope>
	<isotope id="Sb106" number="106" elementType="Sb">
		<scalar dictRef="bo:exactMass" errorValue="340E-6">105.92879</scalar>
		<scalar dictRef="bo:atomicNumber">51</scalar>
	</isotope>
	<isotope id="Sb107" number="107" elementType="Sb">
		<scalar dictRef="bo:exactMass" errorValue="320E-6">106.92415</scalar>
		<scalar dictRef="bo:atomicNumber">51</scalar>
	</isotope>
	<isotope id="Sb108" number="108" elementType="Sb">
		<scalar dictRef="bo:exactMass" errorValue="220E-6">107.92216</scalar>
		<scalar dictRef="bo:halfLife" units="siUnits:s">7.4</scalar>
		<scalar dictRef="bo:atomicNumber">51</scalar>
	</isotope>
	<isotope id="Sb109" number="109" elementType="Sb">
		<scalar dictRef="bo:exactMass" errorValue="20E-6">108.918132</scalar>
		<scalar dictRef="bo:halfLife" units="siUnits:s">17</scalar>
		<scalar dictRef="bo:atomicNumber">51</scalar>
	</isotope>
	<isotope id="Sb110" number="110" elementType="Sb">
		<scalar dictRef="bo:exactMass" errorValue="220E-6">109.91675</scalar>
		<scalar dictRef="bo:halfLife" units="siUnits:s">23</scalar>
		<scalar dictRef="bo:atomicNumber">51</scalar>
	</isotope>
	<isotope id="Sb111" number="111" elementType="Sb">
		<scalar dictRef="bo:exactMass" errorValue="30E-6">110.91316</scalar>
		<scalar dictRef="bo:halfLife" units="siUnits:s">75</scalar>
		<scalar dictRef="bo:atomicNumber">51</scalar>
	</isotope>
	<isotope id="Sb112" number="112" elementType="Sb">
		<scalar dictRef="bo:exactMass" errorValue="19E-6">111.912398</scalar>
		<scalar dictRef="bo:halfLife" units="siUnits:s">51.4</scalar>
		<scalar dictRef="bo:atomicNumber">51</scalar>
	</isotope>
	<isotope id="Sb113" number="113" elementType="Sb">
		<scalar dictRef="bo:exactMass" errorValue="19E-6">112.909372</scalar>
		<scalar dictRef="bo:halfLife" units="siUnits:s">400.2</scalar>
		<scalar dictRef="bo:atomicNumber">51</scalar>
	</isotope>
	<isotope id="Sb114" number="114" elementType="Sb">
		<scalar dictRef="bo:exactMass" errorValue="30E-6">113.90927</scalar>
		<scalar dictRef="bo:halfLife" units="siUnits:s">209.4</scalar>
		<scalar dictRef="bo:atomicNumber">51</scalar>
	</isotope>
	<isotope id="Sb115" number="115" elementType="Sb">
		<scalar dictRef="bo:exactMass" errorValue="17E-6">114.906598</scalar>
		<scalar dictRef="bo:halfLife" units="siUnits:s">1926</scalar>
		<scalar dictRef="bo:atomicNumber">51</scalar>
	</isotope>
	<isotope id="Sb116" number="116" elementType="Sb">
		<scalar dictRef="bo:exactMass" errorValue="6E-6">115.906794</scalar>
		<scalar dictRef="bo:halfLife" units="siUnits:s">948</scalar>
		<scalar dictRef="bo:atomicNumber">51</scalar>
	</isotope>
	<isotope id="Sb117" number="117" elementType="Sb">
		<scalar dictRef="bo:exactMass" errorValue="10E-6">116.904836</scalar>
		<scalar dictRef="bo:halfLife" units="siUnits:s">10080</scalar>
		<scalar dictRef="bo:atomicNumber">51</scalar>
	</isotope>
	<isotope id="Sb118" number="118" elementType="Sb">
		<scalar dictRef="bo:exactMass" errorValue="4E-6">117.905529</scalar>
		<scalar dictRef="bo:halfLife" units="siUnits:s">216</scalar>
		<scalar dictRef="bo:atomicNumber">51</scalar>
	</isotope>
	<isotope id="Sb119" number="119" elementType="Sb">
		<scalar dictRef="bo:exactMass" errorValue="9E-6">118.903942</scalar>
		<scalar dictRef="bo:halfLife" units="siUnits:s">137484</scalar>
		<scalar dictRef="bo:atomicNumber">51</scalar>
	</isotope>
	<isotope id="Sb120" number="120" elementType="Sb">
		<scalar dictRef="bo:exactMass" errorValue="8E-6">119.905072</scalar>
		<scalar dictRef="bo:spin">1+</scalar>
		<scalar dictRef="bo:halfLife" units="siUnits:s">953.4</scalar>
		<scalar dictRef="bo:atomicNumber">51</scalar>
	</isotope>
	<isotope id="Sb121" number="121" elementType="Sb">
		<scalar dictRef="bo:relativeAbundance">57.21</scalar>
		<scalar dictRef="bo:exactMass" errorValue="2.4E-6">120.9038157</scalar>
		<scalar dictRef="bo:spin">5/2+</scalar>
		<scalar dictRef="bo:magneticMoment">+3.3592</scalar>
		<scalar dictRef="bo:atomicNumber">51</scalar>
	</isotope>
	<isotope id="Sb122" number="122" elementType="Sb">
		<scalar dictRef="bo:exactMass" errorValue="2.4E-6">121.9051737</scalar>
		<scalar dictRef="bo:spin">2-</scalar>
		<scalar dictRef="bo:halfLife" units="siUnits:s">235336</scalar>
		<scalar dictRef="bo:atomicNumber">51</scalar>
	</isotope>
	<isotope id="Sb123" number="123" elementType="Sb">
		<scalar dictRef="bo:relativeAbundance">42.79</scalar>
		<scalar dictRef="bo:exactMass" errorValue="2.2E-6">122.904214</scalar>
		<scalar dictRef="bo:spin">7/2+</scalar>
		<scalar dictRef="bo:magneticMoment">+2.5466</scalar>
		<scalar dictRef="bo:atomicNumber">51</scalar>
	</isotope>
	<isotope id="Sb124" number="124" elementType="Sb">
		<scalar dictRef="bo:exactMass" errorValue="2.2E-6">123.9059357</scalar>
		<scalar dictRef="bo:spin">3-</scalar>
		<scalar dictRef="bo:halfLife" units="siUnits:s">5.20128e+06</scalar>
		<scalar dictRef="bo:atomicNumber">51</scalar>
	</isotope>
	<isotope id="Sb125" number="125" elementType="Sb">
		<scalar dictRef="bo:exactMass" errorValue="2.8E-6">124.9052538</scalar>
		<scalar dictRef="bo:halfLife" units="siUnits:s">8.69826e+07</scalar>
		<scalar dictRef="bo:atomicNumber">51</scalar>
	</isotope>
	<isotope id="Sb126" number="126" elementType="Sb">
		<scalar dictRef="bo:exactMass" errorValue="30E-6">125.90725</scalar>
		<scalar dictRef="bo:halfLife" units="siUnits:s">1.07654e+06</scalar>
		<scalar dictRef="bo:atomicNumber">51</scalar>
	</isotope>
	<isotope id="Sb127" number="127" elementType="Sb">
		<scalar dictRef="bo:exactMass" errorValue="6E-6">126.906924</scalar>
		<scalar dictRef="bo:halfLife" units="siUnits:s">332640</scalar>
		<scalar dictRef="bo:atomicNumber">51</scalar>
	</isotope>
	<isotope id="Sb128" number="128" elementType="Sb">
		<scalar dictRef="bo:exactMass" errorValue="27E-6">127.909169</scalar>
		<scalar dictRef="bo:halfLife" units="siUnits:s">32436</scalar>
		<scalar dictRef="bo:atomicNumber">51</scalar>
	</isotope>
	<isotope id="Sb129" number="129" elementType="Sb">
		<scalar dictRef="bo:exactMass" errorValue="23E-6">128.909148</scalar>
		<scalar dictRef="bo:halfLife" units="siUnits:s">15840</scalar>
		<scalar dictRef="bo:atomicNumber">51</scalar>
	</isotope>
	<isotope id="Sb130" number="130" elementType="Sb">
		<scalar dictRef="bo:exactMass" errorValue="18E-6">129.911656</scalar>
		<scalar dictRef="bo:halfLife" units="siUnits:s">2370</scalar>
		<scalar dictRef="bo:atomicNumber">51</scalar>
	</isotope>
	<isotope id="Sb131" number="131" elementType="Sb">
		<scalar dictRef="bo:exactMass" errorValue="22E-6">130.911982</scalar>
		<scalar dictRef="bo:halfLife" units="siUnits:s">1381.8</scalar>
		<scalar dictRef="bo:atomicNumber">51</scalar>
	</isotope>
	<isotope id="Sb132" number="132" elementType="Sb">
		<scalar dictRef="bo:exactMass" errorValue="15E-6">131.914467</scalar>
		<scalar dictRef="bo:halfLife" units="siUnits:s">167.4</scalar>
		<scalar dictRef="bo:atomicNumber">51</scalar>
	</isotope>
	<isotope id="Sb133" number="133" elementType="Sb">
		<scalar dictRef="bo:exactMass" errorValue="27E-6">132.915252</scalar>
		<scalar dictRef="bo:halfLife" units="siUnits:s">150</scalar>
		<scalar dictRef="bo:atomicNumber">51</scalar>
	</isotope>
	<isotope id="Sb134" number="134" elementType="Sb">
		<scalar dictRef="bo:exactMass" errorValue="50E-6">133.92038</scalar>
		<scalar dictRef="bo:halfLife" units="siUnits:s">0.78</scalar>
		<scalar dictRef="bo:atomicNumber">51</scalar>
	</isotope>
	<isotope id="Sb135" number="135" elementType="Sb">
		<scalar dictRef="bo:exactMass" errorValue="110E-6">134.92517</scalar>
		<scalar dictRef="bo:halfLife" units="siUnits:s">1.71</scalar>
		<scalar dictRef="bo:atomicNumber">51</scalar>
	</isotope>
	<isotope id="Sb136" number="136" elementType="Sb">
		<scalar dictRef="bo:exactMass" errorValue="320E-6">135.93035</scalar>
		<scalar dictRef="bo:halfLife" units="siUnits:s">0.82</scalar>
		<scalar dictRef="bo:atomicNumber">51</scalar>
	</isotope>
	<isotope id="Sb137" number="137" elementType="Sb">
		<scalar dictRef="bo:exactMass" errorValue="430E-6">136.93531</scalar>
		<scalar dictRef="bo:atomicNumber">51</scalar>
	</isotope>
	<isotope id="Sb138" number="138" elementType="Sb">
		<scalar dictRef="bo:exactMass" errorValue="320E-6">137.94079</scalar>
		<scalar dictRef="bo:atomicNumber">51</scalar>
	</isotope>
	<isotope id="Sb139" number="139" elementType="Sb">
		<scalar dictRef="bo:exactMass" errorValue="540E-6">138.94598</scalar>
		<scalar dictRef="bo:atomicNumber">51</scalar>
	</isotope>
</isotopeList>
<isotopeList id="Te">
	<isotope id="Te105" number="105" elementType="Te">
		<scalar dictRef="bo:exactMass" errorValue="540E-6">104.94364</scalar>
		<scalar dictRef="bo:atomicNumber">52</scalar>
	</isotope>
	<isotope id="Te106" number="106" elementType="Te">
		<scalar dictRef="bo:exactMass" errorValue="140E-6">105.9375</scalar>
		<scalar dictRef="bo:halfLife" units="siUnits:s">6e-05</scalar>
		<scalar dictRef="bo:atomicNumber">52</scalar>
	</isotope>
	<isotope id="Te107" number="107" elementType="Te">
		<scalar dictRef="bo:exactMass" errorValue="320E-6">106.93501</scalar>
		<scalar dictRef="bo:halfLife" units="siUnits:s">0.0031</scalar>
		<scalar dictRef="bo:atomicNumber">52</scalar>
	</isotope>
	<isotope id="Te108" number="108" elementType="Te">
		<scalar dictRef="bo:exactMass" errorValue="110E-6">107.92944</scalar>
		<scalar dictRef="bo:halfLife" units="siUnits:s">2.1</scalar>
		<scalar dictRef="bo:atomicNumber">52</scalar>
	</isotope>
	<isotope id="Te109" number="109" elementType="Te">
		<scalar dictRef="bo:exactMass" errorValue="70E-6">108.92742</scalar>
		<scalar dictRef="bo:halfLife" units="siUnits:s">4.6</scalar>
		<scalar dictRef="bo:atomicNumber">52</scalar>
	</isotope>
	<isotope id="Te110" number="110" elementType="Te">
		<scalar dictRef="bo:exactMass" errorValue="60E-6">109.92241</scalar>
		<scalar dictRef="bo:halfLife" units="siUnits:s">18.6</scalar>
		<scalar dictRef="bo:atomicNumber">52</scalar>
	</isotope>
	<isotope id="Te111" number="111" elementType="Te">
		<scalar dictRef="bo:exactMass" errorValue="80E-6">110.92111</scalar>
		<scalar dictRef="bo:halfLife" units="siUnits:s">19.3</scalar>
		<scalar dictRef="bo:atomicNumber">52</scalar>
	</isotope>
	<isotope id="Te112" number="112" elementType="Te">
		<scalar dictRef="bo:exactMass" errorValue="180E-6">111.91701</scalar>
		<scalar dictRef="bo:atomicNumber">52</scalar>
	</isotope>
	<isotope id="Te113" number="113" elementType="Te">
		<scalar dictRef="bo:exactMass" errorValue="30E-6">112.91589</scalar>
		<scalar dictRef="bo:halfLife" units="siUnits:s">102</scalar>
		<scalar dictRef="bo:atomicNumber">52</scalar>
	</isotope>
	<isotope id="Te114" number="114" elementType="Te">
		<scalar dictRef="bo:exactMass" errorValue="30E-6">113.91209</scalar>
		<scalar dictRef="bo:halfLife" units="siUnits:s">912</scalar>
		<scalar dictRef="bo:atomicNumber">52</scalar>
	</isotope>
	<isotope id="Te115" number="115" elementType="Te">
		<scalar dictRef="bo:exactMass" errorValue="30E-6">114.9119</scalar>
		<scalar dictRef="bo:halfLife" units="siUnits:s">348</scalar>
		<scalar dictRef="bo:atomicNumber">52</scalar>
	</isotope>
	<isotope id="Te116" number="116" elementType="Te">
		<scalar dictRef="bo:exactMass" errorValue="30E-6">115.90846</scalar>
		<scalar dictRef="bo:halfLife" units="siUnits:s">8964</scalar>
		<scalar dictRef="bo:atomicNumber">52</scalar>
	</isotope>
	<isotope id="Te117" number="117" elementType="Te">
		<scalar dictRef="bo:exactMass" errorValue="14E-6">116.908645</scalar>
		<scalar dictRef="bo:halfLife" units="siUnits:s">3720</scalar>
		<scalar dictRef="bo:atomicNumber">52</scalar>
	</isotope>
	<isotope id="Te118" number="118" elementType="Te">
		<scalar dictRef="bo:exactMass" errorValue="16E-6">117.905828</scalar>
		<scalar dictRef="bo:halfLife" units="siUnits:s">518400</scalar>
		<scalar dictRef="bo:atomicNumber">52</scalar>
	</isotope>
	<isotope id="Te119" number="119" elementType="Te">
		<scalar dictRef="bo:exactMass" errorValue="9E-6">118.906404</scalar>
		<scalar dictRef="bo:halfLife" units="siUnits:s">57708</scalar>
		<scalar dictRef="bo:atomicNumber">52</scalar>
	</isotope>
	<isotope id="Te120" number="120" elementType="Te">
		<scalar dictRef="bo:relativeAbundance">0.09</scalar>
		<scalar dictRef="bo:exactMass" errorValue="10E-6">119.90402</scalar>
		<scalar dictRef="bo:spin">0+</scalar>
		<scalar dictRef="bo:atomicNumber">52</scalar>
	</isotope>
	<isotope id="Te121" number="121" elementType="Te">
		<scalar dictRef="bo:exactMass" errorValue="28E-6">120.904936</scalar>
		<scalar dictRef="bo:spin">1/2+</scalar>
		<scalar dictRef="bo:halfLife" units="siUnits:s">1.44979e+06</scalar>
		<scalar dictRef="bo:atomicNumber">52</scalar>
	</isotope>
	<isotope id="Te122" number="122" elementType="Te">
		<scalar dictRef="bo:relativeAbundance">2.55</scalar>
		<scalar dictRef="bo:exactMass" errorValue="1.6E-6">121.9030439</scalar>
		<scalar dictRef="bo:spin">0+</scalar>
		<scalar dictRef="bo:magneticMoment">-0.7359</scalar>
		<scalar dictRef="bo:ecDecay">0.052</scalar>
		<scalar dictRef="bo:ecDecayLikeliness" units="bo:percentage">100.0</scalar>
		<scalar dictRef="bo:atomicNumber">52</scalar>
	</isotope>
	<isotope id="Te123" number="123" elementType="Te">
		<scalar dictRef="bo:relativeAbundance">0.89</scalar>
		<scalar dictRef="bo:exactMass" errorValue="1.6E-6">122.90427</scalar>
		<scalar dictRef="bo:spin">1/2+</scalar>
		<scalar dictRef="bo:atomicNumber">52</scalar>
	</isotope>
	<isotope id="Te124" number="124" elementType="Te">
		<scalar dictRef="bo:relativeAbundance">4.74</scalar>
		<scalar dictRef="bo:exactMass" errorValue="1.6E-6">123.9028179</scalar>
		<scalar dictRef="bo:spin">0+</scalar>
		<scalar dictRef="bo:magneticMoment">-0.8871</scalar>
		<scalar dictRef="bo:atomicNumber">52</scalar>
	</isotope>
	<isotope id="Te125" number="125" elementType="Te">
		<scalar dictRef="bo:relativeAbundance">7.07</scalar>
		<scalar dictRef="bo:exactMass" errorValue="1.6E-6">124.9044307</scalar>
		<scalar dictRef="bo:spin">1/2+</scalar>
		<scalar dictRef="bo:atomicNumber">52</scalar>
	</isotope>
	<isotope id="Te126" number="126" elementType="Te">
		<scalar dictRef="bo:relativeAbundance">18.84</scalar>
		<scalar dictRef="bo:exactMass" errorValue="1.6E-6">125.9033117</scalar>
		<scalar dictRef="bo:spin">0+</scalar>
		<scalar dictRef="bo:betaminusDecay">0.697</scalar>
		<scalar dictRef="bo:betaminusDecayLikeliness" units="bo:percentage">100.0</scalar>
		<scalar dictRef="bo:atomicNumber">52</scalar>
	</isotope>
	<isotope id="Te127" number="127" elementType="Te">
		<scalar dictRef="bo:exactMass" errorValue="1.6E-6">126.9052263</scalar>
		<scalar dictRef="bo:spin">3/2+</scalar>
		<scalar dictRef="bo:halfLife" units="siUnits:s">33660</scalar>
		<scalar dictRef="bo:atomicNumber">52</scalar>
	</isotope>
	<isotope id="Te128" number="128" elementType="Te">
		<scalar dictRef="bo:relativeAbundance">31.74</scalar>
		<scalar dictRef="bo:exactMass" errorValue="1.9E-6">127.9044631</scalar>
		<scalar dictRef="bo:spin">0+</scalar>
		<scalar dictRef="bo:atomicNumber">52</scalar>
	</isotope>
	<isotope id="Te129" number="129" elementType="Te">
		<scalar dictRef="bo:exactMass" errorValue="1.9E-6">128.9065982</scalar>
		<scalar dictRef="bo:spin">3/2+</scalar>
		<scalar dictRef="bo:halfLife" units="siUnits:s">4176</scalar>
		<scalar dictRef="bo:atomicNumber">52</scalar>
	</isotope>
	<isotope id="Te130" number="130" elementType="Te">
		<scalar dictRef="bo:relativeAbundance">34.08</scalar>
		<scalar dictRef="bo:exactMass" errorValue="2.1E-6">129.9062244</scalar>
		<scalar dictRef="bo:spin">0+</scalar>
		<scalar dictRef="bo:atomicNumber">52</scalar>
	</isotope>
	<isotope id="Te131" number="131" elementType="Te">
		<scalar dictRef="bo:exactMass" errorValue="2.1E-6">130.9085239</scalar>
		<scalar dictRef="bo:halfLife" units="siUnits:s">1500</scalar>
		<scalar dictRef="bo:atomicNumber">52</scalar>
	</isotope>
	<isotope id="Te132" number="132" elementType="Te">
		<scalar dictRef="bo:exactMass" errorValue="7E-6">131.908553</scalar>
		<scalar dictRef="bo:halfLife" units="siUnits:s">276826</scalar>
		<scalar dictRef="bo:atomicNumber">52</scalar>
	</isotope>
	<isotope id="Te133" number="133" elementType="Te">
		<scalar dictRef="bo:exactMass" errorValue="26E-6">132.910955</scalar>
		<scalar dictRef="bo:halfLife" units="siUnits:s">750</scalar>
		<scalar dictRef="bo:atomicNumber">52</scalar>
	</isotope>
	<isotope id="Te134" number="134" elementType="Te">
		<scalar dictRef="bo:exactMass" errorValue="11E-6">133.911369</scalar>
		<scalar dictRef="bo:halfLife" units="siUnits:s">2508</scalar>
		<scalar dictRef="bo:atomicNumber">52</scalar>
	</isotope>
	<isotope id="Te135" number="135" elementType="Te">
		<scalar dictRef="bo:exactMass" errorValue="100E-6">134.91645</scalar>
		<scalar dictRef="bo:halfLife" units="siUnits:s">19</scalar>
		<scalar dictRef="bo:atomicNumber">52</scalar>
	</isotope>
	<isotope id="Te136" number="136" elementType="Te">
		<scalar dictRef="bo:exactMass" errorValue="50E-6">135.9201</scalar>
		<scalar dictRef="bo:halfLife" units="siUnits:s">17.5</scalar>
		<scalar dictRef="bo:atomicNumber">52</scalar>
	</isotope>
	<isotope id="Te137" number="137" elementType="Te">
		<scalar dictRef="bo:exactMass" errorValue="130E-6">136.92532</scalar>
		<scalar dictRef="bo:halfLife" units="siUnits:s">2.49</scalar>
		<scalar dictRef="bo:atomicNumber">52</scalar>
	</isotope>
	<isotope id="Te138" number="138" elementType="Te">
		<scalar dictRef="bo:exactMass" errorValue="220E-6">137.92922</scalar>
		<scalar dictRef="bo:halfLife" units="siUnits:s">1.4</scalar>
		<scalar dictRef="bo:atomicNumber">52</scalar>
	</isotope>
	<isotope id="Te139" number="139" elementType="Te">
		<scalar dictRef="bo:exactMass" errorValue="430E-6">138.93473</scalar>
		<scalar dictRef="bo:atomicNumber">52</scalar>
	</isotope>
	<isotope id="Te140" number="140" elementType="Te">
		<scalar dictRef="bo:exactMass" errorValue="320E-6">139.93885</scalar>
		<scalar dictRef="bo:atomicNumber">52</scalar>
	</isotope>
	<isotope id="Te141" number="141" elementType="Te">
		<scalar dictRef="bo:exactMass" errorValue="430E-6">140.94465</scalar>
		<scalar dictRef="bo:atomicNumber">52</scalar>
	</isotope>
	<isotope id="Te142" number="142" elementType="Te">
		<scalar dictRef="bo:exactMass" errorValue="640E-6">141.94908</scalar>
		<scalar dictRef="bo:atomicNumber">52</scalar>
	</isotope>
</isotopeList>
<isotopeList id="I">
	<isotope id="I108" number="108" elementType="I">
		<scalar dictRef="bo:exactMass" errorValue="390E-6">107.94348</scalar>
		<scalar dictRef="bo:halfLife" units="siUnits:s">0.036</scalar>
		<scalar dictRef="bo:atomicNumber">53</scalar>
	</isotope>
	<isotope id="I109" number="109" elementType="I">
		<scalar dictRef="bo:exactMass" errorValue="110E-6">108.93815</scalar>
		<scalar dictRef="bo:halfLife" units="siUnits:s">1e-04</scalar>
		<scalar dictRef="bo:atomicNumber">53</scalar>
	</isotope>
	<isotope id="I110" number="110" elementType="I">
		<scalar dictRef="bo:exactMass" errorValue="330E-6">109.93524</scalar>
		<scalar dictRef="bo:halfLife" units="siUnits:s">0.65</scalar>
		<scalar dictRef="bo:atomicNumber">53</scalar>
	</isotope>
	<isotope id="I111" number="111" elementType="I">
		<scalar dictRef="bo:exactMass" errorValue="320E-6">110.93028</scalar>
		<scalar dictRef="bo:halfLife" units="siUnits:s">2.5</scalar>
		<scalar dictRef="bo:atomicNumber">53</scalar>
	</isotope>
	<isotope id="I112" number="112" elementType="I">
		<scalar dictRef="bo:exactMass" errorValue="230E-6">111.92797</scalar>
		<scalar dictRef="bo:halfLife" units="siUnits:s">3.42</scalar>
		<scalar dictRef="bo:atomicNumber">53</scalar>
	</isotope>
	<isotope id="I113" number="113" elementType="I">
		<scalar dictRef="bo:exactMass" errorValue="60E-6">112.92364</scalar>
		<scalar dictRef="bo:halfLife" units="siUnits:s">6.6</scalar>
		<scalar dictRef="bo:atomicNumber">53</scalar>
	</isotope>
	<isotope id="I114" number="114" elementType="I">
		<scalar dictRef="bo:exactMass" errorValue="320E-6">113.92185</scalar>
		<scalar dictRef="bo:halfLife" units="siUnits:s">2.1</scalar>
		<scalar dictRef="bo:atomicNumber">53</scalar>
	</isotope>
	<isotope id="I115" number="115" elementType="I">
		<scalar dictRef="bo:exactMass" errorValue="30E-6">114.91805</scalar>
		<scalar dictRef="bo:halfLife" units="siUnits:s">78</scalar>
		<scalar dictRef="bo:atomicNumber">53</scalar>
	</isotope>
	<isotope id="I116" number="116" elementType="I">
		<scalar dictRef="bo:exactMass" errorValue="100E-6">115.91681</scalar>
		<scalar dictRef="bo:halfLife" units="siUnits:s">2.91</scalar>
		<scalar dictRef="bo:atomicNumber">53</scalar>
	</isotope>
	<isotope id="I117" number="117" elementType="I">
		<scalar dictRef="bo:exactMass" errorValue="30E-6">116.91365</scalar>
		<scalar dictRef="bo:halfLife" units="siUnits:s">133.2</scalar>
		<scalar dictRef="bo:atomicNumber">53</scalar>
	</isotope>
	<isotope id="I118" number="118" elementType="I">
		<scalar dictRef="bo:exactMass" errorValue="21E-6">117.913074</scalar>
		<scalar dictRef="bo:halfLife" units="siUnits:s">822</scalar>
		<scalar dictRef="bo:atomicNumber">53</scalar>
	</isotope>
	<isotope id="I119" number="119" elementType="I">
		<scalar dictRef="bo:exactMass" errorValue="30E-6">118.91007</scalar>
		<scalar dictRef="bo:halfLife" units="siUnits:s">1146</scalar>
		<scalar dictRef="bo:atomicNumber">53</scalar>
	</isotope>
	<isotope id="I120" number="120" elementType="I">
		<scalar dictRef="bo:exactMass" errorValue="19E-6">119.910048</scalar>
		<scalar dictRef="bo:halfLife" units="siUnits:s">4860</scalar>
		<scalar dictRef="bo:atomicNumber">53</scalar>
	</isotope>
	<isotope id="I121" number="121" elementType="I">
		<scalar dictRef="bo:exactMass" errorValue="11E-6">120.907367</scalar>
		<scalar dictRef="bo:halfLife" units="siUnits:s">7632</scalar>
		<scalar dictRef="bo:atomicNumber">53</scalar>
	</isotope>
	<isotope id="I122" number="122" elementType="I">
		<scalar dictRef="bo:exactMass" errorValue="6E-6">121.907589</scalar>
		<scalar dictRef="bo:halfLife" units="siUnits:s">217.8</scalar>
		<scalar dictRef="bo:atomicNumber">53</scalar>
	</isotope>
	<isotope id="I123" number="123" elementType="I">
		<scalar dictRef="bo:exactMass" errorValue="4E-6">122.905589</scalar>
		<scalar dictRef="bo:halfLife" units="siUnits:s">47772</scalar>
		<scalar dictRef="bo:atomicNumber">53</scalar>
	</isotope>
	<isotope id="I124" number="124" elementType="I">
		<scalar dictRef="bo:exactMass" errorValue="2.5E-6">123.9062099</scalar>
		<scalar dictRef="bo:halfLife" units="siUnits:s">360806</scalar>
		<scalar dictRef="bo:atomicNumber">53</scalar>
	</isotope>
	<isotope id="I125" number="125" elementType="I">
		<scalar dictRef="bo:exactMass" errorValue="1.6E-6">124.9046302</scalar>
		<scalar dictRef="bo:spin">5/2+</scalar>
		<scalar dictRef="bo:halfLife" units="siUnits:s">5.13285e+06</scalar>
		<scalar dictRef="bo:atomicNumber">53</scalar>
	</isotope>
	<isotope id="I126" number="126" elementType="I">
		<scalar dictRef="bo:exactMass" errorValue="4E-6">125.905624</scalar>
		<scalar dictRef="bo:spin">2-</scalar>
		<scalar dictRef="bo:halfLife" units="siUnits:s">1.1327e+06</scalar>
		<scalar dictRef="bo:atomicNumber">53</scalar>
	</isotope>
	<isotope id="I127" number="127" elementType="I">
		<scalar dictRef="bo:relativeAbundance">100</scalar>
		<scalar dictRef="bo:exactMass" errorValue="4E-6">126.904473</scalar>
		<scalar dictRef="bo:spin">5/2+</scalar>
		<scalar dictRef="bo:magneticMoment">+2.808</scalar>
		<scalar dictRef="bo:atomicNumber">53</scalar>
	</isotope>
	<isotope id="I128" number="128" elementType="I">
		<scalar dictRef="bo:exactMass" errorValue="4E-6">127.905809</scalar>
		<scalar dictRef="bo:spin">1+</scalar>
		<scalar dictRef="bo:halfLife" units="siUnits:s">1499.4</scalar>
		<scalar dictRef="bo:atomicNumber">53</scalar>
	</isotope>
	<isotope id="I129" number="129" elementType="I">
		<scalar dictRef="bo:exactMass" errorValue="3E-6">128.904988</scalar>
		<scalar dictRef="bo:magneticMoment">+2.617</scalar>
		<scalar dictRef="bo:halfLife" units="units:y">15700000</scalar>
		<scalar dictRef="bo:betaminusDecay">0.193</scalar>
		<scalar dictRef="bo:betaminusDecayLikeliness" units="bo:percentage">100.0</scalar>
		<scalar dictRef="bo:atomicNumber">53</scalar>
	</isotope>
	<isotope id="I130" number="130" elementType="I">
		<scalar dictRef="bo:exactMass" errorValue="3E-6">129.906674</scalar>
		<scalar dictRef="bo:halfLife" units="siUnits:s">44496</scalar>
		<scalar dictRef="bo:atomicNumber">53</scalar>
	</isotope>
	<isotope id="I131" number="131" elementType="I">
		<scalar dictRef="bo:exactMass" errorValue="1.2E-6">130.9061246</scalar>
		<scalar dictRef="bo:halfLife" units="siUnits:s">692988</scalar>
		<scalar dictRef="bo:atomicNumber">53</scalar>
	</isotope>
	<isotope id="I132" number="132" elementType="I">
		<scalar dictRef="bo:exactMass" errorValue="6E-6">131.907997</scalar>
		<scalar dictRef="bo:halfLife" units="siUnits:s">8262</scalar>
		<scalar dictRef="bo:atomicNumber">53</scalar>
	</isotope>
	<isotope id="I133" number="133" elementType="I">
		<scalar dictRef="bo:exactMass" errorValue="5E-6">132.907797</scalar>
		<scalar dictRef="bo:halfLife" units="siUnits:s">74880</scalar>
		<scalar dictRef="bo:atomicNumber">53</scalar>
	</isotope>
	<isotope id="I134" number="134" elementType="I">
		<scalar dictRef="bo:exactMass" errorValue="9E-6">133.909744</scalar>
		<scalar dictRef="bo:halfLife" units="siUnits:s">3150</scalar>
		<scalar dictRef="bo:atomicNumber">53</scalar>
	</isotope>
	<isotope id="I135" number="135" elementType="I">
		<scalar dictRef="bo:exactMass" errorValue="8E-6">134.910048</scalar>
		<scalar dictRef="bo:halfLife" units="siUnits:s">23652</scalar>
		<scalar dictRef="bo:atomicNumber">53</scalar>
	</isotope>
	<isotope id="I136" number="136" elementType="I">
		<scalar dictRef="bo:exactMass" errorValue="50E-6">135.91465</scalar>
		<scalar dictRef="bo:halfLife" units="siUnits:s">83.4</scalar>
		<scalar dictRef="bo:atomicNumber">53</scalar>
	</isotope>
	<isotope id="I137" number="137" elementType="I">
		<scalar dictRef="bo:exactMass" errorValue="30E-6">136.917871</scalar>
		<scalar dictRef="bo:halfLife" units="siUnits:s">24.5</scalar>
		<scalar dictRef="bo:atomicNumber">53</scalar>
	</isotope>
	<isotope id="I138" number="138" elementType="I">
		<scalar dictRef="bo:exactMass" errorValue="90E-6">137.92235</scalar>
		<scalar dictRef="bo:halfLife" units="siUnits:s">6.49</scalar>
		<scalar dictRef="bo:atomicNumber">53</scalar>
	</isotope>
	<isotope id="I139" number="139" elementType="I">
		<scalar dictRef="bo:exactMass" errorValue="30E-6">138.9261</scalar>
		<scalar dictRef="bo:halfLife" units="siUnits:s">2.29</scalar>
		<scalar dictRef="bo:atomicNumber">53</scalar>
	</isotope>
	<isotope id="I140" number="140" elementType="I">
		<scalar dictRef="bo:exactMass" errorValue="210E-6">139.931</scalar>
		<scalar dictRef="bo:halfLife" units="siUnits:s">0.86</scalar>
		<scalar dictRef="bo:atomicNumber">53</scalar>
	</isotope>
	<isotope id="I141" number="141" elementType="I">
		<scalar dictRef="bo:exactMass" errorValue="210E-6">140.93503</scalar>
		<scalar dictRef="bo:halfLife" units="siUnits:s">0.43</scalar>
		<scalar dictRef="bo:atomicNumber">53</scalar>
	</isotope>
	<isotope id="I142" number="142" elementType="I">
		<scalar dictRef="bo:exactMass" errorValue="430E-6">141.94018</scalar>
		<scalar dictRef="bo:atomicNumber">53</scalar>
	</isotope>
	<isotope id="I143" number="143" elementType="I">
		<scalar dictRef="bo:exactMass" errorValue="430E-6">142.94456</scalar>
		<scalar dictRef="bo:atomicNumber">53</scalar>
	</isotope>
	<isotope id="I144" number="144" elementType="I">
		<scalar dictRef="bo:exactMass" errorValue="540E-6">143.94999</scalar>
		<scalar dictRef="bo:atomicNumber">53</scalar>
	</isotope>
</isotopeList>
<isotopeList id="Xe">
	<isotope id="Xe110" number="110" elementType="Xe">
		<scalar dictRef="bo:exactMass" errorValue="140E-6">109.94428</scalar>
		<scalar dictRef="bo:halfLife" units="siUnits:s">6e-07</scalar>
		<scalar dictRef="bo:atomicNumber">54</scalar>
	</isotope>
	<isotope id="Xe111" number="111" elementType="Xe">
		<scalar dictRef="bo:exactMass" errorValue="330E-6">110.9416</scalar>
		<scalar dictRef="bo:halfLife" units="siUnits:s">0.74</scalar>
		<scalar dictRef="bo:atomicNumber">54</scalar>
	</isotope>
	<isotope id="Xe112" number="112" elementType="Xe">
		<scalar dictRef="bo:exactMass" errorValue="110E-6">111.93562</scalar>
		<scalar dictRef="bo:halfLife" units="siUnits:s">2.7</scalar>
		<scalar dictRef="bo:atomicNumber">54</scalar>
	</isotope>
	<isotope id="Xe113" number="113" elementType="Xe">
		<scalar dictRef="bo:exactMass" errorValue="90E-6">112.93334</scalar>
		<scalar dictRef="bo:halfLife" units="siUnits:s">2.74</scalar>
		<scalar dictRef="bo:atomicNumber">54</scalar>
	</isotope>
	<isotope id="Xe114" number="114" elementType="Xe">
		<scalar dictRef="bo:exactMass" errorValue="12E-6">113.92798</scalar>
		<scalar dictRef="bo:halfLife" units="siUnits:s">10</scalar>
		<scalar dictRef="bo:atomicNumber">54</scalar>
	</isotope>
	<isotope id="Xe115" number="115" elementType="Xe">
		<scalar dictRef="bo:exactMass" errorValue="13E-6">114.926294</scalar>
		<scalar dictRef="bo:halfLife" units="siUnits:s">18</scalar>
		<scalar dictRef="bo:atomicNumber">54</scalar>
	</isotope>
	<isotope id="Xe116" number="116" elementType="Xe">
		<scalar dictRef="bo:exactMass" errorValue="14E-6">115.921581</scalar>
		<scalar dictRef="bo:halfLife" units="siUnits:s">59</scalar>
		<scalar dictRef="bo:atomicNumber">54</scalar>
	</isotope>
	<isotope id="Xe117" number="117" elementType="Xe">
		<scalar dictRef="bo:exactMass" errorValue="11E-6">116.920359</scalar>
		<scalar dictRef="bo:halfLife" units="siUnits:s">61</scalar>
		<scalar dictRef="bo:atomicNumber">54</scalar>
	</isotope>
	<isotope id="Xe118" number="118" elementType="Xe">
		<scalar dictRef="bo:exactMass" errorValue="11E-6">117.916179</scalar>
		<scalar dictRef="bo:halfLife" units="siUnits:s">228</scalar>
		<scalar dictRef="bo:atomicNumber">54</scalar>
	</isotope>
	<isotope id="Xe119" number="119" elementType="Xe">
		<scalar dictRef="bo:exactMass" errorValue="11E-6">118.915411</scalar>
		<scalar dictRef="bo:halfLife" units="siUnits:s">348</scalar>
		<scalar dictRef="bo:atomicNumber">54</scalar>
	</isotope>
	<isotope id="Xe120" number="120" elementType="Xe">
		<scalar dictRef="bo:exactMass" errorValue="13E-6">119.911784</scalar>
		<scalar dictRef="bo:halfLife" units="siUnits:s">2400</scalar>
		<scalar dictRef="bo:atomicNumber">54</scalar>
	</isotope>
	<isotope id="Xe121" number="121" elementType="Xe">
		<scalar dictRef="bo:exactMass" errorValue="12E-6">120.911462</scalar>
		<scalar dictRef="bo:halfLife" units="siUnits:s">2406</scalar>
		<scalar dictRef="bo:atomicNumber">54</scalar>
	</isotope>
	<isotope id="Xe122" number="122" elementType="Xe">
		<scalar dictRef="bo:exactMass" errorValue="12E-6">121.908368</scalar>
		<scalar dictRef="bo:halfLife" units="siUnits:s">72360</scalar>
		<scalar dictRef="bo:atomicNumber">54</scalar>
	</isotope>
	<isotope id="Xe123" number="123" elementType="Xe">
		<scalar dictRef="bo:exactMass" errorValue="10E-6">122.908482</scalar>
		<scalar dictRef="bo:halfLife" units="siUnits:s">7488</scalar>
		<scalar dictRef="bo:atomicNumber">54</scalar>
	</isotope>
	<isotope id="Xe124" number="124" elementType="Xe">
		<scalar dictRef="bo:relativeAbundance">0.09</scalar>
		<scalar dictRef="bo:exactMass" errorValue="2E-6">123.905893</scalar>
		<scalar dictRef="bo:spin">0+</scalar>
		<scalar dictRef="bo:atomicNumber">54</scalar>
	</isotope>
	<isotope id="Xe125" number="125" elementType="Xe">
		<scalar dictRef="bo:exactMass" errorValue="2E-6">124.9063955</scalar>
		<scalar dictRef="bo:spin">1/2+</scalar>
		<scalar dictRef="bo:halfLife" units="siUnits:s">60840</scalar>
		<scalar dictRef="bo:ecDecay"></scalar>
		<scalar dictRef="bo:ecDecayLikeliness" units="bo:percentage">100.0</scalar>
		<scalar dictRef="bo:atomicNumber">54</scalar>
	</isotope>
	<isotope id="Xe126" number="126" elementType="Xe">
		<scalar dictRef="bo:relativeAbundance">0.09</scalar>
		<scalar dictRef="bo:exactMass" errorValue="7E-6">125.904274</scalar>
		<scalar dictRef="bo:spin">0+</scalar>
		<scalar dictRef="bo:atomicNumber">54</scalar>
	</isotope>
	<isotope id="Xe127" number="127" elementType="Xe">
		<scalar dictRef="bo:exactMass" errorValue="4E-6">126.905184</scalar>
		<scalar dictRef="bo:spin">1/2+</scalar>
		<scalar dictRef="bo:halfLife" units="siUnits:s">3.14496e+06</scalar>
		<scalar dictRef="bo:ecDecay">0.44</scalar>
		<scalar dictRef="bo:ecDecayLikeliness" units="bo:percentage">100.0</scalar>
		<scalar dictRef="bo:atomicNumber">54</scalar>
	</isotope>
	<isotope id="Xe128" number="128" elementType="Xe">
		<scalar dictRef="bo:relativeAbundance">1.92</scalar>
		<scalar dictRef="bo:exactMass" errorValue="1.5E-6">127.9035313</scalar>
		<scalar dictRef="bo:spin">0+</scalar>
		<scalar dictRef="bo:atomicNumber">54</scalar>
	</isotope>
	<isotope id="Xe129" number="129" elementType="Xe">
		<scalar dictRef="bo:relativeAbundance">26.44</scalar>
		<scalar dictRef="bo:exactMass" errorValue="0.8E-6">128.9047794</scalar>
		<scalar dictRef="bo:spin">1/2+</scalar>
		<scalar dictRef="bo:magneticMoment">-0.7768</scalar>
		<scalar dictRef="bo:atomicNumber">54</scalar>
	</isotope>
	<isotope id="Xe130" number="130" elementType="Xe">
		<scalar dictRef="bo:relativeAbundance">4.08</scalar>
		<scalar dictRef="bo:exactMass" errorValue="0.8E-6">129.903508</scalar>
		<scalar dictRef="bo:spin">0+</scalar>
		<scalar dictRef="bo:atomicNumber">54</scalar>
	</isotope>
	<isotope id="Xe131" number="131" elementType="Xe">
		<scalar dictRef="bo:relativeAbundance">21.18</scalar>
		<scalar dictRef="bo:exactMass" errorValue="1E-6">130.9050824</scalar>
		<scalar dictRef="bo:spin">3/2+</scalar>
		<scalar dictRef="bo:magneticMoment">+0.691861</scalar>
		<scalar dictRef="bo:atomicNumber">54</scalar>
	</isotope>
	<isotope id="Xe132" number="132" elementType="Xe">
		<scalar dictRef="bo:relativeAbundance">26.89</scalar>
		<scalar dictRef="bo:exactMass" errorValue="1E-6">131.9041535</scalar>
		<scalar dictRef="bo:spin">0+</scalar>
		<scalar dictRef="bo:atomicNumber">54</scalar>
	</isotope>
	<isotope id="Xe133" number="133" elementType="Xe">
		<scalar dictRef="bo:exactMass" errorValue="2.6E-6">132.9059107</scalar>
		<scalar dictRef="bo:spin">3/2+</scalar>
		<scalar dictRef="bo:halfLife" units="siUnits:s">452995</scalar>
		<scalar dictRef="bo:atomicNumber">54</scalar>
	</isotope>
	<isotope id="Xe134" number="134" elementType="Xe">
		<scalar dictRef="bo:relativeAbundance">10.44</scalar>
		<scalar dictRef="bo:exactMass" errorValue="0.9E-6">133.9053945</scalar>
		<scalar dictRef="bo:spin">0+</scalar>
		<scalar dictRef="bo:atomicNumber">54</scalar>
	</isotope>
	<isotope id="Xe135" number="135" elementType="Xe">
		<scalar dictRef="bo:exactMass" errorValue="5E-6">134.907227</scalar>
		<scalar dictRef="bo:spin">3/2+</scalar>
		<scalar dictRef="bo:halfLife" units="siUnits:s">32904</scalar>
		<scalar dictRef="bo:atomicNumber">54</scalar>
	</isotope>
	<isotope id="Xe136" number="136" elementType="Xe">
		<scalar dictRef="bo:relativeAbundance">8.87</scalar>
		<scalar dictRef="bo:exactMass" errorValue="8E-6">135.907219</scalar>
		<scalar dictRef="bo:spin">0+</scalar>
		<scalar dictRef="bo:atomicNumber">54</scalar>
	</isotope>
	<isotope id="Xe137" number="137" elementType="Xe">
		<scalar dictRef="bo:exactMass" errorValue="8E-6">136.911562</scalar>
		<scalar dictRef="bo:halfLife" units="siUnits:s">229.08</scalar>
		<scalar dictRef="bo:atomicNumber">54</scalar>
	</isotope>
	<isotope id="Xe138" number="138" elementType="Xe">
		<scalar dictRef="bo:exactMass" errorValue="50E-6">137.91395</scalar>
		<scalar dictRef="bo:halfLife" units="siUnits:s">844.8</scalar>
		<scalar dictRef="bo:atomicNumber">54</scalar>
	</isotope>
	<isotope id="Xe139" number="139" elementType="Xe">
		<scalar dictRef="bo:exactMass" errorValue="22E-6">138.918793</scalar>
		<scalar dictRef="bo:halfLife" units="siUnits:s">39.68</scalar>
		<scalar dictRef="bo:atomicNumber">54</scalar>
	</isotope>
	<isotope id="Xe140" number="140" elementType="Xe">
		<scalar dictRef="bo:exactMass" errorValue="70E-6">139.92164</scalar>
		<scalar dictRef="bo:halfLife" units="siUnits:s">13.6</scalar>
		<scalar dictRef="bo:atomicNumber">54</scalar>
	</isotope>
	<isotope id="Xe141" number="141" elementType="Xe">
		<scalar dictRef="bo:exactMass" errorValue="100E-6">140.92665</scalar>
		<scalar dictRef="bo:halfLife" units="siUnits:s">1.73</scalar>
		<scalar dictRef="bo:atomicNumber">54</scalar>
	</isotope>
	<isotope id="Xe142" number="142" elementType="Xe">
		<scalar dictRef="bo:exactMass" errorValue="110E-6">141.92971</scalar>
		<scalar dictRef="bo:halfLife" units="siUnits:s">1.22</scalar>
		<scalar dictRef="bo:atomicNumber">54</scalar>
	</isotope>
	<isotope id="Xe143" number="143" elementType="Xe">
		<scalar dictRef="bo:exactMass" errorValue="210E-6">142.93511</scalar>
		<scalar dictRef="bo:halfLife" units="siUnits:s">0.3</scalar>
		<scalar dictRef="bo:atomicNumber">54</scalar>
	</isotope>
	<isotope id="Xe144" number="144" elementType="Xe">
		<scalar dictRef="bo:exactMass" errorValue="320E-6">143.93851</scalar>
		<scalar dictRef="bo:halfLife" units="siUnits:s">1.15</scalar>
		<scalar dictRef="bo:atomicNumber">54</scalar>
	</isotope>
	<isotope id="Xe145" number="145" elementType="Xe">
		<scalar dictRef="bo:exactMass" errorValue="320E-6">144.94407</scalar>
		<scalar dictRef="bo:halfLife" units="siUnits:s">0.9</scalar>
		<scalar dictRef="bo:atomicNumber">54</scalar>
	</isotope>
	<isotope id="Xe146" number="146" elementType="Xe">
		<scalar dictRef="bo:exactMass" errorValue="430E-6">145.94775</scalar>
		<scalar dictRef="bo:atomicNumber">54</scalar>
	</isotope>
	<isotope id="Xe147" number="147" elementType="Xe">
		<scalar dictRef="bo:exactMass" errorValue="430E-6">146.95356</scalar>
		<scalar dictRef="bo:atomicNumber">54</scalar>
	</isotope>
</isotopeList>
<isotopeList id="Cs">
	<isotope id="Cs112" number="112" elementType="Cs">
		<scalar dictRef="bo:exactMass" errorValue="330E-6">111.9503</scalar>
		<scalar dictRef="bo:atomicNumber">55</scalar>
	</isotope>
	<isotope id="Cs113" number="113" elementType="Cs">
		<scalar dictRef="bo:exactMass" errorValue="110E-6">112.94449</scalar>
		<scalar dictRef="bo:halfLife" units="siUnits:s">1.7e-05</scalar>
		<scalar dictRef="bo:atomicNumber">55</scalar>
	</isotope>
	<isotope id="Cs114" number="114" elementType="Cs">
		<scalar dictRef="bo:exactMass" errorValue="330E-6">113.94145</scalar>
		<scalar dictRef="bo:halfLife" units="siUnits:s">0.57</scalar>
		<scalar dictRef="bo:atomicNumber">55</scalar>
	</isotope>
	<isotope id="Cs115" number="115" elementType="Cs">
		<scalar dictRef="bo:exactMass" errorValue="320E-6">114.93591</scalar>
		<scalar dictRef="bo:halfLife" units="siUnits:s">1.4</scalar>
		<scalar dictRef="bo:atomicNumber">55</scalar>
	</isotope>
	<isotope id="Cs116" number="116" elementType="Cs">
		<scalar dictRef="bo:exactMass" errorValue="110E-6">115.93337</scalar>
		<scalar dictRef="bo:halfLife" units="siUnits:s">3.84</scalar>
		<scalar dictRef="bo:atomicNumber">55</scalar>
	</isotope>
	<isotope id="Cs117" number="117" elementType="Cs">
		<scalar dictRef="bo:exactMass" errorValue="70E-6">116.92867</scalar>
		<scalar dictRef="bo:halfLife" units="siUnits:s">8.4</scalar>
		<scalar dictRef="bo:atomicNumber">55</scalar>
	</isotope>
	<isotope id="Cs118" number="118" elementType="Cs">
		<scalar dictRef="bo:exactMass" errorValue="14E-6">117.926559</scalar>
		<scalar dictRef="bo:halfLife" units="siUnits:s">14</scalar>
		<scalar dictRef="bo:atomicNumber">55</scalar>
	</isotope>
	<isotope id="Cs119" number="119" elementType="Cs">
		<scalar dictRef="bo:exactMass" errorValue="15E-6">118.922377</scalar>
		<scalar dictRef="bo:halfLife" units="siUnits:s">43</scalar>
		<scalar dictRef="bo:atomicNumber">55</scalar>
	</isotope>
	<isotope id="Cs120" number="120" elementType="Cs">
		<scalar dictRef="bo:exactMass" errorValue="11E-6">119.920677</scalar>
		<scalar dictRef="bo:halfLife" units="siUnits:s">64</scalar>
		<scalar dictRef="bo:atomicNumber">55</scalar>
	</isotope>
	<isotope id="Cs121" number="121" elementType="Cs">
		<scalar dictRef="bo:exactMass" errorValue="15E-6">120.917229</scalar>
		<scalar dictRef="bo:halfLife" units="siUnits:s">155</scalar>
		<scalar dictRef="bo:atomicNumber">55</scalar>
	</isotope>
	<isotope id="Cs122" number="122" elementType="Cs">
		<scalar dictRef="bo:exactMass" errorValue="30E-6">121.91611</scalar>
		<scalar dictRef="bo:halfLife" units="siUnits:s">21</scalar>
		<scalar dictRef="bo:atomicNumber">55</scalar>
	</isotope>
	<isotope id="Cs123" number="123" elementType="Cs">
		<scalar dictRef="bo:exactMass" errorValue="13E-6">122.912996</scalar>
		<scalar dictRef="bo:halfLife" units="siUnits:s">356.4</scalar>
		<scalar dictRef="bo:atomicNumber">55</scalar>
	</isotope>
	<isotope id="Cs124" number="124" elementType="Cs">
		<scalar dictRef="bo:exactMass" errorValue="9E-6">123.912258</scalar>
		<scalar dictRef="bo:halfLife" units="siUnits:s">30.8</scalar>
		<scalar dictRef="bo:atomicNumber">55</scalar>
	</isotope>
	<isotope id="Cs125" number="125" elementType="Cs">
		<scalar dictRef="bo:exactMass" errorValue="8E-6">124.909728</scalar>
		<scalar dictRef="bo:halfLife" units="siUnits:s">2700</scalar>
		<scalar dictRef="bo:atomicNumber">55</scalar>
	</isotope>
	<isotope id="Cs126" number="126" elementType="Cs">
		<scalar dictRef="bo:exactMass" errorValue="13E-6">125.909452</scalar>
		<scalar dictRef="bo:halfLife" units="siUnits:s">98.4</scalar>
		<scalar dictRef="bo:atomicNumber">55</scalar>
	</isotope>
	<isotope id="Cs127" number="127" elementType="Cs">
		<scalar dictRef="bo:exactMass" errorValue="6E-6">126.907418</scalar>
		<scalar dictRef="bo:halfLife" units="siUnits:s">22500</scalar>
		<scalar dictRef="bo:atomicNumber">55</scalar>
	</isotope>
	<isotope id="Cs128" number="128" elementType="Cs">
		<scalar dictRef="bo:exactMass" errorValue="6E-6">127.907749</scalar>
		<scalar dictRef="bo:halfLife" units="siUnits:s">219.6</scalar>
		<scalar dictRef="bo:atomicNumber">55</scalar>
	</isotope>
	<isotope id="Cs129" number="129" elementType="Cs">
		<scalar dictRef="bo:exactMass" errorValue="5E-6">128.906064</scalar>
		<scalar dictRef="bo:halfLife" units="siUnits:s">115416</scalar>
		<scalar dictRef="bo:atomicNumber">55</scalar>
	</isotope>
	<isotope id="Cs130" number="130" elementType="Cs">
		<scalar dictRef="bo:exactMass" errorValue="9E-6">129.906709</scalar>
		<scalar dictRef="bo:halfLife" units="siUnits:s">1752.6</scalar>
		<scalar dictRef="bo:atomicNumber">55</scalar>
	</isotope>
	<isotope id="Cs131" number="131" elementType="Cs">
		<scalar dictRef="bo:exactMass" errorValue="5E-6">130.905464</scalar>
		<scalar dictRef="bo:halfLife" units="siUnits:s">837130</scalar>
		<scalar dictRef="bo:atomicNumber">55</scalar>
	</isotope>
	<isotope id="Cs132" number="132" elementType="Cs">
		<scalar dictRef="bo:exactMass" errorValue="2E-6">131.9064343</scalar>
		<scalar dictRef="bo:halfLife" units="siUnits:s">559786</scalar>
		<scalar dictRef="bo:atomicNumber">55</scalar>
	</isotope>
	<isotope id="Cs133" number="133" elementType="Cs">
		<scalar dictRef="bo:relativeAbundance">100</scalar>
		<scalar dictRef="bo:exactMass" errorValue="0.024E-6">132.9054519</scalar>
		<scalar dictRef="bo:spin">7/2+</scalar>
		<scalar dictRef="bo:magneticMoment">+2.579</scalar>
		<scalar dictRef="bo:atomicNumber">55</scalar>
	</isotope>
	<isotope id="Cs134" number="134" elementType="Cs">
		<scalar dictRef="bo:exactMass" errorValue="0.028E-6">133.9067185</scalar>
		<scalar dictRef="bo:spin">4+</scalar>
		<scalar dictRef="bo:halfLife" units="siUnits:s">6.51155e+07</scalar>
		<scalar dictRef="bo:atomicNumber">55</scalar>
	</isotope>
	<isotope id="Cs135" number="135" elementType="Cs">
		<scalar dictRef="bo:exactMass" errorValue="1.1E-6">134.905977</scalar>
		<scalar dictRef="bo:spin">7/2+</scalar>
		<scalar dictRef="bo:magneticMoment">+2.729</scalar>
		<scalar dictRef="bo:halfLife" units="units:y">2300000</scalar>
		<scalar dictRef="bo:betaminusDecay">2.05</scalar>
		<scalar dictRef="bo:betaminusDecayLikeliness" units="bo:percentage">100.0</scalar>
		<scalar dictRef="bo:atomicNumber">55</scalar>
	</isotope>
	<isotope id="Cs136" number="136" elementType="Cs">
		<scalar dictRef="bo:exactMass" errorValue="2E-6">135.9073116</scalar>
		<scalar dictRef="bo:halfLife" units="siUnits:s">1.13702e+06</scalar>
		<scalar dictRef="bo:atomicNumber">55</scalar>
	</isotope>
	<isotope id="Cs137" number="137" elementType="Cs">
		<scalar dictRef="bo:exactMass" errorValue="0.5E-6">136.9070895</scalar>
		<scalar dictRef="bo:halfLife" units="siUnits:s">9.48288e+08</scalar>
		<scalar dictRef="bo:atomicNumber">55</scalar>
	</isotope>
	<isotope id="Cs138" number="138" elementType="Cs">
		<scalar dictRef="bo:exactMass" errorValue="10E-6">137.911017</scalar>
		<scalar dictRef="bo:halfLife" units="siUnits:s">2004.6</scalar>
		<scalar dictRef="bo:atomicNumber">55</scalar>
	</isotope>
	<isotope id="Cs139" number="139" elementType="Cs">
		<scalar dictRef="bo:exactMass" errorValue="3E-6">138.913364</scalar>
		<scalar dictRef="bo:halfLife" units="siUnits:s">556.2</scalar>
		<scalar dictRef="bo:atomicNumber">55</scalar>
	</isotope>
	<isotope id="Cs140" number="140" elementType="Cs">
		<scalar dictRef="bo:exactMass" errorValue="9E-6">139.917282</scalar>
		<scalar dictRef="bo:halfLife" units="siUnits:s">63.7</scalar>
		<scalar dictRef="bo:atomicNumber">55</scalar>
	</isotope>
	<isotope id="Cs141" number="141" elementType="Cs">
		<scalar dictRef="bo:exactMass" errorValue="11E-6">140.920046</scalar>
		<scalar dictRef="bo:halfLife" units="siUnits:s">24.94</scalar>
		<scalar dictRef="bo:atomicNumber">55</scalar>
	</isotope>
	<isotope id="Cs142" number="142" elementType="Cs">
		<scalar dictRef="bo:exactMass" errorValue="11E-6">141.924299</scalar>
		<scalar dictRef="bo:halfLife" units="siUnits:s">1.7</scalar>
		<scalar dictRef="bo:atomicNumber">55</scalar>
	</isotope>
	<isotope id="Cs143" number="143" elementType="Cs">
		<scalar dictRef="bo:exactMass" errorValue="25E-6">142.927352</scalar>
		<scalar dictRef="bo:halfLife" units="siUnits:s">1.78</scalar>
		<scalar dictRef="bo:atomicNumber">55</scalar>
	</isotope>
	<isotope id="Cs144" number="144" elementType="Cs">
		<scalar dictRef="bo:exactMass" errorValue="28E-6">143.932077</scalar>
		<scalar dictRef="bo:halfLife" units="siUnits:s">1.01</scalar>
		<scalar dictRef="bo:atomicNumber">55</scalar>
	</isotope>
	<isotope id="Cs145" number="145" elementType="Cs">
		<scalar dictRef="bo:exactMass" errorValue="12E-6">144.935526</scalar>
		<scalar dictRef="bo:halfLife" units="siUnits:s">0.594</scalar>
		<scalar dictRef="bo:atomicNumber">55</scalar>
	</isotope>
	<isotope id="Cs146" number="146" elementType="Cs">
		<scalar dictRef="bo:exactMass" errorValue="80E-6">145.94029</scalar>
		<scalar dictRef="bo:halfLife" units="siUnits:s">0.321</scalar>
		<scalar dictRef="bo:atomicNumber">55</scalar>
	</isotope>
	<isotope id="Cs147" number="147" elementType="Cs">
		<scalar dictRef="bo:exactMass" errorValue="60E-6">146.94416</scalar>
		<scalar dictRef="bo:halfLife" units="siUnits:s">0.225</scalar>
		<scalar dictRef="bo:atomicNumber">55</scalar>
	</isotope>
	<isotope id="Cs148" number="148" elementType="Cs">
		<scalar dictRef="bo:exactMass" errorValue="620E-6">147.94922</scalar>
		<scalar dictRef="bo:halfLife" units="siUnits:s">0.158</scalar>
		<scalar dictRef="bo:atomicNumber">55</scalar>
	</isotope>
	<isotope id="Cs149" number="149" elementType="Cs">
		<scalar dictRef="bo:exactMass" errorValue="210E-6">148.95293</scalar>
		<scalar dictRef="bo:atomicNumber">55</scalar>
	</isotope>
	<isotope id="Cs150" number="150" elementType="Cs">
		<scalar dictRef="bo:exactMass" errorValue="320E-6">149.95817</scalar>
		<scalar dictRef="bo:atomicNumber">55</scalar>
	</isotope>
	<isotope id="Cs151" number="151" elementType="Cs">
		<scalar dictRef="bo:exactMass" errorValue="540E-6">150.96219</scalar>
		<scalar dictRef="bo:atomicNumber">55</scalar>
	</isotope>
</isotopeList>
<isotopeList id="Ba">
	<isotope id="Ba114" number="114" elementType="Ba">
		<scalar dictRef="bo:exactMass" errorValue="150E-6">113.95068</scalar>
		<scalar dictRef="bo:halfLife" units="siUnits:s">0.43</scalar>
		<scalar dictRef="bo:atomicNumber">56</scalar>
	</isotope>
	<isotope id="Ba115" number="115" elementType="Ba">
		<scalar dictRef="bo:exactMass" errorValue="640E-6">114.94737</scalar>
		<scalar dictRef="bo:halfLife" units="siUnits:s">0.4</scalar>
		<scalar dictRef="bo:atomicNumber">56</scalar>
	</isotope>
	<isotope id="Ba116" number="116" elementType="Ba">
		<scalar dictRef="bo:exactMass" errorValue="430E-6">115.94138</scalar>
		<scalar dictRef="bo:halfLife" units="siUnits:s">0.3</scalar>
		<scalar dictRef="bo:atomicNumber">56</scalar>
	</isotope>
	<isotope id="Ba117" number="117" elementType="Ba">
		<scalar dictRef="bo:exactMass" errorValue="320E-6">116.9385</scalar>
		<scalar dictRef="bo:halfLife" units="siUnits:s">1.75</scalar>
		<scalar dictRef="bo:atomicNumber">56</scalar>
	</isotope>
	<isotope id="Ba118" number="118" elementType="Ba">
		<scalar dictRef="bo:exactMass" errorValue="210E-6">117.93304</scalar>
		<scalar dictRef="bo:halfLife" units="siUnits:s">5.5</scalar>
		<scalar dictRef="bo:atomicNumber">56</scalar>
	</isotope>
	<isotope id="Ba119" number="119" elementType="Ba">
		<scalar dictRef="bo:exactMass" errorValue="210E-6">118.93066</scalar>
		<scalar dictRef="bo:halfLife" units="siUnits:s">5.4</scalar>
		<scalar dictRef="bo:atomicNumber">56</scalar>
	</isotope>
	<isotope id="Ba120" number="120" elementType="Ba">
		<scalar dictRef="bo:exactMass" errorValue="320E-6">119.92604</scalar>
		<scalar dictRef="bo:halfLife" units="siUnits:s">32</scalar>
		<scalar dictRef="bo:atomicNumber">56</scalar>
	</isotope>
	<isotope id="Ba121" number="121" elementType="Ba">
		<scalar dictRef="bo:exactMass" errorValue="150E-6">120.92405</scalar>
		<scalar dictRef="bo:halfLife" units="siUnits:s">29.7</scalar>
		<scalar dictRef="bo:atomicNumber">56</scalar>
	</isotope>
	<isotope id="Ba122" number="122" elementType="Ba">
		<scalar dictRef="bo:exactMass" errorValue="30E-6">121.9199</scalar>
		<scalar dictRef="bo:halfLife" units="siUnits:s">117</scalar>
		<scalar dictRef="bo:atomicNumber">56</scalar>
	</isotope>
	<isotope id="Ba123" number="123" elementType="Ba">
		<scalar dictRef="bo:exactMass" errorValue="13E-6">122.918781</scalar>
		<scalar dictRef="bo:halfLife" units="siUnits:s">162</scalar>
		<scalar dictRef="bo:atomicNumber">56</scalar>
	</isotope>
	<isotope id="Ba124" number="124" elementType="Ba">
		<scalar dictRef="bo:exactMass" errorValue="13E-6">123.915094</scalar>
		<scalar dictRef="bo:halfLife" units="siUnits:s">660</scalar>
		<scalar dictRef="bo:atomicNumber">56</scalar>
	</isotope>
	<isotope id="Ba125" number="125" elementType="Ba">
		<scalar dictRef="bo:exactMass" errorValue="12E-6">124.914473</scalar>
		<scalar dictRef="bo:halfLife" units="siUnits:s">210</scalar>
		<scalar dictRef="bo:atomicNumber">56</scalar>
	</isotope>
	<isotope id="Ba126" number="126" elementType="Ba">
		<scalar dictRef="bo:exactMass" errorValue="13E-6">125.91125</scalar>
		<scalar dictRef="bo:halfLife" units="siUnits:s">6000</scalar>
		<scalar dictRef="bo:atomicNumber">56</scalar>
	</isotope>
	<isotope id="Ba127" number="127" elementType="Ba">
		<scalar dictRef="bo:exactMass" errorValue="12E-6">126.911094</scalar>
		<scalar dictRef="bo:halfLife" units="siUnits:s">762</scalar>
		<scalar dictRef="bo:atomicNumber">56</scalar>
	</isotope>
	<isotope id="Ba128" number="128" elementType="Ba">
		<scalar dictRef="bo:exactMass" errorValue="11E-6">127.908318</scalar>
		<scalar dictRef="bo:halfLife" units="siUnits:s">209952</scalar>
		<scalar dictRef="bo:atomicNumber">56</scalar>
	</isotope>
	<isotope id="Ba129" number="129" elementType="Ba">
		<scalar dictRef="bo:exactMass" errorValue="12E-6">128.908679</scalar>
		<scalar dictRef="bo:halfLife" units="siUnits:s">8028</scalar>
		<scalar dictRef="bo:atomicNumber">56</scalar>
	</isotope>
	<isotope id="Ba130" number="130" elementType="Ba">
		<scalar dictRef="bo:relativeAbundance">0.106</scalar>
		<scalar dictRef="bo:exactMass" errorValue="3E-6">129.9063208</scalar>
		<scalar dictRef="bo:spin">0+</scalar>
		<scalar dictRef="bo:atomicNumber">56</scalar>
	</isotope>
	<isotope id="Ba131" number="131" elementType="Ba">
		<scalar dictRef="bo:exactMass" errorValue="3E-6">130.906941</scalar>
		<scalar dictRef="bo:spin">1/2+</scalar>
		<scalar dictRef="bo:halfLife" units="siUnits:s">993600</scalar>
		<scalar dictRef="bo:ecDecay">1.16</scalar>
		<scalar dictRef="bo:ecDecayLikeliness" units="bo:percentage">100.0</scalar>
		<scalar dictRef="bo:atomicNumber">56</scalar>
	</isotope>
	<isotope id="Ba132" number="132" elementType="Ba">
		<scalar dictRef="bo:relativeAbundance">0.101</scalar>
		<scalar dictRef="bo:exactMass" errorValue="1.1E-6">131.9050613</scalar>
		<scalar dictRef="bo:spin">0+</scalar>
		<scalar dictRef="bo:atomicNumber">56</scalar>
	</isotope>
	<isotope id="Ba133" number="133" elementType="Ba">
		<scalar dictRef="bo:exactMass" errorValue="1.1E-6">132.9060075</scalar>
		<scalar dictRef="bo:spin">1/2+</scalar>
		<scalar dictRef="bo:halfLife" units="siUnits:s">3.31443e+08</scalar>
		<scalar dictRef="bo:atomicNumber">56</scalar>
	</isotope>
	<isotope id="Ba134" number="134" elementType="Ba">
		<scalar dictRef="bo:relativeAbundance">2.417</scalar>
		<scalar dictRef="bo:exactMass" errorValue="0.4E-6">133.9045084</scalar>
		<scalar dictRef="bo:spin">0+</scalar>
		<scalar dictRef="bo:atomicNumber">56</scalar>
	</isotope>
	<isotope id="Ba135" number="135" elementType="Ba">
		<scalar dictRef="bo:relativeAbundance">6.592</scalar>
		<scalar dictRef="bo:exactMass" errorValue="0.4E-6">134.9056886</scalar>
		<scalar dictRef="bo:spin">3/2+</scalar>
		<scalar dictRef="bo:magneticMoment">+0.8365</scalar>
		<scalar dictRef="bo:atomicNumber">56</scalar>
	</isotope>
	<isotope id="Ba136" number="136" elementType="Ba">
		<scalar dictRef="bo:relativeAbundance">7.854</scalar>
		<scalar dictRef="bo:exactMass" errorValue="0.4E-6">135.9045759</scalar>
		<scalar dictRef="bo:spin">0+</scalar>
		<scalar dictRef="bo:atomicNumber">56</scalar>
	</isotope>
	<isotope id="Ba137" number="137" elementType="Ba">
		<scalar dictRef="bo:relativeAbundance">11.232</scalar>
		<scalar dictRef="bo:exactMass" errorValue="0.5E-6">136.9058274</scalar>
		<scalar dictRef="bo:spin">3/2+</scalar>
		<scalar dictRef="bo:magneticMoment">+0.9357</scalar>
		<scalar dictRef="bo:atomicNumber">56</scalar>
	</isotope>
	<isotope id="Ba138" number="138" elementType="Ba">
		<scalar dictRef="bo:relativeAbundance">71.698</scalar>
		<scalar dictRef="bo:exactMass" errorValue="0.5E-6">137.9052472</scalar>
		<scalar dictRef="bo:spin">0+</scalar>
		<scalar dictRef="bo:atomicNumber">56</scalar>
	</isotope>
	<isotope id="Ba139" number="139" elementType="Ba">
		<scalar dictRef="bo:exactMass" errorValue="0.5E-6">138.9088413</scalar>
		<scalar dictRef="bo:halfLife" units="siUnits:s">4983.6</scalar>
		<scalar dictRef="bo:atomicNumber">56</scalar>
	</isotope>
	<isotope id="Ba140" number="140" elementType="Ba">
		<scalar dictRef="bo:exactMass" errorValue="9E-6">139.910605</scalar>
		<scalar dictRef="bo:halfLife" units="siUnits:s">1.10177e+06</scalar>
		<scalar dictRef="bo:atomicNumber">56</scalar>
	</isotope>
	<isotope id="Ba141" number="141" elementType="Ba">
		<scalar dictRef="bo:exactMass" errorValue="9E-6">140.914411</scalar>
		<scalar dictRef="bo:halfLife" units="siUnits:s">1096.2</scalar>
		<scalar dictRef="bo:atomicNumber">56</scalar>
	</isotope>
	<isotope id="Ba142" number="142" elementType="Ba">
		<scalar dictRef="bo:exactMass" errorValue="7E-6">141.916453</scalar>
		<scalar dictRef="bo:halfLife" units="siUnits:s">636</scalar>
		<scalar dictRef="bo:atomicNumber">56</scalar>
	</isotope>
	<isotope id="Ba143" number="143" elementType="Ba">
		<scalar dictRef="bo:exactMass" errorValue="14E-6">142.920627</scalar>
		<scalar dictRef="bo:halfLife" units="siUnits:s">14.33</scalar>
		<scalar dictRef="bo:atomicNumber">56</scalar>
	</isotope>
	<isotope id="Ba144" number="144" elementType="Ba">
		<scalar dictRef="bo:exactMass" errorValue="14E-6">143.922953</scalar>
		<scalar dictRef="bo:halfLife" units="siUnits:s">11.5</scalar>
		<scalar dictRef="bo:atomicNumber">56</scalar>
	</isotope>
	<isotope id="Ba145" number="145" elementType="Ba">
		<scalar dictRef="bo:exactMass" errorValue="80E-6">144.92763</scalar>
		<scalar dictRef="bo:halfLife" units="siUnits:s">4.31</scalar>
		<scalar dictRef="bo:atomicNumber">56</scalar>
	</isotope>
	<isotope id="Ba146" number="146" elementType="Ba">
		<scalar dictRef="bo:exactMass" errorValue="80E-6">145.93022</scalar>
		<scalar dictRef="bo:halfLife" units="siUnits:s">2.22</scalar>
		<scalar dictRef="bo:atomicNumber">56</scalar>
	</isotope>
	<isotope id="Ba147" number="147" elementType="Ba">
		<scalar dictRef="bo:exactMass" errorValue="220E-6">146.93495</scalar>
		<scalar dictRef="bo:halfLife" units="siUnits:s">0.893</scalar>
		<scalar dictRef="bo:atomicNumber">56</scalar>
	</isotope>
	<isotope id="Ba148" number="148" elementType="Ba">
		<scalar dictRef="bo:exactMass" errorValue="90E-6">147.93772</scalar>
		<scalar dictRef="bo:halfLife" units="siUnits:s">0.607</scalar>
		<scalar dictRef="bo:atomicNumber">56</scalar>
	</isotope>
	<isotope id="Ba149" number="149" elementType="Ba">
		<scalar dictRef="bo:exactMass" errorValue="210E-6">148.94258</scalar>
		<scalar dictRef="bo:halfLife" units="siUnits:s">0.344</scalar>
		<scalar dictRef="bo:atomicNumber">56</scalar>
	</isotope>
	<isotope id="Ba150" number="150" elementType="Ba">
		<scalar dictRef="bo:exactMass" errorValue="430E-6">149.94568</scalar>
		<scalar dictRef="bo:halfLife" units="siUnits:s">0.3</scalar>
		<scalar dictRef="bo:atomicNumber">56</scalar>
	</isotope>
	<isotope id="Ba151" number="151" elementType="Ba">
		<scalar dictRef="bo:exactMass" errorValue="430E-6">150.95081</scalar>
		<scalar dictRef="bo:atomicNumber">56</scalar>
	</isotope>
	<isotope id="Ba152" number="152" elementType="Ba">
		<scalar dictRef="bo:exactMass" errorValue="540E-6">151.95427</scalar>
		<scalar dictRef="bo:atomicNumber">56</scalar>
	</isotope>
	<isotope id="Ba153" number="153" elementType="Ba">
		<scalar dictRef="bo:exactMass" errorValue="860E-6">152.95961</scalar>
		<scalar dictRef="bo:atomicNumber">56</scalar>
	</isotope>
</isotopeList>
<isotopeList id="La">
	<isotope id="La117" number="117" elementType="La">
		<scalar dictRef="bo:exactMass" errorValue="430E-6">116.95007</scalar>
		<scalar dictRef="bo:atomicNumber">57</scalar>
	</isotope>
	<isotope id="La118" number="118" elementType="La">
		<scalar dictRef="bo:exactMass" errorValue="320E-6">117.94673</scalar>
		<scalar dictRef="bo:atomicNumber">57</scalar>
	</isotope>
	<isotope id="La119" number="119" elementType="La">
		<scalar dictRef="bo:exactMass" errorValue="430E-6">118.94099</scalar>
		<scalar dictRef="bo:atomicNumber">57</scalar>
	</isotope>
	<isotope id="La120" number="120" elementType="La">
		<scalar dictRef="bo:exactMass" errorValue="540E-6">119.93807</scalar>
		<scalar dictRef="bo:halfLife" units="siUnits:s">2.8</scalar>
		<scalar dictRef="bo:atomicNumber">57</scalar>
	</isotope>
	<isotope id="La121" number="121" elementType="La">
		<scalar dictRef="bo:exactMass" errorValue="540E-6">120.93301</scalar>
		<scalar dictRef="bo:halfLife" units="siUnits:s">5.3</scalar>
		<scalar dictRef="bo:atomicNumber">57</scalar>
	</isotope>
	<isotope id="La122" number="122" elementType="La">
		<scalar dictRef="bo:exactMass" errorValue="320E-6">121.93071</scalar>
		<scalar dictRef="bo:halfLife" units="siUnits:s">8.7</scalar>
		<scalar dictRef="bo:atomicNumber">57</scalar>
	</isotope>
	<isotope id="La123" number="123" elementType="La">
		<scalar dictRef="bo:exactMass" errorValue="210E-6">122.92624</scalar>
		<scalar dictRef="bo:halfLife" units="siUnits:s">17</scalar>
		<scalar dictRef="bo:atomicNumber">57</scalar>
	</isotope>
	<isotope id="La124" number="124" elementType="La">
		<scalar dictRef="bo:exactMass" errorValue="60E-6">123.92457</scalar>
		<scalar dictRef="bo:halfLife" units="siUnits:s">29</scalar>
		<scalar dictRef="bo:atomicNumber">57</scalar>
	</isotope>
	<isotope id="La125" number="125" elementType="La">
		<scalar dictRef="bo:exactMass" errorValue="28E-6">124.920816</scalar>
		<scalar dictRef="bo:halfLife" units="siUnits:s">76</scalar>
		<scalar dictRef="bo:atomicNumber">57</scalar>
	</isotope>
	<isotope id="La126" number="126" elementType="La">
		<scalar dictRef="bo:exactMass" errorValue="100E-6">125.91951</scalar>
		<scalar dictRef="bo:halfLife" units="siUnits:s">54</scalar>
		<scalar dictRef="bo:atomicNumber">57</scalar>
	</isotope>
	<isotope id="La127" number="127" elementType="La">
		<scalar dictRef="bo:exactMass" errorValue="28E-6">126.916375</scalar>
		<scalar dictRef="bo:halfLife" units="siUnits:s">306</scalar>
		<scalar dictRef="bo:atomicNumber">57</scalar>
	</isotope>
	<isotope id="La128" number="128" elementType="La">
		<scalar dictRef="bo:exactMass" errorValue="60E-6">127.91559</scalar>
		<scalar dictRef="bo:halfLife" units="siUnits:s">300</scalar>
		<scalar dictRef="bo:atomicNumber">57</scalar>
	</isotope>
	<isotope id="La129" number="129" elementType="La">
		<scalar dictRef="bo:exactMass" errorValue="22E-6">128.912693</scalar>
		<scalar dictRef="bo:halfLife" units="siUnits:s">696</scalar>
		<scalar dictRef="bo:atomicNumber">57</scalar>
	</isotope>
	<isotope id="La130" number="130" elementType="La">
		<scalar dictRef="bo:exactMass" errorValue="28E-6">129.912369</scalar>
		<scalar dictRef="bo:halfLife" units="siUnits:s">522</scalar>
		<scalar dictRef="bo:atomicNumber">57</scalar>
	</isotope>
	<isotope id="La131" number="131" elementType="La">
		<scalar dictRef="bo:exactMass" errorValue="30E-6">130.91007</scalar>
		<scalar dictRef="bo:halfLife" units="siUnits:s">3540</scalar>
		<scalar dictRef="bo:atomicNumber">57</scalar>
	</isotope>
	<isotope id="La132" number="132" elementType="La">
		<scalar dictRef="bo:exactMass" errorValue="40E-6">131.9101</scalar>
		<scalar dictRef="bo:halfLife" units="siUnits:s">17280</scalar>
		<scalar dictRef="bo:atomicNumber">57</scalar>
	</isotope>
	<isotope id="La133" number="133" elementType="La">
		<scalar dictRef="bo:exactMass" errorValue="30E-6">132.90822</scalar>
		<scalar dictRef="bo:halfLife" units="siUnits:s">14083.2</scalar>
		<scalar dictRef="bo:atomicNumber">57</scalar>
	</isotope>
	<isotope id="La134" number="134" elementType="La">
		<scalar dictRef="bo:exactMass" errorValue="21E-6">133.908514</scalar>
		<scalar dictRef="bo:halfLife" units="siUnits:s">387</scalar>
		<scalar dictRef="bo:atomicNumber">57</scalar>
	</isotope>
	<isotope id="La135" number="135" elementType="La">
		<scalar dictRef="bo:exactMass" errorValue="11E-6">134.906977</scalar>
		<scalar dictRef="bo:halfLife" units="siUnits:s">70200</scalar>
		<scalar dictRef="bo:atomicNumber">57</scalar>
	</isotope>
	<isotope id="La136" number="136" elementType="La">
		<scalar dictRef="bo:exactMass" errorValue="60E-6">135.90764</scalar>
		<scalar dictRef="bo:halfLife" units="siUnits:s">592.2</scalar>
		<scalar dictRef="bo:atomicNumber">57</scalar>
	</isotope>
	<isotope id="La137" number="137" elementType="La">
		<scalar dictRef="bo:exactMass" errorValue="14E-6">136.906494</scalar>
		<scalar dictRef="bo:atomicNumber">57</scalar>
	</isotope>
	<isotope id="La138" number="138" elementType="La">
		<scalar dictRef="bo:relativeAbundance">0.090</scalar>
		<scalar dictRef="bo:exactMass" errorValue="4E-6">137.907112</scalar>
		<scalar dictRef="bo:spin">5-</scalar>
		<scalar dictRef="bo:magneticMoment">+3.707</scalar>
		<scalar dictRef="bo:halfLife" units="units:y">105000000000</scalar>
		<scalar dictRef="bo:betaminusDecay">1.04</scalar>
		<scalar dictRef="bo:betaminusDecayLikeliness" units="bo:percentage">33.6</scalar>
		<scalar dictRef="bo:ecDecay">1.75</scalar>
		<scalar dictRef="bo:ecDecayLikeliness" units="bo:percentage">66.4</scalar>
		<scalar dictRef="bo:atomicNumber">57</scalar>
	</isotope>
	<isotope id="La139" number="139" elementType="La">
		<scalar dictRef="bo:relativeAbundance">99.910</scalar>
		<scalar dictRef="bo:exactMass" errorValue="2.6E-6">138.9063533</scalar>
		<scalar dictRef="bo:spin">7/2+</scalar>
		<scalar dictRef="bo:magneticMoment">+2.778</scalar>
		<scalar dictRef="bo:atomicNumber">57</scalar>
	</isotope>
	<isotope id="La140" number="140" elementType="La">
		<scalar dictRef="bo:exactMass" errorValue="2.6E-6">139.9094776</scalar>
		<scalar dictRef="bo:spin">3-</scalar>
		<scalar dictRef="bo:magneticMoment">+0.73</scalar>
		<scalar dictRef="bo:halfLife" units="siUnits:s">144988</scalar>
		<scalar dictRef="bo:betaminusDecay">3.761</scalar>
		<scalar dictRef="bo:betaminusDecayLikeliness" units="bo:percentage">100.0</scalar>
		<scalar dictRef="bo:atomicNumber">57</scalar>
	</isotope>
	<isotope id="La141" number="141" elementType="La">
		<scalar dictRef="bo:exactMass" errorValue="5E-6">140.910962</scalar>
		<scalar dictRef="bo:halfLife" units="siUnits:s">14112</scalar>
		<scalar dictRef="bo:atomicNumber">57</scalar>
	</isotope>
	<isotope id="La142" number="142" elementType="La">
		<scalar dictRef="bo:exactMass" errorValue="6E-6">141.914079</scalar>
		<scalar dictRef="bo:halfLife" units="siUnits:s">5466</scalar>
		<scalar dictRef="bo:atomicNumber">57</scalar>
	</isotope>
	<isotope id="La143" number="143" elementType="La">
		<scalar dictRef="bo:exactMass" errorValue="17E-6">142.916063</scalar>
		<scalar dictRef="bo:halfLife" units="siUnits:s">852</scalar>
		<scalar dictRef="bo:atomicNumber">57</scalar>
	</isotope>
	<isotope id="La144" number="144" elementType="La">
		<scalar dictRef="bo:exactMass" errorValue="50E-6">143.9196</scalar>
		<scalar dictRef="bo:halfLife" units="siUnits:s">40.8</scalar>
		<scalar dictRef="bo:atomicNumber">57</scalar>
	</isotope>
	<isotope id="La145" number="145" elementType="La">
		<scalar dictRef="bo:exactMass" errorValue="100E-6">144.92165</scalar>
		<scalar dictRef="bo:halfLife" units="siUnits:s">24.8</scalar>
		<scalar dictRef="bo:atomicNumber">57</scalar>
	</isotope>
	<isotope id="La146" number="146" elementType="La">
		<scalar dictRef="bo:exactMass" errorValue="80E-6">145.92579</scalar>
		<scalar dictRef="bo:halfLife" units="siUnits:s">6.27</scalar>
		<scalar dictRef="bo:atomicNumber">57</scalar>
	</isotope>
	<isotope id="La147" number="147" elementType="La">
		<scalar dictRef="bo:exactMass" errorValue="50E-6">146.92824</scalar>
		<scalar dictRef="bo:halfLife" units="siUnits:s">4.015</scalar>
		<scalar dictRef="bo:atomicNumber">57</scalar>
	</isotope>
	<isotope id="La148" number="148" elementType="La">
		<scalar dictRef="bo:exactMass" errorValue="60E-6">147.93223</scalar>
		<scalar dictRef="bo:halfLife" units="siUnits:s">1.05</scalar>
		<scalar dictRef="bo:atomicNumber">57</scalar>
	</isotope>
	<isotope id="La149" number="149" elementType="La">
		<scalar dictRef="bo:exactMass" errorValue="340E-6">148.93473</scalar>
		<scalar dictRef="bo:halfLife" units="siUnits:s">1.05</scalar>
		<scalar dictRef="bo:atomicNumber">57</scalar>
	</isotope>
	<isotope id="La150" number="150" elementType="La">
		<scalar dictRef="bo:exactMass" errorValue="430E-6">149.93877</scalar>
		<scalar dictRef="bo:halfLife" units="siUnits:s">0.86</scalar>
		<scalar dictRef="bo:atomicNumber">57</scalar>
	</isotope>
	<isotope id="La151" number="151" elementType="La">
		<scalar dictRef="bo:exactMass" errorValue="430E-6">150.94172</scalar>
		<scalar dictRef="bo:atomicNumber">57</scalar>
	</isotope>
	<isotope id="La152" number="152" elementType="La">
		<scalar dictRef="bo:exactMass" errorValue="430E-6">151.94625</scalar>
		<scalar dictRef="bo:atomicNumber">57</scalar>
	</isotope>
	<isotope id="La153" number="153" elementType="La">
		<scalar dictRef="bo:exactMass" errorValue="640E-6">152.94962</scalar>
		<scalar dictRef="bo:atomicNumber">57</scalar>
	</isotope>
	<isotope id="La154" number="154" elementType="La">
		<scalar dictRef="bo:exactMass" errorValue="640E-6">153.9545</scalar>
		<scalar dictRef="bo:atomicNumber">57</scalar>
	</isotope>
	<isotope id="La155" number="155" elementType="La">
		<scalar dictRef="bo:exactMass" errorValue="860E-6">154.95835</scalar>
		<scalar dictRef="bo:atomicNumber">57</scalar>
	</isotope>
</isotopeList>
<isotopeList id="Ce">
	<isotope id="Ce119" number="119" elementType="Ce">
		<scalar dictRef="bo:exactMass" errorValue="640E-6">118.95276</scalar>
		<scalar dictRef="bo:atomicNumber">58</scalar>
	</isotope>
	<isotope id="Ce120" number="120" elementType="Ce">
		<scalar dictRef="bo:exactMass" errorValue="750E-6">119.94664</scalar>
		<scalar dictRef="bo:atomicNumber">58</scalar>
	</isotope>
	<isotope id="Ce121" number="121" elementType="Ce">
		<scalar dictRef="bo:exactMass" errorValue="540E-6">120.94342</scalar>
		<scalar dictRef="bo:atomicNumber">58</scalar>
	</isotope>
	<isotope id="Ce122" number="122" elementType="Ce">
		<scalar dictRef="bo:exactMass" errorValue="430E-6">121.93791</scalar>
		<scalar dictRef="bo:atomicNumber">58</scalar>
	</isotope>
	<isotope id="Ce123" number="123" elementType="Ce">
		<scalar dictRef="bo:exactMass" errorValue="320E-6">122.9354</scalar>
		<scalar dictRef="bo:halfLife" units="siUnits:s">3.2</scalar>
		<scalar dictRef="bo:atomicNumber">58</scalar>
	</isotope>
	<isotope id="Ce124" number="124" elementType="Ce">
		<scalar dictRef="bo:exactMass" errorValue="320E-6">123.93041</scalar>
		<scalar dictRef="bo:halfLife" units="siUnits:s">6</scalar>
		<scalar dictRef="bo:atomicNumber">58</scalar>
	</isotope>
	<isotope id="Ce125" number="125" elementType="Ce">
		<scalar dictRef="bo:exactMass" errorValue="210E-6">124.92844</scalar>
		<scalar dictRef="bo:halfLife" units="siUnits:s">9</scalar>
		<scalar dictRef="bo:atomicNumber">58</scalar>
	</isotope>
	<isotope id="Ce126" number="126" elementType="Ce">
		<scalar dictRef="bo:exactMass" errorValue="30E-6">125.92397</scalar>
		<scalar dictRef="bo:halfLife" units="siUnits:s">50</scalar>
		<scalar dictRef="bo:atomicNumber">58</scalar>
	</isotope>
	<isotope id="Ce127" number="127" elementType="Ce">
		<scalar dictRef="bo:exactMass" errorValue="60E-6">126.92273</scalar>
		<scalar dictRef="bo:halfLife" units="siUnits:s">31</scalar>
		<scalar dictRef="bo:atomicNumber">58</scalar>
	</isotope>
	<isotope id="Ce128" number="128" elementType="Ce">
		<scalar dictRef="bo:exactMass" errorValue="30E-6">127.91891</scalar>
		<scalar dictRef="bo:halfLife" units="siUnits:s">4.1</scalar>
		<scalar dictRef="bo:atomicNumber">58</scalar>
	</isotope>
	<isotope id="Ce129" number="129" elementType="Ce">
		<scalar dictRef="bo:exactMass" errorValue="30E-6">128.9181</scalar>
		<scalar dictRef="bo:halfLife" units="siUnits:s">210</scalar>
		<scalar dictRef="bo:atomicNumber">58</scalar>
	</isotope>
	<isotope id="Ce130" number="130" elementType="Ce">
		<scalar dictRef="bo:exactMass" errorValue="30E-6">129.91474</scalar>
		<scalar dictRef="bo:halfLife" units="siUnits:s">1500</scalar>
		<scalar dictRef="bo:atomicNumber">58</scalar>
	</isotope>
	<isotope id="Ce131" number="131" elementType="Ce">
		<scalar dictRef="bo:exactMass" errorValue="40E-6">130.91442</scalar>
		<scalar dictRef="bo:halfLife" units="siUnits:s">612</scalar>
		<scalar dictRef="bo:atomicNumber">58</scalar>
	</isotope>
	<isotope id="Ce132" number="132" elementType="Ce">
		<scalar dictRef="bo:exactMass" errorValue="22E-6">131.91146</scalar>
		<scalar dictRef="bo:halfLife" units="siUnits:s">12636</scalar>
		<scalar dictRef="bo:atomicNumber">58</scalar>
	</isotope>
	<isotope id="Ce133" number="133" elementType="Ce">
		<scalar dictRef="bo:exactMass" errorValue="18E-6">132.911515</scalar>
		<scalar dictRef="bo:halfLife" units="siUnits:s">5820</scalar>
		<scalar dictRef="bo:atomicNumber">58</scalar>
	</isotope>
	<isotope id="Ce134" number="134" elementType="Ce">
		<scalar dictRef="bo:exactMass" errorValue="22E-6">133.908925</scalar>
		<scalar dictRef="bo:halfLife" units="siUnits:s">273024</scalar>
		<scalar dictRef="bo:atomicNumber">58</scalar>
	</isotope>
	<isotope id="Ce135" number="135" elementType="Ce">
		<scalar dictRef="bo:exactMass" errorValue="12E-6">134.909151</scalar>
		<scalar dictRef="bo:halfLife" units="siUnits:s">63720</scalar>
		<scalar dictRef="bo:atomicNumber">58</scalar>
	</isotope>
	<isotope id="Ce136" number="136" elementType="Ce">
		<scalar dictRef="bo:relativeAbundance">0.185</scalar>
		<scalar dictRef="bo:exactMass" errorValue="14E-6">135.907172</scalar>
		<scalar dictRef="bo:spin">0+</scalar>
		<scalar dictRef="bo:atomicNumber">58</scalar>
	</isotope>
	<isotope id="Ce137" number="137" elementType="Ce">
		<scalar dictRef="bo:exactMass" errorValue="14E-6">136.907806</scalar>
		<scalar dictRef="bo:spin">3/2+</scalar>
		<scalar dictRef="bo:halfLife" units="siUnits:s">32400</scalar>
		<scalar dictRef="bo:betaplusDecay"></scalar>
		<scalar dictRef="bo:betaplusDecayLikeliness" units="bo:percentage">100.0</scalar>
		<scalar dictRef="bo:ecDecay"></scalar>
		<scalar dictRef="bo:ecDecayLikeliness" units="bo:percentage">100.0</scalar>
		<scalar dictRef="bo:atomicNumber">58</scalar>
	</isotope>
	<isotope id="Ce138" number="138" elementType="Ce">
		<scalar dictRef="bo:relativeAbundance">0.251</scalar>
		<scalar dictRef="bo:exactMass" errorValue="11E-6">137.905991</scalar>
		<scalar dictRef="bo:spin">0+</scalar>
		<scalar dictRef="bo:atomicNumber">58</scalar>
	</isotope>
	<isotope id="Ce139" number="139" elementType="Ce">
		<scalar dictRef="bo:exactMass" errorValue="8E-6">138.906653</scalar>
		<scalar dictRef="bo:magneticMoment">0.9</scalar>
		<scalar dictRef="bo:halfLife" units="siUnits:s">1.18921e+07</scalar>
		<scalar dictRef="bo:ecDecay">0.27</scalar>
		<scalar dictRef="bo:ecDecayLikeliness" units="bo:percentage">100.0</scalar>
		<scalar dictRef="bo:atomicNumber">58</scalar>
	</isotope>
	<isotope id="Ce140" number="140" elementType="Ce">
		<scalar dictRef="bo:relativeAbundance">88.450</scalar>
		<scalar dictRef="bo:exactMass" errorValue="2.6E-6">139.9054387</scalar>
		<scalar dictRef="bo:spin">0+</scalar>
		<scalar dictRef="bo:atomicNumber">58</scalar>
	</isotope>
	<isotope id="Ce141" number="141" elementType="Ce">
		<scalar dictRef="bo:exactMass" errorValue="2.6E-6">140.9082763</scalar>
		<scalar dictRef="bo:spin">7/2-</scalar>
		<scalar dictRef="bo:magneticMoment">0.97</scalar>
		<scalar dictRef="bo:halfLife" units="siUnits:s">2.80809e+06</scalar>
		<scalar dictRef="bo:betaminusDecay">0.581</scalar>
		<scalar dictRef="bo:betaminusDecayLikeliness" units="bo:percentage">100.0</scalar>
		<scalar dictRef="bo:atomicNumber">58</scalar>
	</isotope>
	<isotope id="Ce142" number="142" elementType="Ce">
		<scalar dictRef="bo:relativeAbundance">11.114</scalar>
		<scalar dictRef="bo:exactMass" errorValue="3E-6">141.909244</scalar>
		<scalar dictRef="bo:spin">0+</scalar>
		<scalar dictRef="bo:atomicNumber">58</scalar>
	</isotope>
	<isotope id="Ce143" number="143" elementType="Ce">
		<scalar dictRef="bo:exactMass" errorValue="3E-6">142.912386</scalar>
		<scalar dictRef="bo:halfLife" units="siUnits:s">118940</scalar>
		<scalar dictRef="bo:atomicNumber">58</scalar>
	</isotope>
	<isotope id="Ce144" number="144" elementType="Ce">
		<scalar dictRef="bo:exactMass" errorValue="4E-6">143.913647</scalar>
		<scalar dictRef="bo:halfLife" units="siUnits:s">2.46148e+07</scalar>
		<scalar dictRef="bo:atomicNumber">58</scalar>
	</isotope>
	<isotope id="Ce145" number="145" elementType="Ce">
		<scalar dictRef="bo:exactMass" errorValue="40E-6">144.91723</scalar>
		<scalar dictRef="bo:halfLife" units="siUnits:s">180.6</scalar>
		<scalar dictRef="bo:atomicNumber">58</scalar>
	</isotope>
	<isotope id="Ce146" number="146" elementType="Ce">
		<scalar dictRef="bo:exactMass" errorValue="70E-6">145.91876</scalar>
		<scalar dictRef="bo:halfLife" units="siUnits:s">811.2</scalar>
		<scalar dictRef="bo:atomicNumber">58</scalar>
	</isotope>
	<isotope id="Ce147" number="147" elementType="Ce">
		<scalar dictRef="bo:exactMass" errorValue="30E-6">146.92267</scalar>
		<scalar dictRef="bo:halfLife" units="siUnits:s">56.4</scalar>
		<scalar dictRef="bo:atomicNumber">58</scalar>
	</isotope>
	<isotope id="Ce148" number="148" elementType="Ce">
		<scalar dictRef="bo:exactMass" errorValue="30E-6">147.92443</scalar>
[truncated: 393,101 more chars]
