# Supplementary material for: chemf: A purely functional chemistry toolkit
Source: J Cheminform. 2012 Dec 20;4:38. doi: 10.1186/1758-2946-4-38 (PMC3660204; doi:10.1186/1758-2946-4-38)
Supplement: Additional file 1 — chemf_src.zip. This file contains the source code of the version of chemf described in this article as an SBT[33] project. To try out some code samples, install SBT and start it from within the chemf directory. From within SBT start the console by typing console. Several functions are loaded and can be used out of the box: smiles(s) will parse SMILES string s, prettySmiles(s) will do the same but print the resulting molecule (or error messages) in human readable form. [file 1758-2946-4-38-S1.zip › chemf/src/main/resources/chemf/zinc.txt]

c1ccc(cc1)[C@@H](C(=O)[O-])O
COc1cc(c(c2c1OCO2)OC)CC=C
Cc1ccccc1NC(=O)[C@H](C)[NH+]2CCCC2
CC(=O)Oc1ccccc1C(=O)[O-]
c1cc(ccc1[C@@H](CC(=O)[O-])C[NH3+])Cl
c1ccc(cc1)C(=O)O[C@@H]2C[NH+]3CCC2CC3
c1ccc(cc1)[C@@H](C(=O)c2ccccc2)O
c1ccc(cc1)COC(=O)[C@H](c2ccccc2)O
CCOc1ccc(cc1)NC(=O)C[C@@H](C)O
c1cc(ccc1OC[C@@H](CO)O)Cl
CC(C)[NH2+]C[C@H](c1ccccc1Cl)O
CN1CCc2cc3c(c(c2[C@H]1O)OC)OCO3
c1ccc(cc1)[C@H]2C(=O)N=C(O2)NC3CC3
CC(C)[NH2+]C[C@H](c1ccc(cc1)O)O
CC[NH+](CC)[C@@H](C)C(=O)c1ccccc1
CC(=O)Nc1ccc(cc1)C(=O)[O-]
CCN(CC)C(=O)c1ccc(c(c1)OC)O
c1ccc(cc1)N2CC[C@@H](C2=O)[NH+]3CCCCC3
c1cc(ccc1C[C@H](C(=O)[O-])[NH3+])Cl
CC[NH2+][C@@H](C)Cc1cccc(c1)C(F)(F)F
c1ccc(cc1)[C@@H](CNc2ncccn2)O
C[C@H](Cc1cccc(c1)O)[NH3+]
COc1ccccc1OC(=O)c2ccccc2
COc1ccccc1OC(=O)Cc2ccccc2
COc1ccccc1OC[C@@H](CO)O
c1ccc2c(c1)OC[C@@H](O2)CNC(=[NH2+])N
C[NH+]1CCc2cc3c(cc2[C@H]1[O-])OCO3
C[C@H](Cc1ccc(cc1)O)[NH3+]
CCn1cc[nH+]c1C[C@H]2COc3ccccc3O2
COc1ccc2c(c1)c(c[nH]2)[C@H](C[NH3+])C(=O)OC
CCC[NH+]1CCC[C@@H](C1)c2cccc(c2)O
C[NH2+][C@@]1(CCCCC1=O)c2ccccc2Cl
CCOc1ccc(cc1)NC(=O)[C@@H](C)O
c1cc(ccc1C(=O)OC[C@@H](CO)O)N
C[C@@H](c1ccc(cc1)C[C@H]2CCCC2=O)C(=O)[O-]
Cc1cc(c(c(c1)C)OC[C@@H](CO)O)C
CC[NH2+][C@@H](C)Cc1ccc2c(c1)OCO2
Cc1ccccc1OC[C@@H](CO)O
Cc1cccc(c1NC(=O)[C@H]2CCCC[NH+]2C)C
CC[C@@]1(CCCC[NH+](C1)C)c2cccc(c2)O
C[C@@H](C(=O)c1ccccc1)[NH+](C)C
CC(C)[NH2+]C[C@H](c1cc(cc(c1)O)O)O
C[C@@H](C(=O)c1ccc(cc1)OC)[NH2+]C
C[C@@H](Cc1ccccc1OC)[NH2+]C
COC(=O)c1ccccc1O
C[C@@H]([C@@H](c1ccccc1)O)[NH+](C)C
CCN(CC)C(=O)[C@]1(C[C@H]1C[NH3+])c2ccccc2
C[NH+]1Cc2c(cccc2N)[C@@H](C1)c3ccccc3
c1cc(ccc1[C@@H](C[NH3+])O)O
CC(=O)N1C[C@@H](C[C@@H]1C(=O)[O-])O
c1ccc(cc1)[C@H]2C(=O)N=C(O2)N
CCOc1ccc(cc1)NC(=O)C
C[NH+](C)CC[C@@H](c1ccccc1)c2ccccn2
C[C@@H]1[C@H](OCC[NH2+]1)c2ccccc2
c1ccc(cc1)[C@@H](CNc2cccc[nH+]2)O
C[C@@H](Cc1ccc(cc1)O)[NH2+]C
CC[C@@](C)(C#C)OC(=O)c1ccccc1C(=O)[O-]
C1CC[NH+](CC1)C[C@H]2CCCCC2=O
CC(C)(C)[NH2+]C[C@H](c1ccc(c(n1)CO)O)O
Cc1ccc2c(c1)c3c4n2CC[NH2+][C@H]4CCC3
CC(C)[NH2+]C[C@H](c1ccc2ccccc2c1)O
CC[NH+](CC)C[C@H]1COc2ccccc2O1
c1cc2c(cc1O)CC[N+]3=C2CC[C@@H]4[C@@H]3CCC4
CCN(CC)C(=O)[C@@H]1CC=CC[C@@H]1C(=O)[O-]
CC(C)[NH2+]C[C@H](c1ccc(c2c1cccn2)O)O
C[C@](Cc1ccc(cc1)O)(C(=O)[O-])[NH3+]
C1CC[NH+]2[C@H](C1)[C@@]34C[C@@H]2C=CC3=CC(=O)O4
C1CC[NH+]2C[C@@H]3C[C@H]([C@H]2C1)C[NH+]4[C@@H]3CCCC4
c1ccc(cc1)[C@@H](COC(=O)N)O
C[NH2+]C[C@H](c1ccc(cc1)O)O
C[C@H](Cc1ccc2c(c1)OCO2)[NH3+]
CC(C)(C)[NH2+]C[C@@H](c1cc(cc(c1)O)O)O
CNc1c2c([nH+]n1C)CCCC2
CN(C)C1=NC(=O)[C@@H](O1)c2ccccc2
Cc1cccc(c1NC(=O)[C@@H](C)[NH3+])C
CC[C@@H](C)[C@H](CC)C(=O)N
CCOc1ccccc1OC[C@@H]2C[NH2+]CCO2
CC[C@]1(CCCC[NH+](C1)C)c2cccc(c2)O
C[C@@H](Cc1ccc2c(c1)OCO2)[NH2+]C
CC(=O)Nc1c-2sscc2n(c1=O)C
CC(=O)NC1CCC(CC1)CC(=O)[O-]
c1[nH]c2c(n1)c(ncn2)N
CN(C)c1nc(nc(n1)N(C)C)N(C)C
c1ccc(cc1)Nc2ncnc(n2)N
c1cc(ccc1C(=O)[O-])N
CCn1c(=O)cc(n(c1=O)CC=C)N
c1cc(c(cc1N)O)C(=O)[O-]
COc1cc2c(ccnc2cc1OC)N
c1ccn(c(=O)c1)c2cccc(c2)N
CN(C)c1cnccn1
c1cc(nc(c1)Cl)SC2CC[NH2+]CC2
CC[NH+]1CCc2c(oc(n2)N)CC1
c1ccc(cc1)Cn2c-3cccccc3nc2=O
c1ccc(cc1)C(=O)[O-]
c1c[nH]nc1CC[NH3+]
c1c2c(cc(c1Cl)Br)oc(=O)[nH]2
C[NH+](C)CCc1c[nH]c2c1cc(cc2)O
CC(=O)Nc1ccc(cc1)OC(C)(C)C
Cn1cnc2c1c(=O)n(c(=O)n2C)C
CC1([C@H](CC[C@@]1(C)C(=O)[O-])C(=O)[O-])C
CNC(=O)Oc1cccc2c1cccc2
c1ccc2c(c1)c(nc(=O)o2)[O-]
c1cc(ccc1C(=O)[O-])S(=O)(=O)N
C[C@@H]([C@H](c1ccccc1)O)[NH3+]
C[C@@H](C(=O)c1ccccc1)[NH3+]
COC1=CC(=O)O[C@@H](C1)/C=C/c2ccccc2
c1ccc2cc3c(cc2c1)c(=O)n(cn3)N
c1cc(ccc1Nc2ncnc(n2)N)Cl
c1cc(c2c(c1O)CCC2)Cl
Cc1cc(ccc1Cl)O
c1cc2c(cc(c(c2nc1)O)Cl)Cl
Cc1cc(cc(c1Cl)C)O
Cc1cc(n(c(=O)c1)[O-])C2CCCCC2
c1ccc(cc1)[C@]2(CCCC[C@@H]2C(=O)[O-])O
C/C(=C/C(=O)[O-])/C1CCCCC1
c1ccc(c(c1)C2CC2)OCC3=[NH+]CCN3
Cc1ccc2c(c1)[C@@H]3C[NH+](CC[C@H]3N2)C
c1ccc2c(c1)C=Cc3ccccc3C2C(=O)N
C1[C@@H]2N(C1=O)[C@@H](/C(=C/CO)/O2)C(=O)[O-]
CC(C)(C(=O)[O-])Oc1ccc(cc1)Cl
c1cc(c(c(c1)Cl)NC2=[NH+]CCN2)Cl
CC(C)(Cc1ccccc1Cl)[NH3+]
c1cc2c(ccc(c2nc1)O)Cl
C[N+]1=Cc2c(cc3c(c2OC)OCO3)CC1
CN1[C@H](CCC1=O)c2cccnc2
CCc1c(c(=O)ccn1CC)O
Cc1cccc(c1OC(=O)C)C(=O)[O-]
C1CCC(C1)(C(=O)[O-])[NH3+]
c1ccc2c(c1)CCc3ccccc3C2C(=O)N
C1CC1Nc2nc(nc(n2)N)N
Cc1cc2nc(nc(n2n1)N)N
c1[nH+]c(nc(=O)n1[C@@H]2C[C@H]([C@@H](O2)CO)O)N
Cc1c(cnc(c1O)C)CO
COC(=O)[C@H](c1ccccc1)[C@@H]2CCCC[NH2+]2
CC(=O)Nc1ccc(cc1)OC(=O)C
CCN(CC)C(=O)N1CC[NH+](CC1)C
CCN(CC)C(=O)c1cccc(c1)C
C/C(=C/C(=O)[O-])/c1ccc(cc1OC)OC
C/C(=C(/C)\c1ccc(cc1)O)/c2ccc(cc2)O
CC[C@H](Cc1cc(c(cc1OC)C)OC)[NH3+]
c1ccc(c(c1)N)NC(=O)c2ccc(cc2)N
c1ccc(cc1)Cc2ccc(cc2)OC(=O)N
CC(=O)Oc1cccc(c1OC(=O)C)C(=O)[O-]
c1cc2c(c(c1)O)C(=O)c3c(cccc3O)C2
c1cc2cc3cccc(c3c(c2c(c1)O)O)O
C[C@H]1[C@@H]([C@@H]([C@H](O1)n2cc(c(=O)[nH]c2=O)F)O)O
Cc1ccc(c(c1)n2nc3ccccc3n2)O
c1cc(c2c(c1)OCCO2)N3CC[NH2+]CC3
CCOc1c(cnn(c1=O)C)N2CCOCC2
CCC(C)(CC)OC(=O)N
CCOc1ccccc1C(=O)N
C#CC1(CCCCC1)OC(=O)N
CCOc1cc(ccc1C(=O)OC)NC(=O)C
CCOC(=O)c1ccc(cc1)O
CCOC(=O)c1cncn1[C@H](C)c2ccccc2
C[C@@H]1C[C@@H](CC([NH2+]1)(C)C)OC(=O)c2ccccc2
COc1cc(ccc1O)CC=C
CCOc1ccc(cc1)NC(=O)CO
c1ccc(c(c1)c2nnco2)O
CC(C)c1ccccc1OCC2=[NH+]CCN2
Cn1c2c(c(=O)n(c1=O)C)ncnn2
COc1cc(cc(c1)O)O
CCC(=O)c1c(cc(cc1O)O)O
c1c(c(=O)[nH]c(=O)n1[C@@H]2C[C@H]([C@@H](O2)CO)O)F
CCS(=O)(=O)c1ccc(cc1)F
c1cnccc1C[NH2+]Cc2ccncc2
c1cc(c(cc1O)C(=O)[O-])O
c1cc(c(c(c1)Cl)CC(=O)NC(=[NH2+])N)Cl
C#CCC1(CCCCC1)OC(=O)N
Cc1cccc(c1O)C(=O)[O-]
CC(C)Cc1ccc(cc1)CC(=O)[O-]
c1ccc(c(c1)C(=O)[O-])O
CC(C)Nc1ncccn1
CC(C)COC(=O)c1ccc(cc1)N
c1cc(oc1)CNc2c3c([nH]cn3)ncn2
CC[NH2+][C@H](C)Cc1cccc(c1)C(F)(F)F
CCNC(=O)NCc1cccc(c1)Cl
c1cc(ccc1C[NH3+])S(=O)(=O)N
CCOC(=O)c1c(n(c2c1cc(cc2)O)C)C
c1cc(ccc1N)S(=O)c2ccc(cc2)N
CC(CC(=O)[O-])(CC(=O)[O-])O
CCOC(=O)C1(CC[NH+](CC1)C)c2ccccc2
COc1ccc(cc1)O
c1cc(c(cc1N)C(=O)[O-])O
COc1cc(cc(c1OC)OC)CC[NH3+]
CC(=O)Nc1cccc(c1)O
C[C@@H]([C@@H](c1cccc(c1)O)O)[NH3+]
Cc1cc(=O)oc2c1cc(c(c2)O)OCC(=O)[O-]
COC(=O)c1cccnc1
Cc1coc2ccccc2c1=O
COC(=O)c1ccc(cc1)O
CC(C)(c1cccnc1)C(=O)c2cccnc2
Cc1c(nccn1)N2CCCCC2
c1ccc2c(c1)c(=O)n(nn2)N3CCOCC3
c1ccc(cc1)COc2ccc(cc2)O
Cc1ccsc1/C=C/C2=[NH+]CCCN2C
C[C@@H](CO)c1ccc2cc(ccc2c1)OC
c1cc(cnc1)C(=O)[O-]
c1cc(cnc1)C(=O)N2CCOCC2
C[NH+]1CCC[C@@H]1c2cccnc2
c1cc(cnc1)CO
CCN(CC)C(=O)c1cccnc1
Cc1cccc(c1C)Nc2c(cccn2)C(=O)[O-]
c1ccc(c(c1)C(=O)Nc2ccc(cc2)O)O
C[N+]1=C(NCCC1)/C=C/c2cccc(c2)O
C1CC(CCC1[C@@H](C(=O)[O-])[NH3+])O
c1cc(ccc1O)Cl
CC1OC(OC(O1)C)C
CCC(=O)Nc1ccc(cc1)O
CCC(=O)c1ccc(cc1)O
CNC(=O)Oc1ccc(cc1)c2ccccc2
CNc1nc(nc(n1)N(C)C)N(C)C
C1CCc2nnnn2CC1
CC(=O)c1ccc(cc1O)OC
C[C@@H]1[C@H](OCC[NH+]1C)c2ccccc2
c1ccc(cc1)C[C@H](C(=O)[O-])[NH3+]
C[C@H]([C@H](c1ccccc1)O)[NH3+]
Cc1cc(cc(c1)C(=O)NCc2ccncc2)C
c1cc(cnc1)C[NH3+]
Cc1ccc(=O)n(c1)c2ccccc2
CCC1(C(=O)NCNC1=O)c2ccccc2
C[NH+](C)CCc1c[nH]c2c1c(ccc2)O
c1cnc(cn1)C(=O)N
c1ccc2c(c1)cc(o2)c3ccncc3
c1cc(ccc1N)S(=O)(=O)c2ccc(cn2)N
Cc1cccc(c1NC(=O)C[NH+]2CCCC2)C
CCc1c2cc(c(cc2ncn1)OC)OC
c1ccc2c(c1)ccc([nH+]2)N3CC[NH2+]CC3
c1cc(cc(c1)O)O
CC(=O)Oc1cccc(c1)O
Cc1nc2c(cc[nH]2)c(n1)NCc3ccccc3
C=CCc1ccc2c(c1)OCO2
c1ccc(c(c1)CO)O
c1ccc(c(c1)C(=O)N)O
c1ccc(cc1)NC(=O)c2ccccc2O
COc1cc2ccc(=O)oc2cc1OC
CC(=O)c1ccc2c(c1)C(=O)C3(O2)CC3
c1cc(c(cc1C(=O)N)S(=O)(=O)N)Cl
c1cc(ccc1N)S(=O)(=O)N
c1ccnc(c1)NS(=O)(=O)c2ccc(cc2)N
c1cc(cnc1)CSc2ncccn2
CC1(CCC(CC1)C(C)(C)O)O
Cn1cnc2c1c(=O)[nH]c(=O)n2C
Cc1cn(c(=O)[nH]c1=O)[C@@H]2C[C@H]([C@@H](O2)CO)O
c1cc2c(cc1Cl)s[nH]c2=O
Cc1ccc(c2c1cccn2)O
c1cc2c(cc1O)oc(=O)s2
CCCc1ncc(s1)C(=O)[O-]
CCN(CC)c1cc(nc2n1ncn2)C
CC(=CCn1cnc(c-2ncnc12)N)C
CC(=O)Oc1cc(ccc1C(=O)[O-])C(F)(F)F
Cc1cc(=O)oc2c1cc3cc(oc3c2C)C
c1cc(ccc1CC[NH3+])O
c1cc(ccc1C[C@H](C(=O)[O-])[NH3+])O
CCCC(CCC)C(=O)N
Cc1cc(nn2c1nnc2)N3CCCCC3
CC(C)[NH2+]C[C@@H](c1cc(cc(c1)O)O)O
C[NH2+][C@]1(CCCCC1=O)c2ccccc2Cl
CC(C)(C)[NH2+]C[C@H](c1cc(cc(c1)O)O)O
Cc1cccc(c1NC(=O)[C@H](C)[NH3+])C
c1c(c(nc(=O)n1[C@H]2C=C[C@H](O2)CO)N)F
CC(C)[NH2+]C[C@H](c1ccc(c(c1)C#N)N)O
c1ccc(cc1)c2ccc(cc2)CC(=O)[O-]
Cc1csc(c1NC2=[NH+]CCN2)Cl
CC(C)Cc1ccc(cc1)[C@H](C)C(=O)[O-]
CC[C@]1(Cc2ccccc2O1)C3=[NH+]CCN3
c1cn2cc(nc(c2n1)N)Br
Cc1cnc(cn1)C
Cc1c(nccn1)C
Cc1c(oc(n1)C)C
c1ccc2c(c1)c(c[nH]2)CCO
Cc1ccc(cc1)NC(=O)[C@H]2CC2(C)C
c1ccc2c(c1)c3ccsc3[nH]c2=O
COC(=O)CCn1cnc2c1ncnc2N
c1cc(=O)[nH]cc1C(=O)N2CCCC2
c1cc(=O)[nH]cc1C(=O)N2CCCCC2
c1ccc2c(c1)c(c3c([nH+]2)CCC[C@@H]3O)N
CNc1c2ncc(n2ccn1)Br
Cc1cccc(c1NC(=O)CN2CCCC2=O)C
c1ccc2c(c1)C3=Nc4ccc(cc4CN3C2=O)N
c1ccc2c(c1)-n3c(n[nH]c3=O)CS2
C[C@@]12CCC(=O)N1c3ccccc3N2
Cc1c(nc(c(n1)C)C)C
c1nc2c(=O)[nH]c(nc2n1[C@H]3C[C@H](C=C3)CO)N
c1ccc2c(c1)CC[NH+](C2)CC3CC[NH2+]CC3
CCCc1c(oc(=O)[nH]1)c2ccncc2
c1cc(cc(c1)Cl)Nc2ccncc2
c1ccnc(c1)CNC(=O)[C@H]2CCC(=O)N2
C1C[C@@H]([C@@H](C1)[NH3+])C(=O)[O-]
CC(C)c1c(c2ccccn2n1)C(=O)C(C)C
c1cn(c(=O)nc1N)[C@@H]2C[C@H]([C@@H](O2)CO)O
c1cc(cc(c1)Cl)N2CC[NH2+]CC2
c1ccc(c(c1)N)N
CC(C)Cn1cnc2c1c(=O)n(c(=O)n2C)C
c1ccc2c(c1)c(no2)CS(=O)(=O)N
Cc1cccc([nH+]1)N2CC[NH2+]CC2
Cc1cn(c(=O)[nH]c1=O)[C@@H]2CO[C@@H](O2)CO
COc1ccc(cc1)c2nc(nc(n2)N)N
c1cc(=O)[nH]c2c1[nH]cc2C3=CC[NH2+]CC3
CCn1cnc(c1C(=O)NC)C(=O)NC
CC(C)Sc1ccc(cc1)[C@H](C)C(=O)[O-]
Cc1cccc(c1NC(=O)c2ccc(cc2)N)C
Cc1c2cccc(c2oc1C(=O)N(C)C)Cl
COCC(=O)Nc1nc2ccccc2s1
c1cc(ccc1S(=O)(=O)N)Cl
c1ccc2c(c1)C=Cc3ccccc3N2C(=O)N
C1CCC(CC1)(C[NH3+])C[NH3+]
C[C@H]1c2ccccc2C[NH+]1CC3=[NH+]CCN3
c1ccc2c(c1)CCN2Nc3cc[nH+]cc3
c1ccc2c(c1)ccn2Nc3ccncc3
C1CCC(CC1)(CC(=O)[O-])C[NH3+]
CCC[NH+]1CCC[C@H]2[C@H]1Cc3cnc(nc3C2)N
CC(C)C[C@@H](CC(=O)[O-])C[NH3+]
c1nc2c(c3n(c2c(n1)Cl)CCCC3)C#N
Cc1nc(c(c(n1)Cl)NC2=[NH+]CCN2)OC
Cc1cc(cc([nH+]1)N)N(C)C
C[NH+](C)CCC(=O)c1ccc2c(c1)CCC2
c1cc(ncc1C(=O)[O-])C(=O)[O-]
Cc1ccsc1[C@@H](Cc2ccccc2)[NH3+]
c1ccc2c(c1)c(n[nH]c2=O)c3cccnc3
C[C@H]1[C@H]2Cc3ccc(cc3[C@@]1(CC[NH2+]2)C)O
C1CC[NH+]2CCNC(=O)[C@@H]2C1
Cn1cc(c(=O)c2c1cc(cc2)F)[S@](=O)C
C#Cc1c[nH]c(=O)[nH]c1=O
c1cc2c(cc1N3CCCC3)CCN2
Cn1c2ccccc2nc1N3CC[NH2+]CC3
C[C@H](C(=O)NCc1ccccc1)NC(=O)C
CC(=O)NCCc1cccc2c1cc(cc2)OC
c1cc(cc2c1cc(c(=O)[nH]2)C(=O)[O-])Cl
c1c(nc[nH]1)CC2CC[NH2+]CC2
c1ccc(cc1)Oc2c3ccccc3cnn2
c1cc(cnc1)C(=O)N
c1cc(cnc1)[C@H]2CCC[NH2+]2
C[C@@H]1Nc2ccc(cc2S(=O)(=O)N1)Cl
c1ccc2c(c1)cnn3c2nnc3c4cccnc4
c1cc2c(nc1)CCNC2=O
Cn1c2c(cn1)C(=O)CCC2
CC1(CO[C@H](C[NH2+]1)CC(=O)[O-])C
Cc1c(c(=O)ccn1C)O
Cc1c(nc([nH]c1=O)N2CCCC2)C
c1ccc2c(c1)C(=O)N(CO2)CCO
c1ccc2c(c1)nc(s2)c3ccc(cc3)N
c1cc(ccc1N)S(=O)(=O)c2ccc(cc2)N
c1cc2c(cc1C(=O)N3CCCCC3)OCO2
C[C@H](Cn1ccc2c1cc(c(c2)F)Cl)[NH3+]
c1cc(ccc1C#N)[C@@H]2CCCc3n2cnc3
c1ccc(cc1)c2cn3ccnc3c(=O)[nH]2
CC(=O)N[C@H]1CCc2c1cccc2
c1cc2c(cc1C(=O)N3CCCCC3)nccn2
c1cc2c(c(c1)Cl)CN(C2)C3=[NH+]CCN3
Cc1ccc(cc1)c2csc(n2)C
c1cc(ccc1/C=C/c2cc(cc(c2)O)O)O
c1ccc(c(c1)[C@@H](C(=O)[O-])[NH3+])O
c1ccn2c(c1)nc(cc2=O)N3CC[NH2+]CC3
c1ccc(cc1)c2c[nH]c3c2c(ncn3)N
Cc1cc(ccc1[C@@H](C(=O)[O-])[NH3+])C(=O)[O-]
C[C@H](C1CCC(CC1)C(=O)Nc2ccncc2)[NH3+]
c1c2c(cc3c1OCCO3)O[C@H]4CCCN4C2=O
c1cc(ncc1C2=CCC[C@@H]3CC[C@H]2[NH2+]3)Cl
c1c(c(nc(=O)n1[C@@H]2C=C[C@@H](O2)CO)N)F
c1cc2c(c(c1)NC3=NCCO3)CCCC2
c1cc(ccc1c2c([nH]cn2)c3ccncc3)F
CC(C)[C@@H](C(=O)N1CCCC1)[NH3+]
C[NH+]1CCC(CC1)c2c[nH]c3c2cc(cc3)O
C1C[NH+]2CCC1[C@@]3(C2)CNC(=O)O3
CC(C)(C)[NH2+]C[C@@H](c1ccc(c(c1)CO)O)O
c1ccc2c(c1)c(c[nH]2)CCC(=O)[O-]
c1cc(c(c(c1)F)Cn2cc(nn2)C(=O)N)F
CC(=O)n1cc(c(=O)[nH]c1=O)F
c1cc(cc(c1)[C@H]2CCC[NH2+]C2)C#N
CC(C)(C)C(=O)[O-]
c1ccc2c(c1)CNC(=O)CS2
Cc1cc(on1)[C@@H]2CCC[NH2+]2
Cc1cc(on1)[C@H]2CCC[NH2+]2
c1cc2cccnc2c(c1)O
C[NH2+][C@H]1CCc2c(c3cc(ccc3[nH]2)C(=O)N)C1
CC(=O)Nc1ccc(cc1)C(=O)NC(C)(C)C
c1cnc(c(=O)[nH]1)C(=O)N
CCC(=O)N1CCN(CC1)C(=O)c2ccccc2
CCn1c2cc(c(cc2[nH]c1=O)Cl)Cl
c1ccc2c(c1)CC(C2)[NH2+]CC(=O)N
c1ccnc(c1)c2cccc(n2)c3ccccn3
c1cc2c(cc1C(=O)N3CCCCC3)OCCO2
C[C@@H](Cn1c2cc(ccc2cn1)O)[NH3+]
Cc1cc(sc1[C@@H](C(=O)[O-])[NH3+])C(=O)[O-]
C1C[NH+]2CCC1C(=O)C2(CO)CO
c1ccc2c(c1)NS(=O)(=O)N2
CC(C)(C)OC(=O)N1C[C@@H]2C(=N[NH+]=C2N)C1
CC(C)(C)OC(=O)N1C[C@H]2C(=N[NH+]=C2N)C1
CC(C)(C)OC(=O)N1Cc2c([nH]nc2N)C1
c1cc(c(cc1N2CCCC2)C(F)(F)F)C#N
c1cc2c3c(c1)c4c(n3CC[NH2+]C2)CCCC4
c1ccc2c(c1)c(=O)nc(s2)CC(=O)N
Cc1c(c2cc(ccc2[nH]1)Cl)C3=CC[NH2+]CC3
C1CC1C(C2CC2)NC3=[NH+]CCO3
c1cc2c(c(c1)OC[C@@H]3C[NH2+]CCO3)CC=C2
c1cnn(c1)c2cc(ncn2)N
Cc1c(c(c2ccccc2[nH+]1)N)[C@@H](C)O
c1ccc(cc1)S(=O)(=O)N2CCCC2=O
c1cc2c(cc1Cc3cnc(nc3N)N)OCO2
Cc1ccnc(n1)N2CC[NH2+]CC2
Cc1cc(nc(n1)N2CC[NH2+]CC2)C
Cc1cn(c(=O)[nH]c1=O)C(=O)C
c1ccnc(c1)C[NH3+]
c1cc[nH+]c(c1)N2CC[NH2+]CC2
COc1ccc(cc1)C(=O)Nc2ccncc2
COc1ccccc1c2nc(nc(n2)N)N
COc1ccc(cc1OC)c2nc(nc(n2)N)N
c1ccc2c(c1)c(c3c([nH+]2)[C@H](CCC3)O)N
c1cc(cnc1)NC(=O)C2CCC(CC2)C[NH3+]
c1cc([nH+]cc1C(F)(F)F)N2CC[NH2+]CC2
c1c[nH+]c(cc1C(F)(F)F)N2CC[NH2+]CC2
c1ccc(cc1)CCCC(=O)N2CCOCC2
c1cc2c(c(c[nH]2)C3=CC[NH2+]CC3)nc1
COc1ccc2c(c1)cc([nH]2)C[NH3+]
c1ccc(cc1)Cn2cccc2C(=O)[O-]
CCN(CC)c1c2nncn2c3ccccc3n1
c1ccc(c(c1)C(=O)[O-])OC(=O)c2cccs2
CNc1cccc(c1)C(=O)[O-]
COC(=O)c1ccc([nH+]c1)N2CC[NH2+]CC2
c1ccc(cc1)C(=O)NCCC(=O)[O-]
COc1ccccc1N2CC[NH2+]CC2
Cc1cccc2c1nc(s2)NC(=O)COC
c1ccc(cc1)CNc2c3ccccc3cc[nH+]2
c1ccc2c(c1)c(c([nH]2)C(=O)[O-])CCC(=O)[O-]
Cn1c2ccccc2c(c1C(=O)[O-])CC(=O)[O-]
c1cc2c(cc1F)c(c([nH]2)C(=O)[O-])CC(=O)[O-]
Cc1c(c(=O)[nH]c(=O)[nH]1)O
Cc1cccc(c1NC(=O)c2ccc(nc2)C)C
c1ccc2c(c1)c(n[nH]2)N3CC[NH2+]CC3
C[NH+]1CCN(CC1)c2c3ccccc3[nH]n2
CN(C)C(=O)Oc1cccnc1
c1ccc(cc1)S(=O)c2ccccc2
C[S@](=O)c1ccccc1
c1cc(ccc1N)F
c1cc(ccc1N)Br
c1cc(ccc1N)I
c1cc(cc(c1)I)N
c1ccc2c(c1)OC[C@@H](O2)C3=[NH+]CCN3
c1ccc2c(c1)c(=O)cc([nH]2)c3cccs3
c1ccc2c(c1)CC[NH2+][C@H]2c3ccco3
c1ccc2c(c1)CC[NH2+][C@H]2c3cccs3
c1ccc2c(c1)C(=O)Nc3ccccc3S2
CCN(CC)C(=O)[C@@]1(C[C@@H]1C[NH3+])c2ccccc2
C1C[NH2+]CCC12CNC(=O)O2
CNc1nc2cccnc2s1
c1ccc(cc1)CNc2nc3cccnc3s2
c1cc(ccc1N)Oc2ccc(cc2)Cl
COC(=O)C1(CC1)[NH3+]
c1cc(cnc1)C(=O)N[C@H]2CCCCNC2=O
Cn1c2ccccc2n(c(=O)c1=O)C
CN1CCc2c1[nH+]c3ccccc3c2N
c1ccc(c(c1)N2CC[NH2+]CC2)Cl
C[NH+]1CC[C@@H]2CN3CCc4c3c(ccc4)[C@@H]2C1
COC(=O)c1ccc(nc1)C(=O)[O-]
c1c(c(=O)[nH]c(n1)[O-])C#N
C=Cc1c[nH]c(=O)[nH]c1=O
c1cc(c(cc1NC(=[NH2+])N)Cl)Cl
c1cc(c(cc1NC(=[NH2+])NC(=[NH2+])N)Cl)Cl
c1cc(c(c(c1)Cl)NC(=[NH2+])NC(=[NH2+])N)Cl
COc1ccc(cc1OC)CNC(=[NH2+])N
c1ccc2c(c1)c(c3c([nH+]2)CCCC3)N
c1cc(ccc1CC(=O)[O-])[C@@H](C(=O)[O-])[NH3+]
c1cc(c(cc1CC(=O)[O-])O)[C@@H](C(=O)[O-])[NH3+]
c1c(c(=O)[nH]c(=O)n1[C@@H]2CCCO2)F
c1c(cc2c(c1O)OCO2)CO
c1ccc2c(c1)N[C@H](NS2(=O)=O)C(=O)[O-]
C1C2(CC3(CC1(CC(C2)(C3)F)F)F)C(=O)[O-]
c1ccc(cc1)n2cnc3c2ccc(c3)O
C[NH+]1[C@H]2CC[C@@H]1C=C(C2)c3ccc(nc3)Cl
CC(C)(C)c1ccc2c(c1)c(c[nH]2)CC[NH3+]
c1cnccc1CNC(=O)[C@H]2CCCC[NH2+]2
CC(C)Sc1nnc(s1)NC(=O)C
c1ccc2c(c1)cnn3c2nnc3c4ccncc4
c1ccc(cc1)C(c2ccccc2)[NH2+]CC(=O)N
C[C@H]([C@H](c1cccc(c1)O)O)[NH3+]
c1cc2c(c(c[nH]c2=O)Br)nc1
c1c[nH]c(=O)c2c1NCCC2
c1cc(cnc1)OC[C@H]2CC[NH2+]2
c1cc2c(c(c(=O)oc2c(c1)O)O)O
c1ccc(cc1)Cn2c3c(cn2)C(=O)CCC3
c1ccc(cc1)n2c3c(cn2)C(=O)CCC3
C[NH2+][C@@H]1CCc2c(c3cc(ccc3[nH]2)C(=O)N)C1
CCOC(=O)c1cc2cc(ccc2[nH]1)F
Cc1cccc(c1)NC(=O)Nc2cccnc2
C[C@H](C(=O)[O-])[NH2+]Cc1ccccc1O
CN1CNS(=O)(=O)c2c1cc[nH+]c2
C[NH+]1CCN(CC1)c2nc3ccccc3o2
c1ccc(cc1)C(=O)C[C@@H](C(=O)[O-])[NH3+]
c1ccc2c(c1)nc(s2)c3ccncc3
c1ccc2c(c1)ncs2
c1cc(sc1)C(=[NH2+])N
c1cc(oc1)C(=[NH2+])N
Cc1nc(c(o1)c2ccncc2)c3ccccc3
c1cc(oc1)c2cn3ccnc3c(=O)[nH]2
c1cc2c(cc1F)[C@H](CC2)[NH3+]
C[C@@H](C(=O)c1cccc(c1)Cl)[NH2+]C(C)(C)C
CC(C)(C)[NH2+]C[C@H](c1ccc(c(c1)CO)O)O
CC(C)(C)[NH2+]C[C@H](c1ccccc1Cl)O
CC[NH+](CC)CC(=O)Nc1c(cccc1C)C
Cc1cccc(c1OC[C@@H](C)[NH3+])C
C[C@@H]([C@H](c1ccccc1)O)[NH2+]C
CC1(C(C1(C)C)C(=O)Nc2ccccc2)C
Cc1[nH]c(=O)c2cccc(c2n1)OC
c1cc2c(cc1C(=O)[O-])CC[C@@]2(C(=O)[O-])[NH3+]
CCC(=O)NCC[C@H]1CCc2c1cc(cc2)OC
c1cc(c(cc1Cl)[C@@H](C(=O)[O-])[NH3+])O
COc1ccc(c(c1)[C@@H](C(=O)[O-])[NH3+])O
c1ccc(c(c1)[C@@H](CC(=O)[O-])[NH3+])O
C[NH+]1CCN(CC1)c2nc3ccccc3s2
C[NH+]1CCN(CC1)c2nccs2
c1ccc(cc1)N2CC(=NC2=O)N3CCOCC3
C[NH+]1[C@H]2CC[C@@H]1C=C(C2)c3ccc(cc3)Cl
C[C@@H](CC(=O)c1ccc(c(c1)F)F)C(=O)[O-]
c1ccc2c(c1)ccc(c2[C@@H](C(=O)[O-])[NH3+])O
C[NH+](C)Cc1csc(n1)c2ccccc2
c1ccc2c(c1)ccc3c2cc([nH]3)C(=O)[O-]
c1cc(ccc1c2cn3ccsc3n2)Cl
C1C2CC3CC1CC(C2)(C3)c4nc(nc(n4)N)N
CC(C)(C)NC(=O)c1ccc(cc1)F
CC(=O)NCC(=O)NCc1ccccc1
c1ccc(cc1)COC(=O)NCC(=O)N
c1ccc2cc(ccc2c1)c3nnc(o3)N
CC(C)(C)NC(=O)c1ccc(cc1)C(F)(F)F
CC(C)(C)NC(=O)c1ccc2ccccc2c1
CC(C)(C)NC(=O)c1ccc2c(c1)cc[nH]2
COC[C@H](C(=O)NCc1ccccc1)[NH3+]
Cc1cc(n2c(n1)c(c(n2)C)C#N)C
C[C@@H]1c2ccccc2C[NH+]1CC3=[NH+]CCN3
Cn1c(nnc1S(=O)(=O)C)c2ccccc2
c1ccc2c(c1)c(ncn2)SCc3ccco3
c1ccc2c(c1)CCCN2Cc3ccccn3
c1ccc(cc1)N2CC[NH+](CC2)C[C@@H](CO)O
Cc1nc2ccccc2n1CCCC(=O)[O-]
Cc1cn(c(=O)[nH]c1=O)[C@H]2C[C@H]([C@@H](O2)CO)F
C[NH+]1CCC[C@@H]1CC[NH3+]
C1CC[NH2+][C@@H](C1)CC[NH3+]
COC(=O)c1cc2c3ccccc3[nH]c2cn1
c1ccc(cc1)n2ccc(cc2=O)N
c1cc(ccc1n2ccc(cc2=O)N)Cl
c1ccc(cc1)c2[nH]c(=O)cc(n2)c3ccncc3
c1cnccc1c2cc(=O)[nH]c(n2)N
Cc1cn(c(=O)[nH]c1=O)[C@H]2C[C@@H]([C@H](O2)CO)O
CCn1c2ccc(cc2oc1=O)Cl
c1cc(nnc1N2CC[C@H]3CC[C@@H](C2)[NH2+]3)Cl
Cc1cccc(c1n2ccnc2)C
CCC(=O)c1c(nc(s1)Nc2ccccc2)N
CC(=O)c1c(nc(s1)Nc2ccccc2)N
c1ccc2c(c1)c3c([nH]2)C(=O)NCCC3=O
c1ccc(cc1)c2cn[nH]n2
Cn1c(=O)n(c(=O)s1)Cc2ccccc2
c1ccc2c(c1)ccc3c2CCC(=O)O3
C[NH+]1[C@@H]2CC[C@H]1CC(C2)[NH2+]CCc3ccccc3
C[NH+]1[C@@H]2CC[C@H]1CC(C2)[NH2+]C3CCCCC3
c1ccc2c(c1)CCN2C(=O)[C@H]3CC34CCC4
c1ccc2c(c1)CCN2C(=O)[C@@H]3CC34CCC4
COC(=O)CCC(=O)Nc1nccs1
COC(=O)CCC(=O)N1CCc2c1cccc2
c1cc(oc1)C(=O)Nc2ccc3c(c2)OCO3
COC(=O)c1cccc(c1)N2CCCC2=O
CCNC(=O)c1ccc(s1)Cl
c1c(cc(cc1N)Oc2cc(cc(c2)N)N)N
c1ccc(cc1)OC(=O)CCC(=O)[O-]
Cc1cc(n(n1)C(=O)COc2ccccc2)C
CCOC(=O)Cn1c(cc(n1)C(F)(F)F)C
CCOC(=O)c1c(c(sn1)Cl)Cl
CC(=O)N1C(CC(CC1(C)C)OC(=O)C)(C)C
C1COCCN1C(=O)c2c(non2)N
c1ccc(cc1)c2cnc3c(n2)non3
c1ccc2c(c1)-c3c(nc4c(n3)non4)C2=O
C1COCC[NH+]1CC(=O)N
Cc1nc(no1)c2nc(on2)C
Cc1cc(nc(c1)NC(=O)[C@@H]2C[C@H]3CC[C@@H]2C3)C
Cc1cc(c(c(n1)C)C(=O)N)Cl
Cc1cc(c2c(c1)[nH]c(=O)c(n2)C)C
CCc1ccc(cc1)c2cn3c(n2)SCC3
CCOC(=O)c1cnc2cc(=O)[nH]n2c1C
C[C@]12C[C@H](CC(=O)N1C)c3ccccc3O2
C[C@@]12C[C@@H](CC(=O)N1C)c3ccccc3O2
CCOC(=O)c1cc2ccccc2oc1=O
c1ccc(c(c1)C(=O)N2CCCCC2)C(=O)[O-]
CC(=O)c1ccc(cc1)NC(=O)CCC(=O)[O-]
CC[C@H]1CCCCC[C@H]1NC(=O)C
CC[C@@H]1CCCCC[C@H]1NC(=O)C
CC[C@H]1CCCCC[C@@H]1NC(=O)C
CC[C@@H]1CCCCC[C@@H]1NC(=O)C
CCC[C@H]1CCCCC[C@H]1NC(=O)C
CCC[C@@H]1CCCCC[C@H]1NC(=O)C
CCC[C@H]1CCCCC[C@@H]1NC(=O)C
CCC[C@@H]1CCCCC[C@@H]1NC(=O)C
Cc1cc(c(s1)C)[C@@H](C(=O)[O-])[NH3+]
Cc1cc(c(s1)C)[C@H](C(=O)[O-])[NH3+]
c1csc2c1NC(=O)CCCC2
CCN(CC)S(=O)(=O)c1ccc(cc1)C
CCCC(=O)NCc1ccccc1
CC(C)(C)C(=O)NCc1ccccc1
CC(C)N(C(C)C)C(=O)c1ccccc1
Cc1ccc(cc1)S(=O)(=O)N2CCOCC2
c1ccc(c(c1)NC(=O)N2CCCCC2)Cl
Cc1c(c2cc(ccc2o1)O)C(=O)[O-]
C[C@@H](CC(=O)[O-])[NH2+][C@H](C)c1ccccc1
C[C@H](CC(=O)[O-])[NH2+][C@H](C)c1ccccc1
c1ccc(cc1)CNC(=O)CC#N
COc1cc(c(c(c1OC)OC)N)C(=O)OC
c1cc(ccc1C(=O)c2ccc(cc2)O)O
c1c(cc(c(c1C(=O)[O-])N)Cl)Cl
CC(=O)Nc1ccc(cc1Cl)C(=O)N
COc1ccccc1NC(=O)c2cc[nH]n2
c1cc(ccc1NC(=O)c2cc[nH]n2)Cl
c1ccc2c(c1)nc(o2)NC(=[NH2+])N
c1cc2cccc3c2c(c1)NC(N3)c4cccnc4
Cc1ccc2c(c1)c(c([nH]2)CC[NH+](C)C)CC#N
Cc1cc(c(c(c1)C)S(=O)(=O)N(C)C)C
CC(=O)c1ccc(cc1)N2CC[NH2+]CC2
Cc1cc(c(c(c1)C)C(=O)NC[C@H]2CCCO2)C
Cc1cc(c(c(c1)C)C(=O)NC[C@@H]2CCCO2)C
Cc1ccc(n1c2cccc(c2)C(=O)[O-])C
Cc1ccc(n1c2ccc(c(c2)O)C(=O)[O-])C
Cc1ccc(cc1)S(=O)(=O)Nn2cnnc2
Cc1ccc(cc1)S(=O)(=O)NC2CCCC2
c1ccc(cc1)S(=O)(=O)[N-]c2ncccn2
Cc1ccc(cc1)S(=O)(=O)N2CCCC2
c1ccc(cc1)S(=O)(=O)Nn2cnnc2
c1ccc(cc1)S(=O)(=O)NCc2cccnc2
CCN(c1ccccc1)C(=O)c2ccccc2
CC1CCN(CC1)C(=O)c2ccccc2
C[C@H]1CCCCN1C(=O)c2ccc(cc2)Cl
C[C@@H]1CCCCN1C(=O)c2ccc(cc2)Cl
CC1CCN(CC1)C(=O)c2ccc(cc2)OC
C[C@H]1CCCCN1C(=O)c2ccccc2Cl
C[C@@H]1CCCCN1C(=O)c2ccccc2Cl
CCNC(=O)c1ccc(cc1Cl)Cl
CN(C)C(=O)Cc1ccc(cc1)OC
COc1ccc(cc1)CC(=O)N2CCCC2
CC1CCN(CC1)C(=O)Cc2ccc(cc2)OC
Cc1ccccc1C(=O)NCCc2ccccc2
Cc1cccc(c1)C(=O)N2CCCC[C@H]2C
Cc1cccc(c1)C(=O)N2CCCC[C@@H]2C
Cc1ccc(c(c1)C)NC(=O)c2cccnc2
CCN(c1ccccc1)C(=O)c2cccnc2
c1ccc(cc1)CCNC(=O)c2cccnc2
CC1CCN(CC1)C(=O)c2cccs2
C[C@H]1CCCCN1C(=O)c2cccs2
C[C@@H]1CCCCN1C(=O)c2cccs2
CN(C)S(=O)(=O)c1ccc(cc1)OC
Cc1ccc(c(c1)C)NS(=O)(=O)C
CCc1ccc(cc1)NS(=O)(=O)C
c1ccc(cc1)C(=O)Nc2ccc(cc2)F
CCOc1ccccc1NC(=O)c2ccccc2
CN(c1ccccc1)C(=O)c2ccccc2
C=CCN(CC=C)C(=O)c1ccccc1
Cc1ccc(cc1)C(=O)N2CCC[C@H](C2)C
Cc1ccc(cc1)C(=O)N2CCC[C@@H](C2)C
Cc1ccc(cc1)C(=O)N2C[C@H](C[C@@H](C2)C)C
Cc1ccc(cc1)C(=O)N2C[C@@H](C[C@H](C2)C)C
Cc1ccc(cc1)C(=O)NCc2ccccn2
C[C@H]1CCCN(C1)C(=O)c2ccc(cc2)Cl
C[C@@H]1CCCN(C1)C(=O)c2ccc(cc2)Cl
c1ccnc(c1)CNC(=O)c2ccc(cc2)Cl
CN(c1ccccc1)C(=O)c2ccc(cc2)OC
CC[C@@H](C)NC(=O)c1ccc(cc1)OC
CC[C@H](C)NC(=O)c1ccc(cc1)OC
C[C@H]1CCCN(C1)C(=O)c2ccc(cc2)OC
C[C@H]1CCCN(C1)C(=O)c2ccccc2Cl
C[C@@H]1CCCN(C1)C(=O)c2ccccc2Cl
c1ccc(c(c1)C(=O)NCc2ccccn2)Cl
c1ccc(c(c1)C(=O)NC[C@H]2CCCO2)Cl
c1ccc(c(c1)C(=O)NC[C@@H]2CCCO2)Cl
c1ccc(cc1)CC(=O)Nc2ccc(cc2)F
CN(c1ccccc1)C(=O)Cc2ccccc2
CC(C)CNC(=O)Cc1ccccc1
C[C@H]1CCCN(C1)C(=O)Cc2ccccc2
C[C@@H]1CCCN(C1)C(=O)Cc2ccccc2
CC[C@@H](C)NC(=O)Cc1ccc(cc1)OC
CC[C@H](C)NC(=O)Cc1ccc(cc1)OC
C[C@H]1CCCN(C1)C(=O)Cc2ccc(cc2)OC
C[C@@H]1CCCN(C1)C(=O)Cc2ccc(cc2)OC
Cc1ccccc1C(=O)N2C[C@H](C[C@@H](C2)C)C
Cc1ccccc1C(=O)N2C[C@@H](C[C@H](C2)C)C
Cc1ccccc1C(=O)N2CCCC[C@H]2CO
Cc1ccccc1C(=O)N2CCCC[C@@H]2CO
Cc1cc(cc(c1)NC(=O)c2cccnc2)C
Cc1ccc(cc1C)NC(=O)c2cccnc2
Cc1ccc(c(c1)NC(=O)c2cccnc2)C
Cc1cccc(c1C)NC(=O)c2cccnc2
COc1cccc(c1)NC(=O)c2cccnc2
c1cc(cnc1)C(=O)Nc2ccc(cc2)F
COc1ccc(cc1)CNC(=O)c2cccnc2
COc1ccccc1CNC(=O)c2cccnc2
CCN(Cc1ccccc1)C(=O)c2cccnc2
CN(c1ccccc1)C(=O)c2cccnc2
CC(C)CNC(=O)c1cccnc1
c1cc(cnc1)C(=O)NC2CCCCCC2
CCN(c1ccccc1C)C(=O)c2cccnc2
c1ccc2c(c1)CCN(C2)C(=O)c3cccnc3
CCOc1ccccc1NC(=O)c2cccs2
COc1ccc(cc1)CNC(=O)c2cccs2
CCN(Cc1ccccc1)C(=O)c2cccs2
C=CCN(CC=C)C(=O)c1cccs1
C[C@@H](c1ccccc1)NC(=O)c2cccs2
C[C@H](c1ccccc1)NC(=O)c2cccs2
C[C@@H]1C[C@H](CN(C1)C(=O)c2cccs2)C
C[C@H]1C[C@@H](CN(C1)C(=O)c2cccs2)C
c1ccnc(c1)CNC(=O)c2cccs2
CCN(Cc1ccncc1)C(=O)c2cccs2
c1cc(sc1)C(=O)NC[C@H]2CCCO2
c1cc(sc1)C(=O)NC[C@@H]2CCCO2
CC(C)CNS(=O)(=O)c1ccccc1
C[C@H]1CCCN(C1)S(=O)(=O)c2ccccc2
C[C@@H]1CCCN(C1)S(=O)(=O)c2ccccc2
c1ccc(cc1)S(=O)(=O)NCc2ccccn2
c1ccc(cc1)S(=O)(=O)NC[C@H]2CCCO2
c1ccc(cc1)S(=O)(=O)NC[C@@H]2CCCO2
CC(C)CNS(=O)(=O)c1ccc(cc1)F
CS(=O)(=O)Nc1ccccc1F
CS(=O)(=O)Nc1cccc(c1)C(F)(F)F
CS(=O)(=O)Nc1cc(ccc1Cl)Cl
Cc1ccc(c(c1)NS(=O)(=O)C)C
CCc1cccc(c1NS(=O)(=O)C)C
Cc1cccc(c1C)NS(=O)(=O)C
Cc1c(cccc1Cl)NS(=O)(=O)C
Cc1ccc(cc1Cl)NS(=O)(=O)C
CS(=O)(=O)Nc1cccc(c1Cl)Cl
CS(=O)(=O)Nc1ccc(cc1Cl)Cl
COc1ccc(cc1NS(=O)(=O)C)Cl
COc1ccc(c(c1)OC)NS(=O)(=O)C
CCOc1ccccc1NS(=O)(=O)C
COc1ccc(cc1)CNS(=O)(=O)C
COc1ccccc1CNS(=O)(=O)C
CCN(Cc1ccccc1)S(=O)(=O)C
CC(C)N(Cc1ccccc1)S(=O)(=O)C
COC(=O)c1ccccc1[N-]S(=O)(=O)C
CC[C@@H](C)c1ccc(cc1)NS(=O)(=O)C
CC[C@H](C)c1ccc(cc1)NS(=O)(=O)C
CCOC(=O)c1ccc(cc1)NS(=O)(=O)C
CS(=O)(=O)N1CCc2ccccc2C1
CCCN(CCC)C(=O)c1ccccc1
Cc1ccc(cc1)C(=O)NC(C)C
CCN(CC)C(=O)c1ccc(cc1)OC
CC(C)NC(=O)c1ccc(cc1)OC
CCCN(CCC)C(=O)c1ccccc1Cl
c1ccc(c(c1)C(=O)NC2CCCC2)Cl
CC(C)(C)NC(=O)Cc1ccccc1
CCN(CC)C(=O)Cc1ccc(cc1)OC
Cc1cccc(c1)NC(=O)c2cccnc2
c1ccc(c(c1)NC(=O)c2cccnc2)Cl
c1cc(cnc1)C(=O)Nc2ccc(cc2)Cl
CC(C)NC(=O)c1cccc(c1)C(=O)NC(C)C
CC(C)NC(=O)c1ccc(cc1)C(=O)NC(C)C
CC(C)(C)NS(=O)(=O)c1ccc(cc1)OC
CCN(CC)S(=O)(=O)c1ccc(cc1)OC
CC(C)NS(=O)(=O)c1ccc(cc1)OC
Cc1cc(c(c(c1)C)S(=O)(=O)NC(C)C)C
CC(C)(C)NS(=O)(=O)c1ccc(cc1)F
CCN(CC)S(=O)(=O)c1ccc(cc1)F
Cc1cccc(c1)NS(=O)(=O)C
Cc1ccc(cc1)C(=O)NCc2cccnc2
CC[C@H]1CCCCN1C(=O)c2ccc(cc2)OC
CC[C@@H]1CCCCN1C(=O)c2ccc(cc2)OC
c1ccc(c(c1)C(=O)NCc2cccnc2)Cl
c1ccc(cc1)CC(=O)Nc2nccs2
Cc1cccc(c1)C(=O)N(C)Cc2ccccc2
c1ccc2c(c1)CCN2C(=O)c3cccnc3
c1cc(cnc1)C(=O)Nc2nccs2
c1cc(cc(c1)C(=O)N)C(=O)N
c1cc(sc1)C(=O)NCc2ccncc2
CN(Cc1ccccc1)C(=O)c2cccs2
CS(=O)(=O)N1CCCc2c1cccc2
CCOC(=O)C1CCN(CC1)S(=O)(=O)C
CN(Cc1ccccc1)S(=O)(=O)C
COC(=O)CNC(=O)c1ccc(cc1)Cl
c1ccc(cc1)CC(=O)Nc2ccncc2
Cc1ccccc1C(=O)NCC(=O)OC
c1cc(cc(c1)Cl)NC(=O)c2cccnc2
c1cc(cnc1)C(=O)Nc2ccc(cc2F)F
c1cc(cc(c1)F)NC(=O)c2cccnc2
c1ccc(cc1)S(=O)(=O)[N-]c2ccncc2
CS(=O)(=O)Nc1ccc(cc1F)F
CS(=O)(=O)Nc1ccc(c(c1)F)F
COC(=O)c1ccc(cc1)NS(=O)(=O)C
C[C@@H]1CN(C[C@H](O1)C)S(=O)(=O)C
C[C@H]1CN(C[C@@H](O1)C)S(=O)(=O)C
CC(C)CNC(=O)c1cccc(c1)Cl
C[C@H]1CCCN(C1)C(=O)c2cccc(c2)Cl
C[C@@H]1CCCN(C1)C(=O)c2cccc(c2)Cl
c1ccnc(c1)CNC(=O)c2cccc(c2)Cl
CCCN(CCC)C(=O)c1cccc(c1)Cl
c1ccc(cc1)CNC(=O)c2cccc(c2)Cl
CC(C)NC(=O)c1cccc(c1)Cl
C[C@H]1CCCCN1C(=O)c2cccc(c2)Cl
C[C@@H]1CCCCN1C(=O)c2cccc(c2)Cl
c1cc(cc(c1)Cl)C(=O)Nc2cccnc2
COC(=O)CNC(=O)c1cccc(c1)Cl
C=CCN(CC=C)C(=O)c1ccccc1F
CC(C)CNC(=O)c1ccccc1F
C[C@@H]1C[C@H](CN(C1)C(=O)c2ccccc2F)C
C[C@H]1C[C@@H](CN(C1)C(=O)c2ccccc2F)C
c1ccc(c(c1)C(=O)NCc2ccccn2)F
CCN(CC)C(=O)c1ccccc1F
CN(Cc1ccccc1)C(=O)c2ccccc2F
CN(C1CCCCC1)C(=O)c2ccccc2F
c1ccc(cc1)CCNC(=O)c2ccccc2F
COC(=O)CNC(=O)c1ccccc1F
C[C@@H]1CN(C[C@H](O1)C)C(=O)c2ccccc2F
C[C@H]1CN(C[C@@H](O1)C)C(=O)c2ccccc2F
COc1cccc(c1)NC(=O)c2ccc(cc2)F
CN(c1ccccc1)C(=O)c2ccc(cc2)F
C=CCN(CC=C)C(=O)c1ccc(cc1)F
CC(C)CNC(=O)c1ccc(cc1)F
C[C@H]1CCCN(C1)C(=O)c2ccc(cc2)F
C[C@@H]1CCCN(C1)C(=O)c2ccc(cc2)F
C[C@@H]1C[C@H](CN(C1)C(=O)c2ccc(cc2)F)C
C[C@H]1C[C@@H](CN(C1)C(=O)c2ccc(cc2)F)C
c1ccnc(c1)CNC(=O)c2ccc(cc2)F
c1cc(ccc1C(=O)N2CCCCCC2)F
CC(C)NC(=O)c1ccc(cc1)F
CC[C@H]1CCCCN1C(=O)c2ccc(cc2)F
CC[C@@H]1CCCCN1C(=O)c2ccc(cc2)F
c1ccc2c(c1)CCN2C(=O)c3ccc(cc3)F
CN(Cc1ccccc1)C(=O)c2ccc(cc2)F
CN(C1CCCCC1)C(=O)c2ccc(cc2)F
Cc1ccccc1NC(=O)c2ccc(cc2)F
C[C@H]1CCCCN1C(=O)c2ccc(cc2)F
C[C@@H]1CCCCN1C(=O)c2ccc(cc2)F
Cc1ccc(cc1)CNC(=O)c2ccc(cc2)F
CC(C)C(=O)Nc1ccccc1C(F)(F)F
CCc1cccc(c1NC(=O)C(C)C)C
CC(C)C(=O)Nc1cccc(c1Cl)Cl
CC(C)C(=O)Nc1ccc(cc1OC)OC
CCN(Cc1ccccc1)C(=O)C(C)C
CCN(C1CCCCC1)C(=O)C(C)C
CC(C)C(=O)NCc1ccccc1
CC(C)C(=O)Nc1ccc(cc1)C(=O)C
Cc1cccc(c1)NC(=O)C(C)C
CC(C)C(=O)Nc1ccccc1OC
CCOC(=O)C1CCN(CC1)C(=O)C(C)C
CC(C)C(=O)N(C)C1CCCCC1
CCc1ccccc1NC(=O)C(C)C
CC(C)C(=O)Nc1cccc(c1)Cl
CCOC(=O)c1ccccc1NC(=O)C(C)C
CC(C)C(=O)Nc1ccc(cc1)C(=O)OC
CC(C)C(=O)Nc1nc2ccccc2s1
CC(C)C(=O)Nc1cccc(c1)NC(=O)C
CCN(CC)S(=O)(=O)Cc1ccccc1
CC(C)NS(=O)(=O)Cc1ccccc1
c1ccc(cc1)CS(=O)(=O)NC2CCCC2
c1ccc(cc1)CS(=O)(=O)Nc2ccccc2
c1ccc(cc1)CS(=O)(=O)Nn2cnnc2
CC(C)NC(=O)c1cccc(c1)Br
CCN(CC)C(=O)c1ccc(c(c1)Cl)Cl
CC(C)NC(=O)c1ccc(c(c1)Cl)Cl
CN(C)C(=O)c1ccc(c(c1)Cl)Cl
CCNC(=O)c1ccc(c(c1)Cl)Cl
c1cc(c(cc1C(=O)N2CCCC2)Cl)Cl
COc1ccc(cc1OC)C(=O)NC2CCCC2
Cc1ccc(cc1C)C(=O)NC[C@H]2CCCO2
Cc1ccc(cc1C)C(=O)NC[C@@H]2CCCO2
Cc1ccc(cc1C)C(=O)N2CCCCCC2
Cc1ccc(cc1C)C(=O)NC(C)C
Cc1ccc(cc1C)C(=O)N2CC[NH+](CC2)C
Cc1ccc(cc1C)C(=O)Nc2ccccn2
CCOc1ccc(cc1)C(=O)NCC(C)C
CCOc1ccc(cc1)C(=O)N2CCC[C@H](C2)C
CCOc1ccc(cc1)C(=O)N2CCC[C@@H](C2)C
CCOc1ccc(cc1)C(=O)NC[C@H]2CCCO2
CCOc1ccc(cc1)C(=O)NC[C@@H]2CCCO2
CCOc1ccc(cc1)C(=O)N2CCCCCC2
CCOc1ccc(cc1)C(=O)N2CCCC[C@H]2C
CCOc1ccc(cc1)C(=O)N2CCCC[C@@H]2C
CCOc1ccc(cc1)C(=O)Nn2cnnc2
Cc1cc(cc(c1)NC(=O)c2ccco2)C
Cc1cccc(c1NC(=O)c2ccco2)C
COc1cccc(c1)NC(=O)c2ccco2
CCOc1ccccc1NC(=O)c2ccco2
COc1ccc(cc1)CNC(=O)c2ccco2
CC(C)c1ccccc1NC(=O)c2ccco2
C[C@@H]1C[C@H](CN(C1)C(=O)c2ccco2)C
C[C@H]1C[C@@H](CN(C1)C(=O)c2ccco2)C
CCN(c1ccccc1C)C(=O)c2ccco2
c1ccc2c(c1)CCN(C2)C(=O)c3ccco3
COc1ccc(cc1)NC(=O)c2ccco2
c1ccc2c(c1)CCCN2C(=O)c3ccco3
CCN(c1ccccc1)C(=O)c2ccco2
Cc1ccc(cc1)CNC(=O)c2ccco2
C[C@@H]1CN(C[C@H](O1)C)C(=O)c2ccco2
C[C@H]1CN(C[C@@H](O1)C)C(=O)c2ccco2
CN(c1ccccc1)C(=O)c2cccc(c2)OC
C[C@H]1CCCN(C1)C(=O)c2cccc(c2)OC
C[C@@H]1CCCN(C1)C(=O)c2cccc(c2)OC
COc1cccc(c1)C(=O)NC[C@H]2CCCO2
COc1cccc(c1)C(=O)NC[C@@H]2CCCO2
COc1cccc(c1)C(=O)N2CCCCCC2
CCN(CC)C(=O)c1cccc(c1)OC
CN(C)C(=O)c1cccc(c1)OC
CCNC(=O)c1cccc(c1)OC
C[C@H]1CCCCN1C(=O)c2cccc(c2)OC
C[C@@H]1CCCCN1C(=O)c2cccc(c2)OC
COc1cccc(c1)C(=O)NCC(=O)OC
COc1cccc(c1)C(=O)N2CCOCC2
CCNC(=O)c1ccc(cc1)c2ccccc2
CC[C@@H](C)NC(=O)c1ccc(cc1)N(C)C
CC[C@H](C)NC(=O)c1ccc(cc1)N(C)C
CN(C)c1ccc(cc1)C(=O)NC[C@H]2CCCO2
CN(C)c1ccc(cc1)C(=O)NC[C@@H]2CCCO2
CC(=O)Oc1ccc(cc1)C(=O)NC2CCCC2
CC(=O)Nc1ccc(cc1)C(=O)Nn2cnnc2
CCOc1ccccc1NC(=O)C
CC(=O)N1CCN(CC1)c2ccccc2
CC(=O)N(Cc1ccccc1)c2ccccn2
CC(=O)N1CCC(CC1)Cc2ccccc2
CC(=O)Oc1ccccc1C(=O)N(C)C
CC(C)(C)c1ccc(cc1)C(=O)N
CC(C)(C)c1ccc(cc1)C(=O)NC
CCN(CC)C(=O)c1cc(ccc1Cl)Cl
CN(C)c1cccc(c1)C(=O)NC[C@H]2CCCO2
CN(C)c1cccc(c1)C(=O)NC[C@@H]2CCCO2
c1ccc(cc1)C(CC(=O)N)c2ccccc2
COc1ccccc1CC(=O)NC2CCCC2
C[NH+]1CCN(CC1)C(=O)Cc2ccccc2OC
COc1ccccc1CC(=O)N2CCOCC2
CC[C@@H](C)NC(=O)c1ccc2c(c1)OCO2
CC[C@H](C)NC(=O)c1ccc2c(c1)OCO2
c1cc2c(cc1C(=O)NC3CCCCC3)OCO2
c1cc2c(cc1C(=O)NC3CCCC3)OCO2
c1cc2c(cc1C(=O)Nc3nccs3)OCO2
c1cc(cnc1)NC(=O)c2ccc3c(c2)OCO3
CNC(=O)C1c2ccccc2Oc3c1cccc3
CCN(Cc1ccccc1)C(=O)N2CCOCC2
C[C@@H](c1ccccc1)NC(=O)N2CCOCC2
C[C@H](c1ccccc1)NC(=O)N2CCOCC2
C[C@@H]1C[C@H](CN(C1)C(=O)N2CCOCC2)C
C[C@H]1C[C@@H](CN(C1)C(=O)N2CCOCC2)C
C1CCCC(CC1)NC(=O)N2CCOCC2
C1CCCN(CC1)C(=O)N2CCOCC2
CCN(CC)C(=O)N1CCOCC1
c1ccc2c(c1)CCN2C(=O)N3CCOCC3
CN(Cc1ccccc1)C(=O)N2CCOCC2
CCN(c1ccccc1)C(=O)N2CCOCC2
C[C@H]1CCCCN1C(=O)N2CCOCC2
C[C@@H]1CCCCN1C(=O)N2CCOCC2
C[C@@H]1CN(C[C@H](O1)C)C(=O)N2CCOCC2
C[C@H]1CN(C[C@@H](O1)C)C(=O)N2CCOCC2
Cc1ccc(nc1)NC(=O)c2ccc(cc2)OC
CS(=O)(=O)Nc1ccc(c(c1)Cl)C#N
Cc1ccc(cc1NS(=O)(=O)C)Cl
CN(C)c1ccc(cc1)NC(=O)c2ccccc2
CN(C)c1ccc(cc1)NC(=O)N2CCOCC2
c1ccc(cc1)CS(=O)(=O)N2CCCCC2
Cc1ccc(cc1C)C(=O)N2CCCCC2
CCOc1ccc(cc1)C(=O)N2CCCCC2
CCC[C@@H](C)NC(=O)Cc1ccccc1
CCC[C@H](C)NC(=O)Cc1ccccc1
CCC[C@@H](C)NC(=O)c1ccccc1C
CCC[C@H](C)NC(=O)c1ccccc1C
CCC[C@@H](C)NS(=O)(=O)c1ccc(cc1)C
CCC[C@H](C)NS(=O)(=O)c1ccc(cc1)C
CCC[C@@H](C)NC(=O)c1ccccc1F
CCC[C@H](C)NC(=O)c1ccccc1F
CCC[C@@H](C)NC(=O)c1ccc(cc1)NC(=O)C
CCC[C@H](C)NC(=O)c1ccc(cc1)NC(=O)C
CCC[C@@H](C)NC(=O)N1CCOCC1
CCC[C@H](C)NC(=O)N1CCOCC1
CC(C)c1ccc(cc1)NC(=O)N2CCOCC2
Cc1nc2ccccc2n1S(=O)(=O)C
CC(C)CCNC(=O)c1ccccc1Cl
Cc1ccccc1C(=O)NCCC(C)C
Cc1cccc(c1)C(=O)NCCC(C)C
CC(C)CCNS(=O)(=O)c1ccc(cc1)F
CC(C)CCNC(=O)c1cccc(c1)Cl
CC(C)CCNC(=O)c1ccc(cc1)NC(=O)C
CC[C@@H](C)C(=O)N1CCN(CC1)c2ccccc2
CC[C@H](C)C(=O)N1CCN(CC1)c2ccccc2
c1cc(sc1)CC(=O)NC2CCCCC2
CC(C)CC(=O)NC1CCCCC1
C[C@@H](C(=O)NC1CCCCC1)Oc2ccccc2
C[C@H](C(=O)NC1CCCCC1)Oc2ccccc2
CC(C)(C)CC(=O)NCc1ccccn1
CC[C@@H](C)C(=O)NCc1ccccn1
CC[C@H](C)C(=O)NCc1ccccn1
CC(C)CC(=O)Nc1ccc(cc1OC)OC
CC[C@@H](C)C(=O)Nc1ccc(cc1)Cl
CC[C@H](C)C(=O)Nc1ccc(cc1)Cl
c1ccc(cc1)CCC(=O)NC[C@H]2CCCO2
c1ccc(cc1)CCC(=O)NC[C@@H]2CCCO2
CC[C@@H](c1ccccc1)C(=O)NC[C@H]2CCCO2
CC[C@H](c1ccccc1)C(=O)NC[C@H]2CCCO2
CC[C@@H](c1ccccc1)C(=O)NC[C@@H]2CCCO2
CC[C@H](c1ccccc1)C(=O)NC[C@@H]2CCCO2
CN(C)S(=O)(=O)NC[C@@H]1CCCO1
CC(C)CC(=O)NC[C@H]1CCCO1
CC[C@@H](C)C(=O)NC[C@H]1CCCO1
CC[C@H](C)C(=O)NC[C@H]1CCCO1
CCC[C@@H](C)C(=O)NC[C@H]1CCCO1
CCC[C@H](C)C(=O)NC[C@H]1CCCO1
C[C@H]1CCCN(C1)C(=O)CCc2ccccc2
C[C@@H]1CCCN(C1)C(=O)CCc2ccccc2
C[C@H]1CCCN(C1)C(=O)[C@@H](C)Oc2ccccc2
C[C@@H]1CCCN(C1)C(=O)[C@@H](C)Oc2ccccc2
C[C@@H]1CCCN(C1)C(=O)[C@H](C)Oc2ccccc2
CC(C)CC(=O)Nc1ccc(cn1)Cl
CCC[C@@H](C)C(=O)Nc1ccc(cn1)Cl
CCC[C@H](C)C(=O)Nc1ccc(cn1)Cl
c1ccc(c(c1)NC(=O)Cc2cccs2)F
c1cc(sc1)CC(=O)NC2CCCC2
C[C@@H](C(=O)NC1CCCC1)Oc2ccccc2
C[C@H](C(=O)NC1CCCC1)Oc2ccccc2
C[C@@H](C(=O)Nc1ccccc1)Oc2ccccc2
C[C@H](C(=O)Nc1ccccc1)Oc2ccccc2
CC[C@@H](c1ccccc1)C(=O)Nc2nccs2
CC[C@H](c1ccccc1)C(=O)Nc2nccs2
CC[C@@H](C)C(=O)Nc1nccs1
CC[C@H](C)C(=O)Nc1nccs1
c1cc(ccc1CC(=O)N)Br
Cc1cccc(c1C)NS(=O)(=O)N(C)C
c1cnc(nc1)NC(=O)Cc2ccc(cc2)Cl
CC(C)NC(=O)c1cc(ccc1OC)Cl
CC(C)NC(=O)c1ccc(cc1OC)SC
C[C@@H](c1ccccc1)NS(=O)(=O)N(C)C
C[C@H](c1ccccc1)NS(=O)(=O)N(C)C
CN(C)S(=O)(=O)NCc1ccccc1OC
CCC[C@@H](C)C(=O)Nc1cc(ccn1)C
CCC[C@H](C)C(=O)Nc1cc(ccn1)C
CC[C@@H](c1ccccc1)C(=O)N2CCCC2
CC[C@H](c1ccccc1)C(=O)N2CCCC2
CC(C)(C)CC(=O)Nc1cccc(c1)F
CCC(C)(C)C(=O)Nc1cccc(c1)F
CCOc1ccc(cc1)NS(=O)(=O)N(C)C
CC[C@@H](C)C(=O)Nc1ccc(cc1)OCC
CC[C@H](C)C(=O)Nc1ccc(cc1)OCC
CN(c1ccccc1)C(=O)CCc2ccccc2
CN(c1ccccc1)C(=O)Cc2cccs2
CN(C)S(=O)(=O)N(C)c1ccccc1
CCN(CC)C(=O)CCc1ccccc1
CCN(CC)C(=O)Cc1cccs1
CCN(CC)C(=O)[C@@H](C)Oc1ccccc1
CCN(CC)C(=O)[C@H](C)Oc1ccccc1
c1cc(cnc1)CNC(=O)Cc2cccs2
CCC(C)(C)C(=O)NCc1cccnc1
CC(C)CC(=O)NC1CCCCCC1
CC[C@H](C)C(=O)NC1CCCCCC1
CCN(c1ccccc1C)S(=O)(=O)N(C)C
c1cc(sc1)CC(=O)Nc2ccc(cc2)F
CC(C)(C)CC(=O)Nc1ccc(cc1)F
CC[C@@H](C)C(=O)Nc1cc(ccc1OC)Cl
CC(=O)c1ccc(cc1)NC(=O)CC(C)(C)C
CCOC(=O)C1CCN(CC1)C(=O)CC(C)C
CC[C@@H](c1ccccc1)C(=O)Nc2ccncc2
CC[C@H](c1ccccc1)C(=O)Nc2ccncc2
C[C@@H](C(=O)Nc1ccncc1)Oc2ccccc2
C[C@H](C(=O)Nc1ccncc1)Oc2ccccc2
CN(C)S(=O)(=O)NCc1ccc(cc1)OC
CCC(C)(C)C(=O)NCc1ccccc1
CN(C)S(=O)(=O)NCc1ccccc1
CCC[C@@H](C)C(=O)NCc1ccccc1
CCC[C@H](C)C(=O)NCc1ccccc1
Cc1ccc(cc1)NC(=O)Cc2cccs2
CC(C)CC(=O)N1CCc2c1cccc2
CC[C@@H](c1ccccc1)C(=O)N2CCOCC2
CC[C@H](c1ccccc1)C(=O)N2CCOCC2
Cc1ccc(cc1)CNC(=O)Cc2cccs2
Cc1ccc(cc1)CNS(=O)(=O)N(C)C
Cc1ccc(cc1)CNC(=O)CC(C)C
CC[C@@H](C)C(=O)NCc1ccc(cc1)C
CC[C@H](C)C(=O)NCc1ccc(cc1)C
CCC[C@@H](C)C(=O)NCc1ccc(cc1)C
CCC[C@H](C)C(=O)NCc1ccc(cc1)C
Cc1cccc(c1NC(=O)Cc2cccs2)C
CCC(C)(C)C(=O)Nc1c(cccc1C)C
Cc1cccc(c1NC(=O)CC(C)C)C
CC[C@@H](C)C(=O)Nc1c(cccc1C)C
CC[C@H](C)C(=O)Nc1c(cccc1C)C
CCC[C@@H](C)C(=O)Nc1c(cccc1C)C
CCC[C@H](C)C(=O)Nc1c(cccc1C)C
c1ccc(cc1)CCC(=O)N2CCCCCC2
C[C@@H](C(=O)N1CCCCCC1)Oc2ccccc2
C[C@H](C(=O)N1CCCCCC1)Oc2ccccc2
c1ccnc(c1)NC(=O)Cc2ccc(cc2)Cl
CC(C)CNC(=O)CCc1ccccc1
C[C@@H]1CN(C[C@H](O1)C)C(=O)Cc2cccs2
C[C@H]1CN(C[C@@H](O1)C)C(=O)Cc2cccs2
Cc1cccc(n1)NC(=O)Cc2cccs2
Cc1ccccc1NC(=O)Cc2cccs2
c1cc(sc1)CC(=O)Nc2ccc(cc2)C#N
CC(C)CCNC(=O)Cc1cccs1
CCN(c1ccccc1)C(=O)CC(C)(C)C
CC(C)(C)CC(=O)Nc1cccc(c1)OC
Cc1ccccc1NC(=O)CC(C)(C)C
CCC(C)(C)C(=O)Nc1ccc(cc1)C(=O)OC
CCC(C)(C)C(=O)Nc1cccc(c1)NC(=O)C
CCc1cccc(c1NC(=O)C(C)(C)CC)C
CCC(C)(C)C(=O)NCc1ccncc1
CCC(C)(C)C(=O)Nc1ccc(cc1)C(=O)N
CCN(c1ccccc1)S(=O)(=O)N(C)C
Cc1ccccc1NS(=O)(=O)N(C)C
CCOc1ccccc1NS(=O)(=O)N(C)C
CN(C)S(=O)(=O)N1CCCCC1
CC(C)c1ccc(cc1)NS(=O)(=O)N(C)C
Cc1ccccc1NC(=O)CC(C)C
CC(C)CC(=O)Nc1ccc(cc1)NC(=O)C
CC[C@@H](C)C(=O)NCCc1ccccc1
CC[C@H](C)C(=O)NCCc1ccccc1
CC[C@@H](C)C(=O)Nc1ccccc1C(=O)OC
CC[C@H](C)C(=O)Nc1ccccc1C(=O)OC
CC[C@@H](C)C(=O)Nc1ccccc1OCC
CC[C@H](C)C(=O)Nc1ccccc1OCC
CC[C@@H](C)C(=O)Nc1ccccc1C(=O)N
CC[C@H](C)C(=O)Nc1ccccc1C(=O)N
CCC[C@@H](C)C(=O)Nc1cccc(c1)OC
CCC[C@H](C)C(=O)Nc1cccc(c1)OC
CCC[C@@H](C)C(=O)Nc1ccc(cc1)NC(=O)C
CCC[C@H](C)C(=O)Nc1ccc(cc1)NC(=O)C
CCC[C@@H](C)C(=O)NCc1ccncc1
CCC[C@H](C)C(=O)NCc1ccncc1
C[C@H](C(=O)NCC(C)C)Oc1ccccc1
CC1CCN(CC1)C(=O)[C@@H](C)Oc2ccccc2
CC1CCN(CC1)C(=O)[C@H](C)Oc2ccccc2
C[C@@H]1C[C@H](CN(C1)C(=O)COc2ccccc2)C
C[C@H]1C[C@@H](CN(C1)C(=O)COc2ccccc2)C
C[C@@H]1CN(C[C@H](O1)C)C(=O)COc2ccccc2
C[C@H]1CN(C[C@@H](O1)C)C(=O)COc2ccccc2
COC(=O)C1CCN(CC1)C(=O)c2ccccc2
Cc1cc(no1)NC(=O)c2ccc(cc2)Cl
Cc1cc(no1)NC(=O)c2ccc(cc2)OC
CCC(CC)NC(=O)c1ccc(cc1)OC
C[C@@H](COC)NC(=O)c1ccccc1Cl
C[C@H](COC)NC(=O)c1ccccc1Cl
C[C@@H](COC)NC(=O)c1cccs1
C[C@H](COC)NC(=O)c1cccs1
Cc1cc(no1)NC(=O)c2cccs2
C[C@@H](COC)NS(=O)(=O)c1ccccc1
C[C@H](COC)NS(=O)(=O)c1ccccc1
C[C@@H](COC)NS(=O)(=O)c1ccc(cc1)F
C[C@H](COC)NS(=O)(=O)c1ccc(cc1)F
CCOC(=O)c1cccc(c1)NS(=O)(=O)C
Cc1ccc2c(c1)s/c(=N/S(=O)(=O)C)/[nH]2
CCOC(=O)[C@H]1CCCN(C1)S(=O)(=O)C
C[C@@H](COC)NC(=O)c1ccccc1F
C[C@H](COC)NC(=O)c1ccccc1F
Cc1cc(no1)NC(=O)c2ccccc2F
Cc1cc(nc(n1)NC(=O)c2ccc(cc2)F)C
c1cc(cnc1)[C@H]2CCCC[NH2+]2
c1cc(cnc1)[C@@H]2CCCC[NH2+]2
C1CC[NH+]2CCC[C@@H]([C@H]2C1)CO
c1ccc2c(c1)nns2
COc1ccc(cc1OC)[C@@H](CC(=O)[O-])[NH3+]
COc1ccc(cc1OC)[C@H](CC(=O)[O-])[NH3+]
Cc1cc2c(cc1C)nc([nH]2)C
Cc1cc(=O)cc(n1C)C
CNC(=O)c1ccc(cc1)Cl
COC1CCC(CC1)OC
CN(C)c1ccc(o1)O
CC(=O)Nc1c(c2c([nH]1)CCCCC2)C#N
c1ccc(cc1)C[C@H]2[C@H](NC2=O)C(=O)[O-]
c1ccc(cc1)C[C@@H]2[C@H](NC2=O)C(=O)[O-]
c1ccc(cc1)C[C@H]2[C@@H](NC2=O)C(=O)[O-]
c1ccc(cc1)C[C@@H]2[C@@H](NC2=O)C(=O)[O-]
Cc1cc(c(cc1C)O)N
c1ccc(c(c1)C(=O)Nc2ccc(cc2)Cl)N
c1ccc(cc1)OCc2[nH]c3ccccc3n2
c1cc2c(cc1CCC(=O)[O-])OCO2
Cc1c(ccc(c1Cl)N)Cl
COC(=O)c1ccc2ccccc2n1
c1cc(ccc1C(=O)N2CCOCC2)N
C1CCC2(CC1)NC(=O)C3CCCCC3=N2
C1c2c([nH]c(=O)[nH]c2=O)C(=O)O1
c1cc2n(c1)CC[NH2+][C@H]2CCc3ccco3
c1cc2c(cc(nc2c(c1)Cl)C(=O)[O-])C(=O)[O-]
Cc1ccc(cc1)NC(=O)C[NH+]2CCCCC2
CC(C)(C)c1ccc(cc1)NC(=O)CCC(=O)[O-]
c1cc(c(cc1F)F)NC(=O)CCC(=O)[O-]
Cc1c([nH+]c(s1)Cc2ccc(cc2)Cl)[O-]
Cc1cc(cc(c1)NC(=O)C[NH+]2CCOCC2)C
c1cc(ccc1NC(=O)C[NH+]2CCOCC2)F
c1ccc2c(c1)c(=O)oc(n2)c3cccs3
c1ccc2c(c1)c(=O)n(c(n2)c3cccs3)N
Cc1ccc(cc1C)C(=O)N[C@H](C)COC
Cc1ccc(cc1C)C(=O)Nc2cc(on2)C
CCOc1ccc(cc1)C(=O)Nc2cc(on2)C
C[C@H](COC)NC(=O)c1ccco1
COC(=O)C1CCN(CC1)C(=O)c2ccco2
C[C@H](COC)NC(=O)c1cccc(c1)OC
CCC(CC)NC(=O)c1cccc(c1)OC
CCC(CC)NC(=O)c1ccc(cc1)NC(=O)C
Cc1cccc(c1C)N2CCN(CC2)C(=O)C
C[C@H](COC)NC(=O)c1ccc(cc1)C(C)(C)C
Cc1cc(no1)NC(=O)Cc2ccccc2OC
C[C@@H](COC)NC(=O)Cc1cccs1
CCC(CC)NC(=O)Cc1cccs1
CC(C)(C)CC(=O)NCc1ccc2c(c1)OCO2
CCC(C)(C)C(=O)NCc1ccc2c(c1)OCO2
CC[C@H](C)C(=O)N1CCC(CC1)C(=O)OC
CC[C@H](C)C(=O)NCc1ccc2c(c1)OCO2
CCC[C@H](C)C(=O)Nc1cc(on1)C
CCC[C@H](C)C(=O)NCc1ccc2c(c1)OCO2
CN(Cc1ccccc1)C(=O)C2CCCCC2
Cn1c(c(cn1)Cl)C(=O)[O-]
c1cnc2cc(nn2c1)C(=O)[O-]
Cc1cccnc1NC(=O)c2cccc(c2)Cl
c1ccc2c(c1)[nH]c(n2)c3cc(c(=O)[nH]n3)N
C[C@H]1Cc2c3ccccc3[nH]c2[C@H]([NH2+]1)C
C[C@@H]1Cc2c3ccccc3[nH]c2[C@H]([NH2+]1)C
C[C@H]1Cc2c3ccccc3[nH]c2[C@@H]([NH2+]1)C
C[C@@H]1Cc2c3ccccc3[nH]c2[C@@H]([NH2+]1)C
CCOC(=O)c1ccc(o1)C[NH3+]
CC1Cn2c(=O)c3ccccc3c(=O)n2C1
c1ccc2c(c1)c(=O)n3n(c2=O)CC=CC3
CCn1cnc2c1c(=O)[nH][nH]c2=O
C[NH+]1C[C@@H]2C[C@H](C1)c3cccc(=O)n3C2
COc1cccc(c1)Nc2c3c([nH]cn3)ncn2
c1cn(c2c1CCCC2)CCO
CCOC(=O)c1c(nc2n1ccs2)C
CCSc1nc2ccccc2n1CC(=O)N
c1ccn2cnc(c2c1)c3ccc(cc3)Cl
CCOC(=O)NCc1ccc2c(c1)OCO2
c1ccc2c(c1)c(c[nH]2)CCCC(=O)N
c1ccc(cc1)NC(=O)N2CCC[C@H]2C(=O)[O-]
c1ccc(cc1)NC(=O)N2CCC[C@@H]2C(=O)[O-]
c1ccc(c(c1)C(=O)Nc2ccccn2)C(=O)[O-]
Cc1cc(=O)n(c2c1cccc2)C
COc1ccc(cc1)Nc2c3c([nH]cn3)ncn2
CC1=C(CC(=O)N1Cc2ccco2)C(=O)OC
CO[C@@H](c1ccccc1)NC(=O)c2ccccc2
CO[C@H](c1ccccc1)NC(=O)c2ccccc2
c1ccnc(c1)CCc2ccccn2
c1c(cncc1Br)Br
c1ccc(c(c1)C(=O)c2ccccc2N)C(=O)[O-]
CC1=N[C@H]([C@H](O1)c2ccccc2)COC
CC1=N[C@H]([C@@H](O1)c2ccccc2)COC
CC1=N[C@@H]([C@H](O1)c2ccccc2)COC
CC1=N[C@@H]([C@@H](O1)c2ccccc2)COC
COc1cc2c(cc([nH]2)C(=O)OC)c(c1)OC
COC(=O)c1cc(cc(c1)O)C(=O)OC
c1cc2c([nH+]c1)NC3(N2)CCCCC3
Cc1c(c(=O)[nH]c(=O)[nH]1)Br
c1cc(ccc1C[C@@H](C(=O)[O-])[NH3+])Br
c1cc(ccc1C[C@H](C(=O)[O-])[NH3+])Br
COC[C@H]1CCC[NH2+]1
COC[C@@H]1CCC[NH2+]1
CN1[C@H]([C@H](CC1=O)C(=O)[O-])c2cccnc2
CN1[C@H]([C@@H](CC1=O)C(=O)[O-])c2cccnc2
CN1[C@@H]([C@H](CC1=O)C(=O)[O-])c2cccnc2
CN1[C@@H]([C@@H](CC1=O)C(=O)[O-])c2cccnc2
CC(=CCNc1c2c([nH]cn2)ncn1)C
CC(C)[C@@H](C(=O)Nc1ccc2ccccc2c1)[NH3+]
Cn1cc(cn1)C[NH3+]
c1ccc(cc1)OCn2ccc(n2)C(=O)[O-]
COC(=O)c1ccn(n1)COc2ccccc2
CCOC(=O)c1cc(nn1C)C(=O)[O-]
CC(=O)n1ccc(n1)C(=O)Nc2nccs2
c1ccc2c(c1)C(=O)N[C@H](O2)c3cccs3
c1ccc2c(c1)C(=O)N[C@@H](O2)c3cccs3
CC(=O)c1cccc(c1)NC(=O)N2CCOCC2
Cc1nnc(o1)C(=O)c2ccccc2
c1cc(ccc1N)OC(F)(F)Cl
CCOC(=O)c1c(c(c([nH]1)C)C(=O)[O-])C
COc1ccc2c(c1)c(c(o2)C(=O)OC)N
c1ccc2c(c1)C(=O)O[C@]23CCC(=O)O3
Cc1cc(nc(n1)Nc2ccccc2C(=O)[O-])C
c1ccc(c(c1)c2cn3cc(ccc3n2)Cl)O
Cc1cc(nc(n1)Nc2[nH]c(=O)[nH]c(=O)n2)C
CNc1c2ccccc2c3nnnn3n1
c1cc(ccc1c2cc(n[nH]2)O)Br
c1ccc2c(c1)c(=O)n(cn2)c3ccccc3F
c1cc2c(cc1C(=O)[O-])S(=O)(=O)NC2=O
C[C@@]1(C(OC(=O)N1C[C@H]2CCCO2)(C)C)O
C[C@]1(C(OC(=O)N1C[C@H]2CCCO2)(C)C)O
C[C@@]1(C(OC(=O)N1C[C@@H]2CCCO2)(C)C)O
C[C@]1(C(OC(=O)N1C[C@@H]2CCCO2)(C)C)O
Cc1cc(nc(n1)Oc2ccccc2F)C
C1CCC(C1)c2nc(no2)c3c(non3)N
c1c(c(cc2c1oc(=O)s2)Br)O
CCOC(=O)c1cc(oc1C[NH3+])C(C)(C)C
c1cc2c(cc1C(F)(F)F)nnn2[O-]
c1ccc(cc1)c2c(n3ccccc3n2)N
Cc1cc(=O)n(c(=O)n1CC[NH+](C)C)C
c1ccc2c(c1)nc3n2cnc4c3non4
Cc1c2c(c(sc2nc(c1Cl)C)C#N)N
c1ccc(cc1)/C=C/Sc2[nH]c(=O)cc(n2)N
c1cc(oc1)CNC(=O)c2cc(=O)[nH]c(=O)[nH]2
CC(C)(C)c1cc(nn1c2ccccc2)C(=O)[O-]
c1ccc2cc(ccc2c1)c3cc(n[nH]3)O
c1ccc(cc1)c2cc(=O)[nH]c(=O)s2
Cc1nc2c(c(=O)n(c(=O)n2C)C)nn1
CCCc1nnc(o1)c2ccc(cc2)F
Cc1ccc2c(c1)c3c4n2CCN=C4CCC3
Cc1cnc2c(c1C)c(=O)n(c(=O)n2C)C
c1ccn(c1)c2c(cc(cn2)C(F)(F)F)Cl
Cc1cc2cccnc2c(c1)S(=O)(=O)N
C1CC2(CCCNC2=O)C(=O)NC1
Cc1ccc(cc1)C(=O)Nc2cccnc2
Cc1cc(n2c(n1)cc(n2)C(=O)N)C(F)(F)F
c1ccc(c(c1)NC(=O)c2cccc(c2)O)F
c1c(cc(c2c1oc(=O)[nH]2)Br)Cl
Cc1ccc(cc1)S(=O)(=O)[N-]c2ncccn2
Cc1cc(n2c(n1)ncn2)C(F)(F)F
c1coc2c(c1=O)c(c(c(c2F)F)F)F
Cc1nnc(s1)NC(=O)Cn2ccnc2
c1ccc2c(c1)c(=O)n-3c(n2)C(=O)c4c3cccc4
C=CCc1c(ccc2c1oc(=O)cc2)O
Cc1c(nc2nc(nn2c1C)S(=O)(=O)N)C
Cn1c2c(c(=O)n(c1=O)C)n(cn2)CC#N
CCOC(=O)C1=C(NC(=O)N[C@H]1[NH+](C)C)C
CCOC(=O)C1=C(NC(=O)N[C@@H]1[NH+](C)C)C
COC(=O)[C@H]1[C@@H](OC2(O1)CCCC2)C(=O)OC
CCOC(=O)c1c(c(sc1NC(=O)N)C)C
Cc1cc(n(c(=O)n1)CCO)C
C[C@@H]1C[C@H](CC[NH2+]1)O
C[C@@H]1C[C@@H](CC[NH2+]1)O
Cc1cc(=O)c(c(o1)NCc2ccco2)C(=O)C
Cc1c(c2ccccc2[nH]1)CCNC(=O)N
Cc1cccc(c1)c2c(cnc3n2ncn3)C#N
Cc1cc(no1)NC(=O)CC[NH+]2CCOCC2
Cc1c(cc(c(n1)C)c2nnco2)c3nnco3
Cc1cc(=O)c(c(o1)NC2CCCCC2)C(=O)C
CCNc1nc(nc(n1)N2CCOCC2)C#N
Cc1cc(=O)c2c(o1)c3ccccc3oc2=O
c1ccc2c(c1)c(n[nH]c2=O)C(=O)NC3CC3
c1ccn(c1)c2ccc(cc2)CC(=O)[O-]
Cc1c(sc(c1C(=O)OC)n2cnnn2)C
c1cc(cc(c1)Cl)C2(CCC2)C(=O)[O-]
Cc1cc(=O)c2ccc3c(c(n(c3c2[nH]1)C)C)C
CC[NH2+]C1(CCC1)c2cccc(c2)Cl
CCNc1nc(nc(n1)N2CCCCC2)C#N
CCN(CC)c1nc(nc(n1)OC)C#N
C[C@H]1CC(Nc2c1cccc2OC)(C)C
C[C@@H]1CC(Nc2c1cccc2OC)(C)C
c1ccc2c(c1)cccc2OC(=O)N
c1ccc2c(c1)CN(C2)c3ccc(cc3)C(=O)[O-]
Cc1cc(n(c(=O)c1C(=O)C)C)C
c1cc(sc1)C(=O)C[NH3+]
c1nc(c2c(n1)n(cn2)[C@H]3C=C[C@H](O3)CO)N
c1nc(c2c(n1)n(cn2)[C@@H]3C=C[C@H](O3)CO)N
c1c(c(=O)[nH]c(=O)n1C[C@@H](CO)O)F
c1c(c(=O)[nH]c(=O)n1C[C@H](CO)O)F
c1ccc(c(c1)N)Nc2[nH]c3ccccc3n2
CCOc1ccc(cc1)C(=O)C[NH3+]
COc1ccc(c(c1OC)O)CC#N
Cc1c(c(c2ccccc2[nH+]1)N)C(=O)C
Cc1cc(=O)oc2c1ccc(c2C)O
COc1ccc2c(c1)n(c(=O)n2CO)CO
CSc1nc2ccccc2n1CC(=O)N
C[C@@H](C(=O)[O-])Sc1c2ccccc2ncn1
C[C@H](C(=O)[O-])Sc1c2ccccc2ncn1
c1ccc(cc1)S(=O)(=O)[N-]c2cccnc2
CCn1ccc(n1)C[NH2+]C
CCn1c(ccn1)C[NH2+]C
c1ccc(cc1)[C@@H]([C@@H](C(=O)[O-])[NH3+])O
c1ccc(cc1)[C@H]([C@@H](C(=O)[O-])[NH3+])O
c1ccc(cc1)[C@@H]([C@H](C(=O)[O-])[NH3+])O
c1ccc(cc1)[C@H]([C@H](C(=O)[O-])[NH3+])O
COc1ccc(cc1)NC(=O)[C@H]2CC23CCC3
COc1ccc(cc1)NC(=O)[C@@H]2CC23CCC3
COc1nc(nc(n1)OC)NCc2cccnc2
CC(=O)Nc1nc(nn1C(=O)C)SC
CCOC(=O)c1c(sc2c1[nH]c(c2C)C)C
CN(C)C(=O)Cn1c2ccccc2oc1=O
Cc1c2c(c3cccc(c3n1)OC)S[C@H](C2)C
Cc1c2c(c3cccc(c3n1)OC)S[C@@H](C2)C
c1ccc2c(c1)nc(o2)S[C@H]3CCCCC3=O
c1ccc2c(c1)nc(o2)S[C@@H]3CCCCC3=O
C[NH+]1CCc2c(nnn2c3ccccc3)C1
CCOC(=O)CSc1c2c([nH]cn2)ncn1
CCOC(=O)CSc1c2c(nc[nH]2)ncn1
C[C@@](CCc1ccc2c(c1)OCO2)(C#C)O
C[C@](CCc1ccc2c(c1)OCO2)(C#C)O
Cc1ccc2c(c1NC(=O)C3CC3)ccc(n2)C
c1ccc2c(c1)c(c([nH]2)C(=O)[O-])CC(=O)[O-]
c1ccn(c1)c2cccc(c2)C(F)(F)F
CCn1c(nnc1SCc2ccccc2)C
Cn1cnnc1SCc2ccc3c(c2)non3
CC(C)Oc1ccc2nnc(n2n1)C(F)(F)F
c1cc(oc1)C(=O)Nc2ccc(cc2)CC#N
Cc1cc(n(c(=O)c1C#N)C[C@@H](C)O)C
Cc1cc(n(c(=O)c1C#N)C[C@H](C)O)C
CCOC(=O)c1c([nH]c2c1cc(cc2)OC)C
CCOC(=O)c1c(n(c2c1cc(c(c2)C)O)C)C
Cc1cc(c(o1)C)C(=O)N2CCC[C@H]2C(=O)[O-]
Cc1cc(c(o1)C)C(=O)N2CCC[C@@H]2C(=O)[O-]
C[NH+]1CCN(CC1)C(=O)c2ccc(c(c2)F)F
Cn1cc(c(=O)c2c1cccc2)C(=O)N
C1C2CC3CC1CC(C2)(C3)[NH2+]CCC(=O)N
CCOC(=O)c1c([nH]c2c1cc(cc2)O)C
c1ccc(cc1)C(c2ccccc2)C(=O)[O-]
Cn1c(ccn1)C(=O)n2ccc(n2)C(=O)OC
Cn1c(=O)c2ccccc2nc1SCC(=O)N
C[C@@](CC[NH+](C)C)(Cc1ccccc1)O
C[C@](CC[NH+](C)C)(Cc1ccccc1)O
C[C@H]1Cn2c(=O)c3ccccc3nc2S1
C[C@@H]1Cn2c(=O)c3ccccc3nc2S1
Cc1cc(=O)oc2c1cc(cc2)O
COc1ccc(c(c1)OC)n2cnnn2
Cc1ccc(cc1C)N2C[C@H](CC2=O)C(=O)[O-]
Cc1ccc(cc1C)N2C[C@@H](CC2=O)C(=O)[O-]
Cc1c(c2c(o1)CCCC2)C(=O)N
c1cc2c(cccn2)c(c1)Cl
C1CCc2c(c(c(o2)N)C#N)C1
Cc1cccc(c1C)N2C[C@H](CC2=O)C(=O)[O-]
Cc1cccc(c1C)N2C[C@@H](CC2=O)C(=O)[O-]
Cc1ccc(c(c1)n2nc3ccccc3n2)OC
Cc1c(cco1)C(=O)NCc2ccc(o2)C(=O)[O-]
CN(C)S(=O)(=O)Nc1cccc(c1)N
c1ccc(c(c1)c2nnn(n2)CC(=O)[O-])F
c1cc(c(c(c1)F)C(=O)N2CCCC2)F
c1cc(ccc1c2cc(n[nH]2)O)Cl
COc1ccc(cc1O)C[NH2+]C2CCCC2
COC(=O)c1cc2ccccc2c(c1O)N
COC(=O)N1CCC(=O)Nc2c1cccc2
Cc1c(non1)n2c(c(nn2)C(=O)C)C
Cc1cc(=O)oc2c1cc(c(c2)Cl)OC
c1cc(c(c(c1)F)C(=O)N2CCCCCC2)F
COC(=O)n1c2cc(ccc2oc1=O)Cl
CCOC(=O)n1c2cc(ccc2oc1=O)Cl
c1ccc(c(c1)C(=O)NCc2ccco2)O
Cc1c(c2ncc(c(n2n1)N)C#N)c3ccccc3
Cc1cccc2n1cc(n2)Cn3ccccc3=O
Cc1c2ccccc2oc1C#N
c1ccc(cc1)c2c(cno2)C#N
Cn1c2ccccc2c(n1)c3ccc(cc3)OC
COc1c(cc2c(c1OC)CC(=O)CCC2)O
Cn1c2ccccc2c(n1)c3ccccc3OC
c1c(c(on1)N2CCOCC2)C#N
c1ccc2c(c1)CCCN2c3c(cno3)C#N
Cc1c(cn(n1)C)C(=O)c2ccccc2
c1ccc2c(c1)CCN2C(=O)c3ccco3
Cc1cc(c(c(c1)C)n2cccc2C[NH3+])C
COc1ccc(cc1)C2=NCCn3c2ccc3
c1ccc(cc1)CCC(=O)NCc2cccnc2
Cc1cc2n(c(=O)c1C(=O)N)CCO2
CCc1ccccc1NC(=O)c2cnccn2
c1cc2n(c1)CCN=C2CCc3ccco3
c1cc2c(cc1C(=O)N3CCCCCC3)OCO2
Cc1cc(no1)NC(=O)CCc2ccccc2
c1cc(oc1)CNC(=O)c2ccc(s2)Cl
CC[C@@H](C(=O)NC1CCCC1)Oc2ccccc2
CC[C@H](C(=O)NC1CCCC1)Oc2ccccc2
CC(C)C(=O)OC[C@H]1CCC[NH+]2[C@@H]1CCCC2
c1cc(cnc1)[C@H]2CCCC[NH+]2CCO
c1cc(cnc1)[C@@H]2CCCC[NH+]2CCO
c1cc2n(c(=O)c1)C[C@@H]3C[C@H]2C[NH+](C3)CCO
C[C@@H](C[NH+]1CCCC[C@@H]1c2cccnc2)O
C1C[C@H](OC1)[C@@H](CC(=O)[O-])C(=O)[O-]
C1C[C@H](OC1)[C@H](CC(=O)[O-])C(=O)[O-]
C1C[C@@H](OC1)[C@H](CC(=O)[O-])C(=O)[O-]
COc1ccccc1c2nnc(o2)SC
Cn1c(c(cn1)Br)C(=O)OC
Cc1cc(n(n1)c2c(c(cc(c2F)F)F)F)C
CCOC(=O)c1cnn(c1N)c2ccccc2
Cc1c(c(nc(c1Cl)Cl)C(=O)[O-])Cl
c1c(cncc1C(=O)[O-])C(=O)[O-]
c1ccc(cc1)n2c(=O)c(c(cn2)N)Cl
Cc1c(c(c(c(n1)Cl)C#N)COC)N
c1cc(ccc1c2nc(cs2)C(=O)[O-])Cl
Cc1c(csc1C(=O)OC)C(=O)OC
Cn1cc(c(n1)C(=O)[O-])Br
Cn1c(c(cn1)Br)C(=O)[O-]
Cc1c(c(n[nH]1)C)Br
Cc1c(c(n[nH]1)C)Cl
c1cc(ccc1Cn2cc(cn2)N)Cl
c1cc(ccc1Cn2ccc(n2)N)Cl
c1ccc2c(c1)c(cc(n2)c3cccnc3)C(=O)[O-]
CC(=O)c1cccc(c1)NC(=O)C2CCCCC2
CC(=O)c1ccc(cc1)NC(=O)c2cccnc2
CC(=O)c1ccc(cc1)NC(=O)C
CC(=O)c1ccc(cc1)NC(=O)c2cccs2
CC(=O)c1cccc(c1)NC(=O)C2CC2
CC(=O)c1cccc(c1)NC(=O)c2cccnc2
CCc1ccc(s1)C(=O)C
CC(=O)c1ccc(cc1)NC(=O)c2ccco2
CC(=O)c1ccc(s1)Cl
CC(=O)c1ccc(cc1)NC(=O)C2CCCCC2
c1ccc2c(c1)c(c3c(n2)CCCC3)C(=O)[O-]
CC(=O)c1cccc(c1)NC(=O)c2cccs2
CC(=O)c1cccc(c1)NC(=O)c2ccco2
c1cc(ccc1c2nc([nH]n2)N)c3nc([nH]n3)N
c1cc2c(c3c(n2[O-])CCCC3)c4c1non4
c1ccc(c(c1)OC(=O)Cc2ccc(cc2)F)F
CS(=O)(=O)NCc1cccc2c1cccc2
CS(=O)(=O)NCCc1ccc(cc1)Cl
COC(=O)NCCc1ccc(cc1)Cl
Cc1ccc(nc1)NS(=O)(=O)c2ccccc2
COC(=O)Nc1ccc(cc1)Cc2ccncc2
Cc1ccc(nc1)NC(=O)CCc2ccccc2
COC(=O)Nc1ccc(cn1)Cl
C1CCN(C1)C(=O)c2c(non2)N
C[NH+]1CCN(CC1)C(=O)c2c(non2)N
C1CCN(CC1)C(=O)c2c(non2)N
Cc1cc(cc(c1O)C)C[NH+]2CCCCC2
c1cc(oc1)CNC(=O)c2ccc(=O)[nH]c2
c1ccc(c(c1)C(=O)NCc2cccnc2)O
Cc1cc(co1)C(=O)NCc2cc(co2)C(=O)[O-]
Cc1c(cc(o1)CC(C)C)C(=O)N
Cc1cc(c(c(c1)F)F)C(=O)N2CCCC2
Cc1ccc(c(c1)C)c2cc(n[nH]2)O
CC(C)Cc1ccc(cc1)c2cc(n[nH]2)O
Cc1cc(n(n1)CNc2c(non2)C(=O)N)C
c1ccc2c(c1)CCN2C(=O)NC(=[NH2+])N
CCC(=O)c1cc2c(cc(=O)oc2c(c1O)C)C
Cc1c(c(=O)oc2c1ccc(c2C)OC)C
c1nc(c2c(n1)n(cn2)CCO)N
Cc1cc(=O)oc(c1C(=O)[O-])C
c1ccc2c(c1)c(=O)n3c(n2)ccc(n3)Cl
CCn1c2c(nc1Cl)n(c(=O)n(c2=O)C)C
C[C@@]12C[C@]3(CC(C1)(CC(C2)(C3)C[NH3+])CC[NH3+])C
c1cc(c(c(c1)F)F)C(=O)N2CCOCC2
Cc1cc(nc(c1C[NH3+])SC)C
c1cc(ccc1c2nnn(n2)CC(=O)[O-])F
c1ccc(cc1)c2nc(n(n2)N)c3ccccc3
c1cc(ccc1C(=O)[O-])n2cnnn2
Cc1ccc(cc1)S(=O)(=O)N2CCCCC2
Cc1c(cc2ccccc2n1)C(=O)N
CCc1c(ccc(n1)C)O
Cn1c2ccccc2c3c1CC[NH+](C3)C
COC(=O)c1c(c2ccccc2o1)N
c1ccc(cc1)C(=[NH2+])N
Cc1ccc(o1)C(=O)c2coc3c2cc(cc3)O
c1ccc(cc1)[C@@H](Cc2ccsc2)C(=O)[O-]
c1ccc(cc1)[C@H](Cc2ccsc2)C(=O)[O-]
COC(=O)c1cc2ccccc2[nH]1
c1ccc(cc1)C(=O)c2coc3c2cc(cc3)O
Cc1cc(c2ccccc2n1)C(=O)N
c1cc(sc1)C(=O)c2coc3c2cc(cc3)O
c1cc(oc1)C(=O)c2coc3c2cc(cc3)O
C[NH+](C)CCC(=O)c1ccc(cc1)O
C[NH+](C)CCC(=O)c1ccco1
CCOC(=O)c1cc2ccccc2nc1C
Cc1c(c2cc(ccc2[nH]1)OC)C(=O)[O-]
c1ccc(cc1)C(=O)c2ccccc2C(=O)N
c1ccc2c(c1)cccc2C(=O)N
c1ccc2cc(ccc2c1)C(=O)N
CCC(=O)Nc1cccc(c1)C(=O)N
CC(=O)Nc1ccc(c(c1)O)C(=O)OC
COc1cc(c(cc1C(=O)[O-])Cl)N
COC(=O)c1ccccc1C(=O)c2ccccc2
CC(=O)Nc1ccc(c(c1)OC)C(=O)OC
Cc1c(c2cc(ccc2o1)OC)C(=O)[O-]
CC1(Cc2c(c3cc(ccc3[nH]2)O)C(=O)C1)C
COc1ccccc1OCC[NH+]2CCOCC2
CCSc1c2ccccc2c(nn1)C
Cc1c2ccccc2c(nn1)Nc3ccccn3
C[C@H]1CC(N(c2c1cccc2)C(=O)C)(C)C
C[C@@H]1CC(N(c2c1cccc2)C(=O)C)(C)C
c1ccc(cc1)c2nnnn2CC(=O)[O-]
COc1ccccc1c2cc([nH]n2)C(=O)OC
COc1ccccc1c2cc(no2)C(=O)OC
c1cnn(c1)C(=O)c2ccc(c(c2)Cl)Cl
c1ccc(c(c1)C(=O)n2cc(cn2)Cl)F
c1ccc(c(c1)C(=O)n2cc(cn2)Cl)Cl
Cc1cc(n(n1)C(=O)c2c(cccc2F)F)C
c1cnn(c1)C(=O)c2cc(ccc2Cl)F
c1ccc(c(c1)C(=O)n2cccn2)Cl
Cc1ccccc1C(=O)n2cc(cn2)Cl
Cc1c(c(n(n1)C(=O)c2ccn(n2)C)C)Cl
Cc1cc(n(n1)C(=O)c2ccc(cc2)Cl)C
c1cc(ccc1C(=O)n2cc(cn2)Cl)F
Cc1cc(n(n1)C(=O)c2ccc(c(c2)F)F)C
c1ccnc(c1)C(=O)Nc2ccc(cc2)CC#N
c1cc(ccc1CC#N)NC(=O)C2CCCCC2
c1cc(cnc1)C(=O)Nc2ccc(cc2)CC#N
c1cc(ccc1C(=O)c2ccc(cc2O)O)O
COc1ccc(c(c1)O)C(=O)c2ccccc2O
C[C@@](c1ccccc1)(c2cccs2)O
C[C@](c1ccccc1)(c2cccs2)O
Cc1ccc(o1)C(=O)NC[C@H]2CCCO2
Cc1ccc(o1)C(=O)NC[C@@H]2CCCO2
CCOc1ccccc1C(=O)Nc2cc(on2)C
c1ccc(cc1)NC(=O)Nc2cccnc2
CC1CCN(CC1)c2c3ccccc3ncn2
c1cc2c(cc1C(=O)[O-])nccn2
CCOC(=O)c1c(nn(c1N)c2ccccc2)C
Cc1ccc(o1)C(=O)Nc2cccc(c2)C(=O)[O-]
c1ccc(cc1)[C@@H](Cc2cccs2)C(=O)[O-]
c1ccc(cc1)[C@H](Cc2cccs2)C(=O)[O-]
Cc1ccc(cc1)C(=O)NCc2ccco2
c1cc(oc1)CNC(=O)c2ccc(cc2)F
Cc1cccc(n1)NC(=O)c2ccccc2Cl
c1cc(ccc1C(=O)N2CCCCC2)Cl
Cc1cccnc1NC(=O)c2cccs2
c1cc(sc1)C(=O)Nc2ncccn2
c1ccc(cc1)CC(=O)NCc2ccco2
Cc1ccc(cc1)OCC(=O)N2CCOCC2
c1cc(oc1)C(=O)NC2CCCCCC2
c1cc(oc1)C(=O)NCc2ccc(cc2)Cl
c1ccc(c(c1)CNC(=O)c2ccco2)Cl
Cc1ccc(c(c1Br)C(=O)[O-])N
c1ccc2cc(ccc2c1)NC(=O)c3ccco3
c1cc(c(cc1Cl)Cl)C(=O)NC2CC2
c1ccc(cc1)CSc2nc(cc(n2)N)N
CCSc1nc2ccccc2n1CC(=O)[O-]
CC(C)Sc1nc2ccccc2n1CC(=O)[O-]
c1ccc(c(c1)N)N2CCCCC2
CCn1c2ccccc2nc1SCCC(=O)[O-]
Cc1cc(nc(n1)SCCC(=O)[O-])C
Cc1nc2ccccc2c(n1)SCCC(=O)[O-]
C1CCC(CC1)n2c(nnn2)SCC(=O)N
c1ccc(cc1)n2c(nnn2)SCC(=O)[O-]
c1ccc2c(c1)nc(n2CC(=O)[O-])C(F)(F)F
c1ccnc(c1)NC(=O)CCC(=O)[O-]
C[C@H]1c2c(c3ccccc3[nH]2)C[C@H]([NH2+]1)C(=O)[O-]
C[C@@H]1c2c(c3ccccc3[nH]2)C[C@H]([NH2+]1)C(=O)[O-]
C[C@H]1c2c(c3ccccc3[nH]2)C[C@@H]([NH2+]1)C(=O)[O-]
C[C@@H]1c2c(c3ccccc3[nH]2)C[C@@H]([NH2+]1)C(=O)[O-]
c1ccc2c(c1)c3c([nH]2)C[NH2+][C@H](C3)C(=O)[O-]
c1ccc2c(c1)c3c([nH]2)C[NH2+][C@@H](C3)C(=O)[O-]
CC1(c2c(c3ccccc3[nH]2)C[C@@H]([NH2+]1)C(=O)[O-])C
Cc1c(non1)c2cc3ccccn3c2
c1ccc2c(c1)ccc(c2O)C(=O)[O-]
c1ccc2cc(c(cc2c1)C(=O)[O-])O
CC(=O)Nc1ccccc1C(=O)[O-]
C[C@H]1C(=O)Nc2ccccc2S1
C[C@@H]1C(=O)Nc2ccccc2S1
CNc1c(nc(o1)c2ccc(cc2)Cl)C#N
c1cc2cccnc2c(c1)SC(F)F
c1ccc(cc1)OC[C@@H](C[NH+]2CCCCC2)O
c1ccc(cc1)OC[C@H](C[NH+]2CCCCC2)O
c1ccc(cc1)c2csc3c2c(=O)[nH]c(=O)[nH]3
c1ccc2c(c1)cc(o2)C(=O)NCc3ccco3
COc1cccc(c1)C(=O)Nc2nc[nH]n2
CC(=O)c1ccc(cc1O)O
Cc1ccc2c(c1)C([C@H](N2CCC(=O)N)C)(C)C
Cc1ccc2c(c1)C([C@@H](N2CCC(=O)N)C)(C)C
Cn1c(=O)c(c([nH]c1=O)c2ccccc2)C#N
Cc1nc2c(cc(s2)c3ccccc3)c(=O)o1
C1CCc2c(c(c(s2)N3CCCC3=O)C#N)C1
c1cc2c(nc1)nc(o2)c3ccc(c(c3)N)Cl
c1cc(ccc1c2nc3cc(ccc3o2)N)F
c1cc(cc(c1)NC(=O)c2cccs2)N
Cc1cc2cc(nn2c(n1)N)C
Cc1ccc(cc1)Nc2c([nH]c(=O)n2N)O
c1ccc(c(c1)C(=O)NCC(=O)NC2CC2)F
c1ccc(c(c1)NC(=O)C[NH+]2CCOCC2)F
c1ccc2c(c1)c3c([nH]2)[C@H]([NH2+]CC3)C(=O)[O-]
c1ccc2c(c1)c3c([nH]2)[C@@H]([NH2+]CC3)C(=O)[O-]
CCOC(=O)c1ccc(cc1)NC(=O)C2CC2
Cc1ccc(cc1Br)C(=O)[O-]
Cc1ccc(cc1)NC(=O)CCC(=O)[O-]
c1ccc2c(c1)cccc2OCC(=O)[O-]
Cc1ccc(c(c1)OCC(=O)[O-])C(C)C
Cc1cccc(c1)OCC(=O)NC2CCCCC2
CCCC(=O)Nc1ccc(cc1)C(=O)OC
CCCC(=O)Nc1c(c(c(s1)C)C)C(=O)N
C[C@@H](c1ccccc1)NC(=O)c2ccccc2
C[C@H](c1ccccc1)NC(=O)c2ccccc2
c1ccc2c(c1)[nH]c(n2)c3ccc(cc3)O
c1ccc(cc1)c2ncc(s2)C[NH3+]
Cc1cc(n(c(=O)c1C(=O)N)N)C
Cc1cc(n(c(=O)c1C(=O)[O-])N)C
c1ccc(c(c1)C(=O)N)NC(=O)C2CC2
Cc1c(sc(c1C(=O)N)NC(=O)C2CC2)C
Cc1ccc(o1)[C@@H](c2nccn2C)O
Cc1ccc(o1)[C@H](c2nccn2C)O
Cc1ccc(c(c1)OCC(=O)N2CCCCC2)C
COc1cc(c(c(c1)OC)Br)OC
Cc1ccc(o1)CCC(=O)[O-]
CC(=O)Nc1ccccc1Cl
c1cc2c(ccc(c2nc1)O)CO
Cc1cc(ccc1Cl)OCC(=O)[O-]
Cc1ccccc1C(=O)NCc2ccccc2
c1ccc(c(c1)C(=O)N2CCOCC2)C(=O)[O-]
Cc1ccc(cc1F)NC(=O)c2ccccc2
Cc1ccc(cc1F)NC(=O)CCC(=O)[O-]
CCOC(=O)[C@H]1[C@@H]2CCC[C@@H]2CNC1=O
CCC(=O)Nc1c(c(c(s1)C)C)C(=O)N
c1cc(ccc1C(=O)NCC(=O)[O-])Cl
COc1ccc(cc1)C(=O)NCC(=O)[O-]
CCOC(=O)c1c(cc([nH]1)C)C
Cc1ccccc1C(=O)Nc2cccc(c2)C#N
Cc1cc(nc2c1c(c(s2)C(=O)[O-])N)C
Cc1ccc(cc1F)NC(=O)c2ccco2
c1ccc2c(c1)c(=O)cc(o2)c3ccccc3O
Cc1ccc(cc1)C(=O)NC[C@H]2CCCO2
Cc1ccc(cc1)C(=O)NC[C@@H]2CCCO2
COc1ccccc1C(=O)Nc2cccnc2
Cc1c(cccc1Cl)NC(=O)c2cccnc2
Cc1cc(no1)NC(=O)c2ccccc2
Cc1ccccc1c2nnc(o2)OC
COc1nnc(o1)c2ccccc2Cl
Cc1cc(nc(c1C(=O)[O-])Cl)Cl
Cc1c(c(nc(c1Cl)C)Cl)C(=O)[O-]
COc1c(cnc(c1N)Cl)Cl
CCC(=O)Nc1ccc2c(cc(=O)[nH]c2c1)C
C1CCC(=[NH+]CC1)NCCC(=O)[O-]
c1ccc(cc1)Nc2cc[nH+]c(c2)N
Cc1ccc(c(n1)SC(C)(C)C(=O)[O-])C#N
CN(C)c1nc(nc(n1)N)Cn2cc[nH+]c2
C[NH+]1CCC(CC1)NC(=O)c2ccc(cc2)OC
c1cc(ccc1N)N2CCCC2=O
C[C@@](Cc1c[nH]c2c1cccc2)(C(=O)[O-])[NH3+]
C[C@](Cc1c[nH]c2c1cccc2)(C(=O)[O-])[NH3+]
c1ccc2c(c1)c(c[nH]2)C[C@@H](C(=O)[O-])O
c1ccc2c(c1)c(c[nH]2)C[C@H](C(=O)[O-])O
Cn1cc(c2c1cccc2)C[C@@H](C(=O)[O-])[NH3+]
Cn1cc(c2c1cccc2)C[C@H](C(=O)[O-])[NH3+]
c1cc(c(cc1O)O)C(=O)c2ccc(cc2O)O
c1cc(c(cc1C(=O)[O-])C(=O)[O-])Br
CC1([C@H]2CC[C@@]1(C(=O)C2)CS(=O)(=O)N)C
CC1([C@@H]2CC[C@]1(C(=O)C2)CS(=O)(=O)N)C
C[C@@H](C(=O)[O-])NC(=O)Cc1c[nH]c2c1cccc2
C[C@H](C(=O)[O-])NC(=O)Cc1c[nH]c2c1cccc2
Cn1cnc2c1nc([nH]c2=O)N
c1ccc2c(c1)cc(cn2)N
COC[C@H]1CCCN1C(=O)c2ccccc2OC
COC[C@@H]1CCCN1C(=O)c2ccccc2OC
COc1cc(cc(c1OC)OC)CC(=O)[O-]
c1cc2c(cc1n3cnnn3)COC2=O
c1cc(sc1)C(=O)Nc2ccncc2
c1ccc2c(c1)nc3n2C(=O)CS3
CC(C)(C)OC(=O)Nc1ccccc1N
Cc1cc(n(n1)C(=O)c2cc(n[nH]2)C)C
Cc1ccccc1NC(=O)CC#N
c1ccc(cc1)CCNC(=O)c2ccccc2O
COc1cc(ccc1NC(=O)c2cccs2)N
c1c(c(cc(c1N)N)C#N)C#N
c1ccc(cc1)NC(=O)NCC(=O)[O-]
C[C@@H](C(=O)[O-])NC(=O)Nc1ccccc1
C[C@H](C(=O)[O-])NC(=O)Nc1ccccc1
Cc1c(nc[nH]1)C(F)(F)F
Cc1c(scn1)C(=O)[O-]
CSc1nc(c(s1)C#N)N
Cc1cc(nc(n1)N)Cl
Cc1c(=O)[nH]c(nc1[O-])[O-]
Cc1c(c(n[nH]1)C)N
C(#N)c1c(c(c(c([nH+]1)Cl)Cl)N)Cl
c1c(cnc(c1Cl)Cl)C(=O)[O-]
c1c(cncc1Br)C(=O)[O-]
c1cc(nc(c1)Cl)C(=O)[O-]
Cc1ncc(c(n1)C(=O)[O-])Cl
CS(=O)(=O)c1cccc(n1)Cl
CCn1c(=O)c(c(cn1)Cl)Cl
Cc1cc(nc(n1)N)C(F)(F)F
Cn1c(nnn1)c2ccco2
CCNc1nc(cc(n1)F)F
Cc1c(scn1)C(=O)OC
Cc1c(nc(nc1Cl)N)C
CNc1cc(nc(n1)NC)F
C[C@H]1C(=O)N[C@H](C(=O)N1)C
C[C@@H]1C(=O)N[C@H](C(=O)N1)C
C[C@@H]1C(=O)N[C@@H](C(=O)N1)C
Cc1nnc(n1NC(=O)C)C
Cn1c(c(c(=O)n(c1=O)C)N)N
c1cc(nc(c1)C#N)C#N
c1ccc(c(c1)C(=O)N)F
CC(=O)Nc1c(ccs1)C#N
c1cc(ccc1C#N)S(=O)(=O)N
Cc1ccc(cn1)C(=O)N
c1cc(sc1)C(=O)NCC(=O)N
COC(=O)c1c(nc[nH]1)C(=O)OC
Cc1cc(n2c(n1)ncn2)C
c1c(nc2c(nc(nc2n1)N)N)CO
CNc1[nH]c2c(=O)[nH]c(=O)n(c2n1)C
CCc1c(nc(nc1Cl)N)C
CC(C)(C)Nc1nc(nc(n1)Cl)Cl
CCCc1cc([nH]n1)C(=O)[O-]
CNc1nc(cc(n1)OC)OC
CC(=O)N1CN([C@H]([C@@H]1O)O)C(=O)C
CC(=O)N1CN([C@@H]([C@H]1O)O)C(=O)C
c1ccc2c(c1)c(nnc2Cl)Cl
c1cc(c(c(c1O)C#N)C#N)O
c1cc(cc2c1cc[nH]2)Br
c1cc2c(cc[nH]2)c(c1)Br
Cc1nc2ccc(cc2s1)Cl
Cc1c(c(=O)n2n1c(=O)c(c2C)Cl)Cl
Cc1ccc(cc1C#N)I
c1cc(sc1)C(=O)Nc2nccs2
c1cc(cc(c1)n2cnnn2)n3cnnn3
Cc1nc2ccc(cc2o1)O
CS(=O)(=O)c1nc2ccccc2s1
CNC(=O)Nc1ccc(cc1Cl)F
CS(=O)(=O)c1[nH]c2ccccc2n1
c1ccc2c(c1)nc(c(n2)N)N
Cc1cc(n2c(n1)nc(n2)C(=O)[O-])C
Cn1c2c(c(=O)[nH]c1=O)n3c(n2)SCC3
Cn1c2c(c(=O)[nH]c1=O)n(cn2)CC(=O)[O-]
c1cc(sc1)C(=O)C2CC2
c1ccc(cc1)S(=O)(=O)CC(=O)[O-]
CNC(=O)Nc1ccccc1F
Cc1ccsc1C(=O)NCC(=O)[O-]
COC(=O)NS(=O)(=O)c1ccccc1
CNc1[nH]c2ccccc2n1
c1ccc2c(c1)[nH]c(n2)NC(=[NH2+])N
c1ccc(cc1)n2c(nc(n2)N)N
CNC(=O)c1cccc(c1)N
CC(=O)Nc1ccccc1N
Cc1cccc(c1O)OC
c1c(nc(nc1F)N)N2CCOCC2
c1[n-]c2c(=[NH2+])ncn(c2n1)C[C@@H](CO)O
c1[n-]c2c(=[NH2+])ncn(c2n1)C[C@H](CO)O
Cn1c2c(c(=O)[nH]c1=O)[nH]c(n2)N(C)C
CCCc1cc(n(n1)C)C(=O)[O-]
CC12OC3CC(O1)CC(C3)O2
CCC(=O)N1CCC[C@H]1C(=O)[O-]
CCC(=O)N1CCC[C@@H]1C(=O)[O-]
CCNc1nc(cc(n1)OC)OC
Cc1nnc(s1)NC2CCCC2
C1CCN(CC1)C(=O)c2nc([nH]n2)N
CC(C)(C)c1c(=O)n(c(nn1)SC)N
c1cc2c(cc1Cl)c(=O)cco2
CC(=O)n1c2c(cccc2Cl)sc1=O
c1cc(oc1)C(=O)Nc2c[nH]c(=O)[nH]c2=O
Cc1c(nc2c(n1)cc(cn2)Br)C
CCn1c2c(cccc2Cl)sc1=O
c1cc(cc(c1)Cl)C(=O)NCC(=O)[O-]
c1ccc(c(c1)C(=O)NCC(=O)[O-])Cl
c1ccc(cc1)C(=O)Nn2cnnc2
c1ccc(c(c1)C(=O)Nn2cnnc2)O
c1ccc(c(c1)c2c(=O)[nH]c(=O)[nH]n2)N
c1ccc2c(c1)[nH]c(n2)Cc3[n-]nnn3
c1cc2c(cc1C(=O)[O-])CCO2
c1cc(cc(c1)Cl)C(=O)NCC(=O)N
c1cc(ccc1C(=O)NCC(=O)N)Cl
Cc1nnc(o1)c2ccccc2
Cc1nc2ccc(cc2s1)CO
c1ccc2c(c1)NC(=O)[C@@H](S2)CO
Cc1cc(oc1C(=O)[O-])CSc2[nH]ncn2
Cc1c(non1)NC(=O)Nc2cccnc2
Cc1cn2c3c(=O)[nH]c(=O)n(c3nc2[nH]1)C
Cc1ccc(c(c1)NC(=O)C)F
Cc1c(sc(c1C#N)NC(=O)C)C
c1ccc(cc1)C(=O)NCC(=O)N
CN(C)S(=O)(=O)c1ccc(cc1)C#N
c1ccnc(c1)SCC(=O)NCC(=O)[O-]
Cc1cc(nc(c1C#N)SC)C
C[C@@H](C(=O)[O-])n1cnc2c1c(=O)[nH]c(=O)n2C
C[C@H](C(=O)[O-])n1cnc2c1c(=O)[nH]c(=O)n2C
c1ccc2c(c1)OC[C@@H](O2)CO
Cc1ccc(c(c1)NC(=O)NC)F
Cc1cc(ccc1F)NC(=O)NC
c1ccnc(c1)SCC(=O)NCC(=O)N
Cc1c(sc2c1c(ncn2)NC)C
Cn1c2c(c(=O)n(c1=O)C)n(cn2)CC(=O)N
CCn1c2c(=O)[nH]c(=O)n(c2nc1SC)C
Cc1c(c(n(n1)C(=O)C)C)NC(=O)C
c1ccnc(c1)C(=O)[O-]
c1cn(c(=O)nc1N)[C@H]2CC[C@H](O2)CO
c1cn(c(=O)nc1N)[C@H]2CC[C@@H](O2)CO
Cc1c(non1)NC(=O)C[NH+]2CCOCC2
C[C@@H]1C([C@H](C1C(=O)OC)C)C
CC1(O[C@H]2[C@H]([C@@H](O[C@H]2O1)[C@@H](CO)O)O)C
[H]/N=c\1/n(c(c(s1)C(C)(C)C)C)C
c1cc(sc1)C(=O)Nc2ccc(cn2)Cl
C#CCN1C(=O)c2ccccc2S1(=O)=O
c1ccc(cc1)c2cc(nc(n2)N)Cl
c1ccc(cc1)C(=O)Nc2nccs2
c1ccc(c(c1)C(=O)Nn2cnnc2)C(=O)[O-]
Cc1ccnc2c1cccc2O
COC(=O)c1cccc2c1[nH]cc2
CCOC(=O)n1c2ccccc2sc1=O
CCOC(=O)n1c2ccccc2oc1=O
Cc1nnc(s1)NC(=O)c2ccccc2O
CC(=O)Nc1c(c2c(s1)CCC2)C#N
CCOc1[nH]c(=O)c2ccccc2n1
CSc1[nH]c2cc3c(cc2n1)OCCO3
c1ccc(cc1)c2cnc(nc2N)N
Cc1csc(n1)NC(=O)Nc2cccnc2
CC1(c2ccccc2C(=O)O1)C
Cc1nc2cc(ccc2s1)CCO
c1cc(sc1)CN2C[C@H](CC2=O)C(=O)[O-]
c1cc(sc1)CN2C[C@@H](CC2=O)C(=O)[O-]
c1ccc(cc1)SCC(=O)NCC(=O)[O-]
c1nc2c(c3c(s2)CCCC3)c(=O)n1N
Cc1cc(nc(c1C#N)OCC(=O)N)C
c1cc2c(cc1C(=O)C[NH3+])OCCO2
Cc1cc(n(n1)c2ccccn2)C
COc1ccc(cc1)C(=O)NCC(=O)N
CC(=O)Nc1cc2c(s1)CCCC2
CCOC(=O)c1ccc(cc1)C[NH3+]
Cc1ccc(cc1)S(=O)(=O)N2CCC2
Cc1c(sc(c1C(=O)C)NC(=O)C)C
Cc1ccc(cc1)S(=O)(=O)CCC(=O)N
c1nc(c2c(n1)n(cn2)[C@H]3CC[C@H](O3)CO)N
c1nc(c2c(n1)n(cn2)[C@@H]3CC[C@H](O3)CO)N
c1nc(c2c(n1)n(cn2)[C@H]3CC[C@@H](O3)CO)N
c1nc(c2c(n1)n(cn2)[C@@H]3CC[C@@H](O3)CO)N
C[C@@H]1[C@H](C[C@@H](O1)n2cnc3c2ncnc3N)O
Cc1c(sc(c1NC(=O)C)NC(=O)C)C
COc1ccc(cc1)OC[C@@H](CO)O
COc1ccc(cc1)OC[C@H](CO)O
c1c(nc(nc1F)N)N2CCCCCC2
Cc1cc(nc(n1)N2CCOCC2)C
Cc1cc(no1)NC(=O)C[NH+]2CCOCC2
CCN(CC)c1[nH]c2c(=O)[nH]c(=O)n(c2n1)C
Cc1c(sc(n1)NC(=O)C)C(C)(C)C
Cc1c(non1)NC(=O)C[NH+]2CCCCC2
C[C@H]1CC(N=C(O1)C(=C)C)(C)C
C[C@@H]1CC(N=C(O1)C(=C)C)(C)C
c1ccc2c(c1)[nH]c(n2)c3ccco3
c1ccc2c(c1)[C@@H](C(=O)N2)[C@@H](C#N)C(=O)[O-]
c1ccc2c(c1)[C@@H](C(=O)N2)[C@H](C#N)C(=O)[O-]
C=CCC(=O)n1c2ccccc2sc1=O
c1cc(cnc1)C(=O)Nc2cccnc2
Cc1c(c(n(n1)c2ccccc2)Cl)C(=O)N
CN1Cc2c3ccccc3[nH]c2C1=O
c1ccc2c(c1)n(c(=O)n2CC(=O)[O-])CC(=O)[O-]
Cc1ccc2c(c1)c(=O)cc(o2)C
c1cc2c(cc1C(=O)CCC(=O)[O-])OCO2
c1ccc(cc1)CNc2cc(nc(n2)N)F
Cc1c(c2ccccc2[nH]1)C(=O)C
Cc1nc2c(c3c(s2)CCCC3)c(=O)o1
CC(=O)OC[C@H]1C(=O)Nc2ccccc2S1
CC(=O)OC[C@@H]1C(=O)Nc2ccccc2S1
COc1cc(nc(n1)N)c2ccccc2
Cc1cc(nc(n1)N)Oc2ccccc2
Cc1ccc(cc1)C(=O)Nc2nnc(s2)C
CCc1nnc(s1)NC(=O)C2CCCCC2
CC(=O)Nc1nnc(o1)c2ccc(cc2)OC
Cc1cc(=O)n(cn1)CNC(=O)c2ccco2
Cc1c(non1)NC(=O)OCc2ccccc2
CC(=O)Nc1c(c2c(s1)CCCC2)C#N
Cc1cc(no1)NCc2ccccc2O
c1cnccc1CNC(=O)[C@H]2C[C@H]2C(=O)[O-]
c1cnccc1CNC(=O)[C@@H]2C[C@H]2C(=O)[O-]
c1cnccc1CNC(=O)[C@H]2C[C@@H]2C(=O)[O-]
c1cnccc1CNC(=O)[C@@H]2C[C@@H]2C(=O)[O-]
CCOC(=O)Cn1c(nnn1)c2ccccc2
COc1ccc2c(c1)NC(=O)CCC2
CCSc1ccc(cc1)C(=O)NCC(=O)[O-]
CNc1c2c3c(sc2ncn1)CCCC3
c1cnccc1NC(=O)OC[C@H]2CCCO2
c1cnccc1NC(=O)OC[C@@H]2CCCO2
CCOC(=O)c1ccc(c(c1O)C)SC
c1cc2c(cc1N[C@@H](CCO)CO)OCO2
c1cc2c(cc1N[C@H](CCO)CO)OCO2
c1csc(n1)NC(=O)CCC2CCCC2
C1[C@H]2CC3(C[C@@H]1CC(C2)(C3)O)C(=O)[O-]
C[C@]12CC[C@@H]3[C@]1(CO[C@]2(C3)C(=O)N)C
C1CCC(CC1)N2C[C@@H](CC2=O)C(=O)[O-]
COC12CCCC(C1)(CCC2)C(=O)[O-]
c1ccc2c(c1)ncc(n2)c3cccs3
c1ccnc(c1)NC(=O)c2ccc(cc2)Cl
c1ccc(c(c1)NC(=O)c2cccnc2)F
c1ccc(c(c1)C(=O)Nc2cccnc2)F
c1ccc(cc1)S(=O)(=O)c2ccc(cc2)F
c1cc(ccc1NC(=O)Nc2ccncc2)Cl
c1cc(ccc1CNc2c3c([nH]cn3)ncn2)F
c1cc(cc(c1)O)NC(=O)c2cccnc2
c1c2c(cc3c1CCC(=O)O3)OC(=O)CC2
Cc1cc(=O)oc2c1ccc(c2C(=O)C)O
c1cc(c([nH+]c1)NCc2ccc(cc2)F)N
c1ccc2c(c1)C(=O)N3CCC[C@H]3C(=O)N2
c1ccc2c(c1)C(=O)N3CCC[C@@H]3C(=O)N2
c1ccc(cc1)S(=O)(=O)Nc2ccc(cc2)N
Cc1ccccc1OCC(=O)Nc2nccs2
Cn1c(c(cn1)NC(=O)c2ccccc2)C(=O)N
CCCc1cc(=O)oc2c1c(cc(c2)O)O
CCOC(=O)[C@H]1CNc2ccccc2C1=O
CCOC(=O)[C@@H]1CNc2ccccc2C1=O
Cn1ccc(n1)C(=O)NCc2ccccc2
CCOc1cc(nc(n1)N)c2ccccc2
CCC(=O)Nc1nnc(s1)c2ccc(cc2)C
CCOC(=O)c1cnn2c1ncc(c2C)C(=O)C
c1cc(sc1)C[NH2+]Cc2ccc(cc2)O
Cc1ccccc1Cc2c([nH]nc2O)C
CCOc1nc2ccccc2c(=O)n1CCO
CN(C)c1cc(nc([nH+]1)N)c2ccccc2
CCOC(=O)Cn1nc(nn1)c2ccc(cc2)C
COC(=O)[C@@H](Cc1c[nH]c2c1cccc2)[NH3+]
COC(=O)[C@H](Cc1c[nH]c2c1cccc2)[NH3+]
Cc1cccc(c1)OCC(=O)N[C@@H](C)C(=O)[O-]
Cc1cccc(c1)OCC(=O)N[C@H](C)C(=O)[O-]
CCNc1c2c3c(sc2ncn1)CCCC3
CCc1c(n2c(c(c(=O)n2c1=O)CC)C)C
c1ccc2c(c1)nnn2C[NH+]3CCCCC3
CCc1nnc(s1)NCCc2ccc(nc2)C
COC(=O)[C@H]1CC(=O)N(C1)C2CCCCC2
COC(=O)[C@@H]1CC(=O)N(C1)C2CCCCC2
CC(C)(C)C(=O)[C@H]1[C@H]2CC[C@@H]1[C@H](C2)O
CC(C)c1c(nc2c(n1)c(nc(n2)N)N)C(C)C
C1CCC2(CC1)CCC[NH+](C2)CC(=O)N
c1cc(ccc1C#N)c2ccc(cc2)O
c1ccc2c(c1)C(=O)Nc3ccccc3O2
c1ccc2c(c1)ncc(n2)c3ccccn3
CCOC(=O)C1=C(c2ccccc2NC(=O)C1)[O-]
Cc1ccc(cc1)NC(=O)Nc2ccncc2
COc1ccccc1NC(=O)Nc2ccncc2
CCn1c2ccccc2c(=O)c(c1[O-])C(=O)NC
CN1c2ccccc2N(C1c3cccs3)C
c1cc(c(c(c1)Cl)C[NH+]2CCOCC2)F
Cc1c(c(=O)n(n1C)c2ccccc2)NC(=O)C
c1ccc(cc1)C2CCC(CC2)C(=O)[O-]
CCC(=O)c1ccc2c(c1)OCCCCO2
c1ccc(cc1)C[NH+]2CCCC[C@H]2C(=O)[O-]
c1ccc(cc1)C[NH+]2CCCC[C@@H]2C(=O)[O-]
CC(C)(C)C(=O)Nc1ccc(cc1)C(=O)OC
Cc1c(sc2c1c(ncn2)N3CCCCC3)C
CC[NH+]1CCN(CC1)C(=O)c2ccc(cc2)F
Cc1ccc(c(c1)OCC(=O)[O-])C(C)(C)C
CC[NH+](CC)Cc1cc(ccc1O)NC(=O)C
c1ccc2c(c1)-c3nc4ccccc4n3C2=O
c1cc2ccc3c4c2c(c1)N=CN4CCC3=O
c1ccnc(c1)c2ccc(nn2)c3ccccn3
Cc1ccc2c(c1)c(=O)cc(o2)c3ccco3
c1ccc2c(c1)COc3ccc(cc3C2=O)O
Cc1cc(ccc1NC(=O)c2ccccc2F)F
Cc1cc(ccc1F)NC(=O)c2ccccc2F
c1ccc(cc1)N2c3ccccc3CC2=O
c1ccc(c(c1)C#N)NCn2c3ccccc3nn2
CC1=C(Oc2ccccc2O1)c3ccccn3
c1ccc(cc1)CNC(=O)c2ccccc2F
[H]/N=c\1/n(c2ccccc2s1)Cc3ccccc3
c1ccc(cc1)OCC(=O)c2ccc(cc2O)O
CC(C)[C@@H]1C(=O)c2cc3ccc(=O)oc3cc2O1
CC(C)[C@H]1C(=O)c2cc3ccc(=O)oc3cc2O1
c1ccc(cc1)NC(=O)COc2ccccc2O
C[C@H]1[C@](Oc2ccccc2O1)(c3ccccn3)O
C[C@@H]1[C@](Oc2ccccc2O1)(c3ccccn3)O
C[C@H]1[C@@](Oc2ccccc2O1)(c3ccccn3)O
C[C@@H]1[C@@](Oc2ccccc2O1)(c3ccccn3)O
Cc1ccc(cc1)NCn2c3ccccc3nn2
CCCC(=O)Oc1ccc2c(cc(=O)oc2c1)C
Cc1cc(c(c(c1)C)NC(=O)c2cccs2)C
Cc1ccccc1OCC(=O)NCc2ccco2
Cc1c(c2cc(ccc2o1)OC)C(=O)OC(C)C
CCc1ccc(cc1)N2C[C@H](CC2=O)C(=O)OC
CCc1ccc(cc1)N2C[C@@H](CC2=O)C(=O)OC
CC(C)(C)c1ccc(cc1)C(=O)NCC(=O)OC
CC1(C[C@]2(CCC[NH+](C2)CC#C)CCO1)C
CC1(C[C@@]2(CCC[NH+](C2)CC#C)CCO1)C
c1ccc2c(c1)/C(=C/c3ccc(cc3)F)/OC2=O
c1ccc2c(c1)/C(=C/c3cccc(c3)F)/OC2=O
Cn1c2ccccc2nc1C(=O)c3ccccc3
c1ccc(cc1)CC(=O)c2ccc3c(c2)OCO3
COc1ccc2c(c1)C(=O)c3ccccc3CO2
Cn1c2ccccc2nc1COc3ccccc3
Cc1ccc(cc1C#N)NCc2ccccc2O
c1ccc(cc1)c2nc(ns2)N
C[C@@H](c1ccccc1)NC(=O)c2cccc(c2)N
C[C@H](c1ccccc1)NC(=O)c2cccc(c2)N
c1ccc(cc1)/C=C/[C@@H](C#N)[NH+]2CCCCC2
CCCc1c2cc(c(cc2cc([o+]1)C)OC)OC
c1cc2c(cc1C[NH+]3CCC(CC3)O)OCO2
Cc1cc(cc(c1)NC(=O)C[NH+]2CCCCC2)C
C1C[C@H](CC=C1)C[NH+]2CCC(CC2)C(=O)N
C1C[C@@H](CC=C1)C[NH+]2CCC(CC2)C(=O)N
CC[NH+](CC)CC(=O)Nc1c(cc(cc1C)C)C
CC1(C(=O)c2ccccc2C1=O)c3ccccc3
CCc1cc(c(s1)SCC)C(=O)[O-]
Cc1cc(c(s1)S(=O)(=O)C)C(=O)[O-]
Cc1cc(c(s1)SC)C(=O)N
CC(=O)c1ccc(s1)SC
CCc1cc(c(s1)C(=O)[O-])SCC
CCc1cc2cc(sc2s1)C(=O)[O-]
CSc1c(c(c(s1)SC)CO)CO
c1ccc(cc1)c2nc(no2)c3cccnc3
CC(=O)Nc1c(non1)N2CCCC2=O
Cc1cc(c(c(c1)C)C(=O)N)C
Cc1cc(c(c(c1C)C(=O)[O-])C)C
COc1ccc(cc1)[C@H]2[C@H](C2(C#N)C#N)C(=O)N
COc1ccc(cc1)[C@@H]2[C@H](C2(C#N)C#N)C(=O)N
COc1ccc(cc1)[C@H]2[C@@H](C2(C#N)C#N)C(=O)N
COc1ccc(cc1)[C@@H]2[C@@H](C2(C#N)C#N)C(=O)N
c1ccc2c(c1)cc(s2)C(=O)[O-]
CC(=O)Nc1c(c2c(s1)CCCC2)C(=O)N
c1cc(sc1C(=O)[O-])Br
c1ccc2c(c1)cc(s2)C(=O)N
CCOC(=O)c1c(c(c([nH]1)C)CC(C)C)C
CCO[C@@H](c1ccccc1)C(=O)c2ccccc2
CCO[C@H](c1ccccc1)C(=O)c2ccccc2
C[C@@]1(c2ccccc2-c3ccccc3[C@]1(C)O)O
C[C@]1(c2ccccc2-c3ccccc3[C@@]1(C)O)O
CCc1cccc(c1NC(=O)c2ccccc2)C
Cc1cccc(c1NC(=O)Cc2ccccc2)C
C[NH+](Cc1ccccc1)Cc2cccnc2
C[C@@](c1ccccc1)([C@@](C)(c2ccccc2)O)O
C[C@](c1ccccc1)([C@](C)(c2ccccc2)O)O
c1ccc2c(c1)c(c[nH]2)C[NH+]3CCC(CC3)O
CCOc1ccc(cc1)C[NH+]2CCC(CC2)O
c1cc(sc1)C(=O)N2CCCCC2
c1cnccc1C(=O)NC2CCCCCCC2
CC(C)(C)c1nnc(s1)N(C)C(=O)NC
CSc1nc(nn1c2ccccc2)N
c1cnccc1c2ccncc2
Cc1c([nH]c(=O)n(c1=O)C(C)(C)C)C
COC(=O)N=c1[nH]c2ccccc2[nH]1
c1ccc2c(c1)-c3ccccc3C2(C(=O)[O-])O
c1ccc(cc1)CNc2c3c([nH]cn3)ncn2
c1ccc2c(c1)ncn2CO
CCOC(=O)c1c(nc(s1)SC)N
CCN(CC)C(=O)c1c[nH]c2ccccc2c1=O
c1cc(sc1)C(=O)NCC(=O)[O-]
c1ccc(c(c1)C(=O)NCC(=O)[O-])F
CCOC(=O)C[C@@H](c1ccccc1Cl)[NH3+]
CCOC(=O)C[C@H](c1ccccc1Cl)[NH3+]
CCOC(=O)C[C@@H](c1ccc(cc1)C)[NH3+]
CCOC(=O)C[C@H](c1ccc(cc1)C)[NH3+]
Cc1ccc(cc1)NC(=O)Nc2nc(cs2)C
Cc1ccc2c(c1)nc(o2)c3cc(ccc3O)N
c1ccc(cc1)C(=O)Nc2ccc(cc2Cl)N
CC(C)(C(=O)[O-])Oc1ccccc1Cl
c1cc(ccc1C(=O)NC2CCCCC2)N
COc1ccc(cc1OC)S(=O)(=O)N
CSc1nnnn1c2ccccc2
c1cc(cc(c1)Cl)NC(=O)CC#N
CC(=O)Oc1ccc(cc1)NC(=O)CC#N
c1ccc(cc1)[C@@H](c2[nH]c3ccccc3n2)O
c1ccc(cc1)[C@H](c2[nH]c3ccccc3n2)O
COc1ccccc1C(=O)N2CCOCC2
Cc1cc(cc(c1O)Cl)C(=O)C
c1ccc(cc1)OCc2ccc(o2)C(=O)[O-]
COc1ccc(cc1)c2nnc(o2)N
c1cc2ccc3ccc(nc3c2nc1)C#N
Cc1nc2c(s1)cc(c3c2scc3)O
c1ccc(c(c1)C(=O)Nc2[n-]nnn2)Cl
Cc1cc(nc2c1c(c(s2)C(=O)N)N)C
Cc1c(c(n(n1)C)N)c2ccc(c(c2)OC)OC
CCOC(=O)N=c1oc2ccccc2o1
c1ccn(c(=O)c1)CC(=O)c2cccs2
Cc1nc(c(nn1)c2ccccc2)c3ccccc3
CC(C)(C)NC(=O)c1ccc2c(c1)nccn2
COC(=O)CNC(=O)c1cc[nH]n1
COC(=O)c1ccccc1NC(=O)c2cc[nH]n2
CNc1ccccc1C(=O)N2CCOCC2
COC(=O)c1cccc(c1)NC(=O)c2cc[nH]n2
Cc1ccc(c(c1)C)NC(=O)c2cc[nH]n2
COC(=O)c1cc(c(=O)oc1)Br
C[NH+]1CCN(CC1)C(=O)c2ccccc2N
CC(=O)Nc1ccc(cc1Cl)C(=O)[O-]
CC(=O)Nc1ccc(c(c1)Cl)C(=O)[O-]
CNC(=O)Nc1ccc(c(c1)C(=O)[O-])Cl
Cc1ccc(cc1Cl)NC(=O)C
c1cc(ccc1C(=O)N2CCCCC2)N
COC(=O)Nc1ccccc1C(=O)[O-]
CCC(=O)n1ccc(n1)C(=O)Nc2ccccc2
CCCC(=O)Nc1ccc(cc1)C#N
Cn1cc[nH+]c1[C@@H](c2ccccc2)O
Cn1cc[nH+]c1[C@H](c2ccccc2)O
c1cc(sc1)C(=O)Nc2ccc(cc2)C(=O)N
Cc1ccccc1NC(=O)c2c(cccc2F)F
Cc1ccc(o1)[C@@H](c2cccnc2)O
Cc1ccc(o1)[C@H](c2cccnc2)O
c1cc(cnc1)[C@@H](c2cccs2)O
c1cc(cnc1)[C@H](c2cccs2)O
Cc1ccc(cc1Br)C(=O)N
Cc1cc(c(c(c1)C)NC(=O)C2CC2)C
COc1ccc2c(c1)sc(c2Cl)C(=O)N
CC1(C[C@H]1C(=O)NCc2ccccc2)C
CC1(C[C@@H]1C(=O)NCc2ccccc2)C
c1cc(cc(c1)NC(=O)c2cccs2)C#N
c1ccc(cc1)C(=O)N2CCc3c2cccc3
CSc1c(cc2c(n1)CCC2)C#N
CC(=C)CSc1c(cc2c(n1)CCC2)C#N
c1ccc(cc1)C(=O)Nc2cccc(c2)C#N
Cc1ccccc1C(=O)N[C@@H](C)c2ccccc2
Cc1ccccc1C(=O)N[C@H](C)c2ccccc2
Cc1cc(nc2c1c(cs2)N)C
Cc1ccc(cc1F)NC(=O)c2cccs2
Cc1cc(cc(c1)NCc2ccccc2CO)C
c1cc2c(cc1Cl)ncc(n2)Cl
c1cc2c(cc1Cl)nccn2
CCCc1cc(=O)oc2c1ccc(c2)OC
CC1CCN(CC1)S(=O)(=O)c2cccs2
Cc1c(cco1)C(=O)N2CCCc3c2cccc3
Cc1cccc(c1C)N2CCN(CC2)C(=O)OC
CCc1ccccc1NC(=O)c2ccn(n2)C
C1CCC(CC1)NC(=O)NC[C@H]2CCCO2
C1CCC(CC1)NC(=O)NC[C@@H]2CCCO2
Cn1c(c(cn1)Cl)c2[nH]c3ccccc3n2
c1cn(c2c1CCCC2)CCOC(=O)N
c1cc(c(nc1)c2c(cccn2)C(=O)[O-])C(=O)[O-]
c1ccc2c(c1)ncn2C[NH+]3CCOCC3
COCC(=O)Nc1ccc(cc1)Cl
Cc1ccc(cc1)NC(=O)COC
COCC(=O)Nc1ccccc1
Cc1ccc(c(c1)OCC(=O)N)C(C)C
c1ccc(cc1)CCNC(=O)Nc2ccccc2
C[C@@H](C(c1ccccc1)(c2ccccc2)O)[NH3+]
C=CSc1ccccc1N
C=Cn1cnc2c1cccc2
c1cc(oc1)C(=O)n2cnc(n2)N
c1cc(sc1)C(=O)CC#N
CC(=O)c1cc2ccc(cc2oc1=O)O
c1ccc(cc1)[C@@H](C#N)C(=O)c2ccccc2
c1ccc(cc1)[C@H](C#N)C(=O)c2ccccc2
CN(Cc1ccccc1)C(=O)Nc2ccccc2
CCc1ccc(cc1)OCC(=O)[O-]
Cc1ccc(cc1)C(=O)N(C)Cc2ccccc2
CC(C)NC(=O)c1cc2ccccc2oc1=O
c1cc(oc1)C(=O)Nc2nncs2
COc1ccc2c3ccccc3c(=O)oc2c1
CCOC(=O)c1c(nc2n1ccc(c2)C)C
Cc1cc(n(c(=O)c1C#N)N)C
Cc1cc(nc2c1c3c(s2)c(=O)oc(n3)C)C
CCc1c(cc2c(c(sc2n1)C#N)N)C
c1ccc(c(c1)C(=O)[O-])N
c1cc(cc(c1)Cl)N
c1nc(c2c(n1)[nH]c(n2)N3CCCCC3)N
c1cc(ccc1/C=C/c2ccncc2)O
CC1=N[C@@]2(c3ccccc3C(=O)[C@@]2(C1C#N)O)O
CC1=N[C@]2(c3ccccc3C(=O)[C@@]2(C1C#N)O)O
CC1=N[C@@]2(c3ccccc3C(=O)[C@]2(C1C#N)O)O
CC1=N[C@]2(c3ccccc3C(=O)[C@]2(C1C#N)O)O
c1ccc(c(c1)C(=O)Nc2nncs2)O
Cc1c(c(c2c(n1)non2)N)C(=O)C
c1cc2n(c(=O)c1)C[C@@H]3C[C@H]2C[NH+]4[C@@H]3CCCC4
C[C@H]1CCc2c(sc3c2c(=O)[nH]cn3)C1
C[C@@H]1CCc2c(sc3c2c(=O)[nH]cn3)C1
C[C@@H]1CN(C[C@H](O1)C)C(=O)c2cccs2
C[C@H]1CN(C[C@@H](O1)C)C(=O)c2cccs2
c1cc(cc(c1)Br)c2[n-]nc(n2)C#N
CCOc1ccccc1C(=O)NCc2ccco2
Cc1cc(no1)NC(=O)c2ccco2
Cc1ccc(cc1)c2csc(n2)NC(=O)CO
Cc1cc[nH+]c(c1)NCc2ccc(cc2O)OC
CCc1ccc(cc1)NC(=O)C[NH+]2CCOCC2
Cc1ccc2c(c1)c(=O)oc(n2)c3cccs3
Cc1c(c(=O)[nH]c(=O)[nH]1)CO
c1ccc2c(c1)[nH]c(n2)[C@@H](C(F)(F)F)F
c1ccc2c(c1)[nH]c(n2)[C@H](C(F)(F)F)F
c1ccc2c(c1)[nH]c(n2)[C@@H](OC(F)(F)F)F
c1ccc2c(c1)[nH]c(n2)[C@H](OC(F)(F)F)F
Cc1c(c(=O)n(n1C)c2ccccc2)C(C)C
COc1cc(nc(n1)OC)N
Cc1c(c(c(cn1)CO)CO)O
c1cc2n(c(=O)c1)C[C@@H]3C[C@H]2C[NH2+]C3
C[C@@H](CC(=O)[O-])n1ccnc1
C[C@H](CC(=O)[O-])n1ccnc1
Cc1nccn1CCC(=O)[O-]
c1ccc(cc1)Cn2c(=O)ccc(n2)[O-]
c1ccc2c(c1)Cn3c(=O)ccc(=O)n3C2
c1c[nH]nc1c2cc[nH]n2
CCOC(=O)c1cn2c(cc(=O)[nH]2)nc1C
Cn1cc(c(n1)C#N)I
CC(=O)Oc1ccc(cc1)C(=O)NC(C)(C)C
CCN(CC)C(=O)c1ccc(cc1)OC(=O)C
CC(C)NC(=O)c1ccc(cc1)OC(=O)C
CC(=O)Oc1ccc(cc1)C(=O)N
CC(=O)Oc1ccc(cc1)C(=O)NC
CC(=O)Oc1ccc(cc1)C(=O)N2CCCC2
C1Cc2c(non2)C(=O)NC1
Cc1cc(nc(c1C#N)SCC(=O)C2CC2)C
c1ncn(n1)CCn2cncn2
Cc1cc(nn2c1nnc2)C
c1ccc(cc1)[C@H]2[C@H](C2(C#N)C#N)C(=O)N
c1ccc(cc1)[C@@H]2[C@H](C2(C#N)C#N)C(=O)N
c1ccc(cc1)[C@H]2[C@@H](C2(C#N)C#N)C(=O)N
c1ccc(cc1)[C@@H]2[C@@H](C2(C#N)C#N)C(=O)N
CN(C)c1nc2cc(ccc2o1)Cl
CCc1c(cc(c(n1)SCC(=O)N)C#N)C
c1ccc2c(c1)[nH]c(n2)C(=O)N3CCOCC3
CCOC(=O)Nc1[nH]c2ccccc2n1
CSc1c(c(sn1)SC)C(=O)[O-]
Cc1c(c2ccccc2n1C)C#N
Cc1c(c(n(n1)Cc2ccc(cc2)Cl)N)C#N
COc1ccc(cc1)NC(=O)c2ccc(cc2)O
COC1=CC(=O)OC12CCCCC2
c1ccc(cc1)C(=O)c2ccc(cc2)C(=O)N
Cc1ccc(cc1)N2C[C@H](CC2=O)C(=O)OC
Cc1ccc(cc1)N2C[C@@H](CC2=O)C(=O)OC
CCC1(C(=O)NC(=[NH2+])NC1=O)CC
CCN(CC)C1=CC(=O)OC12CCCCC2
c1ccc2c(c1)c(c(o2)C(=O)C3CC3)N
Cc1ccc(cc1)NC(=O)CC[NH+]2CCOCC2
Cc1c(c(n(n1)Cc2ccccc2)N)C#N
CCOC(=O)n1c2ccc(cc2oc1=O)Cl
c1ccc2c(c1)C(=O)CCCCC(=O)N2
Cc1cc(n(n1)CCOc2c(non2)N)C
CC(C)(C)OC(=O)Nc1ccccc1Cl
Cc1c([nH]c(c1C(=O)C)C(=O)[O-])C
CCOC(=O)Nc1ccc(cn1)Br
COC(=O)[C@H]1CC(=O)N(C1)c2ccccc2
COC(=O)[C@@H]1CC(=O)N(C1)c2ccccc2
C[C@@H](c1ccccc1)NC(=O)[C@H]2CC2(C)C
C[C@H](c1ccccc1)NC(=O)[C@H]2CC2(C)C
C[C@@H](c1ccccc1)NC(=O)[C@@H]2CC2(C)C
C[C@H](c1ccccc1)NC(=O)[C@@H]2CC2(C)C
Cc1cc(sc1C)NC(=O)c2ccccc2
Cc1cnc2c(n1)c(nc(n2)N)N
COC(=O)CNC(=O)c1ccccc1
Cc1ccc(cc1)C(=O)CC[NH+](C)C
C#C[C@@H](CO)[NH2+]Cc1ccccc1
C#C[C@H](CO)[NH2+]Cc1ccccc1
Cc1c(c2c(c(sc2nc1C)C#N)N)C
C1COCCN1C(=[NH2+])NC(=[NH2+])N
c1ccc2c(c1)NC(=O)CS2
Cc1nnc(s1)SCc2ccc(cc2)F
Cc1cccc(n1)NC(=O)c2cccs2
c1ccc2c(c1)[nH]c(n2)SCc3ccccn3
c1cc(cc(c1)Cl)NC(=O)C[NH+]2CCCC2
c1ccc(cc1)CCC(=O)Nc2cccnc2
c1cc(cc(c1)N2CCCC2=O)N
CCOC(=O)c1c(c(c([nH]1)C)C)C
CCOC(=O)c1c(c([nH]c1C)C(=O)C)C
CN(C)C(=O)c1ccccc1C(=O)N(C)C
CC(C)[C@@H](C(=O)OC)NC(=O)c1ccccc1
CC(C)[C@H](C(=O)OC)NC(=O)c1ccccc1
c1ccc(c(c1)Oc2cc(nc(n2)N)Cl)F
COC(=O)c1ccc(o1)C#Cc2ccccc2
Cc1cc(n(n1)C(=O)C)c2ccccc2
Cc1nc(no1)c2ccc(cc2)Cl
c1ccc2c(c1)cccc2NC(=O)CC#N
CC(C)CC(=O)Nc1cccc(c1)C(=O)[O-]
Cc1ccc(cc1N)C(=O)c2ccc(c(c2)N)C
CC(=O)N1CN(CN(C1)C(=O)C)C(=O)C
COc1ccc(cc1)N2CCCC2=O
Cc1cc(nc2c1c(c(s2)C#N)N)C
c1ccc(c(c1)[C@H]2[C@H](C2(C#N)C#N)C(=O)N)Cl
c1ccc(c(c1)[C@@H]2[C@H](C2(C#N)C#N)C(=O)N)Cl
c1ccc(c(c1)[C@H]2[C@@H](C2(C#N)C#N)C(=O)N)Cl
c1ccc(c(c1)[C@@H]2[C@@H](C2(C#N)C#N)C(=O)N)Cl
Cc1c(c(c(nc1C)SC)C#N)C
c1cc(cnc1)NC(=O)CC#N
CC(=O)Oc1ccc(cc1)OCc2ccccc2
c1ccc(cc1)Cc2nc(nc(n2)N)N
CC(=O)c1ccc(cc1)NS(=O)(=O)C
c1ccc2c(c1)cc(c(=O)o2)C(=O)N
Cc1c2ccccc2oc(=O)c1C#N
CCOC(=O)c1c(n(c2c1cc(cc2)OC)C)C
CC(=CCS(=O)(=O)c1ccccc1)C
CC(=C)CS(=O)(=O)c1ccccc1
COc1ccc(cc1)CNc2cccc[nH+]2
COc1ccc(cc1)[C@@H](CC(=O)[O-])[NH3+]
COc1ccc(cc1)[C@H](CC(=O)[O-])[NH3+]
CC(=O)NCC(c1ccccc1)c2ccccc2
c1ccc(cc1)S(=O)(=O)Nc2ccccn2
Cc1ccc(cc1)N2CCCC2=O
c1ccc(cc1)c2ccc3c(c2)C(=O)CCN3
Cc1ccc(cc1C)C(=O)c2cccc(c2)N
CC1(Cc2ccccc2-c3n1nnn3)C
c1ccc(cc1)CNC(=O)c2ccncc2
CCOC(=O)Cn1c2ccccc2nn1
CCC[C@]1(NC(=O)c2ccccc2O1)C
CCC[C@@]1(NC(=O)c2ccccc2O1)C
CCSc1c(c(cc(n1)C)COC)C#N
Cc1cc2c(c(=O)[nH]1)C(=O)NC2
CCC(=O)Nc1c(c(c(s1)C)C)C#N
Cc1ccc(cc1)c2nc(c(o2)NC)C#N
c1cc(ccc1[C@@H](CC(=O)[O-])[NH3+])Cl
c1cc(ccc1[C@H](CC(=O)[O-])[NH3+])Cl
COc1ccc2c(c1)nc(c(n2)Cl)Cl
C1CCC2(CC1)C(=CC(=O)O2)N3CCOCC3
Cc1ccc2cc([nH]c2c1)c3cccnc3
c1ccc2c(c1)cc([nH]2)c3cccnc3
C[NH+](C)Cc1cc2ccccc2[nH]1
c1ccc2c(c1)cc([nH]2)c3ccccn3
Cc1ccc2cc([nH]c2c1)c3ccncc3
c1ccc2c(c1)[nH]c(n2)c3cccnc3
Cc1ccc(cc1C)NC(=O)CC2CCC2
Cc1cc(=O)oc(c1C#N)c2ccccc2
COC(=O)CC[NH+]1CCCCC1
c1ccc2cc(ccc2c1)NC(=O)CCC(=O)[O-]
c1ccc2c(c1)cccc2NC(=O)CCC(=O)[O-]
Cc1ccc2c(c1)c3c(n2C)C(=O)CCC3
c1cc2c(cc1F)c3c([nH]2)C(=O)CCC3
c1ccc2c(c1)c(c[nH]2)C[NH+]3CCCCC3
CC(=O)c1coc2c1cc(cc2)OCC(=O)OC
c1ccc(cc1)C(=O)Oc2ccccc2O
Cc1cc2cc(ccc2n1C)OC(=O)C
COc1ccc2c(c1OC)C(=O)O[C@H]2O
COc1ccc2c(c1OC)C(=O)O[C@@H]2O
c1ccc2c(c1)nc(o2)SCC(=O)[O-]
c1ccc(c(c1)C(=O)[O-])NCC(=O)[O-]
C[NH+]1CCC(CC1)(c2ccccc2)O
COc1ccc(cc1)C(=O)Cc2ccccc2
COc1ccc(cc1OC)C2(CCCC2)C(=O)N
COc1cc2c(cc1OC)C3(CCCC3)C[NH2+]C2
c1cc(ccc1C#N)Oc2ccc(cc2)C#N
Cc1nc2ccc(cc2s1)NC(=O)C
c1cc(cc(c1)Cl)OCC[NH+]2CCOCC2
Cc1nnc-2n1C(Cc3c2cccc3)(C)C
CC(=O)c1ncnn1CC(=O)c2ccccc2
c1cnc(nc1)NC(=O)CSc2[nH]ncn2
C[C@@H](c1ccc(cc1)OC)NC(=O)OC
C[C@H](c1ccc(cc1)OC)NC(=O)OC
c1ccc(c(c1)c2nnc(o2)N)F
CC(C)(CO)NC(=O)c1ccc(cc1)Cl
c1c(c2c(c(c(c(c2F)F)F)F)oc1=O)[O-]
c1c(c(n(n1)CC2CCCCC2)N)C#N
C[C@H]1C[C@](C[NH+](C1)C(C)(C)C)(c2ccccc2)O
Cc1ccc(cc1)C(=O)NCC(=O)[O-]
c1ccc(cc1)S[C@H]2CC(=O)[C@H]3OC[C@@H]2O3
C[C@@]1(C(OC(=O)N1CCO)(C)C)O
CC[C@]1([C@](N(C(=O)O1)CCO)(C)O)C
CC[C@@]1([C@](N(C(=O)O1)CCO)(C)O)C
CC[C@]1([C@@](N(C(=O)O1)CCO)(C)O)C
Cc1ccc(cc1C)NC(=O)CC2CCOCC2
CC1(C=C(NC(=O)N1)/C=C/c2ccccc2)C
c1cnc(nc1)NC(=O)c2ccc(cc2)Cl
Cc1[nH]nc(n1)CC[NH3+]
C[C@H]1C[C@@H](C[NH+]([C@@H]1C)C)O
C=CCn1cncn1
c1cc(c(cc1Cl)Cl)OCC(=O)N
Cc1ccccc1NC(=O)C[NH+]2CCCCC2
c1ccc(cc1)Cn2cc(nn2)C#N
C[C@@]1(C(OC(=O)N1Cc2ccco2)(C)C)O
C[C@]1(C(OC(=O)N1Cc2ccco2)(C)C)O
c1ccc(c(c1)C(=O)N)OCC(=O)[O-]
Cc1ccc(cc1)S(=O)(=O)NCCC(=O)[O-]
CC(=O)c1ccc2ccccc2c1OC
C[C@@H](c1ccc(c(c1)OC)OC)[NH2+]C
C[C@H](c1ccc(c(c1)OC)OC)[NH2+]C
CC1(C[C@H](CCO1)[NH2+]Cc2ccccc2)C
CC1(C[C@@H](CCO1)[NH2+]Cc2ccccc2)C
C1CCCN(CC1)C(=O)c2c(non2)N
c1ccc(cc1)C(=O)C[NH+]2CCOCC2
Cc1c(c(c([nH]1)C)C(=O)OC)c2ccccc2
CC(C)(C)C(=O)NCCc1c[nH]c2c1cccc2
c1ccc2cc(ccc2c1)C(=O)CCC(=O)[O-]
Cc1cc(nc2c1c(ccc2OC)OC)C
c1ccc(c(c1)C(=O)Nc2ccccc2N)Cl
CCOC(=O)Nc1nnc(s1)C(C)(C)C
CCOC(=O)CNn1cnnc1
c1cc(ccc1[C@H]2[C@H](C2(C#N)C#N)C(=O)N)Cl
c1cc(ccc1[C@@H]2[C@H](C2(C#N)C#N)C(=O)N)Cl
c1cc(ccc1[C@H]2[C@@H](C2(C#N)C#N)C(=O)N)Cl
c1cc(ccc1[C@@H]2[C@@H](C2(C#N)C#N)C(=O)N)Cl
CN(C)c1ccc(cc1)c2ccncc2
c1ccc2c(c1)n(c(=O)o2)C[NH+]3CCCCC3
Cc1ccc(cc1)[C@]2(C[C@@H]([NH+](C[C@@H]2C)C)C)O
Cc1ccc(cc1)C[C@]2(C[C@@H]([NH+](C[C@@H]2C)C)C)O
Cc1ccc(c(c1)C)[C@]2(C[C@@H]([NH+](C[C@@H]2C)C)C)O
c1ccc2cc3c(cc2c1)C(=O)CCN3
CC(=O)Nc1c2ccccc2oc1C(=O)C3CC3
CCOC(=O)c1c(non1)NC(=O)C
Cc1cc(n(n1)c2[n-]nnn2)C
c1ccc(cc1)Cn2c(cc(n2)c3ccccc3)N
C[C@H]1C[C@](C[NH+](C1)C)(c2ccccc2)OC(=O)C
CN(Cn1c(=O)ccc(n1)[O-])c2ccccc2
C#CCn1c2ccccc2nc1c3c(non3)N
Cc1ccnc(c1)N2C(=O)OC([C@]2(C)O)(C)C
Cc1ccnc(c1)N2C(=O)OC([C@@]2(C)O)(C)C
CC(=O)C(C)(C)OC(=O)Nc1nccs1
Cc1ccc(c(c1)S(=O)(=O)n2ccnc2)C
CCOC(=O)c1c(c(c([nH]1)C)C(=O)C(C)C)C
c1ccc2c(c1)c3c([nH]2)nc4c(n3)non4
CCSc1nc(nn1C(=O)C)NC(=O)C
C=CCn1c2ccccc2nc1c3c(non3)N
Cc1c2ccccc2c(=O)n(n1)c3ccccc3
c1cc(c(cc1C(=O)[O-])N)N2CCOCC2
c1ccc2c(c1)[nH]c(n2)CCC(=O)[O-]
c1ccc2c(c1)C(=NC3(O2)CCCC3)O
c1ccc2c(c1)C(=O)NC3(O2)CCCC3
c1cc(c(cc1C(=O)[O-])S(=O)(=O)N)F
c1ccc2c(c1)-c3c(cccn3)C2=O
Cc1cc-2c(cn1)C(=O)c3c2cccc3
CCSc1c(c(sn1)SCC)C(=O)N
Cc1cc(c(cc1C(=O)C)F)N2CCOCC2
Cc1cc(c(cc1C(=O)N2CCOCC2)F)F
Cc1ccc-2c(c1)C(=O)c3c2cc(nc3)C
c1ccc(cc1)CCCC(=O)NC2CC2
c1ccc(cc1)C(=O)[C@H]2C[NH+]3CCC2CC3
c1ccc(cc1)C(=O)[C@@H]2C[NH+]3CCC2CC3
c1ccc2c(c1)c3c(o2)C(=O)CCC(=O)N3
Cc1c2c([nH][nH+]c2nc(c1Cl)C)N
c1ccc(cc1)COCc2c[nH]c(=O)[nH]c2=O
COc1ccc2c(c1)sc(n2)C(=O)OC
c1ccc(cc1)n2c(c(nn2)C(=O)[O-])C(=O)[O-]
CCOC(=O)CNc1ccccc1
CCOC(=O)c1c(c2ccccc2o1)NC(=O)C
CCCC(=O)Nc1nncs1
Cc1cc(=O)n2c(n1)n(cn2)Cc3ccccc3
COc1cc(nc(n1)N)Oc2ccccc2
Cc1cc(nc(c1S(=O)(=O)N)Cl)C
CCN(CC)C(=O)Cn1c2ccccc2oc1=O
CCC[C@@H](C#CC[NH+]1CCCCC1)OC(=O)C
CCC[C@H](C#CC[NH+]1CCCCC1)OC(=O)C
Cn1ccnc1SCC(=O)Nc2ccccn2
c1nn2c(n1N)nnc2SCC(=O)C3CC3
CC(C)n1c2ccccc2nc1c3c(non3)N
c1ccc(cc1)c2cnnn2c3c(non3)N
c1cc(sc1)C(=O)[C@H]2C[NH+]3CCC2CC3
c1cc(sc1)C(=O)[C@@H]2C[NH+]3CCC2CC3
CC(C)(C)[C@H]1C[C@H](C[NH+](C1)C(C)(C)C)O
CCOC(=O)c1cc2cc(ccc2[nH]1)NC(=O)C
C1Cc2c(non2)-c3c1non3
Cc1ccc(cc1)NC(=O)c2c[nH]c(=O)[nH]c2=O
CCn1cc(c(c1NC(=O)C)C#N)C(C)(C)C
CC1(Cc2ccccc2C(=[NH+]1)N3CCOCC3)C
C1CCC2(C1)[NH2+]C(CO2)(CO)CO
c1cc(sc1)C(=O)Nc2c[nH]c(=O)[nH]c2=O
CC(=O)Nc1c(c(cn1C)C(C)(C)C)C#N
c1ccc2c(c1)nc(o2)SCC(=O)NC3CC3
Cc1cc(=O)oc2c1cc3c(cc(=O)oc3c2)C
CC(C)([C@H]1Cc2cc3ccc(=O)oc3cc2O1)O
CC(C)([C@@H]1Cc2cc3ccc(=O)oc3cc2O1)O
CC[C@@H](C#CC[NH+]1CCOCC1)OC(=O)C
CC[C@H](C#CC[NH+]1CCOCC1)OC(=O)C
Cc1cc(n(n1)c2nc3ccccc3s2)C
c1cc(ccc1C(=O)Nc2nncs2)Cl
Cc1ccnc(c1)NC(=O)c2cccs2
CC(C)(C)NC(=O)CSc1nnnn1C
Cc1cc(c(cc1C(=O)n2ccnc2)F)F
CCC(=O)N1CCC(CC1)C(=O)[O-]
c1ccc2c(c1)[nH]c(n2)Cn3c(nnn3)N
COC(=O)c1ccn(n1)C(=O)c2ccc(cc2)F
CN1C2C(N(C1=O)CO)N(C(=O)N2C)CO
CCOC(=O)CNc1ccc(c(c1)C)C
c1ccc(cc1)[C@@H](C#CC[NH+]2CCCC2)O
c1ccc(cc1)[C@H](C#CC[NH+]2CCCC2)O
CC(=O)c1ccc(cc1N)C(C)(C)C
Cc1ccccc1C(=O)n2cccn2
c1ccnc(c1)SCc2ccc(cc2)C(=O)[O-]
CCOc1ccc(cc1NC(=O)C)C(F)(F)F
c1cc(ccc1N)OCC(=O)N2CCOCC2
c1cc2c(cc1C(=O)N3CCOCC3)nccn2
C[C@H]1C(c2ccccc2N1CCC(=O)N)(C)C
C[C@@H]1C(c2ccccc2N1CCC(=O)N)(C)C
c1ccc(cc1)[C@@]2(CC[NH2+][C@H]3[C@H]2CCCC3)O
c1cc2c3c(ccc(c3c1)C(=O)N)CC2
C[C@]12CCCC[C@]13NC(=O)CN3c4c2cccc4
CC(=O)O[C@]1(C[NH+]2CCC1CC2)C#N
CC(=O)O[C@@]1(C[NH+]2CCC1CC2)C#N
Cc1nc(c(o1)N2CCOCC2)C#N
CC(C)(C#N)C(C)(C)c1[n-]nnn1
Cn1c(nnn1)C[NH+]2CCOCC2
Cc1cccc(c1NC(=O)NC(=[NH2+])NC)C
COC(=O)CCC(=O)c1cc2ccccc2o1
CCCn1c2ccccc2nc1c3c(non3)N
Cn1nc(nn1)NC(=O)c2ccccc2F
Cn1c(nnn1)NC(=O)c2ccccc2F
c1ccc2c(c1)C(=O)[C@]3([C@@]2(NC(=[NH2+])N3)O)O
Cc1nc(cn1C(=O)C)NC(=O)C
Cc1ccc2c(=O)cc(oc2c1)c3ccco3
COc1cccc2c1[nH]cc2CC[NH3+]
Cc1cn(c(=O)[nH]c1=O)CC(C)C
Cc1ccccc1C(=O)n2cnc(n2)N
C[C@H]1CC(=O)CCN1C(=O)c2ccccc2
C[C@@H]1CC(=O)CCN1C(=O)c2ccccc2
C[C@]1(C2(CCCCC2)OC(=O)N1CC=C)O
C[C@@]1(C2(CCCCC2)OC(=O)N1CC=C)O
CCN1C(=O)OC2([C@]1(C)O)CCCCC2
CCN1C(=O)OC2([C@@]1(C)O)CCCCC2
CC(C)(C#C[C@@H](c1ccc(cc1)F)O)O
CC(C)(C#C[C@H](c1ccc(cc1)F)O)O
C1C2CC3CC1CC(C2)(C3)C#CC(=O)[O-]
Cc1nnnn1CC(=O)Nc2ccc(cc2)F
C[C@]1(C2(CCCCC2)OC(=O)N1CC[NH3+])O
C[C@@]1(C2(CCCCC2)OC(=O)N1CC[NH3+])O
CC(=O)c1ccc(c(c1)F)N2CC[NH2+]CC2
Cc1c2cc3c(cc2c(=O)[nH]n1)c(n[nH]c3=O)C
c1ccc2c(c1)c(ccn2)Cl
c1ccc(cc1)[C@@H](CC(=O)[O-])C[NH3+]
c1ccc(cc1)[C@H](CC(=O)[O-])C[NH3+]
CCOc1ccc(cc1OCC)CC#N
Cc1cc(c(cc1N)C(C)C)O
c1ccc(cc1)Nc2cccc(c2)N
Cn1c2ccccc2c3c1CCCC3=O
Cc1nnnn1Cc2ccc(cc2)OC
c1ccc2cc(ccc2c1)NC(=O)c3nc[nH]n3
CCNc1c(cnc(n1)SC)F
Cn1c2ccccc2c(c1CC(=O)[O-])SC
c1ccc(c(c1)C#N)OCC(=O)C2CC2
c1cc(sc1)C(=O)n2cccn2
Cn1c(ccn1)C(=O)N2CCCc3c2cccc3
Cc1cc(nc(c1C(=O)N)OC)C
c1ccc2c(c1)ccc3c2cc(c(=O)o3)C(=O)N
Cc1ccc(cc1)c2csc(n2)NC(=O)C
CCOc1ccc2c(c1)c(c(n2C)C)C(=O)[O-]
c1cc2c3c(c1)noc3c4cccc5c4c2on5
Cc1cc(n(n1)Cc2ccc(cc2)C(=O)[O-])C
Cc1cc(n2c(n1)c(c(c2OC)C#N)C#N)C
Cc1c(sc2c1c(ncn2)N3CCOCC3)C
Cc1c2ccccc2c(=O)n(n1)CCOC(=O)C
Cc1cc(n(n1)C(=O)c2ccc(cc2)F)C
CC(C)Cn1cc(c(=O)[nH]c1=O)F
c1ccc(cc1)Cn2c(nnn2)c3cccs3
c1ccc2c(c1)ncc(n2)c3ccc(cc3)C(=O)[O-]
c1ccc2c(c1)C=C3[C@@](O2)(C4CC[NH+]3CC4)O
c1ccc2c(c1)C=C3[C@](O2)(C4CC[NH+]3CC4)O
c1cc(ccc1N)OCC(=O)[O-]
Cc1ccc2cc(ccc2n1)N
CC[C@@](C)(C#CC[NH+]1CCCC1)OC(=O)C
CC[C@](C)(C#CC[NH+]1CCCC1)OC(=O)C
c1cc2c(cc1Cl)c(c(o2)C(=O)C3CC3)N
C[C@@H](c1ccc(cc1)n2cnnn2)O
C[C@H](c1ccc(cc1)n2cnnn2)O
COC(=O)c1ccccc1n2cnnn2
Cc1ccc(c(n1)SCC(=O)[O-])C#N
CC1(CC1)C(=O)Nc2ccc(cc2)F
Cc1cc(c(cc1C(=O)C)F)N2CCCC2
c1ccc2c(c1)nc(c(=O)o2)CCC(=O)[O-]
CN(C)c1nc2ccccc2n1N
c1ccnc(c1)C(CO)(CO)CO
CCOC(=O)Cc1c(nc2ccccc2n1)C
CCOC(=O)c1c(c(c(nc1Cl)Cl)N)C
Cc1cc(nc(c1C(=O)N)OC)Cl
c1cc2c(cc1Cl)oc(n2)SCC(=O)N
c1cc(c(c(c1)F)C(=O)Nc2nccs2)F
c1cc2c(cc1C(F)(F)F)NC(=O)C2
c1ccc2c(c1)nn(n2)CC(=O)[O-]
CCOC(=O)c1cc2cc(ccc2nc1C)OC
c1ccc2c(c1)[nH]c(n2)SCC(=O)C3CC3
c1ccc(c(c1)C(=O)c2[nH]ccn2)C(=O)N
C1c2c(n[nH]c2[O-])Cc3c1[nH]nc3O
COc1c2ccccc2c(nn1)OC
COc1cc(ccc1C(=O)OC)N
Cc1nn2cc([nH+]c2s1)c3ccc(cc3)N
c1ccc2c(c1)c(cc(n2)Cl)C(=O)N
C[C@H]1CC(=O)Nc2ccc(cc2N1C)N
C[C@@H]1CC(=O)Nc2ccc(cc2N1C)N
CC(=O)O[C@@](C)(C=C)C#CC[NH+]1CCCCC1
CC(=O)O[C@](C)(C=C)C#CC[NH+]1CCCCC1
c1cc(ncc1Cl)NC(=O)C2CC2
c1cc(ncc1Br)NC(=O)C2CC2
c1ccc(cc1)c2cn3c(n2)nc(c(=O)[nH]3)[O-]
c1ccc(cc1)c2nc(no2)c3c(non3)N
Cc1c2c(c3cc(ccc3[nH+]1)OC)O[C@H](C2)C
Cc1c2c(c3cc(ccc3[nH+]1)OC)O[C@@H](C2)C
C[C@]1(C2(CCCCC2)OC(=O)N1C)O
C[C@@]1(C2(CCCCC2)OC(=O)N1C)O
CC1(O[C@H]([C@@H](O1)C(=O)N)C(=O)N)C(C)(C)C
CC1(O[C@@H]([C@H](O1)C(=O)N)C(=O)N)C(C)(C)C
Cc1nc2ccc(c(c2s1)NC(=O)C)OC
Cc1ccc(s1)NC(=O)c2ccccc2
CN1[C@@H]2[C@@H](N(C1=O)C)N(C(=O)N2)CCC(=O)[O-]
CN1[C@@H]2[C@H](N(C1=O)C)N(C(=O)N2)CCC(=O)[O-]
CN1[C@H]2[C@@H](N(C1=O)C)N(C(=O)N2)CCC(=O)[O-]
CN1[C@H]2[C@H](N(C1=O)C)N(C(=O)N2)CCC(=O)[O-]
c1c(c(cc(c1N2CCOCC2)Cl)C#N)C#N
CCOC(=O)C[C@@H](c1cccc(c1)O)[NH3+]
CCOC(=O)C[C@H](c1cccc(c1)O)[NH3+]
C[C@@](CC#N)(C#N)c1ccc(cc1)OC
C[C@](CC#N)(C#N)c1ccc(cc1)OC
CCn1c2ccccc2[nH+]c1N
C[C@H]1C[C@H](N(C(=O)N1)C)NC(=O)N(C)C
C[C@H]1C[C@H](N(C(=[NH+]1)O)C)NC(=O)N(C)C
C[C@@H]1C[C@H](N(C(=O)N1)C)NC(=O)N(C)C
C[C@@H]1C[C@H](N(C(=[NH+]1)O)C)NC(=O)N(C)C
C[C@H]1C[C@@H](N(C(=O)N1)C)NC(=O)N(C)C
C[C@H]1C[C@@H](N(C(=[NH+]1)O)C)NC(=O)N(C)C
C[C@@H]1C[C@@H](N(C(=O)N1)C)NC(=O)N(C)C
C[C@@H]1C[C@@H](N(C(=[NH+]1)O)C)NC(=O)N(C)C
COc1c(cnc(c1C(=O)N)OC)Cl
COc1c(cnc(c1C(=O)N)Cl)Cl
c1ccc2c(c1)ccc3c2C(=O)CCS3
Cc1cc(n(n1)C(=O)c2ccc3c(c2)OCO3)C
COc1nc(nc(n1)Cl)N2CCOCC2
c1cc(ccc1C(=O)N)C(F)(F)F
Cc1csc(c1C#N)NC(=O)c2ccco2
c1ccc(cc1)C[C@H]2CCC(=O)C[C@H]2C(=O)[O-]
c1ccc(cc1)C[C@@H]2CCC(=O)C[C@H]2C(=O)[O-]
c1ccc(cc1)C[C@H]2CCC(=O)C[C@@H]2C(=O)[O-]
c1ccc(cc1)C[C@@H]2CCC(=O)C[C@@H]2C(=O)[O-]
c1ccc2c(c1)NC(=CC(=O)N2)C(F)(F)F
CC1CCC2(CC1)Nc3ccccc3C(=O)N2
CCOC(=O)n1c(c(cn1)C#N)N
CCN(CC)c1ccc2c(c1)c(=O)[nH][nH]c2=O
c1ccc(c(c1)C(=O)Nc2cccnc2)O
C1[C@@H]2CC3(C[C@H]1CC(C2)(C3)C(=O)[O-])CC[NH3+]
C[C@@]12C[C@]3(CC(C1)(CC(C2)(C3)[NH3+])C(=O)[O-])C
c1cc(c(cc1N)N)N
C[C@H]1[C@@H]2[C@H](N(C(=O)N[C@@H]2N(C(=O)N1)C)C)C
CC(=O)NC(C)(C)COc1ccc(cc1)Cl
Cc1c(c(c2ccccc2n1)C(=O)[O-])C(=O)[O-]
Cc1nnc(n1N)n2cccn2
c1ccc(cc1)C(=O)Oc2ccc(c(c2)C#N)C#N
Cc1ccc(cc1C)NC(=O)Cn2cc[nH+]c2
c1ccc2c(c1)C(=NC3(N2)CCCCC3)O
c1ccc2c(c1)C(=O)NC3(N2)CCCCC3
c1ccc(c(c1)c2nc(no2)c3c(non3)N)F
c1ccc(c(c1)C(=O)Nc2cccnc2)C(=O)[O-]
c1ccc(cc1)c2nc3ccc(cc3c(=O)o2)N
CC(=O)Nc1ncc(s1)C[NH+]2CCOCC2
c1ccc2c(c1)cc(cn2)NC(=O)c3ccco3
c1cnc(nc1)SCc2ccc(cc2)C#N
Cc1c(c(n(n1)c2ccccc2)N)c3ccccc3
Cc1ccc(cc1N)n2cnnn2
CC(C)(CO)Nc1nc(nc(n1)OC)OC
c1cc(c(cc1C(=O)n2cncn2)F)F
Cc1c(c(nc(c1Cl)Cl)Cl)C(=O)N
c1ccc2c(c1)cccc2c3cc(n[nH]3)O
c1cc(cnc1)c2nc(no2)c3c(non3)N
Cc1c(non1)NC(=O)c2cccs2
Cc1cc(nc(c1C(=O)N)Cl)C
Cc1ccc(cc1)S(=O)(=O)Nc2[n-]nnn2
Cc1c(c(nc(c1Cl)C)Cl)C#N
Cc1cc(nc(c1C#N)Cl)C
Cc1cccc(c1NS(=O)(=O)C)C
COC(=O)Nc1nccs1
c1csc(n1)NC(=O)C2CCCCC2
c1ccc2c(c1)cc(o2)C(=O)[O-]
Cc1c(=O)nc2n(n1)c(c(s2)C(=O)C)C
c1cc(oc1)CNc2cn[nH]c(=O)c2Cl
c1c(cnc(n1)C#N)Br
CCC(=O)Nc1c(c(c(nc1Cl)C)Cl)C
Cc1cc(nc(c1C(=O)N)Cl)Cl
Cc1c(c(nc(c1Cl)C)Cl)C(=O)N
Cn1c2c(c(=O)n(c1=O)C)n(cn2)CC[NH3+]
Cc1cccc(n1)NC(=O)Nc2cccc(n2)C
CC(C)(CO)c1cc([nH]n1)C(F)(F)F
c1cc(c2nc(cn2c1)c3cccs3)N
c1ccc(cc1)c2nnc(n2N)c3ccccc3
Cc1nc(c(n1CCO)N)C(=O)N
Cc1cc(n(c(=O)c1C#N)c2cccc(c2)F)C
c1ccc(cc1)[C@@H](CC(=O)[O-])[NH3+]
c1ccc(cc1)[C@H](CC(=O)[O-])[NH3+]
CC1=CC([C@H]([C@H](C1)C(=O)[O-])C(=O)[O-])(C)C
CC1=CC([C@H]([C@@H](C1)C(=O)[O-])C(=O)[O-])(C)C
CC1=CC([C@@H]([C@H](C1)C(=O)[O-])C(=O)[O-])(C)C
CC1=CC([C@@H]([C@@H](C1)C(=O)[O-])C(=O)[O-])(C)C
Cc1ccc2c(c1)c(cc(n2)SCC(=O)[O-])C
Cc1cccc2c1nc(cc2C)SCC(=O)[O-]
c1cc(c(cc1[C@@H](CC(=O)[O-])[NH3+])Cl)Cl
c1cc(c(cc1[C@H](CC(=O)[O-])[NH3+])Cl)Cl
Cc1ccc(c(c1)[C@@H](CC(=O)[O-])[NH3+])C
Cc1ccc(c(c1)[C@H](CC(=O)[O-])[NH3+])C
c1ccc(cc1)C2=CC(=O)Nc3c(non3)N2
COc1nc(nc(n1)Cl)N2CCCCC2
CC(=O)OC1(C2CC3CC(C2)CC1C3)C#C
Cc1nc2c(c(n1)Cl)OCC(=N2)O
Cc1nc2c(c(n1)Cl)OCC(=O)N2
Cc1c(nn2cc(nc2n1)c3ccc(cc3)F)C
CCOc1nc(nc(n1)Cl)N2CCOCC2
Cc1cc(=O)oc2c1c(nn2C)C
CCOC(=O)Cc1c(nc2cc(nn2c1C)C)C
CCSc1c(c(c(c(n1)C)Cl)C)C#N
CCOC(=O)c1cc(c(nc1C)C)c2nnco2
Cc1c2c(oc(c2c(nn1)C)C)C
CCOc1cccc(c-2c(nc(c12)C)C)OCC
COc1c(c(sn1)Br)C#N
Cc1cc(nc(c1C#N)Oc2cccc(c2)N)C
c1cc(cc(c1)Cl)C2(CCC2)[NH3+]
c1ccc2c(c1)c3c([nH]2)C(=O)NCC3
Cc1c(c(c(o1)C)C(=O)[O-])C[NH3+]
c1ccc(cc1)Cn2c(=O)n(cn2)N
c1ccc2c(c1)[C@@H](C(=O)N2)[NH3+]
CNC(=O)[C@H]1CC(=O)N(C1)c2ccc(cc2)F
c1cc(sc1)c2ccc([nH]2)CCC(=O)[O-]
Cc1ccc(n1c2c(non2)NC(=O)C)C
c1ccc(cc1)n2ncc(n2)C#CN
CC1(CCC(=O)c2c1n(nn2)c3c(non3)N)C
CN(CC(=O)[O-])c1ccccc1C(=O)[O-]
CN(C)S(=O)(=O)N(C)c1ccc(cc1)O
c1cc2c(cc1N)NC(=O)CS2
CCS(=O)(=O)NCc1ccc2c(c1)OCO2
c1cc(sc1)[C@@H](c2ccc3c(c2)OCO3)O
c1cc(sc1)[C@H](c2ccc3c(c2)OCO3)O
COc1cccc(c1)[C@@H](c2cccs2)O
COc1cccc(c1)[C@H](c2cccs2)O
CN(C)c1ccc(cc1)[C@@H](c2cccs2)O
CN(C)c1ccc(cc1)[C@H](c2cccs2)O
Cc1cc(ccc1O)Br
c1ccc(c(c1)CNc2ccc(cc2)F)CO
Cc1cc(ccc1Br)OCC(=O)[O-]
c1ccc(c(c1)C[NH+]2CCCC2)CO
c1ccc(cc1)C[NH2+]Cc2ccccc2CO
c1cc2cnccc2c(c1)C#N
Cc1ccc(c(c1)NCc2ccccc2CO)C
Cc1c2ccccc2n(c1C(=O)C)C
Cn1cc(c2c1cccc2)C(=O)Cc3ccccc3
COc1ccc(cc1)c2ccc[nH]2
Cc1ccccc1NCCc2ccc(nc2)C
Cc1ccc(cn1)CCNc2ccccc2
c1ccc(cc1)CNC(=O)c2ccccn2
c1ccc2c(c1)c(co2)Br
Cc1c(c(n[nH]1)C)[C@@H](C)[NH3+]
Cc1c(c(n[nH]1)C)[C@H](C)[NH3+]
c1ccc(cc1)[C@@H](c2ccc(cc2)C(=O)N)O
c1ccc(cc1)[C@H](c2ccc(cc2)C(=O)N)O
CC(=O)c1c(c2ccccc2o1)NC(=O)C
C[C@H]1C[NH+](Cc2c1cc(cc2)Cl)CCO
C[C@@H]1C[NH+](Cc2c1cc(cc2)Cl)CCO
CCC(=O)n1c2ccccc2nc1SC
c1ccc2c(c1)OC[C@H](O2)C(=O)[O-]
c1ccc2c(c1)OC[C@@H](O2)C(=O)[O-]
Cc1cc(n(n1)c2ccc(nn2)[O-])C
COc1ccc(cc1)C(=O)NCc2ccco2
c1ccc(cc1)CC(=O)c2cccs2
Cc1ccc(s1)C(=O)c2cccs2
CC(=O)c1coc2c1cc(c(c2Cl)Cl)O
CC(C)NC(=O)c1cc2c(s1)CCCC2
Cc1c(cc2cc(ccc2n1)OC)C(=O)N
Cn1c2ccccc2c(c1C[NH+](C)C)C#N
CC(=O)Nc1ccc(cc1)OCc2ccccc2
CCn1c(c(c2c1ccc(c2)O)C(=O)OCC)C
c1ccn(c1)c2ccc(cc2)O
CCOC(=O)CSc1c([nH]c2c1cccc2)C
CNC(=O)CCc1cc2ccccc2[nH]1
COC(=O)c1c(c2ccccc2o1)n3cccc3
c1ccc2c(c1)cc(o2)C(=O)N
COC(=O)CCC(=O)c1c(c2ccccc2o1)N
COc1ccc2c(c1)c(co2)CCC(=O)[O-]
CN(C)c1ccc(cc1)NC(=O)c2ccco2
COc1ccc(cc1)C(=O)NCc2cccnc2
c1ccc(c(c1)C(=O)Nc2cccnc2)Cl
c1ccnc(c1)c2nnc(o2)c3ccccn3
Cc1c2ccccc2nc(n1)NC(=[NH2+])N
Cc1ccc2c(c1)c(nc(n2)NC(=[NH2+])N)C
Cc1ccc2c(nc(nc2c1)NC(=[NH2+])N)C
Cc1c2cc(ccc2nc(n1)NC(=[NH2+])N)OC
Cc1c2ccc(cc2nc(n1)NC(=[NH2+])N)OC
C[C@@H](Cc1ccccc1)C(=O)N
C[C@H](Cc1ccccc1)C(=O)N
c1ccc(cc1)OC(=O)c2ccccc2C(=O)[O-]
Cc1ccc2c(c1)[nH]c3c2C[NH+](CC3)C
Cc1ccc(cc1)NC(=O)C[NH+]2CCOCC2
c1csc(n1)NC(=O)C[NH+]2CCOCC2
CCCC(=O)Nc1ccccc1C(=O)N
COC(=O)c1ccc(cc1)Br
CC(=O)Nc1ccc(cc1)Cc2ccncc2
CCc1[nH]c2ccccc2n1
c1ccc(cc1)c2cnc3ccccc3n2
Cc1c(c2cc(ccc2o1)OC)NC(=O)C
c1cc(oc1)C(=O)Nn2cnnc2
c1ccnc(c1)NC(=O)c2ccco2
c1ccc(cc1)S(=O)(=O)CCc2ccncc2
c1ccnc(c1)NC(=O)CSc2ccccn2
CN1C=CC(=C/C=C\2/C=Nc3c2cccc3)C=C1
Cc1cccc2c1nc(nc2C)NC(=[NH2+])N
Cc1c2cccc(c2nc(n1)NC(=[NH2+])N)OC
CCc1ccc(cc1)n2cnnn2
COc1ccc(cc1)n2cnnn2
c1cc(ccc1n2cnnn2)Br
Cc1c2ncnn2cc(n1)c3ccccc3
c1cc(oc1)c2nnc(o2)C3CCCCC3
c1ccc(c(c1)O)OCC(=O)N2CCCC2
c1ccc(cc1)n2c3c(cn2)c4nnnn4cn3
c1cc2cccc3c2c(c1)NC(N3)c4ccncc4
Cc1c(cc(o1)C(=O)OC)CC#N
c1ccc(cc1)CNc2cn[nH]c(=O)c2Cl
c1cc(oc1)CNc2c[nH]c(=O)[nH]c2=O
c1c(c(=O)[nH]c(=O)[nH]1)N2CCOCC2
COC(=O)c1cnn2c1nccc2
c1cc2c(cc1Cl)c(=O)[nH]c(n2)NC(=[NH2+])N
c1c2c(c(s1)C(=O)NC3CC3)OCCO2
COc1ccc(cc1)c2ccc([nH]2)CCC(=O)[O-]
CCc1c(nc2n1cccc2N)c3ccccc3
c1cc(ccc1c2c([nH]cn2)Br)N
CC(=O)O[C@@H](Cn1ccnc1)c2ccccc2
CC(=O)O[C@H](Cn1ccnc1)c2ccccc2
COc1ccc(cc1)c2cc(on2)[O-]
c1ccc2c(c1)CN(C2)c3cccc(c3)O
c1ccc2c(c1)nc3n2CCN3CCC(=O)[O-]
c1cn(c(=O)[nH]c1=O)[C@@H]2C[C@@H]([C@@H](O2)CO)O
c1ccc2c(c1)c(c([nH]2)C(=O)[O-])CC[NH3+]
c1cc2c(cc1Cl)c(c([nH]2)C(=O)[O-])CC[NH3+]
c1c(c(cc2c1OCO2)N)C#N
c1ccc(cc1)c2cc(c(o2)C[NH3+])C(=O)[O-]
c1cc(ccc1C(=O)c2ccncc2)N
COc1ccc(cc1C(F)(F)F)N
C[C@@H](c1ccccc1)n2cnc3c2ccc(c3)N
C[C@H](c1ccccc1)n2cnc3c2ccc(c3)N
COC(=O)c1cc(cc(c1O)N)Cl
c1cc2c(cc1NC(=O)c3nc[nH]n3)OCCO2
c1ccn(c1)c2cc3c(cc2C[NH3+])OCO3
c1(c(c(c(c(c1F)F)N)F)F)C(=O)N
c1cc2c(cc1F)[nH]cc2C[C@@H](C(=O)[O-])[NH3+]
c1cc2c(cc1F)[nH]cc2C[C@H](C(=O)[O-])[NH3+]
COc1cc(ccc1N)c2ccc(c(c2)OC)N
c1(c(c(c(c(c1F)F)C(=O)[O-])F)F)C(=O)[O-]
Cc1c(c2cc(ccc2[nH]1)OC)CC(=O)[O-]
C[C@@H]([C@@H](c1ccc(cc1)O)O)[NH2+]C
C[C@H]([C@@H](c1ccc(cc1)O)O)[NH2+]C
C[C@@H]([C@H](c1ccc(cc1)O)O)[NH2+]C
C[C@H]([C@H](c1ccc(cc1)O)O)[NH2+]C
c1cc(c(cc1C(=O)[O-])Br)C(=O)[O-]
COc1ccc2c(c1)c(c[nH]2)C[C@@H](C(=O)[O-])[NH3+]
COc1ccc2c(c1)c(c[nH]2)C[C@H](C(=O)[O-])[NH3+]
CC(=O)c1cc(cc(c1)OC(=O)C)OC(=O)C
c1cc(c(cc1OCC(=O)[O-])Cl)Cl
CC(C)(c1ccc(cc1)O)c2ccc(cc2)O
CC(C)(C)OC(=O)N1CCC[C@H]1C(=O)[O-]
CC(C)(C)OC(=O)N1CCC[C@@H]1C(=O)[O-]
c1ccc(c(c1)C(=O)c2ccc(cc2)F)C(=O)[O-]
CCOC(=O)c1cc2cc(ccc2[nH]1)Cl
CC[NH+](CC)Cc1cc(ccc1O)N
COc1cc(ccc1O)[C@@H](CO)O
COc1cc(ccc1O)[C@H](CO)O
CCO[C@H]1C=Cc2ccccc2N1C(=O)OCC
CCO[C@@H]1C=Cc2ccccc2N1C(=O)OCC
c1cc(cc(c1)N2CC[NH2+]CC2)C(F)(F)F
CCOC(=O)N(Cc1ccccc1)C2CC2
CC[C@@H](Cc1ccc(c(c1)O)C)[NH3+]
CC[C@H](Cc1ccc(c(c1)O)C)[NH3+]
COc1ccc(c(c1)OC)Br
CN(C)c1cccc2c1c(ccc2)N(C)C
COc1ccc(cc1)C(c2ccc(cc2)OC)O
CC(C)(C)c1cc(ccc1OC)O
c1c(c(cc(c1Cl)Cl)C(=O)[O-])C(=O)[O-]
COC(=O)[C@H]1CC(=O)N(C1)Cc2ccccc2
COC(=O)[C@@H]1CC(=O)N(C1)Cc2ccccc2
Cc1cc(c(cc1O)C)C[NH+]2CCOCC2
COc1ccc(cc1CO)Br
CC(=O)c1ccc(c(c1OC)OC)OC
C[NH+]1CCC(CC1)CCCC2CC[NH+](CC2)C
CO[C@@](C#N)(c1ccccc1)C(F)(F)F
CO[C@](C#N)(c1ccccc1)C(F)(F)F
c1cc(ccc1CCc2ccc(cc2)N)N
Cc1cc(ccc1C(C)c2ccc(cc2C)N)N
CC(C)C(=O)OCc1ccc2c(c1)OCO2
CC1(C=Cc2cc(c(cc2O1)OC)OC)C
c1(c(c(c(c(c1F)F)F)F)C(=O)[O-])C(=O)[O-]
CCOc1cc2c(cc1OC)C=CC(O2)(C)C
c1cc(c(cc1Br)C(F)(F)F)N
c1cc(c(cc1C(F)(F)F)N)Br
C/C=C/c1cc(c(cc1OC)OC)OC
c1cc(ccc1C(=O)CCC(=O)[O-])Cl
c1cc(ccc1C(c2ccc(cc2)F)O)F
COc1ccc2c(c1)[C@H](CC2=O)CC(=O)[O-]
COc1ccc2c(c1)[C@@H](CC2=O)CC(=O)[O-]
c1ccc(cc1)CCCC(=O)[O-]
c1cc(ccc1[C@@H](C(=O)[O-])O)C(F)(F)F
c1cc(ccc1[C@H](C(=O)[O-])O)C(F)(F)F
COc1ccc2c(cc(=O)oc2c1)CC(=O)[O-]
c1ccc(cc1)c2cnc(o2)c3ccncc3
Cc1c(c2c(c(c1O)C)CC[C@@](O2)(C)C(=O)[O-])C
COC(=O)c1ccccc1S(=O)(=O)N
c1(c(c(c(c(c1F)F)N)F)F)C(=O)[O-]
c1c(c(cc(c1Br)O)O)C(=O)[O-]
COc1ccc(c(c1)Br)OC
c1c(cc(c(c1O)Br)O)C(=O)[O-]
C[C@@H](C(=O)[O-])Oc1ccc(cc1Cl)Cl
C[C@H](C(=O)[O-])Oc1ccc(cc1Cl)Cl
c1cc(c(cc1c2ccc(c(c2)N)N)N)N
C[C@@](c1ccccn1)([C@@](C)(c2ccccn2)O)O
C[C@](c1ccccn1)([C@](C)(c2ccccn2)O)O
C[NH2+]C[C@@H](c1ccc(c(c1)OC)O)O
C[NH2+]C[C@H](c1ccc(c(c1)OC)O)O
CCOC(=O)Cc1c[nH]c2c1cccc2
c1cc(ccc1CC[NH3+])S(=O)(=O)N
CC1(COC(=N1)CCC2=NC(CO2)(C)C)C
c1cnc(cc1C(=O)[O-])c2cc(ccn2)C(=O)[O-]
COc1cc(ccc1O)[C@@H](C[NH3+])O
COc1cc(ccc1O)[C@H](C[NH3+])O
Cc1c(c(c(cn1)CO)C[NH3+])O
Cc1c(c([nH]c1C)C(=O)OC(C)(C)C)C
Cc1c(c([nH]c1C(=O)OC(C)(C)C)C)C(=O)C
c1cc(c(cc1C(=O)[O-])S(=O)(=O)N)Cl
c1cc(c(cc1N)C(F)(F)F)Br
Cc1cc(=O)oc2c1ccc(c2)OCC(=O)[O-]
CC1(CC(=O)c2cc(c(cc2O1)OC)OC)C
COc1cc(c(c(c1)OC)C[NH3+])OC
Cc1ccc(cc1)[C@@H](C(=O)c2ccc(cc2)C)O
Cc1ccc(cc1)[C@H](C(=O)c2ccc(cc2)C)O
COC(=O)c1cc2ccccc2cc1C(=O)OC
c1cc(c(cc1C(F)(F)F)F)C(=O)[O-]
c1c(c(c(c(c1F)F)Br)N)F
Cc1cn(c(=O)nc1N)[C@@H]2C[C@H]([C@@H](O2)CO)O
c1c(c(c(c(c1Br)N)F)F)F
CCS(=O)(=O)c1ccc(c(c1)N)O
c1ccc(c(c1)CO)c2ccccc2CO
c1cc(c(c(c1)F)C(=O)[O-])C(F)(F)F
C[C@H]1[C@H]([C@H](C=CO1)OC(=O)C)OC(=O)C
c1cc(c(c(c1)C(F)(F)F)F)C(=O)[O-]
CCc1c([nH]c(c1CC)C(=O)OCC)C
c1(c(c(c(c(c1F)F)F)C(=O)[O-])F)C(=O)[O-]
CC1(O[C@@H]([C@H](O1)[C@H](CO)O)[C@H](CO)O)C
c1c(c(c(c(c1Cl)Cl)C(=O)[O-])O)Cl
c1c(c(cc(c1F)Cl)Cl)C(=O)[O-]
c1c(cc(c(c1Cl)C(=O)[O-])Cl)Cl
c1cnccc1C(=O)N(CCO)CCO
Cc1cc(ccc1N)c2ccc(c(c2)C)N
COc1ccccc1C(=O)N2CCC[C@H]2CO
COc1ccccc1C(=O)N2CCC[C@@H]2CO
CC(=O)c1c(cccc1F)C(F)(F)F
c1ccc(c(c1)C[NH3+])Sc2ccccc2CO
COC(=O)[C@@H](Cc1ccccc1Cl)C#N
COC(=O)[C@H](Cc1ccccc1Cl)C#N
c1c(cc(c(c1C(=O)[O-])Cl)Cl)Cl
CC1(O[C@H]([C@@H](O1)C(=O)OC)C(=O)OC)C
CC1(O[C@@H]([C@H](O1)C(=O)OC)C(=O)OC)C
Cc1cn(c(=O)[nH]c1=O)[C@@H]2C[C@H]([C@@H](O2)CO)F
c1cc(cc(c1)S(=O)(=O)CCO)N
CSc1ccc(cc1)[C@@H]([C@@H](CO)[NH3+])O
CSc1ccc(cc1)[C@H]([C@@H](CO)[NH3+])O
CSc1ccc(cc1)[C@@H]([C@H](CO)[NH3+])O
CSc1ccc(cc1)[C@H]([C@H](CO)[NH3+])O
c1(c(c(c(c(c1F)F)O)F)F)C(=O)[O-]
COc1cccc2c1cc([nH]2)C(=O)OC
COc1ccc2cc([nH]c2c1)C(=O)OC
CC(=O)Nc1ccc(cc1F)Br
CC1(CC(CC([NH2+]1)(C)C)(C(=O)[O-])O)C
CCOC(=O)[C@H]1CCC[NH+]1Cc2ccccc2
CCOC(=O)[C@@H]1CCC[NH+]1Cc2ccccc2
COC(=O)c1c2ccccc2[nH]c1C(=O)OC
c1cn(cn1)c2c(c(cc(c2F)F)F)F
c1cc(c(cc1C(F)(F)F)C(=O)[O-])Cl
CC(=O)Nc1nc2c(c(n1)[O-])ncn2C(=O)C
CC(=O)Nc1ccc(cc1Br)F
c1(c(c(c(c(c1F)F)F)F)N)C(=O)[O-]
Cc1c(cc(c(c1Cl)O)N)Cl
COC(=O)c1cc(c(cc1Cl)Cl)F
c1cc2c(cc1C(F)(F)F)n(nn2)[O-]
CN(C)c1ccc(cc1)/C=C/c2ccncc2
CCN(CC)c1ccc(c(c1)C)N
CN(C)c1ccc(cc1)N
COc1cc(c(c(c1)F)Br)OC
CC(C)(C1CCC(CC1)O)C2CCC(CC2)O
c1c(c(cc(c1Cl)Cl)C(=O)N)C(=O)N
CNc1ccc(cc1)Cc2ccc(cc2)N
CCOC(=O)Nc1c(n(c(=O)n(c1=O)C)C)N
CC1(Cc2cccc(c2O1)OC(=O)NC)C
C[NH2+][C@@H](Cc1c[nH]c2c1cccc2)C(=O)[O-]
C[NH2+][C@H](Cc1c[nH]c2c1cccc2)C(=O)[O-]
c1cc(c(cc1F)C(F)(F)F)C(=O)[O-]
CC(C)(C)OC(=O)N1CCC[C@H]1CO
CC(C)(C)OC(=O)N1CCC[C@@H]1CO
CC(c1ccc(cc1)O)c2ccc(cc2)O
CC(C)(c1ccc(cc1)O)c2cccc(c2)O
c1cc(c(cc1C(F)(F)F)C(=O)[O-])F
c1cc(c(cc1C(=O)[O-])C(F)(F)F)F
c1cc(c(cc1C(=O)[O-])F)C(F)(F)F
c1cc(c(cc1F)C(=O)[O-])C(F)(F)F
c1cc(cc(c1)C[NH3+])C[NH3+]
CN(C)C(=O)c1cccc(c1)C(F)(F)F
COc1c(cnc(n1)OC)Br
CC(=C)C1=NCCO1
Cc1cc(c(c(c1N)C)Br)C
CC1(COC(=N1)c2ccccc2OC)C
c1cc2c(cc1O)c(c[nH]2)CC[NH3+]
CC(=O)NCCc1c[nH]c2c1cc(cc2)OC
CCOC(=O)Cn1cnc2c1ncnc2N
Cc1cccc(c1OC[C@H](C)[NH3+])C
C[NH+](Cc1ccccc1N)C2CCCCC2
CC(Cc1ccc(cc1)C=C)(CO)CO
CC(C)(C)OC(=O)N[C@H]1CCOC1=O
CC(C)(C)OC(=O)N[C@@H]1CCOC1=O
CC(C)(C)NC(=O)[C@@H]1C[C@@H]2CCCC[C@H]2C[NH2+]1
CCO[C@@H](C=C)n1c2ccccc2nn1
CCO[C@H](C=C)n1c2ccccc2nn1
CCOC(=O)[C@H]1CCC[NH2+]C1
CCOC(=O)[C@@H]1CCC[NH2+]C1
COc1cc2c(c(c1)OC)[C@H](OC2=O)OC
COc1cc2c(c(c1)OC)[C@@H](OC2=O)OC
Cc1cc(ccc1c2ccc(cc2C)N)N
c1cc(ccc1C(=O)Nc2ccc(cc2)N)N
CC(C)(C)C(=O)Nc1ccccc1Cl
Cc1c(c(=O)n(n1C)c2ccccc2)N(C)C
COC(c1ccc(cc1)Br)OC
CC(C)(C)NC(=O)[C@@H]1Cc2ccccc2C[NH2+]1
c1cc(ccc1[C@@H](C(=O)[O-])O)Br
c1cc(ccc1[C@H](C(=O)[O-])O)Br
COc1ccc(cc1OC)Br
c1cc(c(c(c1)Cl)Cl)OCC(=O)[O-]
c1cc(c(cc1Cl)Cl)OCC(=O)[O-]
COC(=O)c1cc(cc(c1)N)C(=O)OC
C[NH+](C)CCc1c[nH]c2c1cc(cc2)OC
COC(=O)c1ccc2cc(ccc2c1)C(=O)OC
c1cc2c(cc1F)c(c[nH]2)C[C@@H](C(=O)[O-])[NH3+]
c1cc2c(cc1F)c(c[nH]2)C[C@H](C(=O)[O-])[NH3+]
C[NH+](C)Cc1c[nH]c2c1cc(cc2)OC
COc1ccc2c(c1)c(c[nH]2)CC(=O)[O-]
COc1ccc2c(c1)c(c[nH]2)CC[NH3+]
COc1cc(cc(c1OC)OC)C(=O)OC
CC(=O)c1cc(c(c(c1)OC)OC)OC
c1c(c(=O)[nH]c(=O)n1[C@H]2C[C@@H]([C@@H](O2)CO)O)N
c1c(cc(c(c1Cl)NC2=[NH+]CCN2)Cl)N
C[C@H](C(=O)Nc1cc2ccccc2c(c1)OC)[NH3+]
C[C@@H](C(=O)Nc1ccc2ccccc2c1)[NH3+]
C[C@H](C(=O)Nc1ccc2ccccc2c1)[NH3+]
Cc1cn(c(=O)[nH]c1=O)[C@@H]2C[C@H]([C@@H](O2)C[NH3+])O
COc1cc(cc2c1cccc2)NC(=O)CC[NH3+]
C[C@H](C(=O)c1cccc(c1)Cl)[NH2+]C(C)(C)C
CC(C)(C)OC(=O)N1CC=C[C@H]1C(=O)[O-]
CC(C)(C)OC(=O)N1CC=C[C@@H]1C(=O)[O-]
CC(C)(C)OC(=O)NC1(CC1)C(=O)[O-]
c1ccc2c(c1)c(c[nH]2)C[C@@H](C(=O)[O-])NC(=O)N
c1ccc2c(c1)c(c[nH]2)C[C@H](C(=O)[O-])NC(=O)N
CC1(O[C@@H]2[C@@H]([C@@H](O[C@@H]2O1)COC(=O)OC)O)C
C[C@@H](Cc1ccc(cc1)Cl)[NH2+]C
C[C@H](Cc1ccc(cc1)Cl)[NH2+]C
c1cc2c(cc(=O)[nH]c2cc1O)C(F)(F)F
CN(C)C(=O)Nc1ccc(c(c1)Cl)Cl
COC(=O)COc1ccc(cc1Cl)Cl
c1cn(c(=O)nc1N)[C@@H]2C[C@@H]([C@@H](O2)CO)O
C[C@@H](CCNc1c2c([nH]cn2)ncn1)CO
C[C@H](CCNc1c2c([nH]cn2)ncn1)CO
c1ccc(cc1)N2CC[NH+](CC2)C[C@H](CO)O
CC(C)[C@H]1C[NH2+][C@H]([C@@H]1CC(=O)[O-])C(=O)[O-]
C[C@@H](Cc1c[nH]c2c1cc(cc2)F)[NH3+]
C[C@H](Cc1c[nH]c2c1cc(cc2)F)[NH3+]
c1cc2c(c(c1)F)c(c[nH]2)C[C@@H](C(=O)[O-])[NH3+]
c1cc2c(c(c1)F)c(c[nH]2)C[C@H](C(=O)[O-])[NH3+]
c1cn(c(=O)nc1N)[C@H]2[C@@H]([C@@H]([C@@H](O2)CO)O)F
Cc1cc(=O)oc2c1ccc(c2)NC(=O)C[NH3+]
CC(=O)NCCc1c[nH]c2c1cc(c(c2)O)OC
C[C@@H](Cn1cnc2c1c(=O)n(c(=O)n2C)C)O
C[C@H](Cn1cnc2c1c(=O)n(c(=O)n2C)C)O
C[C@@H](Cc1cc2c(cc1O)OCO2)[NH2+]C
C[C@H](Cc1cc2c(cc1O)OCO2)[NH2+]C
CCOC(=O)c1cc2ccc(cc2oc1=O)O
Cn1c2c(c(=O)n(c1=O)C)n(cn2)CCO
Cc1c(c(=O)n(n1C)c2ccccc2)NC(C)C
c1ccc2c(c1)c(c[nH]2)CCCC(=O)[O-]
CC(=O)n1cc(c2c1cccc2)OC(=O)C
c1ccc2c(c1)c(c[nH]2)CC(=O)NCC(=O)[O-]
Cc1ccc2c(c1)c(c[nH]2)CC[NH+](C)C
CC1(O[C@H]2[C@@H](O[C@@H]([C@H]2O1)OC)CO)C
C[C@@H]([C@@H](c1cc(ccc1OC)OC)O)[NH3+]
C[C@H]([C@@H](c1cc(ccc1OC)OC)O)[NH3+]
C[C@@H]([C@H](c1cc(ccc1OC)OC)O)[NH3+]
C[C@H]([C@H](c1cc(ccc1OC)OC)O)[NH3+]
Cc1cc(nc(n1)n2c(cc(n2)C)OC)OC
CCn1cc(c(=O)c2c1nc(cc2)C)C(=O)[O-]
CCc1c(c(nc([nH+]1)N)N)c2ccc(cc2)Cl
C1C[C@H](N(C1)C(=O)CCC(=O)[O-])C(=O)[O-]
c1ccc2c(c1)c(c[nH]2)C[C@@H](C(=O)N)[NH3+]
CCOC(=O)[C@@H](Cc1c[nH]c2c1cccc2)[NH3+]
CCOC(=O)[C@H](Cc1c[nH]c2c1cccc2)[NH3+]
COc1ccc2c(cc(=O)oc2c1)C(F)(F)F
CC(C)(C)[NH2+]C[C@@H](c1ccccc1Cl)O
CC(=O)Oc1ccc2cc(c(=O)oc2c1)C(=O)[O-]
Cc1cc(=O)oc2c1ccc(c2)NC(=O)[C@@H](C)[NH3+]
Cc1cc(=O)oc2c1ccc(c2)NC(=O)[C@H](C)[NH3+]
COc1cc(c(cc1OC)N)C(=O)OC
CCN(c1ccc(cc1)N)C(C)C
Cc1c2ccc(cc2oc(=O)c1CC(=O)[O-])N
CC(C)(C)OC(=O)N1CCC[C@H]1CC(=O)[O-]
CC(C)(C)OC(=O)N1CCC[C@@H]1CC(=O)[O-]
CC(C)(C)OC(=O)Nc1ccc(cc1)N
CC(C)(C)OC(=O)N1CCC(CC1)C(=O)[O-]
CC(C)(C)OC(=O)N1C[C@@H](C[C@H]1C(=O)[O-])O
CC(C)(C)OC(=O)N1CCCC[C@H]1C(=O)[O-]
CC(C)(C)OC(=O)N1CCCC[C@@H]1C(=O)[O-]
CC(=O)Oc1ccc(c(c1C#N)C#N)OC(=O)C
COc1c(cc2c(c1OC)OCO2)CC=C
C[C@@](c1ccncc1)([C@@](C)(c2ccncc2)O)O
C[C@](c1ccncc1)([C@](C)(c2ccncc2)O)O
Cc1c2ccc(cc2oc(=O)c1CC(=O)[O-])O
c1ccc(cc1)C[C@H](C(=O)Nc2ccccc2)[NH3+]
CN(C)c1ccc(cc1)N(C)C
Cn1c2c(c(=O)n(c1=O)C)n(cn2)CC(=O)[O-]
c1ccc(cc1)c2c(c(=O)c3ccccc3o2)O
c1ccc(cc1)c2cc(=O)c3c(cccc3o2)O
c1ccc(cc1)c2cc(=O)c3cc(ccc3o2)O
c1ccc2c(c1)c(=O)cc(o2)c3cccc(c3)O
c1ccc2c(c1)c(=O)cc(o2)c3ccc(cc3)O
c1cc(ccc1n2c(c(cn2)C#N)N)F
c1cc(ccc1N)n2ccc(n2)C(F)(F)F
CCOC(=O)c1cnn(c1N)c2ccc(cc2)F
c1cc(cc(c1)C(F)(F)F)c2cc[nH]n2
c1cc(cc(c1)C(F)(F)F)c2ccn[nH]2
c1ccnc(c1)C2=NCCN=C2c3ccccn3
C[C@]1(CCO1)CO
C[C@@]1(CCO1)CO
CCOc1ccc2ccc(=O)oc2c1
CCOc1cc(=O)oc2c1cccc2
Cc1ccc2c(c1)c(=O)cc(o2)C(=O)[O-]
CCOc1ccc2c(cc(=O)oc2c1)C
Cc1ccc2c(c1)c(=O)c(co2)C#N
c1ccc2c(c1)c(=O)c(co2)C#N
c1ccc2c(c1)c(=O)c(co2)C(=O)[O-]
Cc1ccc2c(c1)c(=O)cco2
COc1c2ccc(=O)oc2cc3c1cco3
COc1cc2ccc(=O)oc2cc1O
c1ccc2c(c1)c(=O)cc(o2)C(=O)[O-]
Cc1cc2c(cc1Cl)c(=O)cco2
c1ccc2c(c1)c(=O)cco2
Cc1cc2c(cc1Cl)c(=O)cc(o2)C(=O)[O-]
Cc1ccc2c(c1)ccc(=O)o2
Cc1cc(=O)oc2c1ccc(c2)N(C)C
COc1cc2c(ccc(=O)o2)c(c1)OC
Cc1ccc2c(c(c(=O)oc2c1)C#N)C
CCc1c2cc(ccc2oc(=O)c1C#N)C
c1cc2c(cc1F)c(=O)c(co2)Br
CCOc1cc(=O)oc2c1cc(cc2)Cl
CCc1cc(=O)oc2c1cc(c(c2)OC)OC
Cc1cc(=O)oc2c1ccc(c2OC)OC
CCOc1cc(=O)oc2c1cc(c(c2)C)Cl
CCOc1cc(=O)oc2c1ccc(c2)OC
Cc1cc2c(=O)cc(oc2cc1C)[O-]
Cc1cc2c(cc(=O)oc2cc1C)[O-]
Cc1ccc2c(c1)c(c(c(=O)o2)C)[O-]
Cc1ccc2c(c1)c(c(c(=O)o2)C)OC
CCOc1cc(=O)oc2c1cc(cc2)C
c1cc(=O)oc2c1cc(c(c2)O)Cl
Cc1cc(=O)oc2c1cc(c(c2)O)Cl
CC(=O)c1cc2ccccc2oc1=O
c1ccc2c(c1)cc(c(=O)o2)N
Cc1cc(=O)oc2c1ccc(c2)OC(=O)C
COc1cc(=O)oc2c1cccc2
Cc1c2ccc(cc2oc(=O)c1Cl)O
c1cc2c(cc(=O)oc2cc1O)C(F)(F)F
c1ccc(cc1)[C@H]2CC(=O)c3cc(ccc3O2)O
c1ccc(cc1)[C@@H]2CC(=O)c3cc(ccc3O2)O
c1ccc(cc1)[C@H]2CC(=O)c3ccc(cc3O2)O
c1ccc(cc1)[C@@H]2CC(=O)c3ccc(cc3O2)O
c1ccc2c(c1)C(=O)C[C@H](O2)c3ccc(cc3)O
c1ccc2c(c1)C(=O)C[C@@H](O2)c3ccc(cc3)O
c1ccc2c(c1)C(=O)C[C@H](O2)c3cccc(c3)O
c1ccc2c(c1)C(=O)C[C@@H](O2)c3cccc(c3)O
c1ccc(c(c1)[C@H]2CC(=O)c3ccccc3O2)O
c1ccc(c(c1)[C@@H]2CC(=O)c3ccccc3O2)O
COCc1cc(=O)oc2c1ccc(c2)O
Cc1cc2c(cc1Cl)c(=O)c(co2)C#N
c1ccc2c(c1)c(=O)c(co2)Br
c1cc2c(cc1Br)c(=O)cco2
COc1ccc2c(c1)c(=O)cco2
c1cc2c(cc1F)c(=O)cco2
Cc1ccc2c(c1)c(=O)c(co2)C
c1coc2c(c1=O)cc(cc2Cl)Cl
c1cc2c(cc1Br)c(cc(=O)o2)[O-]
c1c(cc(c2c1c(cc(=O)o2)[O-])Cl)Cl
COc1ccc2cc(c(=O)oc2c1)C#N
COc1ccc2c(c1)cc(c(=O)o2)C#N
CCOc1ccc2cc(c(=O)oc2c1)C#N
Cc1ccc2c(c1)c(c(c(=O)o2)C#N)C
Cc1c2ccc(cc2oc(=O)c1C#N)O
c1cc(cc2c1cc(c(=O)o2)C#N)O
CCN(CC)c1ccc2cc(c(=O)oc2c1)C#N
c1ccc2c(c1)cc(c(=O)o2)C#N
c1cc2c(cc1F)c(cc(=O)o2)[O-]
CCOc1cc(=O)oc2c1ccc(c2)C
CCOc1ccc2c(c1)c(cc(=O)o2)C
c1cc(cc2c1cc(c(=O)o2)C(=O)[O-])O
COc1ccc2c(cc(=O)oc2c1)[O-]
COc1ccc2ccc(=O)oc2c1OC
Cc1cc(=O)oc2c1c(cc(c2)OC)OC
CCOc1cc(=O)oc2c1cc(cc2)F
CCOc1cc(=O)oc2c1cc(cc2)OC
Cc1cc(=O)oc2c1cc(cc2)OC
Cc1cc(=O)oc2c1ccc(c2)OC
Cc1ccc2c(cc(=O)oc2c1)[O-]
CCOc1cc2c(cc(=O)oc2cc1OCC)C
c1ccc(cc1)c2cc3ccc(cc3oc2=O)O
Cc1cc2c(cc1Cl)c(c(c(=O)o2)C#N)C
Cc1c2cc(ccc2oc(=O)c1C#N)Cl
c1cc2c(cc1Cl)c(cc(=O)o2)[O-]
Cc1ccc2c(c1)c(=O)cc(o2)[O-]
Cc1ccc2c(c1)c(cc(=O)o2)[O-]
c1cc(cc2c1ccc(=O)o2)O
c1ccc(cc1)[C@H]2CC(=O)c3ccccc3O2
c1ccc(cc1)[C@@H]2CC(=O)c3ccccc3O2
Cc1cc(=O)oc2c1ccc(c2)O
Cc1cc(=O)oc2c1c(cc(c2)O)O
CC(=O)Nc1nc2c(c(n1)[O-])[nH]cn2
CC(=O)N1CCC(CC1)C(=O)[O-]
CC(=O)NC[C@@H](c1c[nH]c2c1cccc2)C(=O)[O-]
CC(=O)NC[C@H](c1c[nH]c2c1cccc2)C(=O)[O-]
C1CCC(CC1)C[NH+]2CCC(CC2)[NH3+]
c1cc(c(cc1C(F)(F)F)Br)N
CC(C)(C)c1nc(nc(=O)n1C)N
c1cc2c(cc1N)c(c[nH]2)C(=O)N
c1ccc(cc1)[C@@H](C#N)c2ccc(cc2Cl)N
c1ccc(cc1)[C@H](C#N)c2ccc(cc2Cl)N
CC1=NCCc2c1[nH]c3c2ccc(c3)O
C1CO[C@H]([C@](CC1=O)(C(=O)[O-])O)C(=O)[O-]
CC(=O)Oc1ccc(cc1OC)CC(=O)[O-]
CC(=O)n1c2ccccc2sc1=O
CC(=O)c1ccc2c(c1)sc(=O)[nH]2
CC(=O)n1c2ccccc2oc1=O
CC(=O)c1ccc2c(c1)oc(=O)[nH]2
CC(=O)Oc1c(cc(cc1OC)C(=O)[O-])OC
CCC(=O)c1cc(ccc1O)N
Cc1cc2c(s1)Nc3ccccc3NC2=[NH2+]
c1ccc(cc1)C(=O)n2c3ccccc3oc2=O
c1cc2c(cc1Br)SCC(=O)N2
c1cc2c(cc1Cl)SCC(=O)N2
c1cc(ccc1c2ccc(=O)[nH]n2)Cl
c1ccc2c(c1)OC[C@H](O2)C(=O)N3CC[NH2+]CC3
c1ccc2c(c1)OC[C@@H](O2)C(=O)N3CC[NH2+]CC3
c1ccc2c(c1)NC(=O)[C@@H](S2)CC(=O)[O-]
CCOC(=O)c1cc(c(c(c1)Cl)O)Cl
CCOC(=O)CCc1ccccc1
c1cc(ccc1C(=O)CCCC(=O)[O-])F
c1ccc2c(c1)nnn2[O-]
CC(C)[NH+]1CCN(CC1)c2ccc(cc2)O
c1ccc2c(c1)C(c3ccccc3O2)O
c1cc(cc2c1cc[nH]2)C(=O)[O-]
COc1ccc2c(c1)SCC(=O)N2
Cc1ccc2c(c1)SCC(=O)N2
c1cc2c(cc1CC(=O)[O-])OCO2
Cn1c2ccccc2c(n1)C(=O)[O-]
c1ccc(cc1)Nc2ccccc2N
c1ccc(cc1)CC(=O)c2c(cc(cc2O)O)O
CC1(CNC(=O)N1C)C
c1nc(c2c(n1)[nH]c(n2)N3CCOCC3)N
CCn1c2ccccc2c(=O)n(c1=O)CC
Cc1nc(c2c3c(sc2n1)CCCC3)N
Cc1cc(c(c(n1)SC)C#N)C(F)(F)F
CC(=C1[C@H]2C[C@H]2[C@H]3[C@@H]1[C@@H]3C(=O)[O-])C
CC(C)(C#C[C@@H](c1cccnc1)O)O
CC(C)(C#C[C@H](c1cccnc1)O)O
COc1ccc(cc1)c2nc(on2)CCC(=O)[O-]
c1ccc(cc1)c2cn3c(n2)SCC3
Cc1ccc(cc1)C(=O)Nc2c(non2)C
Cc1ccc2c(c1)Nc3c(nc4c(n3)non4)N2
c1ccc(cc1)C#Cc2ccc(o2)CO
c1ccc(c(c1)NC(=O)c2cccs2)Cl
COc1ccc(cc1)c2c([nH]c(=O)[nH]c2=O)C#N
c1cc(ccc1N)S(=O)(=O)NC(=[NH2+])N
COC(=O)n1c2ccccc2nc1SC
Cc1cnc(nc1C)SCCc2ccncc2
Cc1cc(n2c(n1)cc(n2)C(=O)[O-])C(F)(F)F
COc1ccccc1C(=O)Nc2ccccn2
COc1ccc(cc1)NC(=O)c2cccs2
Cc1cc2c(s1)nc(n(c2=O)N)C
Cc1ccc(cc1C)NC(=O)c2ccco2
c1ccc2c(c1)n(c(=O)o2)CO
c1cc(cc(c1)Cl)C(=O)NCc2ccco2
c1cc(ccc1C(=O)Nc2ccncc2)Cl
Cc1ccc(cc1)C(=O)Nc2ccncc2
c1ccc(c(c1)NC(=O)c2ccc(cc2)O)F
c1ccc(cc1)Cn2ccc(=N)cc2
CCCn1ccc(=N)cc1
CCn1ccc(=[NH2+])cc1
CCOC(=O)Cc1[nH]c2ccccc2n1
c1ccc2c(c1)Oc3ccccc3S2=O
Cc1ccccc1C(=O)Nc2nccs2
Cc1ccc(cc1)NC(=O)COc2ccccc2
Cc1cccc(c1)NC(=O)COc2ccccc2
C[C@@H](c1ccccc1)NC(=O)c2ccccc2F
C[C@H](c1ccccc1)NC(=O)c2ccccc2F
CCc1cc(c(s1)SCC)C(=O)N
CC(=O)Nc1c2ccccc2oc1C(=O)OC
COC(=O)COc1ccc(cc1)CO
Cc1cccc(c1NC(=O)c2ccc(cc2)F)C
COC(=O)N1CCc2c1cccc2
c1cc(c(cc1Cl)Cl)C#N
COCc1ccc(c2c1cccn2)O
CC1([C@@H](CC(=O)O1)C#N)C
Cc1ccc(cc1)C(=O)Nc2cccc(c2)F
Cc1ccc(cc1)NC(=O)c2ccc(cc2)O
c1cc(ccc1C(=O)Nc2nccs2)Cl
COc1cc(ccc1O)Cn2cnnn2
c1cc2c(ccc(c2nc1)O)Cn3cc[nH+]c3
c1ccc2c(c1)[nH]c(n2)SCC(=O)[O-]
CCN1c2ccccc2C3(C1=O)OCCO3
Cc1ccc2c(c1)C3(C(=O)N2CC=C)OCCO3
c1ccc2c(c1)cc(c(=O)o2)c3ccc(cc3)N
CSc1nnc(o1)c2ccccc2O
Cc1c(cco1)C(=O)NCc2ccccc2
CCOC(=O)CSc1[nH]c2ccccc2n1
CC(C)CNC(=O)c1ccc(cc1)OC(=O)C
CC[C@@H](C)NC(=O)c1ccc(cc1)OC(=O)C
CC[C@H](C)NC(=O)c1ccc(cc1)OC(=O)C
CC(C)CNC(=O)c1ccc(cc1)NC(=O)C
CC[C@@H](C)NC(=O)c1ccc(cc1)NC(=O)C
CC[C@H](C)NC(=O)c1ccc(cc1)NC(=O)C
CC(C)NC(=O)c1ccc(cc1)NC(=O)C
CCc1cccc(c1NC(=O)C)C
CC(=O)Nc1cc(c(cc1OC)Cl)OC
CC(=O)NCc1ccc(cc1)OC
CCN(Cc1ccccc1)C(=O)C
CC[C@@H](C)c1ccc(cc1)NC(=O)C
CC[C@H](C)c1ccc(cc1)NC(=O)C
CC(=O)N1CCN(CC1)c2ccc(cc2)F
CCOC(=O)C1CCN(CC1)C(=O)C
CN(C)C(=O)c1cc(ccc1Cl)Cl
CCNC(=O)c1cc(ccc1Cl)Cl
c1cc(c(cc1Cl)C(=O)N2CCCC2)Cl
CC(C)NC(=O)c1c(cccc1Cl)Cl
CCN(CC)c1ccc(cc1)C(=O)NC(C)(C)C
CCN(CC)c1ccc(cc1)C(=O)NC(C)C
CC(C)CNC(=O)c1cccc(c1)N(C)C
CN(C)c1cccc(c1)C(=O)Nc2nccs2
COc1ccccc1CC(=O)NCc2ccco2
CCOc1ccccc1NC(=O)c2ccc(o2)C
Cc1ccc(o1)C(=O)Nc2ccccc2OC
CC(C)(C)C(=O)COc1ccc2c(c1)non2
c1ccc(cc1)Oc2ccc(cc2)C#N
c1ccc(cc1)C(=O)[C@H]2[C@H]3CC[C@H](C3)[C@@H]2C(=O)[O-]
CC(C)CCOc1ccccc1C(=O)N
c1ccc(cc1)n2c(nnn2)n3ccnc3
c1cc(ccc1CNC(=O)CC#N)Cl
COc1ccc(cc1)CNC(=O)CC#N
COc1ccc(cc1OC)CNC(=O)CC#N
Cc1ccc(c(c1)c2cc(on2)C(F)(F)F)O
COc1nc(cnn1)c2cnnc(n2)SC
CC(=O)Nc1cccc2c1cccn2
CCn1c(nc2c1ccc(c2)C(=O)OCC)C
Cc1cc(=O)n(n1C)c2ccccc2
CC(=O)Nc1ccc(cc1)S(=O)(=O)CCO
Cc1c(c(=O)n(n1C)c2ccccc2)N
c1cc(cc(c1)NC(=[NH2+])NC(=[NH2+])N)C(F)(F)F
Cc1ccc2c3c(c(=O)[nH]c(n3)C)sc2n1
c1cc(ccc1NC(=O)[C@H]2CCC(=O)N2)Cl
c1cc(ccc1NC(=O)[C@@H]2CCC(=O)N2)Cl
Cc1c(nc2ccccc2n1)C
c1ccc(cc1)[C@@H]2[C@H](NC(=O)N2)c3ccccc3
c1ccc(cc1)[C@H]2[C@@H](NC(=O)N2)c3ccccc3
COc1ccc(cc1N)S(=O)(=O)C=C
c1cc(c(cc1Cc2ccc(c(c2)C#N)N)C#N)N
COC(=O)c1ccc(cc1)C(=O)OC
COC(=O)c1cccc(c1)C(=O)OC
CC(C)CNC(=O)c1ccccc1
CC(=O)NCc1ccccc1
COc1ccc(cc1)C(=O)Nc2ccccc2
c1ccc(cc1)NC(=O)c2ccccc2Cl
c1ccc(cc1)C(=O)NC2CCCCC2
C[C@@H]1CCC[C@H](O1)OC
C[C@@H]1CCC[C@@H](O1)OC
CC[C@]1(CC[C@H]([C@@H](O1)OC)C)C
CC[C@@H]1CC[C@H]2[C@@H](O1)O[C@@](O2)(C)OCC
Cc1ccc(c2c1C(=O)CCC2)OC
Cc1nc2c(c3c(s2)CCCC3)c(=O)n1N
c1ccc(c(c1)C#N)NC(=O)c2cccs2
CCc1ccc(cc1)N2C[C@H](CC2=O)C(=O)[O-]
CCc1ccc(cc1)N2C[C@@H](CC2=O)C(=O)[O-]
CC(C)COc1ccccc1O
C1CCC2(CC1)C(=CC(=O)O2)N3CCCC3
CCO[C@H]1c2ccc(c(c2C(=O)O1)OC)OC
CCO[C@@H]1c2ccc(c(c2C(=O)O1)OC)OC
CCOc1ccc(cc1)NC(=O)c2cccs2
c1ccc(c(c1)C(=O)[O-])NC(=O)CCC(=O)[O-]
Cc1cc(c2ccccc2n1)C(=O)[O-]
c1ccc(cc1)C2(CCCC2)C(=O)[O-]
C[C@H]1CC[NH+](CC1=O)C(C)(C)C
C[C@@H]1CC[NH+](CC1=O)C(C)(C)C
CC(C)(C)c1cc(nc(n1)N)C(F)(F)F
c1ccc2c(c1)c3c(c(=O)o2)nccn3
CC(=C)CN1c2ccccc2C3(C1=O)OCCO3
Cc1ccc2c(=O)cc(oc2c1)C(F)F
Cc1ccc(cc1)c2c([nH]c(c2C(=O)OC)C)C
c1cc(oc1)CNC(=O)c2c(non2)N
C1C(=O)N=C2C=CC=CN2C1=O
Cc1c(c([nH]c1C(=O)[O-])C)C(=O)C
CCOC(=O)c1c(c2cc(ccc2o1)Cl)N
Cc1cc2n3c(cc(n3)C)n4c(n2n1)cc(n4)C
Cc1cccc(c1)NC(=O)c2ccc(o2)C
Cc1ccc2c(c1)C(=O)C[C@](O2)(C(F)F)O
Cc1ccc2c(c1)C(=O)C[C@@](O2)(C(F)F)O
C1Cc2c(nnn2c3c(non3)N)C(=O)C1
c1ccc2c(c1)c(ccc2F)C(=O)[O-]
Cc1ccc(o1)C(=O)[O-]
CC(=O)Nc1cccc(c1)Br
COc1ccc2c(c1)O[C@](CC2=O)(C(F)F)O
COc1ccc2c(c1)O[C@@](CC2=O)(C(F)F)O
CC(C)Oc1ccc(cc1)[C@@H](CC(=O)[O-])[NH3+]
CC(C)Oc1ccc(cc1)[C@H](CC(=O)[O-])[NH3+]
CCNc1nc(nc(n1)NCC)C(=O)[O-]
CC[C@]1([C@](N(C(=O)O1)c2ccc(cc2)C)(C)O)C
CC[C@@]1([C@](N(C(=O)O1)c2ccc(cc2)C)(C)O)C
CC[C@]1([C@@](N(C(=O)O1)c2ccc(cc2)C)(C)O)C
CC[C@@]1([C@@](N(C(=O)O1)c2ccc(cc2)C)(C)O)C
CC[C@]1([C@](N(C(=O)O1)Cc2ccco2)(C)O)C
CC[C@@]1([C@](N(C(=O)O1)Cc2ccco2)(C)O)C
CC[C@]1([C@@](N(C(=O)O1)Cc2ccco2)(C)O)C
CC[C@@]1([C@@](N(C(=O)O1)Cc2ccco2)(C)O)C
C[C@@]1(C(OC(=O)N1c2cccnc2)(C)C)O
C[C@]1(C(OC(=O)N1c2cccnc2)(C)C)O
CC[C@]1([C@](N(C(=O)O1)n2cnnc2)(C)O)C
CC[C@@]1([C@](N(C(=O)O1)n2cnnc2)(C)O)C
CC[C@]1([C@@](N(C(=O)O1)n2cnnc2)(C)O)C
CC[C@@]1([C@@](N(C(=O)O1)n2cnnc2)(C)O)C
c1ccc(cc1)N2C[C@H](CC2=O)C(=O)NC3CC3
c1ccc(cc1)N2C[C@@H](CC2=O)C(=O)NC3CC3
CC1(CC(CC([NH2+]1)(C)C)(C#C)O)C
Cc1cccc(c1OC)C(=O)Nc2nccs2
Cc1nc2ccccc2n1C(=O)c3cccs3
C/C=C/c1c(c2c(c(sc2nc1C)C#N)N)C
COc1ccc2c(c1)c(=O)cc(o2)C(F)F
CCOC(=O)COc1ccc(c(c1)C)Cl
Cc1cc(ccc1Cl)OCC(=O)N
CCOC(=O)/C=C(\C)/N1CCCCC1
c1ccc2c(c1)c3nc4ccccc4n3nn2
Cc1cc(n(c-2cc(=O)ccc12)C)C
c1ccc2c(c1)nnn2c3ccc(c(c3)C#N)C#N
CCOC(=O)Nc1cccc(c1C)Cl
c1ccc(c(c1)C(=O)NCc2ccco2)Cl
Cc1ccc(cc1)OCC(=O)NCc2ccco2
c1ccc(cc1)OC(=O)NCc2ccco2
c1cc(sc1)C(=O)Nc2ccc3c(c2)OCO3
CCOC(=O)Nc1ccc2c(c1)OCO2
Cc1cccc(n1)N2C(=O)OC([C@]2(C)O)(C)C
Cc1cccc(n1)N2C(=O)OC([C@@]2(C)O)(C)C
c1ccc(cc1)NC(=O)NCc2ccco2
c1ccc(c(c1)c2nnn(n2)CC(=O)[O-])Cl
COc1ccc2c(c1OC)C(=O)O[C@H]2OC
COc1ccc2c(c1OC)C(=O)O[C@@H]2OC
c1ccc2c(c1)C[C@@H]3[C@@H]2COCO3
c1ccc2c(c1)C[C@@H]3[C@H]2COCO3
c1ccc2c(c1)C[C@H]3[C@@H]2COCO3
c1ccc2c(c1)C[C@H]3[C@H]2COCO3
CN(Cc1ccccc1)C(=O)Cc2ccccc2
CCc1nnc(s1)NC(=O)C(C)(C)C
c1ccc(cc1)c2cc(ccc2C#N)C#N
c1ccc(cc1)Oc2ccc(c(c2)C#N)C#N
c1ccc(c(c1)NC(=O)Cc2ccc(cc2)F)F
c1cc(ccc1CC(=O)NC2CCCCC2)F
c1ccc(c(c1)C(=O)N2CCOCC2)Cl
COc1ccccc1NC(=O)c2ccco2
Cc1cccc(c1)C(=O)N2CCOCC2
c1ccc(c(c1)NC(=O)CC#N)Cl
c1cc(ccc1NC(=O)CC#N)Br
c1ccc(c(c1)NC(=O)CC#N)O
CC(=O)c1c(nc2n1cccc2)O
C[C@@H](C(=O)[O-])Oc1cccc(c1)Br
C[C@H](C(=O)[O-])Oc1cccc(c1)Br
c1cc(ccc1NC(=O)[C@@H]2C[C@H]3CC[C@@H]2C3)F
COc1ccccc1c2nnc(o2)c3ccco3
CC(C)[C@@H](C(=O)[O-])Nc1c2ccccc2ncn1
CC(C)[C@H](C(=O)[O-])Nc1c2ccccc2ncn1
Cc1cccc(c1)NC(=O)Cc2ccccc2
CC[C@@H](C(=O)[O-])Nc1c2ccccc2ncn1
CC[C@H](C(=O)[O-])Nc1c2ccccc2ncn1
Cc1c(sc(n1)C)CC(=O)[O-]
Cc1ccc(c(c1)NC(=O)CCC(=O)[O-])C
Cc1ccc(cc1C)NC(=O)CCC(=O)[O-]
CCc1ccc(cc1)NC(=O)CCC(=O)[O-]
c1cc(cc(c1)F)C(=O)Nc2ccncc2
COc1ccccc1NC(=O)CCC(=O)[O-]
COc1cccc(c1)NC(=O)CCC(=O)[O-]
Cc1ccccc1NC(=O)Cc2ccccc2
c1ccc(cc1)CNC(=O)CCC(=O)[O-]
Cc1ccc(cc1Cl)NC(=O)CCC(=O)[O-]
Cc1ccc(cc1NC(=O)CCC(=O)[O-])Cl
c1ccc(cc1)CC(=O)NCC[NH+]2CCOCC2
c1ccc2c(c1)CC[NH2+][C@H]2c3ccncc3
c1ccc2c(c1)CC[NH2+][C@@H]2c3ccncc3
Cc1ccc(cc1)NC(=O)c2ccc(cc2)F
COc1ccccc1NC(=O)c2ccc(cc2)F
Cc1cc(c2cc(ccc2n1)F)C(=O)[O-]
Cc1c(cc2cc(ccc2n1)F)C(=O)[O-]
CC(=O)N1CCc2ccccc2[C@H]1CC(=O)[O-]
CC(=O)N1CCc2ccccc2[C@@H]1CC(=O)[O-]
Cc1c(c(n[nH]1)C)C[NH3+]
c1ccc(c(c1)C[NH+]2CCCCC2)CO
c1ccc(cc1)c2nc(c3n2cccc3)CO
c1cc2cccnc2c(c1)SCC(=O)[O-]
c1ccc(c(c1)C[NH+]2CCOCC2)CO
C=CC[C@H]1Cc2c(cccc2N)[C@H]([NH2+]1)CC=C
C=CC[C@@H]1Cc2c(cccc2N)[C@H]([NH2+]1)CC=C
C=CC[C@H]1Cc2c(cccc2N)[C@@H]([NH2+]1)CC=C
C=CC[C@@H]1Cc2c(cccc2N)[C@@H]([NH2+]1)CC=C
c1ccc(c(c1)C[NH2+]C2CCCCC2)CO
c1ccc(cc1)C(=O)Nc2ccccc2O
C[C@@H](c1cccs1)[NH2+]C
C[C@H](c1cccs1)[NH2+]C
c1ccc2c(c1)cc(s2)C[NH3+]
C[NH2+]Cc1cccs1
C[NH2+]Cc1ccsc1
C[NH2+]Cc1cc2ccccc2s1
Cn1ccnc1[C@@H](c2cccs2)O
c1ccc2c(c1)c(ncn2)Nc3cccc(c3)N
c1cc(c(cc1Cl)NC(=O)CC#N)Cl
c1cc(c(cc1Cl)Cl)NC(=O)CC#N
Cn1ccnc1[C@H](c2cccs2)O
c1cc(ccc1NC(=O)CC#N)F
CC(=O)c1c(nc2n1ccs2)O
CC1CC[NH+](CC1)Cc2ccccc2CO
Cc1cccc(c1)NC(=O)CC#N
Cc1ccc(cc1)NC(=O)CC#N
COc1ccc2c(c1)sc(c2Cl)C(=O)[O-]
c1cc(c(cc1Br)Cl)O
CCCC(=O)Nc1cccc(c1)C(=O)[O-]
c1csc(n1)NC(=O)CC#N
Cc1csc(n1)NC(=O)CC#N
COc1ccccc1NC(=O)CC#N
CCOc1ccc(cc1)NC(=O)CC#N
c1ccc2c(c1)c(=O)n(nn2)CO
c1cc(nnc1n2ccnc2)Cl
CC(C)(C)[NH+]1CC(C1)O
CC(=O)c1c(nc2n1cccc2)OC(=O)C
c1ccc(cc1)c2cc(cs2)N3CCOCC3
CCOC(=O)c1c(oc(c1C#N)N)C
Cc1ccccc1OCC(=O)NCC(=O)[O-]
c1ccc2c(c1)c(ncn2)Nc3cccc(c3)O
c1ccc2c(c1)c(ncn2)Nc3ccc(cc3)O
Cc1cc(n(n1)c2ccc(cc2)C(=O)[O-])C
C[C@@H](c1[nH]c2ccccc2n1)[NH3+]
C[C@H](c1[nH]c2ccccc2n1)[NH3+]
c1cc2c(ccc3c2c(c1)C(=O)N3)C[NH3+]
c1ccc2c(c1)c3c(cccn3)c(n2)C(=O)[O-]
CCOC(=O)c1cc2cc(ccc2nc1C)F
c1ccc2c(c1)CC[NH2+][C@H]2Cc3ccncc3
c1ccc2c(c1)CC[NH2+][C@@H]2Cc3ccncc3
c1ccc2c(c1)c(c[nH]2)Sc3ccccc3N
c1cnc(cc1Br)C#N
c1ccc(cc1)c2c(nc[nH]2)c3ccccc3
c1cnc(cc1Br)C(=O)N
CC(C)(C)c1cc(ccn1)C(=O)[O-]
c1cc2c3cccnc3ccc2nc1
Cc1cc(nc(c1)C(=O)[O-])C
CCC(=O)c1ccc(cc1)Br
CC(C)(C)c1cc(ccn1)C#N
Cc1cc(nc(c1C#N)Br)C
c1cc(c(nc1)Cl)Br
c1ccc2c(c1)c(cc(n2)c3ccncc3)C(=O)[O-]
c1cnc(cc1Cl)C#N
CC(C)c1nc2ccccc2n1CCC(=O)[O-]
c1ccc2c(c1)C(=O)N[C@H](N2)c3ccncc3
c1ccc2c(c1)C(=O)N[C@@H](N2)c3ccncc3
c1ccc(cc1)NC(=O)NC2CCCCC2
c1ccc2cc(ccc2c1)CC(=O)[O-]
Cc1ccccc1NC(=O)CCC(=O)[O-]
COc1ccc(cc1)NC(=O)CCC(=O)[O-]
Cc1csc(n1)NC(=O)Nc2ccccc2
Cc1c(sc(n1)NC(=O)c2cccnc2)C
Cc1c([nH]c2c1cc(cc2)C(=O)[O-])C
CNc1c(nc(o1)c2ccc(cc2)F)C#N
CN(C)c1c(nc(o1)c2ccc(cc2)Cl)C#N
CC(C)CNc1c(nc(o1)c2ccccc2)C#N
c1ccc2c(c1)NC(=O)[C@H](S2)CC(=O)N
c1ccc2c(c1)NC(=O)[C@@H](S2)CC(=O)N
c1cc(ccc1N2CC[NH2+]CC2)O
c1cc(oc1C(=O)[O-])Br
c1cc(ccc1N2CC[NH2+]CC2)Cl
COc1cc(cc(c1)OC)C(=O)[O-]
c1cc2c(cc1N)N3CC[NH+]=C3S2
COc1cccc(c1)N2CC[NH2+]CC2
c1ccc2c(c1)c3cc[nH+]cc3[nH]2
c1ccc(cc1)C[NH+]2CCC[C@H](C2)O
c1ccc(cc1)C[NH+]2CCC[C@@H](C2)O
c1cnc(nc1)N2CC[NH2+]CC2
Cc1cccc(c1)N2CC[NH2+]CC2
Cc1cccc(c1C)N2CC[NH2+]CC2
Cc1ccc(cc1C)N2CC[NH2+]CC2
Cc1ccc(cc1N2CC[NH2+]CC2)Cl
Cc1ccccc1N2CC[NH2+]CC2
c1ccc2c(c1)cc(cn2)Br
Cc1ccc2c(c1)c(c[nH]2)CC[NH3+]
c1cc(ccc1n2ccnc2)O
c1cc(ccc1N2CC[NH2+]CC2)F
c1cc(ccc1n2cncn2)O
CC(=O)NCCc1c[nH]c2c1cc(cc2)O
CSc1nc2ccccc2c(n1)N
c1cc2c(cc1O)C[C@@H]([NH2+]C2)C(=O)[O-]
COC(=O)c1c[nH]c2c1cccc2
c1cc2cc(ccc2nc1)Cl
CC(C)[C@@H]1CO[C@]2(N1C(=O)CC2)C
CC1(CC(CC([NH+]1C)(C)C)[NH3+])C
c1cc2ccc(nc2c(c1)O)C(=O)[O-]
COc1cccc2c1oc(c2)C(=O)[O-]
CCOc1nc(nc(n1)NC)N
CC(C)(C)OC(=O)N1CCC(CC1)(C(=O)[O-])[NH3+]
c1c[nH+]cc(c1N)Br
Cc1cccc(c1)C(=O)Nc2cccc(c2)C#N
COc1ccc(cc1)Cc2nc(on2)N
c1cc(ccc1Cc2nc(on2)N)F
C1CCC(C1)(CC(=O)[O-])C(=O)[O-]
c1ccc(cc1)c2nccc(n2)C(F)(F)F
Cc1nc(cs1)c2ccc(cc2)NC(=O)C
CC(C)(C)OC(=O)N1CCC(CC1)O
c1cnc(nc1C(F)(F)F)N2CCC[NH2+]CC2
c1cnc(nc1C(F)(F)F)N2CCC(CC2)O
CC(C)c1csc2c1c(=O)[nH]cn2
Cc1cccc(c1NC(=O)[C@@H](C)[NH+]2CCCC2)C
Cc1cccc(c1NC(=O)[C@H](C)[NH+]2CCCC2)C
Cc1c(ccc(n1)C(F)(F)F)C#N
Cc1c[nH]nc1C(F)(F)F
c1ccc(c(c1)CS(=O)(=O)N)Cl
Cc1c(cc(c(n1)C)C(=O)C)C#N
Cc1c(ccc(n1)c2cccs2)C(=O)OC
CC(=O)Nc1ccc(cc1Cl)S(=O)(=O)N
Cc1c(cc(o1)c2cccs2)C(=O)[O-]
Cc1c(c2n(c3ccccc3n2n1)C)C(=O)C
CCCc1cnc(nc1)N2CCC[NH2+]CC2
c1ccc(cc1)C[NH2+]C[C@@H](c2ccccc2)O
c1ccc(cc1)C[NH2+]C[C@H](c2ccccc2)O
CC(C)Nc1nccc(n1)C(F)(F)F
CCCC(=O)Nc1nnc(s1)CC
Cc1cccc(c1)C(=O)Nc2nccs2
c1ccc(cc1)c2cc(c(o2)N)C#N
Cc1ccccc1C(=O)c2ccccc2C(=O)[O-]
Cc1ccccc1c2c3ccccc3c(=O)[nH]n2
Cc1cc(n2c(n1)c(cn2)c3ccccc3)C
C1CCC(CC1)[NH2+]C2(CCCCC2)C(=O)N
c1ccc2c(c1)c(c(s2)C(=O)[O-])Cl
COc1cccc2c1oc(=[NH2+])c(c2)C#N
COc1ccc(cc1)C(=O)n2cncn2
CC(=O)Nc1cc(ccc1C(=O)[O-])Cl
CC(=O)OCn1c(=O)c2ccccc2nn1
CCC(C)(C)n1c(=O)c2c([nH]c1=O)CCC2
c1ccc(cc1)Cn2c(=O)c3c([nH]c2=O)CCC3
CC(=O)Nc1ccc(cc1C#N)N
Cc1ccc2c(c1)c(=O)oc(n2)C
c1ccc(cc1)C(=O)NCc2ccc(cc2)Cl
CC(=O)Nc1cc2ccccc2oc1=O
CCn1c(cc(=O)n2c1ncn2)C
Cc1cc(nc(n1)SC)OC(F)F
C1CCc2c(c(c(s2)NC(=O)C3CC3)C#N)C1
c1cc(cnc1)C(=O)NC[NH+]2CCCCC2
c1cc(cnc1)C(=O)NC[NH+]2CCOCC2
c1cc(ccc1Cc2ccncc2)N
c1ccc2c(c1)c(=O)n(nn2)C[NH+]3CCCCC3
c1ccc2c(c1)cc(c(=O)o2)C(=O)[O-]
c1ccnc(c1)CCOC(=O)Nc2cccnc2
C[C@@]1(C(OC(=O)N1CC=C)(C)C)O
c1ccnc(c1)CCOC(=O)Nc2ccncc2
COc1ccc(cc1)NC(=O)Nc2ccncc2
Cc1ccccc1NC(=O)Nc2cccnc2
Cc1ccccc1NC(=O)Nc2ccncc2
c1ccc(cc1)c2c(c(ns2)Cl)C(=O)N
c1ccc(cc1)c2c(c(ns2)Cl)C#N
CC(=O)Nc1nnc(s1)c2ccncc2
c1ccc(cc1)NC(=O)Cn2c(nnn2)N
CC(C)(C)NC(=O)c1cccc(c1)OC
c1ccc(cc1)[C@@H](C2CCCC2)C(=O)[O-]
c1ccc(cc1)[C@H](C2CCCC2)C(=O)[O-]
Cc1ccc(c(c1)N)NC(=O)c2ccccc2N
C1CC[NH+](CC1)CC[C@H]2CCCC[NH2+]2
CC(=O)Nc1ccc(c(c1)Cl)C#N
C1CC[NH+](CC1)CC[C@@H]2CCCC[NH2+]2
CC(C)CCNC(=O)N1CCOCC1
c1ccc2c(c1)[nH]c(n2)SCC(=O)NC3CC3
Cc1ccnc(c1)NC(=O)CC(C)(C)C
CCC(CC)(C#CC[NH+]1CCCC1)O
CC(=C)[C@@](C)(C#CC[NH+]1CCCC1)O
CC(=C)[C@](C)(C#CC[NH+]1CCCC1)O
CC(=C)[C@@](C)(C#CC[NH+]1CCCC1)OC(=O)C
CC(=C)[C@](C)(C#CC[NH+]1CCCC1)OC(=O)C
CNc1ccc(cc1C(=O)N)Cl
c1ccc(cc1)OCC(=O)NCc2cccnc2
c1cc(c(cc1C(F)(F)F)N)N2CCCCC2
Cc1c(cccc1Cl)NC(=O)c2cnccn2
c1ccc(cc1)[C@H]2C[C@H]2C(=O)Nc3nncs3
c1ccc(cc1)[C@H]2C[C@@H]2C(=O)Nc3nncs3
c1ccc(cc1)[C@@H]2C[C@@H]2C(=O)Nc3nncs3
c1cc(cc(c1)F)NCc2ccc3c(c2)OCO3
c1cc(cnc1)NC(=O)Cc2cccs2
c1csc(n1)NC(=O)C2CCCC2
Cc1cccc(c1C)NC(=O)c2cnccn2
Cc1cccc(n1)NC(=O)CC(C)(C)C
c1ccc2c(c1)cc(c(=O)o2)C(=O)N3CCCC3
Cc1nc(c(o1)NCc2ccco2)C#N
c1cc(sc1)CC(=O)Nc2nncs2
CCC(=O)Nc1ccccc1NC(=O)CC
c1ccc2c(c1)CCCN2C(=O)CCC(=O)[O-]
COc1ccc(cc1)c2cn3ccccc3[nH+]2
c1ccc2c(c1)cc(c(c2C(=O)[O-])F)F
CC(C)(C)[C@@](C)(C#CC[NH+]1CCCC1)O
CC(C)(C)[C@](C)(C#CC[NH+]1CCCC1)O
c1c2c(cc3c1C(=O)CCO3)OCCC2=O
COc1cc2c(cc1OC)nc([nH]2)C=C
c1cc2cc(ccc2cc1CC#N)CC#N
Cc1cccc(c1C)Nc2c(cncn2)C#N
COc1ccc2c3c1cccc3C(=O)CC2
c1ccc(cc1)c2c(c3ccccc3oc2=O)[O-]
Cc1cc(cc(=O)n1C)OC(=O)N(C)C
c1ccc2c(c1)ccn3c2nnn3
CCOC(=O)Nc1ccccc1C(=O)OC
c1ccc(cc1)Nc2nc3ccccc3c(=O)o2
c1cc(oc1)C(=O)NC2CCCCC2
CCc1cc2c(cc(=O)oc2cc1O)C
CCOc1ccc2c(cc(=O)oc2c1C)C
c1ccc(cc1)n2ccc(n2)N
CC(C)[NH2+]CCc1c[nH]c2c1cccc2
CC(=O)Nc1nc(cs1)c2ccc(cc2)F
Cc1ccccc1NC(=O)c2c(nc(s2)C)C
Cc1cccc(c1)NC(=O)c2c(nc(s2)C)C
Cc1ccc(cc1)NC(=O)c2c(nc(s2)C)C
c1cc(c(cc1C(=O)n2ccnc2)F)F
Cc1ccc(cc1)OCC(=O)NC(C)(C)C
CCC(=O)Nc1nc(cs1)C
Cc1csc(n1)NC(=O)c2ccccc2OC
CC(=O)Nc1nnc(s1)c2ccc(cc2)OC
c1ccc2c(c1)c(=O)n3c(n2)SCC3
c1ccc2c(c1)c(=O)n3c(n2)SCCC3
Cn1c(=O)c2ccccc2nc1SC
CCOc1cccc2c1nc(nc2C)NC(=[NH2+])N
CSc1c(c([nH]n1)N)c2cccs2
CCN(CC)C(=[NH2+])Nc1nc(cc(n1)C)C
Cc1cc(c2c(c1)c(nc(n2)NC(=[NH2+])N)C)C
c1ccc(c(c1)N2CCCC2=O)O
c1ccc2c(c1)c(cs2)CNC(=O)C3CC3
Cc1cc(nc(n1)NC(=[NH2+])N2CCCCC2)C
Cc1cc(nc(n1)NC(=[NH2+])N2CCOCC2)C
Cc1c(sc2c1c(=O)n(c(n2)SC)C)C
CC(C)c1ccc(cc1)NC(=O)c2cnccn2
c1cc2c(cc1NC(=O)c3cnccn3)OCO2
Cc1cc(no1)NC(=O)CSc2ccccn2
Cc1ccc(c(c1)Oc2cc(nc(n2)N)F)C
CSc1cccc(c1)NC(=O)c2cnccn2
Cc1ccc(cc1)NC(=O)N(C)C
Cc1ccc(cc1Cl)NC(=O)N(C)C
CN(C)C(=O)Nc1cccc(c1Cl)Cl
Cc1ccc(cc1Cl)NC(=O)NC
c1ccc2c(c1)cnn(c2=O)CCO
Cc1cccc(c1)NC(=O)N(C)C
c1ccc2c(c1)cnn(c2=O)c3ccc(cc3)F
c1ccc-2c(c1)CCc3c2sc(c3)C(=O)[O-]
Cc1cccc(c1)n2c(=O)c3ccccc3cn2
Cc1c(c2c(c(sc2nc1C)C(=O)N)N)C
Cc1cc(nc2c1c3c(s2)c(ncn3)N)C
c1cc2c(cc1Cl)[C@H]3C=CC[C@H]3[C@H](N2)C(=O)[O-]
CN1[C@@H]2[C@H](NC1=O)N(C(=O)N2)C
CN1[C@H]2[C@@H](NC1=O)N(C(=O)N2)C
CCc1cc2c(cc(=O)oc2cc1OC(=O)C)C
Cc1cc(=O)oc2c1cc(c(c2C)O)C(=O)C
CCNC(=O)[C@H]1CC(=O)N(C1)c2ccc(cc2)C
CCNC(=O)[C@@H]1CC(=O)N(C1)c2ccc(cc2)C
C1CN(CCC1C(=O)N)C(=O)CCC(=O)[O-]
Cc1cc2c(cc1C)n3c(n2)CCC3
CC(=C)c1nc2cc(c(cc2c(=O)o1)OC)OC
c1ccc(c(c1)C(=O)Nc2c[nH]c(=O)[nH]c2=O)F
CSc1nccn1CC(=O)Nc2ccccc2
c1ccc2c(c1)[nH]c(n2)COCC(=O)[O-]
Cc1cc(n(n1)C(=O)c2ccoc2C)C
Cc1cc(=O)oc2c1cc3c(coc3c2C)C
c1ccc2c(c1)c(on2)C(=O)[O-]
Cc1cc(c(c(c1)C)NC(=O)N)C
Cc1cc(c(cc1C)NC(=O)N)C
COc1ccc(cc1OC)CCNC(=O)N
c1cc(ccc1NC(=O)C2CC2)Br
c1ccc(c(c1)C#N)NC(=O)C2CC2
Cc1c(cccc1Cl)NC(=O)C2CC2
Cc1cc(n(n1)CC(=O)[O-])C
Cc1c(c(c(nc1C)SCC(=O)[O-])C#N)C
c1ccc(cc1)[C@H]2C(=O)Nc3ccccc3S2
c1ccc(cc1)[C@@H]2C(=O)Nc3ccccc3S2
Cc1cccc(c1)N[C@@H](c2ccccc2)C(=O)[O-]
Cc1cccc(c1)N[C@H](c2ccccc2)C(=O)[O-]
Cc1ccc(cc1)N[C@@H](c2ccccc2)C(=O)[O-]
Cc1ccc(cc1)N[C@H](c2ccccc2)C(=O)[O-]
Cc1ccc(c(c1)OCC(=O)N2CCCC2)C
COC(=O)[C@H]1C[NH2+]CCN1c2ccccc2
c1cc2c(ccc(c2c(c1)C(=O)[O-])C(=O)[O-])N
COC(=O)[C@@H]1C[NH2+]CCN1c2ccccc2
Cc1cc(nc(c1C(=O)[O-])Cl)C
c1ccc(c(c1)O)OCC(=O)[O-]
Cc1ccc(cc1)CNc2c(nc(o2)C)C#N
Cc1nc(c(o1)NCc2ccc(cc2)OC)C#N
Cc1ccc2nc(cn2c1)c3ccccc3
c1cnc2nc(cn2c1)c3ccc(cc3)F
c1ccc(c(c1)CC2=[NH+]CCN2)Cl
Cc1c(nc(=O)[nH]n1)NCc2cccnc2
c1cc2c(cc1Cl)[nH]c(=O)[nH]c2=O
Cc1ccc2c(c1)c(=O)[nH]c(=O)[nH]2
CCOC(=O)c1cc(cnc1)Br
c1c(cncc1Br)C(=O)N
CC(=O)Nc1cccc(c1)C(F)(F)F
COC(=O)c1ccc2c(c1)nccn2
CCOC(=O)[C@@H](c1ccccc1)[NH3+]
CCOC(=O)[C@H](c1ccccc1)[NH3+]
COC(=O)c1ccc2c(c1)n[nH]n2
COc1ccccc1C(=O)c2ccccc2
CCOC(=O)c1ccc(c(c1)N)N
c1ccc(c(c1)C(=O)N)Br
CC(C)(C(=O)N)Oc1ccc(cc1)Cl
Cc1[nH]n(c2c(c(=O)c2=O)n(n1)C)C
CCc1[nH]n(c2c(c(=O)c2=O)n(n1)C)C
CCOC(=O)c1ccc2c(c1)nc(c(n2)C)C
Cc1cc2c(cc1C)nc(c(n2)C)C
Cc1c(nc2cc(ccc2n1)C(=O)OC)C
CCCc1c(nc2ccccc2n1)C
Cc1c(nc2cc(ccc2n1)C(F)(F)F)C
c1cc2c(cc1C(F)(F)F)nccn2
CC(=O)Nc1ccc(cc1NC(=O)C)C(=O)[O-]
Cc1ccc(nc1)NC(=O)c2ccccc2O
c1ccc(cc1)CCNc2c3ccccc3ncn2
c1ccc(cc1)c2cc3c(ncnc3o2)N
Cc1c(c2ccccc2[nH]1)[C@@H](c3ccccn3)O
Cc1c(c2ccccc2[nH]1)[C@H](c3ccccn3)O
Cc1c(c2ccccc2[nH]1)[C@@H](c3cccnc3)O
Cc1c(c2ccccc2[nH]1)[C@H](c3cccnc3)O
c1ccc(c(c1)NC(=O)CCC(=O)[O-])F
c1cc(cc(c1)F)NC(=O)CCC(=O)[O-]
CC(=O)Nc1ccc(c(c1)Cl)Cl
CSc1cccc(c1)NC(=O)CCC(=O)[O-]
Cc1cc(c(cc1C)NC(=O)CCC(=O)[O-])C
Cc1cccc(c1n2c(nnn2)SC)C
CN(C)C(=O)c1cc2cc(ccc2oc1=O)OC
CN(C)C(=O)c1cc2cccc(c2oc1=O)OC
Cc1c(sc2c1c3nncn3cn2)C
CCc1cc2c3nncn3cnc2s1
c1nc2c(c3c(s2)CCC3)c4n1cnn4
Cc1nc2c(c3c(s2)CCCC3)c4n1cnn4
c1nc2c(c3c(s2)CCCC3)c4n1nnn4
CCN(CC)C(=O)Cc1cccc2c1cccc2
c1ccc2cc(c(cc2c1)C(=O)NCC(=O)[O-])O
Cc1c(cccc1Cl)Nc2nnc(s2)C
Cc1ccc(cc1C)Nc2nnc(s2)C
c1ccc(c(c1)C(=O)Cn2ccccc2=O)Cl
Cc1nnc(s1)NC(C)C
CCc1nnc(s1)NC(=O)c2ccccc2O
Cc1[nH+]ccn1C[C@@H](COc2ccccc2)O
c1ccc(c(c1)C(=O)Nc2ccccn2)O
Cc1cc(c2cc(ccc2n1)OC)C(=O)[O-]
CCOc1ccc2c(c1)c(cc(n2)C)C(=O)[O-]
Cc1[nH+]ccn1C[C@H](COc2ccccc2)O
c1ccn2cc(nc2c1)c3ccc(cc3)N
Cc1ccc(cc1)OC[C@@H](Cn2ccnc2C)O
c1ccc(c(c1)C(=O)Nc2ccc(cc2)N)O
Cc1cc(cc2c1c(cc(=O)o2)C)O
c1ccc(c(c1)C(=O)Nc2ccncc2)O
c1ccc(c(c1)C(=O)Nc2cccc(c2)N)O
c1ccn2cc(nc2c1)c3cccc(c3)N
c1cc(cnc1)NC(=O)CCC(=O)[O-]
c1cscc1/C=C/2\C(=NC(=O)N2)[O-]
Cc1cccc(c1NC(=[NH2+])NC(=[NH2+])N)C
Cc1ccc(c(c1)C)NC(=[NH2+])NC(=[NH2+])N
CCc1ccccc1NC(=[NH2+])NC(=[NH2+])N
CCNc1nc(cs1)c2ccccc2
Cc1ccccc1C(=O)Nc2ccccc2F
Cc1ccccc1C(=O)Nc2cccc(c2)F
c1ccc(cc1)C(=O)Nc2ccccc2F
c1cnccc1c2nc(nc(n2)N)N
c1cc(cnc1)c2nc(nc(n2)N)N
c1cc2c(ccc3c2c(c1)C(=O)N3)S(=O)(=O)N
Cc1cc(nc(n1)N)OC(C)C
c1cc(ccc1c2nc(nc(n2)N)N)Cl
Cc1cc(nc(n1)N)Sc2ccccn2
c1ccc(cc1)S(=O)(=O)n2cnc(n2)N
Cc1cc(nc([nH+]1)N)NCc2cccnc2
CSc1nnc(o1)c2ccco2
Cc1cccc(c1)c2nc(nc(n2)N)N
Cc1cc(ccc1NC(=[NH2+])NC(=[NH2+])N)Cl
CCc1ccc(cc1)NC(=[NH2+])NC(=[NH2+])N
CCN1[C@@H]2[C@H](N(C1=O)C)N(C(=O)N2C)CC
CCN1[C@H]2[C@@H](N(C1=O)C)N(C(=O)N2C)CC
Cc1cc(c(c(c1)C)n2c(nnn2)SC)C
CCCN1[C@@H]2[C@H](NC(=O)N2)NC1=O
CCCN1[C@@H]2[C@@H](NC(=O)N2)NC1=O
CCCN1[C@H]2[C@H](NC(=O)N2)NC1=O
Cc1cc(c(c(c1)C)NC(=O)C(C)(C)C)C
CCCN1[C@H]2[C@@H](NC(=O)N2)NC1=O
Cc1cccc(c1NC(=O)C(C)(C)C)C
CC(C)Nc1c2cnn(c2ncn1)C
CC(C)(C)Nc1c2cnn(c2ncn1)C
Cc1cc(nc(n1)NCc2ccccc2)Cl
Cc1cc(nc(n1)NCc2ccccc2)NC
Cc1cc(nc(n1)N2CCOCC2)NC
Cc1nnc(s1)Nc2ccc(cc2)Cl
c1cnc2nc(cn2c1)c3ccc(cc3)Cl
COc1ccc(cc1)c2cn3cccnc3n2
Cc1c(c(n[nH]1)O)Cc2ccccc2
CSc1nc(cc(n1)N)N
C[C@@H](C(=O)[O-])Oc1ccc(cc1)OC
C[C@H](C(=O)[O-])Oc1ccc(cc1)OC
Cc1cccn2c1nc(c2)c3ccccc3
c1cc(cc(c1)N)C2=[NH+]CCN2
Cn1c2ccccc2n(c1=O)C
c1ccc2c(c1)ncn2C[NH+]3CCCCC3
C[NH+](C)Cc1c[nH]c2c1cccc2
c1cc2c(cco2)c3c1ccc(=O)o3
Cc1cccc(c1NC(=O)CC[NH+]2CCCC2)C
c1ccc2c(c1)[nH]c(n2)c3cscn3
c1ccc(cc1)NC(=O)Nc2cnns2
COc1ccc(cc1)CCCC(=O)[O-]
Cc1ccc(cc1)CCCC(=O)[O-]
Cc1ccc(c(c1)C(=O)CCC(=O)[O-])C
c1ccc(c(c1)Nc2ncnc(n2)N)F
c1ccc2c(c1)[nH]c(n2)C(F)(F)F
CCc1cccc(c1Nc2ncnc(n2)N)CC
Cc1ccc(cc1C)NC(=O)C(C)C
CC(C)C(=O)Nc1ccc(cc1)Cl
CC(=CC(=O)Nc1ccc(cc1)Cl)C
Cc1nc2ccc(cc2n1CO)Cl
CC(C)Cn1c2ccccc2oc1=O
Cc1cccc(c1)C(=O)NC2CCCCC2
Cc1cccc(c1)C(=O)Nc2ccccn2
c1cc(sc1)C(=O)NCCc2ccc(cc2)F
C[C@@H](C(=O)[O-])Oc1cccc2c1cccc2
C[C@H](C(=O)[O-])Oc1cccc2c1cccc2
c1cc(c(cc1N)C(=O)[O-])N2CCCC2
C[C@@H]1C[C@H](CN(C1)C(=O)Cc2ccc(cc2)F)C
C[C@H]1C[C@@H](CN(C1)C(=O)Cc2ccc(cc2)F)C
CC(C)(C)c1ccc(cc1)c2nc(nc(n2)N)N
c1ccc(cc1)C(=O)COC(=O)c2cccs2
Cc1cc(c(c(n1)SC)C#N)COC
CCNc1c(c(cc([nH+]1)C)COC)C#N
Cc1cc(nc(c1C#N)S(=O)(=O)C)C
CC(=O)OCc1cnn(n1)c2ccccc2
CC(C)Cc1nnc(s1)NC(=O)CC(C)C
c1ccc(cc1)C(=O)CC#N
C1CCN(CC1)C(=O)CC#N
c1ccn(c1)Cc2cccnc2
Cc1nc2c(o1)CCc3ccccc3[C@H]2O
Cc1nc2c(o1)CCc3ccccc3[C@@H]2O
COC(=O)c1ccc(=O)oc1
c1cc(cc2c1cc(cc2)O)O
Cc1csc(n1)NC(=O)C
c1ccc2c(c1)c(cc(n2)c3ccco3)C(=O)[O-]
c1ccc(c(c1)[C@@H](C(=O)[O-])O)Cl
c1ccc(c(c1)[C@H](C(=O)[O-])O)Cl
c1cc(cnc1)Nc2nnc(s2)C(F)(F)F
c1cc(ccc1OCC(=O)[O-])OC(F)(F)F
C[C@@H](C(=O)[O-])Oc1ccc(cc1)OC(F)(F)F
C[C@H](C(=O)[O-])Oc1ccc(cc1)OC(F)(F)F
Cc1cccc2c1CC(N=C2CC(=O)N)(C)C
c1ccc(c(c1)F)S(=O)(=O)N2CCOCC2
c1cc(c(cc1C(=O)[O-])F)C(=O)[O-]
c1ccc2c(c1)n3c(=O)c(cnc3s2)C(=O)[O-]
c1ccc(c(c1)F)S(=O)(=O)NCC(=O)[O-]
c1ccc(c(c1)F)S(=O)(=O)NCCC(=O)[O-]
C[C@@H](C(=O)[O-])NS(=O)(=O)c1ccccc1F
C[C@H](C(=O)[O-])NS(=O)(=O)c1ccccc1F
CN(C)S(=O)(=O)c1ccc(c(c1)Cl)F
CSc1nnc(o1)c2cccs2
c1cc(ccc1C2=NCCO2)C(F)(F)F
CC(=O)Nc1ccc(c(c1)C(F)(F)F)C#N
CN(C)S(=O)(=O)c1ccccc1C#N
CC(C)CNS(=O)(=O)c1ccccc1F
c1ccc(cc1)c2c[nH]c(c2C#N)N
CCN(CC)c1[nH+]c2ccccc2c(=O)s1
CN(C)c1[nH+]c2ccccc2c(=O)s1
Cc1c(c2nnnn2c(n1)c3cccnc3)Cl
Cc1c(c2nnnn2c(n1)c3ccccn3)Cl
Cc1c(c(nc(n1)c2cccnc2)N(C)C)Cl
c1cc(c(cc1F)F)Cc2nc(on2)N
c1ccc(cc1)COC(=O)N[C@H]2CC(=O)OC2
c1ccc(cc1)COC(=O)N[C@@H]2CC(=O)OC2
c1ccc(cc1)c2nc(sn2)N3CCOCC3
c1ccc2c(c1)ccc(=O)o2
c1nc2c(c(n1)Cl)ncn2[C@H]3CCCCO3
c1ccc(cc1)c2nc(sn2)N3CCCC3
c1nc2c(c(n1)Cl)ncn2[C@@H]3CCCCO3
CN(C)c1nc(ns1)c2ccccc2
C[C@H]1Cc2cc(ccc2C1=O)O
C[C@@H]1Cc2cc(ccc2C1=O)O
c1ccc(cc1)CCC(=O)N
COc1ccc(cc1)CCC(=O)N
CCc1csc(n1)Nc2cccnc2
CC(=O)Nc1nc(cs1)c2cccnc2
c1cc(cnc1)c2csc(n2)c3cccnc3
COc1ccc(cc1)[C@@H](c2ccccc2)[NH3+]
c1ccc2c(c1)c3c([nH]2)[C@H]([NH2+]CC3)C(=O)N
c1ccc2c(c1)c3c([nH]2)[C@@H]([NH2+]CC3)C(=O)N
c1ccc(cc1)c2nc(cs2)c3cccnc3
COc1ccc(cc1)[C@H](c2ccccc2)[NH3+]
Cc1nc(cs1)c2cccnc2
C[C@@H]([C@@H](c1ccccc1)O)[NH2+]C
C[C@H]([C@@H](c1ccccc1)O)[NH2+]C
C[C@H]([C@H](c1ccccc1)O)[NH2+]C
COc1c2c(cc3c1OCO3)CCN=C2
c1ccc2c(c1)-c3c(nc4nnnn4n3)C2=O
c1ccc(cc1)CNC(=O)c2ccccc2Cl
Cc1cc([nH+]c(c1C#N)N2CCOCC2)C
Cc1cc(nc(c1C#N)Sc2ccccn2)C
Cc1cc(nc2c1c(nn2C)N)C
CC[C@H]1[C@H](COC1=O)Cc2c[nH+]cn2C
COc1ccc2c(c1)c(c([nH]2)C(=O)[O-])CC[NH3+]
Cc1cc(nc(c1C#N)OC)C
Cc1cc(nc(c1C#N)OC(C)C)C
Cc1cc([nH+]c2c1c(c(s2)C(=O)C)N)C
Cc1cc(c(c(c1)O)C(=O)c2cnc(nc2)N)C
c1cc(ccc1n2c(c(nn2)C#N)N)Cl
CS(=O)(=O)c1ccc(cc1)Cl
c1ccc2c(c1)[C@](C(=O)N2)([C@H]3CCCCC3=O)O
c1ccc2c(c1)[C@@](C(=O)N2)([C@H]3CCCCC3=O)O
c1ccc2c(c1)[C@](C(=O)N2)([C@@H]3CCCCC3=O)O
c1ccc2c(c1)[C@@](C(=O)N2)([C@@H]3CCCCC3=O)O
CS(=O)(=O)c1ccc(cc1)Br
CC(=O)Nc1ccc(cc1)NC(=O)C
CCS(=O)(=O)c1ccc(cc1)Cl
c1cc(cc(c1)O)C2OCCCO2
CNc1c(nc(o1)c2ccccc2)C#N
CCOc1ccc2c(c1)c(nc(n2)NC(=[NH2+])N)C
CC1(COC(OC1)c2ccc(cc2)O)C
c1cc(ccc1SCC(=O)[O-])Cl
CC1=CC(N(c2c1cccc2)C(=O)C)(C)C
c1ccc(cc1)[C@H]2CC(=O)c3cc(ccc3O2)F
c1ccc(cc1)[C@@H]2CC(=O)c3cc(ccc3O2)F
Cc1cc(nc(c1C#N)OC)OC
Cc1cc2c(nc(nc2cc1C)NC(=[NH2+])N)C
c1cc(c(c(c1)n2ccnc2)C#N)n3ccnc3
c1cc(c(c(c1)Cl)C#N)n2ccnc2
Cc1cc(nn1c2ccccc2)C(=O)[O-]
Cc1c(c(no1)c2c(cccc2Cl)F)C#N
Cc1cc(nc(n1)NC(=[NH2+])N2CCCCCC2)C
CC(C)N(C(C)C)C(=O)c1ccccc1OC
c1cc2c(cc1N)nc([nH]2)c3cc(ccc3N)O
Cc1cc(nn1c2ccccc2)NC(=O)N(C)C
Cc1cc(nn1c2ccccc2)NC(=O)OC
CCOC(=O)c1cc(nc(c1C#N)SC)C
c1ccc(cc1)c2c(non2)N
Cc1cccc2c1nc(nc2OC)NC(=[NH2+])N
c1cc(ccc1c2c(non2)N)Cl
Cc1cc(nc(n1)NC(=[NH2+])N2CCC(CC2)C)C
CC1CCN(CC1)C(=O)c2ccc(cc2)Cl
CC[C@@H](C)NC(=O)c1ccc(cc1)Cl
CC[C@H](C)NC(=O)c1ccc(cc1)Cl
c1cc(ccc1C(=O)NC[C@H]2CCCO2)Cl
CC(C)(C)c1cc2c(c(=[NH2+])[nH][nH]c2=O)c(=O)[nH]1
c1cc(ccc1C(=O)NC[C@@H]2CCCO2)Cl
C[C@@H]1C[C@H](CN(C1)C(=O)c2ccc(cc2)OC)C
C[C@H]1C[C@@H](CN(C1)C(=O)c2ccc(cc2)OC)C
c1ccc(cc1)CNC(=O)c2ccc(cc2)Cl
CC(C)(C)NC(=O)c1ccc(cc1)OC
CC(C)NC(=O)c1ccc(cc1Cl)Cl
Cc1cccc2c1nc3c(c2N)c(cc(n3)C)C
Cc1cc(c(c(=O)o1)c2ccn[nH]2)[O-]
Cc1cc(n(n1)c2nnc(nn2)N)C
CCN1[C@@H]2[C@H](NC(=O)N2)N(C1=O)CC
CCN1[C@H]2[C@@H](NC(=O)N2)N(C1=O)CC
c1c(c(c(c[nH+]1)Cl)N)Cl
c1cc2c(cc1Cl)c(no2)O
CSc1c(c(sn1)SC)C#N
CN(C)C(=O)Oc1c2cc(ccc2on1)Cl
CN(C)C(=O)Oc1c2ccc(cc2on1)Cl
CCOC(=O)c1c(c2c(ncnc2s1)N)C
CN(C)C(=O)Oc1c2ccccc2on1
Cc1ccc2c(c1)c(no2)OC(=O)N(C)C
CNC(=O)Oc1c2cc(ccc2on1)Cl
CCNC(=O)Oc1c2cc(ccc2on1)C
Cc1ccc2c(c1)c(no2)OC(=O)NC(C)(C)C
CCNC(=O)Oc1c2ccccc2on1
Cc1cc(c2c(c1)occ(c2=O)C#N)C
CCOC(=O)c1c(c2cc(ccc2[nH]1)C(=O)C)C
c1cc(ccc1CC(=O)c2ccc(cc2)O)Cl
CC(=O)Nc1ccc(cc1)C(C)(C)C
CC(=O)Nc1ccc(cc1Cl)C(C)(C)C
Cc1c(c(no1)c2c(cccc2Cl)Cl)N
CC(=O)Nc1ccc(cc1C#N)C(C)(C)C
c1ccc(cc1)CC(=O)N2CCC[C@H]2C(=O)[O-]
c1ccc(cc1)CC(=O)N2CCC[C@@H]2C(=O)[O-]
c1cc(ccc1C(=O)N2CCOCC2)Cl
Cc1ccccc1C(=O)N2CCOCC2
CC(=O)Nc1ccc(cc1N)C(C)(C)C
CC(=O)Nc1cccc(c1)C(C)(C)C
c1cc(c(c(c1)Cl)c2nc(on2)N)Cl
c1ccc2c(c1)c3nc4ccccc4c(=O)n3cn2
c1ccc(cc1)COc2ccc(cc2)C(=O)N
CCN1[C@@H]2[C@H](NC1=O)N(C(=O)N2)CC
c1cc(c(cc1c2cc(on2)CO)Cl)Cl
CCN1[C@H]2[C@@H](NC1=O)N(C(=O)N2)CC
c1ccc(cc1)COc2ccc(cc2)C#N
CC(=O)Nc1cccc(c1)C#C
c1cc(c(c(c1)Cl)c2nsc(=O)o2)Cl
C1C2CC3CC1CC(C2)(C3)C(=[NH2+])N
c1cc(cnc1)CNc2[nH]nc(n2)N
c1ccnc(c1)CNc2[nH]nc(n2)N
c1cc(oc1)c2nsc(=O)o2
c1cc(sc1)c2nsc(=O)o2
CC(C)(C#Cc1ccccn1)O
Cc1c[nH]c(c1C(=O)C)C
Cc1c[nH]cc1C(=O)C
c1ccc2c(c1)nnn2CC(=O)C3CC3
CSc1nc(nc(n1)N)c2ccccn2
CC(C)(C)c1nc(nc(n1)OC)N
CC(C)c1nc(nc(n1)OC)N
COc1nc(nc(n1)N)C2CC2
Cc1nc(nc(n1)SC)N
CC(C)c1nc(nc(n1)SC)N
Cc1nc(nc(n1)N(C)C)N
CC(C)(C)c1nc(nc(n1)SC)N
CSc1nc(nc(n1)N)C2CC2
CN(C)c1nc(nc(n1)SC)N
CCSc1nc(nc(n1)N)C
CCSc1nc(nc(n1)N)C(C)C
CSc1nc(nc(n1)N)c2cccs2
CSc1nc(nc(n1)N)c2cccnc2
CSc1nc(nc(n1)N)c2ccncc2
CSc1nc(nc(n1)N2CCCC2)N
CSc1nc(nc(n1)N2CCOCC2)N
CSc1nc(nc(n1)N2CCCCC2)N
CCN1C(=O)c2ccccc2S1(=O)=O
CC(C)c1nc(nc(=O)n1C)N
Cc1nc(cs1)c2ccc(cc2)Cl
c1cc(oc1)c2nnc(o2)c3ccc(cc3)F
Cc1nc(cs1)c2ccccc2
c1ccc(cc1)c2csc(n2)CO
COC(=O)c1ccc(nc1)C(=O)OC
c1ccc(cc1)c2nc(no2)CO
c1cc(ccc1c2nc(no2)CO)Cl
c1cc(c(cc1c2nc(no2)CO)Cl)Cl
Cc1ccc(cc1)c2csc(n2)CO
Cc1nnc2n1c3ccccc3cc2
c1nc-2c3n(cnc2n1)CCCS3
Cc1cc(no1)NCc2ccc(cc2)Cl
c1ccc2c(c1)c(ncn2)NCc3ccco3
Cc1cc(no1)NCc2cccnc2
CSc1cccc2c1nccc2
C[C@@H](n1cc(c(=O)[nH]c1=O)F)OC
C[C@H](n1cc(c(=O)[nH]c1=O)F)OC
C=CCn1cc(c(=O)n(c1=O)CC=C)F
C[C@H]1CCCCN1c2c3ccccc3ncn2
C[C@@H]1CCCCN1c2c3ccccc3ncn2
CCOC(=O)c1cnc2c(c(nn2c1C)C)C#N
c1cc(cnc1)C[NH2+]Cc2ccc(cc2)Cl
CC(=O)OCC(=O)c1ccc(cc1)C(F)(F)F
Cc1c(=O)n(c(nn1)NC2CCCCC2)C
C[C@]1(CC1(Cl)Cl)C#CC(=O)[O-]
C[C@@]1(CC1(Cl)Cl)C#CC(=O)[O-]
CC(C)(C#C[C@@H](c1cccs1)O)O
CC(C)(C#C[C@H](c1cccs1)O)O
CNC(=O)Nc1cccc2c1nccc2
CCOC(=O)c1cnc2c(cnn2c1C)C#N
CC(=O)Nc1cccc2c1nccc2
Cc1nc(c(c(n1)OC)C#N)N
C#CCN1c2ccccc2C3(C1=O)OCCO3
Cc1nc(c(c(n1)SC)C#N)n2cccc2
CC(C)(C#C[C@@H](c1ccccc1F)O)O
CC(C)(C#C[C@H](c1ccccc1F)O)O
c1cc(ccc1N)n2ccnc2
c1cc2c(cc(c(c2nc1)N)Cl)Cl
c1cncc(c1C(F)(F)F)N
C=CCn1cc(c(=O)[nH]c1=O)F
CC(C)(C)N1[C@@H]2[C@H](NC(=O)N2)NC1=O
CC(C)(C)N1[C@@H]2[C@@H](NC(=O)N2)NC1=O
c1cnn2c1[C@H](n3c(ccn3)[C@H]2O)O
CC(C)(C)N1[C@H]2[C@H](NC(=O)N2)NC1=O
CC(C)(C)N1[C@H]2[C@@H](NC(=O)N2)NC1=O
Cc1ccc(cc1)[C@H]2c3ccccc3CC(=O)N2
Cc1ccc(cc1)[C@@H]2c3ccccc3CC(=O)N2
c1cc2c(cc1Cl)c(c[nH]2)CC[NH3+]
c1cc2c(cc1F)c(c[nH]2)CC[NH3+]
CCCc1ccc2c(c1)c(c[nH]2)CC[NH3+]
c1cncc(c1C(F)(F)F)C(=O)[O-]
C1CN=CC([C@H]1C(F)(F)F)C(=O)N
C1CN=CC([C@@H]1C(F)(F)F)C(=O)N
CC(=O)NCCc1c[nH]c2c1cc(cc2)F
Cc1ccc2c(c1)c(c[nH]2)CCNC(=O)C
COc1ccc2c(c1)[nH]cc2CC[NH3+]
CN(C)C(=O)Nc1cnccc1C(F)(F)F
Cc1nnnn1CC(=O)Nc2ccccc2
CNc1nc2cc(ccc2s1)Cl
CCNc1nc2cc(ccc2s1)Cl
CSc1c(c(nc(n1)c2ccccn2)N)C#N
Cc1cn(c(=O)n(c1=O)CC(C)C)CC=C
CSc1c(c(nc(n1)c2cccnc2)N)C#N
CSc1c(c(nc(n1)c2ccncc2)N)C#N
Cc1cccc(c1)OCC(=O)Nc2nncs2
c1cc(oc1)C(=O)N[C@@H](CC(=O)[O-])C(=O)[O-]
c1cc(oc1)C(=O)N[C@H](CC(=O)[O-])C(=O)[O-]
COC(=O)CNC(=O)c1ccc(cc1)F
CCOC(=O)c1cc(n[nH]1)C(F)(F)F
COc1cc(c(cn1)C(=O)N)C(F)(F)F
c1ccc(cc1)C[NH+]2CCC(=O)NCC2
C1(C(C1C(=O)[O-])C(=O)[O-])C(=O)[O-]
C([C@@H]1[C@H](C1(Cl)Cl)CO)O
C([C@H]1[C@@H](C1(Cl)Cl)CO)O
CC1OC[C@@H]2[C@H](C2(Cl)Cl)CO1
CC1OC[C@H]2[C@@H](C2(Cl)Cl)CO1
c1cc(sc1)c2nc(no2)CO
CNC(=O)OCc1nc(on1)c2cccs2
Cc1ccc(cc1)NCC(C(F)F)(F)F
CC(C)(C#Cc1cncnc1)OC(=O)NC
c1ccn2cc(nc2c1)Cn3ccccc3=O
Cn1c2c(c(ccn2)C(F)(F)F)c(n1)O
c1c[nH]c(=O)c(c1C(F)(F)F)C(=O)[O-]
Cc1cc(ccc1O)NC(=O)c2ccccc2
COC(=O)c1cc(cnc1)Br
c1cc(ccc1C(=O)NCC(=O)[O-])F
c1cc(ccc1CC#N)OC(=O)c2ccncc2
c1cc(cnc1)C(=O)Oc2ccc(cc2)CC#N
Cc1nn(c(=O)o1)c2ccc(cn2)C(F)(F)F
COC(=O)c1ccc(nc1)OCC(F)(F)F
c1cc(ncc1C(=O)[O-])OCC(F)(F)F
c1cc(c(nc1)OCC(F)(F)F)C(=O)N
Cc1ccc(cc1)S(=O)(=O)NCC(=O)[O-]
COc1ccc(cc1)OCC(=O)[O-]
c1ccc(cc1)OCC(=O)N2CCCCC2
C[C@@H](C(=O)Nc1cc(cc(c1)Cl)Cl)O
C[C@H](C(=O)Nc1cc(cc(c1)Cl)Cl)O
c1cc(ncc1C(=O)N)OCC(F)(F)F
CN(C)C(=O)c1ccc(nc1)OCC(F)(F)F
c1cc(ccc1N2C[C@H](CC2=O)C(=O)[O-])O
c1cc(ccc1N2C[C@@H](CC2=O)C(=O)[O-])O
Cc1nn(c(=O)o1)c2cc(ccn2)C(F)(F)F
CCC(=O)NCc1ccc(cc1Cl)Cl
CC(C)C(=O)NCc1ccc(cc1Cl)Cl
CCC(=O)Nc1cc(c(nc1)OC)C(F)(F)F
Cc1nc2cc3c(cc2s1)OCO3
c1cc(ccc1S(=O)(=O)CCC(=O)N)Cl
c1cc(ccc1SCCC(=O)N)Cl
CCC(=O)Nc1cc(cnc1OC)C(F)(F)F
c1nc(c2c3c(sc2n1)CCCC3)N
CC1(CC(CC([NH2+]1)(C)C)CCO)C
c1cc(c(cc1Br)N)O
c1cc2cc(ccc2nc1)Br
C1CCC(CC1)(C#CBr)O
COC(=O)c1ccc2c(c1)NC(=O)CS2
CCCC(=O)c1ccc(cc1)O
C[C@@H](CC[C@H]1CCCO1)O
C[C@H](CC[C@H]1CCCO1)O
c1cc2c(ccc(c2nc1)N)Br
CCn1c(nc2c1ccc(c2)C(=O)OC)C
c1nc2c(c3c(s2)CCCC3)c(n1)Cl
c1ccc(cc1)n2c(noc2=O)c3cccnc3
Cc1nc2c(c3c(s2)CCCC3)c(n1)Cl
CC(=O)Nc1ccc(c(c1)OC)OC
c1ccc(cc1)C(=O)Nc2ccc(cc2)C(=O)[O-]
c1cc(ncc1N)OCC(F)(F)F
c1ccc(cc1)Sc2ccc(cn2)N
c1ccc(cc1)c2cn3c(n2)CCCCC3
CCOC(=O)c1ccccc1NC(=O)C
c1cc(cc(c1)Cl)c2nnc(o2)c3ccno3
Cc1coc(=O)n1c2ccc(cc2Cl)Cl
c1ccc(cc1)C2=Nc3ncnn3CC2
Cc1cc(c(c(c1F)C(=O)n2cncn2)F)F
c1cc(sc1)c2nc(no2)c3ccncc3
c1ccnc(c1)c2nc(on2)c3cccs3
CC(=O)c1ccccc1OC(=O)c2cccs2
CCCc1ccc2c(c(sc2n1)C(=O)N)N
Cc1c(c(n(n1)C(=O)c2ccccc2)C)Cl
c1ccc2c(c1)C(c3ccccc3O2)C(=O)[O-]
COC(=O)C1c2ccccc2Oc3c1cccc3
CNC1=NS(=O)(=O)c2c1cccc2
c1ccc2c(c1)c(nc3n2ncc3C#N)[O-]
c1cc(sc1)c2ccc(=O)[nH]n2
Cc1cc(n[nH]c1=O)c2cccs2
Cc1c(c2cc(ccc2o1)OC(=O)C)C(=O)C
Cc1c(c(=O)[nH]nc1c2cccs2)C
CCOC(=O)Cc1nnc(o1)c2ccccc2
CCC(=O)Nc1cc(ccc1C)F
CCC(=O)Nc1ccc(c(c1)Cl)F
c1cc(ccc1n2c(c(cn2)C(=O)N)N)F
CCC(=O)Nc1ccc(cc1OC)OC
c1ccc2c(c1)c(=O)[nH]c3n2ncc3C(=O)[O-]
c1cc2c(cc1O)sc(=O)o2
C[C@]1(C(=O)C[C@](O1)(C(F)(F)F)O)C(C)(C)C
C[C@@]1(C(=O)C[C@](O1)(C(F)(F)F)O)C(C)(C)C
C[C@@]1(C(=O)C[C@@](O1)(C(F)(F)F)O)C(C)(C)C
c1cc(cnc1)c2nc(on2)c3ccco3
c1cc(oc1)c2nc(no2)c3ccncc3
c1ccc(cc1)c2nnc3n2nc(cc3)N
c1cc(cnc1)c2nc(on2)[C@H]3CCCO3
c1cc(cnc1)c2nc(on2)[C@@H]3CCCO3
c1cnccc1c2nnc(o2)c3ccncc3
Cc1ccc(c2c1CCC2)OC(C)(C)C(=O)OC
CC(=O)Nc1ccc(c(c1)C#N)F
Cc1nc2cc(ccc2s1)O
Cc1c(c2c(o1)ccc(c2Cl)O)C(=O)[O-]
Cc1cc(c(=O)[nH]n1)Cc2ccc(cc2)Cl
CC(=O)c1ccc(cc1)OCC(=O)OC
Cc1cc(c(=O)[nH]n1)Cc2cccs2
c1cc2c(nc1)n(nn2)C3CC3
CCCn1c2c(nc1N)n(c(=O)n(c2=O)C)C
COc1ccc(c2c1cc[nH]2)OC
CC(=O)Nc1ccc(c(c1F)F)F
CSc1nc2cccnc2s1
c1cc2c(nc1)n(c(n2)CC#N)C3CC3
c1cc(ccc1CC#N)NC2(CCCC2)C#N
c1ccc2c(c1)C(=O)N[C@@H](N2)c3cccs3
CC(C)(C#C)NS(=O)(=O)c1ccc(cc1)F
Cc1cc(sc1C)NC(=O)c2ccco2
c1ccc2c(c1)c(=O)oc(n2)c3cccc(c3)F
C1CCCC(CC1)(CC(=O)[O-])C(=O)[O-]
CCOC(=O)c1cc2ccccc2c(=O)s1
COC(=O)c1cc2ccccc2c(=O)s1
CC(C)OC(=O)c1cc2ccccc2c(=O)s1
C[C@@H](n1cc(c(=O)[nH]c1=O)Br)OC
C[C@H](n1cc(c(=O)[nH]c1=O)Br)OC
c1ccc2c(c1)cc(sc2=O)C(=O)[O-]
COC(=O)Cc1cc(=O)oc2c1ccc(c2)O
Cn1c2c(c(=O)[nH]c1=O)n(c(n2)N(C)C)CC=C
CNc1nc2c(n1CC=C)c(=O)[nH]c(=O)n2C
CCNc1nc2c(n1CC=C)c(=O)[nH]c(=O)n2C
Cc1c(c(nc(c1N)C)Cl)C(=O)N
C[NH+](C)CCC(=O)c1ccccc1
CN(C)C(=O)Oc1ccc2ccccc2c1Cl
Cc1cc([nH]n1)c2ccco2
Cc1cc(n[nH]1)c2ccco2
Cc1c2cc(sc2n(n1)C)C(=O)OC
CSc1cc(n[nH]1)c2ccc(cc2)Cl
Cc1ccc(cc1)N(C)C(=O)n2c(cc(n2)C)C
CSc1cc(n[nH]1)c2ccco2
C1CN(CC[NH2+]1)C(=O)N2CCOCC2
CSc1cc(n[nH]1)c2cccs2
COC(=O)CCNc1ccc(cc1)Cl
c1ccc(cc1)SCc2cn3cccnc3n2
c1ccnc(c1)SCc2cn3cccnc3n2
c1cnc(nc1)SCc2cn3cccnc3n2
CNC(=O)Sc1ccccc1Cl
c1ccc(cc1)OCc2cn3cccnc3n2
CCOC(=O)c1cnn(c1N)C
c1cnc2nc(cn2c1)CNc3ccc(cc3)F
Cc1cc(ccc1F)S(=O)(=O)N2CCCC2
c1cc2c(cc1F)CCC2=O
c1ccc(cc1)CN2c3ccccc3CCC2=O
c1cc2c(cc1c3ccnc(n3)N)OCCO2
Cn1c2c(nc1N(C)C)n(c(=O)n(c2=O)C)C
c1ccc2c(c1)nc(n2N)CO
Cn1c2c(nc1SC)n(c(=O)n(c2=O)C)C
CC(=O)Nc1ccsc1C(=O)[O-]
c1csc2c1[nH]c(=O)cc2[O-]
c1ccc2c(c1)[nH]c(n2)SCc3cscn3
COC(=O)c1ccccc1NC(=O)CC#N
c1cnn2c1ncc(c2N)C#N
c1cc(nn2c1nnc2)N3CCOCC3
Cc1ccc2c(c1)[C@H]3C[NH+](CC[C@H]3N2)C
C[C@H]1CCCN(C1)c2ccc3nncn3n2
C[C@@H]1CCCN(C1)c2ccc3nncn3n2
CCOC(=O)Cc1nc(cs1)C
c1cc2c3c(ccc(c3c1)C(=O)[O-])CC2
CSc1nc2ccnn2c(n1)[O-]
COc1cc(c(cc1C(=O)OC)Cl)N
CCCc1ccc(cc1)OCC(=O)[O-]
c1ccc2c(c1)[nH]c(n2)CC[NH3+]
Cc1cc(ccc1N)I
COc1ccc(cc1)OCC(=O)OC
CCOC(=O)Nc1cccc(c1)O
COc1ccc2c(c1)[C@H]3C=CC[C@H]3[C@H](N2)C(=O)[O-]
c1cc(oc1)c2nc3ccc(cc3c(=O)o2)Cl
c1ccc2c(c1)nc(s2)CC#N
Cc1ccc(c(c1)C)NC(=O)c2ccco2
Cc1cc(cc(c1Cl)C)OCC(=O)[O-]
CC(=O)n1cc(c2c1cccc2)c3ccncc3
C[C@@H]1CN(C[C@H](O1)C)c2c3c(ccs3)ncn2
C[C@H]1CN(C[C@@H](O1)C)c2c3c(ccs3)ncn2
Cc1cc(n(n1)c2ccccc2C(=O)[O-])N
c1ccc2c(c1)c(c[nH]2)c3ccncc3
CC(=O)Nc1ccc(cc1)N2CCOCC2
Cc1ccccc1c2nc(no2)c3ccccn3
COC(=O)c1c(cc(s1)c2ccccc2)N
c1cc(ccc1N)N2CCOCC2
Cc1csc(c1C(=O)N)NC(=O)C
CC[C@@](C)(C#CC[NH+]1CCOCC1)O
CCOC(=O)c1cnn(c1n2cccc2)C
CC[C@](C)(C#CC[NH+]1CCOCC1)O
CC(=O)OC(C)(C)C#CC[NH+]1CCCC1
COc1ccccc1C(=O)NCc2ccccc2
COC(=O)COc1ccc(cc1)Br
Cn1ccc(n1)NC(=O)Nc2ccccc2
CCOc1ccccc1OCC(=O)[O-]
CCOC(=O)c1cccc(c1)NC(=O)C
c1cc(ccc1C(=O)OC2CCCCC2)N
CC(C)(C)c1cc(c(s1)C(=O)OC)N
c1ccc(cc1)/C=C/2\c3ccccc3C(=O)O2
c1ccc(cc1)/C=C\2/c3ccccc3C(=O)O2
COC(=O)c1ccc(cc1O)O
c1ccc(cc1)OCCC(=O)[O-]
CC(=O)[C@@H](C#N)c1ccccc1
CC(=O)[C@H](C#N)c1ccccc1
CC(=O)N[C@@H](Cc1c[nH]c2c1cccc2)C(=O)[O-]
CC(=O)N[C@H](Cc1c[nH]c2c1cccc2)C(=O)[O-]
CC(=O)c1ccc(cc1)Br
CC(=O)N1CCc2c1ccc(c2)N
CC(=O)N1CCc2c1c(ccc2)N
CC1([C@H](CC[C@]1(C)C(=O)[O-])C(=O)[O-])C
CC1([C@@H](CC[C@]1(C)C(=O)[O-])C(=O)[O-])C
CC1([C@@H](CC[C@@]1(C)C(=O)[O-])C(=O)[O-])C
Cc1ccc(cc1)C(=O)N
C[C@H]1C[NH+](CC[C@@]1(c2ccccc2)O)C(C)(C)C
Cc1ccc(cc1)NC(=O)C
Cc1ccccc1OCC(=O)[O-]
c1cc(=O)[nH]nc1c2ccncc2
C[C@@H](C(=O)[O-])[NH2+]Cc1ccccc1O
C[C@H](C(=O)[O-])[NH2+]Cc1cc2ccccc2cc1O
CC(=C[C@@H](C(=O)[O-])[NH2+]Cc1ccccc1O)C
CC(=C[C@H](C(=O)[O-])[NH2+]Cc1ccccc1O)C
CCOC(=O)COc1ccc2ccc(=O)oc2c1
c1cc(ccc1c2cn3c(n2)SCC3)O
CC(=O)Nc1cc(ccc1OC)Cl
Cc1c(n2ccsc2n1)Br
Cc1cc2c3c(c1)c(=O)cc(n3CCC2)[O-]
COC(=O)c1c(c2cccnc2s1)[O-]
c1ccc(cc1)N2CCCC2=O
c1cc2c(cc[nH]2)cc1I
c1ccc2c(c1)c3c([nH]2)C(=O)CCC3
c1ccc(cc1)c2c-3n(cn2)Cc4c3cccc4
Cn1c(c(cn1)Cl)C(=O)Nc2cccnc2
c1cc2c(cc[nH]2)cc1Br
CSc1ncc(c(n1)C(=O)[O-])Br
Cc1cc(nc2c1c(c(s2)C#N)N)COC
c1ccc(cc1)COc2ccc(cc2)CC(=O)[O-]
COC(=O)c1c(c(c([nH]1)C(=O)OC)[O-])O
Cc1nc2c(c3c(s2)CCC3)c4n1c(nn4)C
Cc1nc2c(c3c(s2)CCC3)c4n1nnn4
CN(CC(=O)[O-])c1ccc(cc1C(=O)[O-])OC
CCOC(=O)c1c(c([nH]c1C)C(=O)CC#N)C
c1c2c(cc(c1Cl)Cl)nc[nH]2
c1ccc2c(c1)c(nn(c2=O)c3ccccn3)[O-]
C1CS(=O)(=O)N=C2N1C=CC=C2
c1ccc2c(c1)nc(s2)n3c(c(cn3)C#N)N
CCC(=O)c1cc(c(cc1OC)OC)OC
CC(=O)O[C@@H](c1ccccc1)C(=O)[O-]
CC(=O)O[C@H](c1ccccc1)C(=O)[O-]
CC1=C([C@H](CC(=O)N1)c2ccccc2)C(=O)OC
CC1=C([C@@H](CC(=O)N1)c2ccccc2)C(=O)OC
C[C@@]12CC[C@@]([C@@](O1)(C)O)(O[C@]2(C)O)C
c1ccc(cc1)c2csc3c2c(=O)n(cn3)N
Cc1cc(no1)NC(=O)CSc2ccccc2
CSc1[nH]c2ccccc2n1
CCOC(=O)CNc1ccc(c(c1)Cl)Cl
c1ccc2cc(ccc2c1)n3c(c(cn3)C#N)N
c1cc(ncc1C(F)(F)F)SCC(=O)N
c1c(cc(c2c1[nH]c(cc2=O)[O-])Cl)Cl
Cc1c(n2ccccc2n1)C(=O)[O-]
c1cc2c(c(c1)Cl)NCCC2=O
c1cc(ccc1NCCC(=O)[O-])Cl
c1ccc(cc1)c2c(cn(n2)c3ccccc3)C#N
CC[NH+](CC)CCn1c2ccccc2nc1N
Cc1ccc2nc(cc(=O)n2c1)[O-]
c1cc(ccc1N)OC(F)(F)F
Cc1ccc(cc1)n2c(cc(c(c2=O)C#N)C)C
Cc1cc(n(c(=O)c1C#N)c2ccccc2F)C
CN(C)c1c(nc(o1)C(=O)N(C)C)C#N
Cc1ccc(nc1)NC(=O)Nc2ccc(cc2)F
Cc1cc(nc(c1C#N)Cl)Cl
Cc1cc(nc(c1N)Cl)Cl
c1ccc(cc1)c2csc(n2)c3cccnc3
c1ccc2c(c1)[C@](C(=O)N2)(Cc3ccccn3)O
c1ccc2c(c1)[C@@](C(=O)N2)(Cc3ccccn3)O
Cc1cc(c2c(c(sc2n1)C#N)N)COC
c1ccc2c(c1)[C@](C(=O)N2)(Cc3ccncc3)O
c1ccc2c(c1)[C@@](C(=O)N2)(Cc3ccncc3)O
CCOC(=O)c1c(c2c([nH]1)CCCC2)C
CC(=O)N(C)c1cccnc1
Cc1c(c2cc(ccc2n1C3CC3)OC)C(=O)[O-]
C=CCS(=O)(=O)c1nc2ccccc2s1
c1cncnc1C(=O)[O-]
c1ccc(cc1)C(=O)NCSc2ccncn2
COC(=O)c1cc(c(s1)C(=O)OC)[O-]
Cc1ncc(c(n1)C(=O)[O-])Br
CCOC(=O)c1cnn(c1C(F)(F)F)C
c1cc(oc1)/C=C/NC(=O)Nc2ccc(cc2)F
Cc1cc(ccc1F)S(=O)(=O)NCC(=O)[O-]
Cc1cc(ccc1S(=O)(=O)NCC(=O)[O-])F
CC(=O)c1c(cc(s1)C(C)(C)C)N
CC(=O)c1c(cc(s1)c2ccccc2)N
c1cscc1c2cc(c(s2)C(=O)N)N
c1cc(sc1)c2cc(c(s2)C(=O)N)N
c1ccc2c(c1)cc(cn2)NC(=O)N3CCCC3
c1cc(ccc1c2cc(nc(n2)N)N)Cl
CCOC(=O)c1cnc(nc1C(F)(F)F)N
Cc1csc(c1n2cccc2)C(=O)OC
Cc1ccc(n1c2c(csc2C(=O)OC)C)C
Cc1csc(c1N)C(=O)OC
COC(=O)c1c(ccs1)Cl
Cc1csc(c1Cl)C(=O)OC
Cc1csc(c1Cl)C(=O)[O-]
c1csc(c1Cl)C(=O)[O-]
Cc1csc2c1n3c(c(nn3)C#N)[nH]c2=O
CSc1c2cnn(c2ncn1)CCO
CCSc1c2cnn(c2ncn1)CCO
CC(C)Sc1c2cnn(c2ncn1)CCO
CCCc1c(cnn1c2ccccc2)C(=O)[O-]
CSc1cc([nH]n1)c2ccc(cc2)F
CSc1cc(n[nH]1)c2ccc(cc2)F
Cc1csc2c1ncnc2NC(C)C
Cc1csc2c1ncnc2N3CCOCC3
Cc1csc2c1ncnc2N3CCCCC3
Cc1csc2c1ncnc2N(C)C
Cc1csc2c1ncnc2N(C)CCO
CC1(CO[C@](CC1=O)(C(F)(F)F)O)C
CC1(CO[C@@](CC1=O)(C(F)(F)F)O)C
c1cc(ccc1c2cc(nc(n2)N)N)F
CC(C)(C)c1cc(nc(n1)N)N
c1cc(ccc1c2cc3c(s2)c(=O)[nH]cn3)F
c1csc(c1Cl)C(=O)N
Cc1csc(c1Cl)C(=O)N
CCCc1c(cnc(n1)N)C(=O)OCC
COc1ccc(cc1)c2cc(nc(n2)N)N
CCc1nc2c(csc2c(=O)o1)C
Cc1csc2c1ncnc2OC
Cc1csc2c1nc(n(c2=O)C)SC
COC(=O)C#CC1CC1
CN(C)c1c[nH]c(=O)[nH]c1=O
c1ccc(cc1)SCCC(=O)[O-]
CCc1c(cc(s1)C(C)(C)C)NC(=O)C
COC(=O)c1cscc1N
[H]/N=c\1/n(c2ccc(cc2s1)OC)CCO
C1CC1C#CC(=O)[O-]
CC(=O)c1c(cc(s1)c2ccc(cc2)F)N
Cc1c(ccc2c1oc(=O)cc2CC(=O)N)O
COC(=O)c1c(c(cs1)Br)[O-]
CN(C)C(=O)COc1ccc2ccc(=O)oc2c1
C[C@@H](C(=O)C)Oc1ccc2ccc(=O)oc2c1
C[C@H](C(=O)C)Oc1ccc2ccc(=O)oc2c1
CC(C)[C@@H](C#N)c1ccc(c(c1)OC)OC
CC(C)[C@H](C#N)c1ccc(c(c1)OC)OC
CC(=C)c1ccccc(=O)c1O
Cc1csc2c1c(ncn2)N3CCCCC3
COC(=O)c1c(csc1C(=O)OC)N
Cc1c(c(cs1)NC(=O)C)C(=O)OC
COC(=O)c1c(ccs1)NC(=O)C2CC2
CC(=O)c1c(ccs1)NC(=O)CCC(=O)[O-]
c1cc(ccc1c2cc(c(s2)C#N)N)F
CCOc1ccsc1C(=O)OC
CCOc1ccsc1C(=O)[O-]
Cc1ccc(n1c2ccsc2C(=O)OC)C
COc1ccsc1C(=O)OC
CC(C)(C)c1cc(c(s1)C#N)N
Cc1ccc(n1c2ccsc2C(=O)[O-])C
CCC(=O)Nc1ccsc1C(=O)OC
c1cc(ccc1Cc2n[n-]nn2)Cl
c1cc2c(cc1O)O[C@@]3(C(=C2)C(=NC(=O)N3)[O-])O
c1cc2c(cc1O)O[C@]3(C(=C2)C(=NC(=O)N3)[O-])O
COC(=O)Cn1nc(nn1)N2CCOCC2
CC(=O)Nc1nc(nc(n1)N2CCCCC2)N
Cn1c2c(cc(s2)C(=O)[O-])c(n1)C(F)(F)F
c1cc2c(cc1F)cc([nH]2)C(=O)[O-]
Cc1ccc(cc1)c2nc(no2)c3c(non3)N
CN1CCCC[C@H](C1=O)c2cccc(c2)OC
CN1CCCC[C@@H](C1=O)c2cccc(c2)OC
Cc1cc(ccc1NC(=O)CCC(=O)[O-])F
c1ccc(cc1)c2nc(cs2)CC(=O)[O-]
c1ccc(cc1)c2cc(=O)[nH]c(=O)[nH]2
c1cc(cc(c1)N2CCCC2=O)C(F)(F)F
CC[C@H]1c2c(c3ccccc3[nH]2)CC[NH2+]1
CC[C@@H]1c2c(c3ccccc3[nH]2)CC[NH2+]1
C[C@@H](c1c(ccc2c1oc(=O)cc2)O)O
CC(=O)Nc1nc-2c(s1)Cc3c2cccc3
C[C@H](c1c(ccc2c1oc(=O)cc2)O)O
CNc1cc(=O)n(c(=O)n1C)C
Cc1cc2c(cc1C)n(cn2)C(=O)c3ccco3
Cc1ccc(c(c1)COc2ccc([nH+]c2N)C)C
Cc1nc2c(c3c(s2)CCC3)c(=O)o1
Cc1cc(cc2c1C(=O)CC(O2)(C)C)O
Cc1c(ccc2c1OC(CC2=O)(C)C)O
Cc1ccc(cc1)c2nnn(n2)CC(=O)[O-]
c1ccc2c(c1)c(c[nH]2)C[C@@H](C(=O)[O-])[NH3+]
c1ccc2c(c1)c(c[nH]2)C[C@H](C(=O)[O-])[NH3+]
c1ccc(c(c1)C(=O)N)OCC2CC2
C[C@]12C[C@H](CC[NH+]1CCc3c2cccc3)O
C1CC2(CCC13OCCO3)OCCO2
c1c2c(nc3c1C(=O)CCC3)CCCC2=O
C[C@@H](CCc1ccc(c(c1)OC)O)[NH3+]
C[C@H](CCc1ccc(c(c1)OC)O)[NH3+]
c1ccc(cc1)[C@]2(c3ccccc3NC2=O)O
c1ccc(cc1)[C@@]2(c3ccccc3NC2=O)O
c1c(cnc(n1)N2CC[NH2+]CC2)Br
CC(C)Oc1ccccc1C(=O)N
Cc1c(ccc2c1oc(=O)c3c2CCCC3)O
c1ccc2c(c1)CC[NH2+][C@@H]2c3ccco3
c1ccc(cc1)C(=O)n2cnc(n2)N
COc1ccc2c(c1)cc([nH]2)C(=O)OC
CCOC(=O)c1ccc(cc1)N2CCCC2=O
c1cc2c(cc1Cl)c(cc(n2)C(=O)[O-])C(=O)[O-]
Cc1ccc2c(c1)c3c([nH]2)C(=O)NCC3
Cc1cccc(c1)C(=O)NCC(=O)[O-]
Cc1ccc(c2c1CCC2)OCC(=O)[O-]
Cc1c(c2cc(ccc2o1)OC(=O)C)C(=O)[O-]
c1ccn2c(c1)nc(c2N)c3ccc(cc3)Cl
CC(=O)Nc1cc(cc(c1)OC)OC
CCC(=O)Nc1nnc(s1)C(C)(C)C
C/C(=C/1\C(=O)OC(=N1)c2ccccc2)/N(C)C
Cc1ccc(c2c1c(=O)cc[nH]2)C
CCOC(=O)c1ccc(cc1)n2c(ccc2C)C
Cc1ccc(n1c2ccc(cc2)C(=O)[O-])C
c1cc(ccc1CC(=O)[O-])F
c1ccc(cc1)NC(=O)c2ccccc2C(=O)[O-]
CCOC(=O)c1cc2ccccc2[nH]1
c1ccc(cc1)NC(=O)CCC(=O)[O-]
c1ccc2c(c1)c(c[nH]2)CC(=O)[O-]
c1ccc(cc1)C(=O)Nc2ccccc2C(=O)N
COc1ccc(cc1)Oc2c(cccn2)N
c1ccc(cc1)NC(=O)N2CCCCCC2
CN(C)c1c(nc(o1)c2ccc(cc2)F)C#N
c1ccc(cc1)C2=NCCN=C2c3ccccc3
c1ccc2c(c1)cc(o2)C(=O)Nc3nccs3
c1cc(c(nc1)Oc2ccc(cc2)Cl)N
c1ccc(cc1)N2C(=CC2=O)O
CC(=O)N1CCC(CC1)c2c[nH]c3c2cccc3
CCC(=O)Nc1cc(cc(c1)C)C
CCC(=O)Nc1cc(cc(c1)OC)OC
C[C@@]1(C[C@H]2C[C@@H]1C=C2)C(=O)[O-]
c1ccc(c(c1)C(=O)N)NC(=O)c2cccs2
Cc1cc(n(n1)c2ccc3nncn3n2)C
c1ccc2c(c1)c(c[nH]2)C3CC[NH2+]CC3
COc1ccc(cc1)COc2ccc[nH+]c2N
c1ccc(cc1)CNC(=O)NCc2ccccc2
c1ccc2c(c1)cccc2C(=O)[O-]
CCN1[C@@H]2[C@@H](N(C1=O)CC)OCO2
CCN1[C@H]2[C@H](N(C1=O)CC)OCO2
c1ccc2c(c1)ccc(n2)C(=O)[O-]
c1cc(cc(c1)Br)OCC(=O)[O-]
Cc1ccc(cc1C)OCC(=O)[O-]
Cc1c(c2cc(ccc2[nH]1)C(C)C)CC(=O)[O-]
CC(=O)Nc1cccc(c1)C(=O)[O-]
Cc1ccc2c(c(sc2n1)C#N)N
c1ccc(c(c1)C(=O)N)NC(=O)c2ccoc2
Cc1cc(c2ccccc2[nH+]1)N3CC[NH2+]CC3
Cc1c(c2c3c(c(ncn3)N)sc2nc1C)C
CC(=O)Nc1nc(cs1)c2ccc(cc2)C#N
C[C@H]1CN(c2ccccc2NC1=O)C(=O)C
C[C@@H]1CN(c2ccccc2NC1=O)C(=O)C
CCC(=O)N1c2ccccc2NC(=O)C[C@H]1C
CCC(=O)N1c2ccccc2NC(=O)C[C@@H]1C
CCC(=O)N1C[C@H](C(=O)Nc2c1cccc2)C
CCC(=O)N1C[C@@H](C(=O)Nc2c1cccc2)C
CC(C)N1c2ccccc2N(CCC1=O)C(=O)C
Cc1c(c([nH]c(=O)c1C#N)C)CC=C
CC(=O)N1CCC(=O)N(c2c1cccc2)CC=C
C=CCN1CCC(=O)Nc2c1cccc2
Cc1ccc2c(c1)n(c(=O)o2)C(=O)C
c1ccc(cc1)CSc2ccc(cc2C#N)N
Cc1cc(c(c(n1)OC)C#N)C(F)(F)F
c1cc2c(c(c1)O)N[C@@H]([C@@H]3[C@H]2C=CC3)C(=O)[O-]
c1cc2c(cc1Cl)cc(c(=O)o2)C(=O)[O-]
Cc1cc(nc(c1C(=O)[O-])OC)C
CC(C)(C)NC(=O)CSc1ncccn1
COc1cccc2c1oc(=O)c(c2)C(=O)[O-]
c1cc2c(cc1N3CCC(=O)CC3)OCO2
CCOc1cccc2c1oc(=O)c(c2)C(=O)[O-]
C1CC1c2nnc(s2)NC(=O)C3CC3
CCOC(=O)c1csc(n1)NC(=O)C
CCOC(=O)c1csc(n1)n2cccc2
c1cc2c(cc1C(F)(F)F)nc(s2)CC#N
c1cc(=O)n(cc1C(F)(F)F)CC(=O)[O-]
c1ccc2c(c1)CN(C2=[NH2+])CC(F)(F)F
Cc1cc(nc(n1)Nc2cccc(c2)O)C
CC1(CC(=O)c2ccc(cc2O1)OCC(=O)[O-])C
C1CCC(=O)N(CC1)CO
c1ccc(cc1)n2c(=O)n3n(c2=O)[C@H]4CC[C@@H]3C4
c1ccc(cc1)SCC(=O)[O-]
c1c(cnc(c1Cl)Cl)Cl
c1ccc(cc1)n2c(=O)n3n(c2=O)[C@@H]4C[C@H]3C=C4
c1cc(c(c(c1)Cl)C(=O)[O-])N
Cc1ccc(cc1Br)N
Cc1ccc(cc1)OCC(=O)[O-]
c1ccc(cc1)Sc2ccccc2C(=O)N
CSc1cc(=O)c2ccccc2s1
C[C@@H]1[C@@H](Sc2ccccc2NC1=O)C
C[C@H]1CC(=O)N(c2ccccc2S1(=O)=O)C
C[C@@H](C#Cc1ccccn1)O
C[C@H](C#Cc1ccccn1)O
COc1ccc(c(c1)C(=O)N)Br
CNC(=O)c1cc(ccc1Br)OC
c1ccc2c(c1)cccc2SCC(=O)[O-]
CC(=O)c1ccc(cc1)[C@H]2CC2(Cl)Cl
CC(=O)c1ccc(cc1)[C@@H]2CC2(Cl)Cl
Cc1cc(=O)oc2c1C(=O)CC(C2)(C)C
c1ccc(cc1)c2nc(on2)c3ccco3
Cc1ccc(cc1)c2[n-]c3cnccc3n2
CC1(OC(=CC(=O)O1)c2ccccc2)C
c1ccc(cc1)n2c(cc(=O)[nH]c2=O)N
c1cc(ccc1n2c(cc(=O)[nH]c2=O)N)Cl
CC(=O)n1c2cccnc2nn1
CCN1[C@@H]2[C@H](NC(=O)N2)NC1=O
c1ccc(cc1)n2c3c(cn2)c(ncn3)N
CCN1[C@@H]2[C@@H](NC(=O)N2)NC1=O
CCN1[C@H]2[C@H](NC(=O)N2)NC1=O
CCN1[C@H]2[C@@H](NC(=O)N2)NC1=O
c1ccc(cc1)[C@H]2C[C@H](c3ccccc3O2)O
c1ccc(cc1)[C@@H]2C[C@H](c3ccccc3O2)O
c1ccc(cc1)[C@H]2C[C@@H](c3ccccc3O2)O
c1ccc(cc1)[C@@H]2C[C@@H](c3ccccc3O2)O
CCNc1nc(nc(n1)SC)NC(C)C
Cc1ccc(cc1)OCCC(=O)[O-]
c1cc(cnc1)c2nc(on2)c3cccs3
COc1ccc(cc1)CC(=O)Nc2[n-]ncn2
Cc1ccc(cc1)C(=O)N[C@@H](C)C(=O)[O-]
Cc1ccc(cc1)C(=O)N[C@H](C)C(=O)[O-]
Cc1c(nn2cc(nc2n1)c3ccccc3)C
Cc1ccc(cc1)c2cn3c(n2)nc(c(n3)C)C
Cc1ccc2c(c1)c3c([nH]2)C(=O)CCC3
C1C2CC3CC1CC(C2)(C3)CC(=O)N
C1C2CC3(CC1CC(C2)(C3)CO)CO
Cc1ccc(nc1)n2cnnn2
c1ccc(cc1)Cn2c(c(nn2)C(=O)[O-])C(=O)[O-]
c1ccc(cc1)[C@H]2CC(=O)Nc3n2nc(n3)N
c1ccc(cc1)[C@@H]2CC(=O)Nc3n2nc(n3)N
c1cnc(nc1)c2ncccn2
c1ccc(c(c1)c2[n-]nnn2)Br
c1cc(ccc1C#N)c2ccc(cc2)C#N
c1cc(ccc1c2[n-]nnn2)Cl
c1cc(cc(c1)Cl)c2cn[nH]n2
c1cc2c(cc1Cl)CCC2=O
Cc1ccc2cccc(c2n1)Cl
Cc1ccc2cc(ccc2n1)Cl
C[C@H]1[C@@H]2[C@@]3(O[C@H]([C@@H](O3)[C@](O1)(O2)C)C)C
c1cc(ccc1[C@H](CC(=O)[O-])C[NH3+])Cl
CC(=O)Nc1ccc(cc1)n2cnnn2
COc1cc(ccc1O)C[C@@H](C(=O)[O-])[NH3+]
COc1cc(ccc1O)C[C@H](C(=O)[O-])[NH3+]
Cc1ccc(c(c1)NC(=O)C)C
c1ccc2c(c1)-c3ccccc3NC(=O)N2
Cc1c2c(n(c(c2c(nn1)C)C)C)C
c1ccc(c(c1)N)Sc2cc(nc(n2)N)N
CN(C)c1c(nc2ccccc2n1)N(C)C
CCc1c(=O)c2ccccc2[nH]c1[O-]
c1ccc2c(c1)nnn2CCC(=O)[O-]
c1c2c([nH]c(=O)[nH]2)nc(c1Cl)Br
CC1([C@H](OC(=O)C(C1=O)(C)C)c2ccccc2)C
CC1([C@@H](OC(=O)C(C1=O)(C)C)c2ccccc2)C
c1cc(sc1)CCC(=O)[O-]
C[C@@](Cc1cccc(c1)O)(C(=O)[O-])[NH3+]
C[C@](Cc1cccc(c1)O)(C(=O)[O-])[NH3+]
C[C@@](Cc1ccc(cc1)O)(C(=O)OC)[NH3+]
C[C@](Cc1ccc(cc1)O)(C(=O)OC)[NH3+]
c1ccc(cc1)COC[C@@H](C(=O)[O-])[NH3+]
CC1(Cc2c(oc(c2C#N)N)CO1)C
CC(=O)Nc1ccc(cc1)c2ccccc2
Cc1c(c(n[nH]1)C)Sc2ccccc2N
C[C@@](Cc1c[nH]c2c1cccc2)(C(=O)OC)[NH3+]
C[C@](Cc1c[nH]c2c1cccc2)(C(=O)OC)[NH3+]
c1ccc(c(c1)c2ncc3n2cccc3)F
CN1c2ccccc2[C@](C1=O)(N3CCOCC3)O
CN1c2ccccc2[C@@](C1=O)(N3CCOCC3)O
CC(C)(c1cn2ccccc2[nH+]1)O
c1ccc(c(c1)C[C@H]2C(=O)C3CC[NH+]2CC3)O
c1ccc(c(c1)C[C@@H]2C(=O)C3CC[NH+]2CC3)O
CC(=O)Nc1ccc(cc1C(=O)[O-])Cl
CCOc1ccc(cc1OCC)C(=O)C
C1CCC2(CC1)[NH+]3COC[C@]3(CO2)CO
C1CCC2(CC1)[NH+]3COC[C@@]3(CO2)CO
COc1ccc(cc1)C=C2CCC(=O)CC2
Cc1c(sc2c1c(=O)n(c(n2)C)CCO)C
c1ccc(cc1)C2=NCC(=O)Nc3c2cccc3
c1cc(ccc1S(=O)(=O)C(F)F)Cl
CC1([C@@H]2CC[C@]1([C@H](C2)NC(=O)c3ccco3)C)C
COc1ccc(c(c1)n2cnnn2)OC
Cc1c2c(no1)n(c(=O)n(c2=O)C)C
Cn1c2c(con2)c(=O)n(c1=O)C
Cc1cc2c(cccc2nn1)N
c1cnnc2c1-c3c(non3)CC2
Cc1cnnc2c1-c3c(non3)CC2
Cc1cc-2c(nn1)CCc3c2non3
Cc1cc(cnn1)c2ccccc2
c1ccc(cc1)N[C@H]2C[C@H]([C@H](CO2)O)O
c1ccc(cc1)N[C@@H]2C[C@H]([C@H](CO2)O)O
Cc1cc(nc(n1)SC(=O)OC(C)(C)C)C
Cc1c(c(n[nH]1)C)Sc2ccccc2
c1ccc2c(c1)c(=O)c(c3n2cccc3)C#N
CC(C)[C@]1(C(=O)N=C2N1C(=O)c3c2cccc3)C
CC(C)[C@@]1(C(=O)N=C2N1C(=O)c3c2cccc3)C
CC(C)S(=O)(=O)c1ccc(cc1)Cl
c1ccc(c(c1)C(=O)[O-])n2cnc3c2cccc3
Cc1ccc(cc1)NC2=[NH+]CCOC2
COC(=O)C1CCC(CC1)C[NH3+]
CC(=O)Nc1cc(cc(c1)C(=O)[O-])C(=O)[O-]
c1cc(ccc1C[NH+]2CCOCC2)C(=O)[O-]
c1cc(c(cc1N)C(=O)[O-])SCC(=O)[O-]
CC1([C@@H]2CC[C@H]1[C@@H]3[C@H]2CS(=O)(=O)N3)C
CC1([C@H]2CC[C@@H]1[C@@H]3[C@H]2CS(=O)(=O)N3)C
CC1([C@H]2CC[C@@H]1[C@H]3[C@@H]2CS(=O)(=O)N3)C
CC1([C@@H]2CC[C@H]1[C@H]3[C@@H]2CS(=O)(=O)N3)C
CS(=O)(=O)c1ccc2ccn(c2c1)O
CS(=O)(=O)c1ccc(cc1)C[NH3+]
Cc1nc2cc3c(cc2s1)sc(n3)C
COc1cc(c(cc1CC#N)OC)CC#N
CC(C)C[C@@H](Cc1c[nH]c(=O)nc1)F
CC(C)C[C@H](Cc1c[nH]c(=O)nc1)F
CCC(CC)(C#CC[NH+]1CCOCC1)O
COc1ccc(cc1OC)/C=C/c2ccncc2
c1c2c(nc(c1C#N)SCC(=O)[O-])CCC2
CC1=[N+](c2cc(ccc2C1(C)C)C(F)(F)F)C
Cc1[nH]c2c(n1)c(c(c(c2F)F)F)F
c1cc(oc1C(=O)N)C(F)(F)F
c1cc(oc1C(=O)[O-])C(F)(F)F
Cc1cc(n(c(=O)c1)N)C
c1ccc2c(c1)c3ccc(cc3oc2=O)O
c1ccc2c(c1)c(c3c([nH+]2)CCC[C@H]3O)N
c1cc2c(c3c1nncc3)non2
Cc1cc2c(ccc3c2non3)nn1
Cc1cnnc2c1c3c(cc2)non3
Cc1c(c2c(n1O)ccc3c2non3)C(=O)C
Cc1c(c2c(n1OC)ccc3c2non3)C(=O)C
CN(C)c1ccc(cc1)N2C[C@H](CC2=O)C(=O)[O-]
c1ccnc(c1)c2nc(on2)[C@H]3CCCO3
CN(C)c1ccc(cc1)N2C[C@@H](CC2=O)C(=O)[O-]
c1ccnc(c1)c2nc(on2)[C@@H]3CCCO3
CC1(Cc2c(sc(=O)nc2N)C1)C
C1C=C[C@H]2C[C@H](C[C@@H]1C2=O)C(=O)[O-]
CCOC(=O)c1cnn(c1N)c2ccc(cc2)C
CC1=C([C@H](NC(=O)N1C)c2ccccc2)C(=O)[O-]
CC1=C([C@@H](NC(=O)N1C)c2ccccc2)C(=O)[O-]
Cc1cc(c2c(c1)c(cc3n2nnn3)C)C
COC(=O)c1ccc(cc1)C2OCCCO2
CC1(c2ccccc2NC1=O)C
C1CCC23CC(=O)CC2(C1)CC(=O)C3
Cc1c(ccc(c1Cl)S(=O)(=O)N)Cl
CCc1nn2cc(nc2s1)c3ccc(cc3)F
CCc1c(=O)c2ccccc2n(c1[O-])C
c1cc(c(c(c1)N)N)N
CC(C)(C)c1ccc(cc1)C(=O)NCC(=O)[O-]
c1cc(sc1)c2csc3c2c(=O)n(cn3)N
CCc1c(c2nc(c(c(n2n1)C)C)C)C
CC(C)(C)NS(=O)(=O)NC(C)(C)C
CC(=O)N[C@@H](Cc1ccccc1)C(=O)OC
CC(=O)N[C@H](Cc1ccccc1)C(=O)OC
c1ccc(cc1)OCCN2C[C@H](CC2=O)C(=O)[O-]
c1ccc(cc1)OCCN2C[C@@H](CC2=O)C(=O)[O-]
CC(C)C1=NCCc2c1cc(c(c2)OC)OC
Cc1ccc(nn1)Nc2ccccc2
Cc1c(c(c(c(=O)[nH]1)c2ccccc2)[O-])C#N
Cc1c(c(on1)C)COc2ccc(cc2)C(=O)C
c1ccc(cc1)c2ccc3nnnn3n2
Cc1nn2cc(nc2s1)c3ccc(cc3)Cl
Cc1c(=O)c2cc(cc(c2[nH]c1[O-])Cl)Cl
Cc1cc(nc(n1)NC(=O)Cc2cccs2)C
c1ccc2c(c1)cc(cn2)n3cnnn3
Cc1c(cc(o1)C(C)(C)C)C(=O)N
Cc1c(c(on1)C)COc2cccc(c2)C(=O)[O-]
c1ccc(cc1)c2cn3ccsc3n2
CCCn1c(cc(c(c1=O)C#N)C)C
CC(=O)c1c(c2cc3c(nc2s1)CCC3)N
COc1ccc(cc1)C(=O)OC
c1ccc(c(c1)OCC(=O)[O-])Br
CCN(CC)c1nc(nc(n1)Cl)Cl
Cc1ccc(cc1)S(=O)(=O)N2CC[NH2+]CC2
c1ccc(cc1)c2cn3cccnc3n2
CC(C)[C@]1(c2ccccc2-c3c1cccn3)O
CC(C)[C@@]1(c2ccccc2-c3c1cccn3)O
Cc1ccc(c(c1)C(=O)C)O
CN(C)c1cc(ncn1)CC(=O)c2ccccc2
Cc1cc(=O)oc2c1c(=O)[nH]c3c2cccc3
Cc1cc(nc(n1)SC)OCC(=O)OC
Cc1cc(=O)c(nn1c2ccccc2)C(=O)[O-]
COc1ccc(cc1OC)C2(CC2)C#N
c1cc(ccc1C2(CC2)C#N)Br
c1ccc(c(c1)C2(CC2)C#N)C3(CC3)C#N
c1ccc(cc1)C(=O)O[C@H]2CC2(Cl)Cl
c1ccc(cc1)C(=O)O[C@@H]2CC2(Cl)Cl
c1ccc(cc1)CCNC(=O)N
CCC1=Nc2cccc3c2c(ccc3)N1
c1cn2c(nc1=O)O[C@@H]3[C@H]2O[C@H]([C@@H]3O)CO
COc1ccc(cc1Br)C(=O)OC
Cc1cc(n2c(n1)c(cn2)C(=O)OC)C
C[NH+](C)CCn1cnc2c(c1=O)cccn2
C[NH+](C)CCCn1cnc2c(c1=O)cccn2
Cc1c(c2c(cn1)CO[C@H](OC2)C(C)C)O
Cc1c(c2c(cn1)CO[C@@H](OC2)C(C)C)O
c1ccc(cc1)CN2c3ccccc3OCC2=O
COc1ccc(cc1)n2nc(c(n2)N)C(=O)N
CC[NH+]1CCC(CC1)(C#Cc2ccccc2)O
c1ccc(cc1)[C@H]2C[C@H](CC3([NH2+]2)CCCC3)O
c1ccc(cc1)[C@@H]2C[C@H](CC3([NH2+]2)CCCC3)O
c1ccc(cc1)[C@H]2C[C@@H](CC3([NH2+]2)CCCC3)O
c1ccc(cc1)[C@@H]2C[C@@H](CC3([NH2+]2)CCCC3)O
c1ccc(cc1)c2csc(n2)CC#N
COc1ccc(cc1OC)c2[n-]nnn2
CC(=CCSc1nnc(o1)c2cccnc2)C
C[C@]12c3ccccc3CC[NH+]1CC(=O)N2
C[C@@]12c3ccccc3CC[NH+]1CC(=O)N2
Cc1c2c([nH]n1)NC(=O)C[C@H]2c3ccccc3
c1ccc2c(c1)n(c(=O)s2)CC(=O)[O-]
COc1ccc2c(c1)c3c([nH]2)C(=O)NCC3
Cc1c2c([nH]n1)NC(=O)C[C@@H]2c3ccccc3
c1cc(c(c(c1)N)O)C(=O)[O-]
c1ccc(cc1)c2nn3cnnc3s2
Cc1cc2[nH]nc(n2n1)c3ccccc3Cl
Cc1c(c(nc(c1Cl)C)Cl)C(=O)N(C)C
COc1ccc(cc1)N2C[C@H](CC2=O)C(=O)N
COc1ccc(cc1)N2C[C@@H](CC2=O)C(=O)N
c1cc(c(cc1F)F)NC(=[NH2+])NC(=[NH2+])N
c1cc(c(cc1NC(=[NH2+])NC(=[NH2+])N)Cl)F
Cc1c(c(nc(n1)N)SCC(=O)OC)Cl
C1CCN(CC1)c2nc(nc(n2)Cl)Cl
c1c(cc(cc1Cl)Cl)NC(=[NH2+])NC(=[NH2+])N
c1cc(c(cc1F)F)Nc2ncnc(n2)N
c1cc(c(cc1Nc2ncnc(n2)N)Cl)F
CCOC(=O)Oc1ccc2c(c1)c(cc(=O)o2)C
Cc1nnc(s1)Nc2ccc(cc2)F
Cc1nnc(s1)Nc2cccc(c2)F
Cc1nnc(s1)Nc2ccccc2F
CCOC(=O)Cn1nc(nn1)N2CCOCC2
CC(=O)Nc1cc(cc(c1)O)NC(=O)C
C1CCN(CC1)c2n[n-]nn2
CC1CCN(CC1)C(=O)c2ccc(c(c2)F)F
CCOC(=O)Cn1nc(nn1)N2CCCC2
CCOC(=O)Cn1nc(nn1)N2CCCCC2
c1ccc2c(c1)ccc3n2cnn3
Cc1nnc2n1c3ccccc3nc2NC(C)C
CC1(COC(OC1)c2ccccc2)C(=O)[O-]
COC(=O)CCn1cc(c(nc1=O)N)F
CCc1nc2c(cc(cc2Cl)Cl)c(=O)o1
Cc1cc(nc(n1)N)Nc2ccc(cc2F)F
c1ccc(cc1)c2csc(n2)NC(=O)C3CC3
CC(C)(C)C(=O)Cn1nc(nn1)N2CCCC2
c1cc(c(cc1C(=[NH2+])N)Cl)F
CCCC(=O)Nc1c2c(cc(nc2[nH]n1)C)C
c1cc(c(c(c1)F)NC(=[NH2+])NC(=[NH2+])N)F
Cc1cccc(c1NC(=[NH2+])NC(=[NH2+])N)Cl
CSc1ccccc1NC(=[NH2+])NC(=[NH2+])N
Cc1cccc(c1C)NC(=[NH2+])NC(=[NH2+])N
c1cc(c(c(c1)F)Nc2ncnc(n2)N)F
COc1ccccc1NC(=[NH2+])NC(=[NH2+])N
COc1cccc(c1)NC(=[NH2+])NC(=[NH2+])N
Cc1cccc(c1Nc2ncnc(n2)N)Cl
C#Cc1cccc(c1)NC(=[NH2+])NC(=[NH2+])N
CSc1ccccc1Nc2ncnc(n2)N
COc1ccccc1Nc2ncnc(n2)N
c1ccc(c(c1)NC(=[NH2+])NC(=[NH2+])N)Cl
Cc1ccccc1NC(=[NH2+])NC(=[NH2+])N
c1cc(ccc1NC(=[NH2+])NC(=[NH2+])N)F
c1cc(ccc1NC(=[NH2+])NC(=[NH2+])N)Cl
c1cc(c(c(c1)Cl)Cl)NC(=[NH2+])NC(=[NH2+])N
c1cc(cc(c1)Cl)NC(=[NH2+])NC(=[NH2+])N
c1cc(ccc1Nc2ncnc(n2)N)F
CC(C)c1ccc(cc1)NC(=[NH2+])NC(=[NH2+])N
COc1ccc(cc1)n2nc3c(n2)ncnc3[O-]
c1cc(c(cc1Cl)NC(=[NH2+])NC(=[NH2+])N)Cl
c1cc(cc(c1)C(F)(F)F)C(=[NH2+])N
Cc1ccccc1Nc2ncnc(n2)N
Cc1cc(=O)oc2c1ccc(c2OC(=O)C)O
c1ccc(c(c1)Nc2ncnc(n2)N)Cl
Cc1cc(c(c(c1)C)Nc2ncnc(n2)N)C
c1cc(c(c(c1)F)F)C(=O)N2CCCCC2
Cc1cc(n2c(nnc2n1)C(F)(F)F)C
Cc1ccc(cc1)NC(=[NH2+])NC(=[NH2+])N
Cc1cccc(c1C)Nc2ncnc(n2)N
Cc1ccc(cc1)Nc2ncnc(n2)N
COc1ccc(c(c1)Nc2ncnc(n2)N)OC
Cc1ccc(cc1Cl)NC(=[NH2+])NC(=[NH2+])N
c1cc(ccc1CNC(=[NH2+])NC(=[NH2+])N)C#N
CCOC(=O)c1c(cc(nc1Cl)C)Cl
c1ccc(c(c1)C(F)(F)F)NC(=[NH2+])NC(=[NH2+])N
COc1cc(cc(c1)OC)Nc2ncnc(n2)N
Cc1ccc(cc1Nc2ncnc(n2)N)Cl
C[C@H]1c2c(c3ccccc3[nH]2)CC[NH2+]1
C[C@@H]1c2c(c3ccccc3[nH]2)CC[NH2+]1
c1cc(cc(c1)F)NC(=[NH2+])NC(=[NH2+])N
Cn1c(=O)c2ccccc2c(n1)C(=O)[O-]
C[C@]1(c2c(c3ccccc3[nH]2)CC[NH2+]1)C(=O)[O-]
C[C@@]1(c2c(c3ccccc3[nH]2)CC[NH2+]1)C(=O)[O-]
c1cc(cc(c1)Cl)Nc2ncnc(n2)N
Cc1c(nc(nn1)SC)OC
c1cc(cc(c1)F)Nc2ncnc(n2)N
c1cc(c(cc1F)Nc2ncnc(n2)N)F
C[C@H]1CCCCN1C(=O)c2cccc(c2F)F
C[C@@H]1CCCCN1C(=O)c2cccc(c2F)F
c1cc(c(cc1Cl)NC(=[NH2+])NC(=[NH2+])N)O
Cc1c(c2c(o1)CC(CC2=O)(C)C)CC(=O)[O-]
c1cc2c(cc1Nc3ncnc(n3)N)OCO2
c1ccc(c(c1)NC(=[NH2+])NC(=[NH2+])N)F
c1cc2c(cc1NC(=[NH2+])NC(=[NH2+])N)OCO2
c1ccc(c(c1)c2[n-]nnn2)C(F)(F)F
c1ccc(cc1)NC(=[NH2+])NC(=[NH2+])N
Cc1ccc(cc1Cl)c2nc(nc(n2)N)N
Cc1ccc(cc1Cl)c2n[n-]nn2
COCc1cc(=O)oc2c1ccc(c2)N
c1ccc(c(c1)C(=O)N2CCOCC2)O
CCOc1cc2c(cc(=O)oc2cc1Cl)C
C[C@@]1(C(OC(=O)N1c2ccccn2)(C)C)O
C[C@]1(C(OC(=O)N1c2ccccn2)(C)C)O
Cc1c(c(c2ccccc2n1)C(=O)[O-])C(=O)C
Cc1c2c(cc(=O)oc2[nH]n1)COC
Cn1nc(nn1)c2cc(cc(c2)Cl)Cl
CCn1nc(nn1)c2cc(cc(c2)Cl)Cl
c1cc(cc(c1)NC(=[NH2+])NC(=[NH2+])N)C#N
c1cc(cc(c1)Nc2ncnc(n2)N)C#N
c1cc(c(cc1Cl)C#N)NC(=[NH2+])NC(=[NH2+])N
c1cc(c(cc1Cl)C#N)Nc2ncnc(n2)N
C[C@H]1CCc2c(sc3c2c4nnnn4cn3)C1
C[C@@H]1CCc2c(sc3c2c4nnnn4cn3)C1
CCc1cc(=O)oc2c1ccc(c2)O
Cc1ccc(cc1C)Cc2n[n-]nn2
Cc1ccc(cc1C)Cc2nnn(n2)C
C=CCn1c(c(c2c1nc3ccccc3n2)C#N)N
CCCc1cc(=O)oc2c1ccc(c2)O
c1cc2c(cc1c3nnn(n3)CC(=O)[O-])OCO2
c1ccc(c(c1)c2cc(n[nH]2)O)Cl
CCCc1c(c(n[nH]1)O)CC=C
Cc1c(c(n[nH]1)O)Cc2ccc(cc2)F
Cc1c(c2ccccc2[nH]1)C(=O)CC#N
CCCc1cc(=O)oc2c1ccc(c2)N
Cc1cc(=O)oc2c1c(=O)[nH]c(c2)C
Cc1ccccc1c2nc(nc(n2)N)N
c1ccc(c(c1)c2nc(nc(n2)N)N)Cl
C1CC1Cn2nc(nn2)N3CCOCC3
CC(=O)c1cccc(c1)N2Cc3ccccc3C2
Cc1ccc(cc1C)NC(=O)C
c1ccc(cc1)C2=NCC[NH2+]C(=C2)C(F)(F)F
c1c(cc(c2c1[nH]cn2)Cl)C(F)(F)F
CCn1c2ccccc2n3c1c(c(n3)C)C(=O)C
Cc1cc(n2c(n1)nnc2SCC(=O)[O-])C
Cc1cc(=O)oc2c1ccc(c2N)O
CCCc1nc(nc(n1)NC)c2ccccc2O
C[C@@H](c1ccccc1)N2C(=O)OC([C@]2(C)O)(C)C
c1cc(c(cc1F)F)NC(=O)Cc2ncon2
C[C@H](c1ccccc1)N2C(=O)OC([C@]2(C)O)(C)C
C[C@@H](c1ccccc1)N2C(=O)OC([C@@]2(C)O)(C)C
C[C@H](c1ccccc1)N2C(=O)OC([C@@]2(C)O)(C)C
c1ccc(cc1)C(=O)Cc2nc(cs2)O
C[C@@]1(C(OC(=O)N1C2CC2)(C)C)O
C[C@]1(C(OC(=O)N1C2CC2)(C)C)O
Cc1nc2ccccc2n1c3ccccc3
CC(C)c1cc(cc(c1OC)C(C)C)NC(=O)C
CC(C)c1cc(cc(c1OC)C(C)C)N
CCOc1c(cc(cc1C(C)C)N)C(C)C
Cc1cc(c(cc1N)C(C)C)OC
c1cc(sc1)CNC(=O)N
c1ccnc(c1)CNC(=O)N
Cc1c(cco1)C(=O)Nc2ccc(cc2)OC
c1ccc(c(c1)C(=O)[O-])C(=O)[O-]
c1[nH]c(c(n1)C#N)C#N
c1ccnc(c1)SCC(=O)[O-]
Cc1ccc(o1)C(=O)Nc2ccc(cc2)C(=O)[O-]
c1ccc2c(c1)C(=O)N[C@H](N2)c3ccc(cc3)C#N
Cc1c(cco1)C(=O)N2CCc3c2cccc3
c1ccc2c(c1)C(=O)N[C@@H](N2)c3ccc(cc3)C#N
Cc1c(cccc1Cl)NC(=O)c2ccoc2C
c1c(cc(cc1Cl)Cl)S(=O)(=O)N
CC(=O)C(C)(C)OC(=O)N1CCOCC1
CC(=O)C(C)(C)OC(=O)NCc1ccccn1
C[C@]1(c2ccccc2CC[NH2+]1)C(C)(C)O
C[C@@]1(c2ccccc2CC[NH2+]1)C(C)(C)O
C[C@@H]1CN(C[C@H](O1)C)C(=O)CC#N
C[C@H]1CN(C[C@@H](O1)C)C(=O)CC#N
c1ccc(c(c1)C(=O)[O-])I
CC(C)(C)C(=O)NS(=O)(=O)c1ccccc1
CCc1ccc(c(c1)CC)S(=O)(=O)N
CCOC(=O)c1cc2cc(ccc2o1)Cl
CC(=O)Nc1ccc(cc1Cl)F
CC(=O)c1cc2cc(ccc2o1)Br
c1cc(sc1)C(=O)n2cnnc2N
Cc1ccc(cc1Cl)C(=O)n2cnnc2N
c1cc(c(cc1F)F)NC(=O)Cc2n[n-]nn2
c1cc(ccc1NC(=O)Cc2n[n-]nn2)F
c1cc(c(cc1C(F)(F)F)N)N2CCCC2
Cc1c2ccc(cc2oc(=O)c1CCC(=O)[O-])O
c1cc2c(cc1NC(=O)N)cn[nH]2
CC[C@@H](C(=O)[O-])Sc1[nH]c2ccccc2n1
CC[C@H](C(=O)[O-])Sc1[nH]c2ccccc2n1
COc1ccc(cc1)S(=O)(=O)NCC(=O)[O-]
c1ccc2c(c1)cc(c(=O)o2)C(=O)NCC3CC3
c1cc(sc1)C(=O)NCC2CC2
c1cc(c(cc1F)F)S(=O)(=O)NCC2CC2
c1ccc(c(c1)NC(=O)NCC2CC2)F
Cc1cc(c(cc1Cl)C)S(=O)(=O)N
Cc1cc(c(cc1Cl)Cl)S(=O)(=O)N
Cc1ccc(o1)CCC(=O)Nc2nccs2
c1ccc2c(c1)C[C@H](OC2=O)C(=O)[O-]
c1ccc2c(c1)C[C@@H](OC2=O)C(=O)[O-]
CSc1nc(cnn1)c2ccc(cc2)Cl
Cc1cc(=O)oc2c1c(nn2c3ccccc3)C
Cc1c2c(cc(=O)oc2n(n1)C)C(F)(F)F
COc1c(c(sn1)SC)C#N
CC1(CC(CC([NH2+]1)(C)C)[NH2+]Cc2ccco2)C
CC1=NN(C(=O)C1)C(C)(C)C
Cc1cc(=O)n([nH]1)C(C)(C)C
Cc1c2c(cc(=O)oc2n(n1)C)c3ccccc3
Cc1c2c(n[nH]c2oc(=O)c1Cl)C
c1cc(sc1)C(=O)Nn2cnnc2
Cc1c2c(nn(c2oc(=O)c1Cl)C)C
c1cc(ccc1NC(=O)CC#N)Cl
c1ccc(cc1)NC(=O)CC#N
CSc1c(cccn1)C(=O)[O-]
Cc1cc(c(cc1Cl)C)S(=O)(=O)CC#N
c1ccnc(c1)SCc2cc(n[nH]2)O
c1ccc2c(c1)[C@H](OC2=O)Nc3ccccc3F
c1ccc2c(c1)[C@@H](OC2=O)Nc3ccccc3F
Cc1ccccc1N[C@H]2c3ccccc3C(=O)O2
Cc1ccccc1N[C@@H]2c3ccccc3C(=O)O2
c1cc(ccc1SCc2cc(n[nH]2)O)Cl
Cc1c(sc2c1c(=O)n(cn2)n3cccc3)C
CCSc1c(cccn1)C(=O)[O-]
Cc1c(c(on1)C)COc2ccc(cc2)C(=O)[O-]
CCSc1c(cccn1)C(=O)N
CCCC(=O)c1cc2ccccc2oc1=O
CC[C@H]1CCc2c(sc3c2c(=O)[nH]cn3)C1
CCCc1cc(=O)oc2c1c(nn2C)C
CC[C@@H]1CCc2c(sc3c2c(=O)[nH]cn3)C1
CCCc1cc(=O)oc2c1c(n[nH]2)C
c1cc(c(nc1)Cl)C#N
CSc1c(cccn1)C(=O)N
CSc1c(cccn1)C#N
c1ccc(cc1)Sc2c(cccn2)C#N
c1ccnc(c1)c2cc(n[nH]2)O
CCc1nn2cc(nc2s1)C(C)(C)C
c1ccc(c(c1)C(=O)N[C@H]2CCCCNC2=O)N
c1cc2c(cc1C(=O)[O-])NC(=O)CO2
c1ccc(c(c1)C(=O)N[C@@H]2CCCCNC2=O)N
Cn1cnc2ccc(cc2c1=O)N
Cc1c(c2ccc(c(c2[nH]1)Cl)Cl)CC[NH3+]
C1CCC(CC1)NC(=O)CC#N
c1ccc(c(c1)NC(=O)CC#N)F
Cc1ccc(c(c1)OCC(=O)n2cnnc2N)C
CC(C)c1nc(no1)c2ccccn2
c1ccnc(c1)CNC(=O)CC#N
Cc1ccc(c(c1)[C@@H](C(=O)[O-])O)C
Cc1ccc(c(c1)[C@H](C(=O)[O-])O)C
c1cc(c(cc1F)F)CNC(=O)CC#N
CN(c1ccc(cc1F)F)C(=O)CC#N
c1cc(cnc1)NC(=O)c2ccc(cc2)Cl
c1ccnc(c1)NC(=O)CC#N
CC1CCN(CC1)C(=O)c2ccc(cc2F)F
c1cc(ccc1C(=O)Nc2cnccn2)Cl
c1cc(ccc1NC(=O)c2cnccn2)Cl
Cc1cc(=O)oc2c1c(nn2C)C(F)(F)F
c1c(nc(nc1N)SCCC(=O)[O-])N
CN(C)C(=O)c1cccnc1SC
Cc1cc(ccc1O)NC(=O)Cc2ccccc2
Cc1cccc(c1)C(=O)Nc2ccc(cc2C)O
Cc1cc(ccc1NC(=O)Cc2ccccc2)O
Cc1ccccc1Cn2c(=O)ccc(n2)C
Cc1ccc(=O)n(n1)Cc2ccc(cc2)Cl
Cc1ccc(=O)n(n1)Cc2ccc(cc2)F
Cc1ccc(=O)n(n1)Cc2ccccc2
c1cc(c(cc1Cl)Cl)[C@@H](CC(=O)[O-])[NH3+]
c1cc(c(cc1Cl)Cl)[C@H](CC(=O)[O-])[NH3+]
Cc1ccc(cc1)Cn2c(=O)ccc(n2)C
c1ccc(cc1)S(=O)(=O)n2cccc2
C[C@@H](C(=O)[O-])Sc1nc(cc(n1)N)N
Cc1nc(cs1)c2ccc(c(c2)F)F
C[C@H](C(=O)[O-])Sc1nc(cc(n1)N)N
Cc1cc(cc(c1O)C)NC(=O)c2ccccc2
c1cc(c(nc1)Oc2ccc(cc2)Cl)C(=O)[O-]
CC(=O)c1ccn(c1)S(=O)(=O)c2ccccc2
c1ccn(c1)S(=O)(=O)c2ccc(cc2)Cl
C[C@H]1CCCCN1c2nc(nc(n2)Cl)OC
C[C@@H]1CCCCN1c2nc(nc(n2)Cl)OC
C[C@@H]1CC2(C[C@H](OC2=O)C)C(=O)O1
C[C@H]1CC2(C[C@@H](OC2=O)C)C(=O)O1
CC(=O)c1cccn1S(=O)(=O)c2ccccc2
CS(=O)(=O)N1CCC[C@H](C1)C(F)(F)F
Cc1ccc(cc1)Sc2ccc(cn2)N
c1cc(ccc1Sc2ccc(cn2)N)Cl
CC(C)Oc1ccccc1Oc2ccc(cn2)N
Cc1cc(ccc1Oc2ccc(cn2)N)Cl
c1c(nc(nc1F)NCCC(=O)[O-])F
c1cc(c(cc1F)F)Oc2ccc(cn2)N
c1cc(cnc1)Oc2ccc(cn2)N
Cc1cc(ccc1Cl)Oc2ccc(cn2)N
COc1ccc(cc1)Oc2ccc(cn2)N
c1cc(ccc1Oc2ccc(cn2)N)F
Cc1cc(c(c(c1)n2nc3ccccc3n2)O)N
Cc1cccc(c1C)Oc2ccc(cn2)N
Cc1cccc(n1)NC(=O)c2cccc(c2)OC
C[C@]12CC[C@@H]3[C@]1(N(CCOC3(C)C)C(=O)O2)C
CNS(=O)(=O)c1cccc2c1nccc2
Cc1cc(c2c(cc(nc2c1C)C)Cl)N
Cc1cc(c2c(c1N)c(cc(n2)C)Cl)C
Cn1c(=O)c2ccccc2c(n1)CC(=O)[O-]
CCOc1nc(nc(n1)Cl)N2CCCCC2
CC(=O)Nc1ccc(nc1)Oc2cccnc2
Cc1cc(n2c(n1)nc(n2)SCC(C)C)C
CC(=O)Nc1cc(ccc1C(=O)OC)Cl
Cc1cc(n2c(n1)nnc2SC)C
Cc1ccc(nn1)n2c(cc(n2)C)C
CC(=O)Nc1c(cccn1)OC(=O)C
Cc1ccc(n1c2c(cccn2)O)C
c1ccc(c(c1)C(=O)[O-])SCC(=O)[O-]
c1cc(c(cc1C(F)(F)F)N)N
CC(=O)Nc1ccc(cc1)C(F)(F)F
c1cc(sc1)C(=O)Oc2cc(cnc2)Cl
Cc1ccc(c(c1)C)[C@]2(C[NH+]3CCC2CC3)O
Cc1ccc(c(c1)C)[C@@]2(C[NH+]3CCC2CC3)O
c1ccc(c(c1)C[C@H]2CC3CC[NH+]2CC3)O
c1ccc(c(c1)C[C@@H]2CC3CC[NH+]2CC3)O
c1cc(ccc1n2c(c(cn2)C#N)N)Cl
Cc1cc(n2c(n1)nc(n2)SC)C
c1ccc(cc1)C(=O)[C@H]2CC(=O)OC2
c1ccc(cc1)C(=O)[C@@H]2CC(=O)OC2
CNc1ccccc1C(=O)N
CCCn1c(nnc1SC)SC
COC(=O)c1cc2ccccc2s1
c1ccc2c(c1)c(c(s2)C(=O)N)Cl
CNC(=O)Cn1cnc2c1c(=O)[nH]c(=O)n2C
c1ccn(c1)c2cc(c(cc2Cl)N)Cl
Cc1c(c(=O)[nH]c(=O)[nH]1)S(=O)(=O)NC2CC2
CC(=O)Nc1ccc(cc1)OCC(=O)[O-]
COc1ccc(c(c1C(=O)[O-])OC)Cl
COc1ccc(c(c1C(=O)N)OC)Cl
Cc1ccc(cc1)n2c(c(cn2)C#N)N
Cc1cccc(c1)n2c(c(cn2)C#N)N
COc1ccc(cc1)n2cc(c(n2)N)C#N
c1cc(c(c(c1NC(=O)CC#N)F)F)F
Cc1cnc(c(n1)C)NC(=O)Nc2ccccc2
c1ccc(c(c1)c2nnn(n2)CC(=O)N)Cl
COC(=O)c1c(cccn1)C(=O)[O-]
COC(=O)c1ccncc1C(=O)[O-]
CC(=O)Nc1c(cc(cn1)C(F)(F)F)Cl
c1cc(c(nc1)Oc2ccc(cc2F)F)N
Cn1cnc2c(c1=O)cnn2c3ccccc3
c1cc(c(nc1)Oc2ccc(cc2)F)N
c1ccc(c(c1)Oc2ccc(cn2)N)F
c1ccc(c(c1)Oc2c(cccn2)N)F
c1cc(ncc1C(F)(F)F)SCC(=O)[O-]
Cc1cc(no1)NC(=O)C[NH+]2CCCCC2
Cc1c(c(=O)oc2c1ccc(c2)OC)C
Cc1c(c(c(n1C)C)C(=O)C)C(=O)C
C[C@H]1C[C@H](C([NH2+]C1)(C)C)O
C[C@H]1C[C@@H](C([NH2+]C1)(C)C)O
CS(=O)(=O)NCc1ccc(cc1)Cl
Cc1cccc(c1)c2c(cnc3n2nc(c3)C)C#N
CC(=O)N[C@]1(CC[C@H](C1)C(C)(C)C#N)C
CC(=O)N[C@@]1(CC[C@H](C1)C(C)(C)C#N)C
CC(=O)N[C@]1(CC[C@@H](C1)C(C)(C)C#N)C
CC(=O)N[C@@]1(CC[C@@H](C1)C(C)(C)C#N)C
c1cc(ccc1n2c(=O)n3c(n2)NCCC3)F
Cc1nnc2n1N=C(CS2)c3ccc(cc3)F
Cc1cc(cc(c1)NS(=O)(=O)C)C
CC(C)(C)[C@]1(c2ccccc2NC1=O)O
CC(C)(C)[C@@]1(c2ccccc2NC1=O)O
CC(=O)c1cccc(c1)NS(=O)(=O)C
CC1(C(=O)N(C(=N1)O)Cc2ccccc2)C
CC1(C(=O)N(C(=O)N1)Cc2ccccc2)C
C[C@]12CCCC[C@H]1c3ccccc3C(=O)N2
CS(=O)(=O)Nc1cccc2c1cccc2
C[C@@]12CCCC[C@H]1c3ccccc3C(=O)N2
CC1CCN(CC1)S(=O)(=O)C
C[C@]12CCCC[C@@H]1c3ccccc3C(=O)N2
CN(C1CCCCC1)S(=O)(=O)C
C[C@@]12CCCC[C@@H]1c3ccccc3C(=O)N2
C[NH+]1CCN(CC1)C(=O)CCCC(=O)[O-]
CS(=O)(=O)NCCc1ccccc1
CS(=O)(=O)Nc1ccc(cc1)Cl
c1cc2c(nc1)n3ccsc3nc2=O
Cc1c(c(=O)n2ccccc2n1)Cl
CSc1nc2ncc(c(n2n1)N)C#N
Cc1ccn2c(c1)ncc(c2=O)C(=O)[O-]
CSc1nc2nccc(n2n1)N
CC(=O)c1cc(c(cc1O)OC)OC
Cn1ccnc1S(=O)(=O)CC(=O)OC
Cc1ccc2c(c1)cc(c(n2)Cl)C#N
C1CCN(C1)c2nnn(n2)CC(=O)[O-]
CC(C)(C)C(=O)Cn1nc(nn1)c2ccncc2
COCc1cc(=O)oc2c1cc(c(c2)O)Cl
c1ccc(c(c1)[C@H]2CC2(Cl)Cl)N
CC(=O)Oc1ccc2c(cc(=O)oc2c1)COC
c1ccc(c(c1)[C@@H]2CC2(Cl)Cl)N
CCCN1c2cccc3c2c(ccc3)S1(=O)=O
CC(C)(C)[NH2+]CC(=O)c1c[nH]c2c1cccc2
Cn1c2c(c(=O)[nH]c1=O)n(cn2)CC[NH3+]
c1ccc(c(c1)c2nnn(n2)CC(=O)N)F
CC(C)(C#CC1(CCCC1)O)O
c1ccc2c(c1)c(=O)cc(o2)C(=O)NCC(=O)[O-]
c1cc2c(cc1Cl)c3c([nH]2)[C@H](CCC3)C(=O)N
c1cc2c(cc1Cl)c3c([nH]2)[C@@H](CCC3)C(=O)N
c1ccc(cc1)c2nc3ccccc3c(=O)o2
CC(C)NC(=O)COc1cccc(c1)Cl
CC[C@@H](C)NC(=O)COc1cccc(c1)Cl
CC[C@H](C)NC(=O)COc1cccc(c1)Cl
Cn1cnc2c(c1=O)nnn2Cc3ccccc3
c1ccc(cc1)n2ncc(n2)CO
C[C@@H]1C[NH+](C[C@H](C1(C#C)O)C)C
C[C@H]1C[NH+](C[C@@H](C1(C#C)O)C)C
C[C@@H]1C[NH+](C[C@@H](C1(C#C)O)C)C
c1ccc(cc1)[C@@H](Cn2ccnc2)O
c1ccc(cc1)[C@H](Cn2ccnc2)O
CC(C)[NH2+]CCc1c[nH]c2c1cc(cc2)OC
COc1ccc2c(c1)c(c[nH]2)CCNC(=[NH2+])N
c1ccc2c(c1)c(c[nH]2)CCc3ccncc3
c1ccc2c(c1)c(c[nH]2)CCc3ccccn3
Cc1nc2ccc(cc2c(=O)o1)Br
COc1ccc(c(c1)CCC(=O)[O-])OC
c1cc(ccc1c2n[n-]nn2)C(=O)[O-]
c1ccc(c(c1)C#N)n2cccc2
c1ccc(c(c1)C[NH3+])N2CCCC2
c1ccc2c(c1)[C@@H]3C=CC[C@@H]3[C@H](N2)c4ccncc4
c1ccc2c(c1)[C@@H]3C=CC[C@@H]3[C@H](N2)c4cccnc4
CCCn1c(c(cn1)C(=O)[O-])C
Cc1nc(c(c(n1)SC)C#N)c2ccccc2
CC(C)(C)c1cc2nc(nc(n2n1)N)SC
CCOC(=O)c1cnc2cc(nn2c1[O-])C3CC3
Cn1c(ccn1)C(=O)Nc2ccc(cc2)CC#N
Cc1cc(nc2c1c(nn2C)C)OC(=O)N(C)C
Cn1c(cc(n1)c2cccs2)N
c1ccc2c(c1)[nH]c([nH+]2)N3CCOCC3
Cc1c2ccccc2nc3c1C[C@H](O3)C
Cc1c2ccccc2nc3c1C[C@@H](O3)C
CSc1c(c(nc(n1)N)c2cccs2)C#N
Cc1cc(c(s1)C)c2cc(n[nH]2)O
c1cc(ccc1c2ccc([nH]2)CCC(=O)[O-])Cl
Cn1c(c(c(n1)c2cccs2)C#N)SC
Cn1c(c(c(n1)c2ccco2)C#N)SC
c1cc(ccc1c2ccc([nH]2)CCC(=O)[O-])F
Cc1ccc(cc1)c2ccc([nH]2)CCC(=O)[O-]
Cn1c2c(c(=O)[nH]c1=O)n(cn2)CC[NH+](C)C
COC(=O)c1ccccc1S(=O)(=O)CC#N
COC(=O)c1c(c(cs1)C#N)N
c1cc2c(cc1C(=O)N3CCCC3)nns2
c1cc2c(cc1NC(=O)N3CCCC3)nns2
CC(C)CNC(=O)Nc1cccc(c1)Cl
c1cc(cc(c1)Cl)NC(=O)N2CCOCC2
Cc1cc(nc(c1C(=O)N)OC)OC
Cc1cc(nc(c1C(=O)[O-])OC)OC
c1cc(cc(c1)Cl)NC(=O)N2CCCCC2
Cc1cc(nc(c1C(=O)[O-])OC)Cl
c1ccc(cc1)NC(=O)Nc2ccccn2
Cc1cc2nnc(c(n2n1)C)C(=O)[O-]
c1ccnc(c1)S(=O)(=O)CC#N
c1ccnc(c1)[S@@](=O)CC#N
CC(=O)N(C)c1ccc(cc1)NC(=O)C(C)(C)C
Cc1coc2c1cc3c(c(c(=O)oc3c2)C)C
Cn1c(cc(n1)c2ccccc2)N
c1cc(ccc1C(=O)CC#N)Cl
Cc1c(c(n(n1)CC#N)C)Br
Cn1c(c(c(n1)c2ccccc2)C(=O)N)SC
c1ccc2cc(ccc2c1)S(=O)(=O)CC#N
CSc1c(c([nH]n1)c2ccc(cc2)Cl)C#N
c1cc(sc1)S(=O)(=O)CC#N
Cc1cc2nnc(c(n2n1)C)C(=O)C
Cc1cc2nnc(c(n2n1)C)C#N
CCOC(=O)c1c(oc2c1cc(cc2)O)C
c1ccc2c(c1)C3(C(=O)N2)OCCCCO3
c1cc(ccc1F)S(=O)(=O)CC#N
COc1ccc(cc1)C(=O)CC#N
c1cc(cc(c1)Cl)C(=O)CC#N
COc1ccc(cc1)c2c(c(n[nH]2)SC)C#N
CS(=O)(=O)c1cccs1
CSc1c(c([nH]n1)c2cccc(c2)Cl)C#N
c1ccnc(c1)SCc2cccc(c2)C#N
Cc1ccc(cc1)C(=O)CC#N
CCOC(=O)c1cnc2cc(nn2c1C)C
Cc1cc2ncc(c(n2n1)C)C(=O)[O-]
COc1cscc1C(=O)N
c1cc(cc(c1)NC(=O)c2ccc(cc2)F)C#N
Cc1c(c2cc(ccc2n1C)OC)C(=O)[O-]
c1cc(cc(c1)Cl)S(=O)(=O)CC#N
c1ccn(c1)c2ccc(c(c2)Cl)F
c1ccc(cc1)S(=O)(=O)c2cscc2N
Cc1nc(c(c(n1)SC)C#N)C2CC2
CSc1c(c(nc(n1)C2CC2)C3CC3)C#N
Cc1c(cnc2n1nc(c2)C3CC3)C(=O)C
Cc1cc2ncc(c(n2n1)C)C(=O)C
Cc1cccc(c1)C(=O)CC#N
c1ccc2c(c1)-c3ccccc3S(=O)(=O)N2
COc1c(cccn1)C(=O)[O-]
Cc1cc(nc2c1ccc(n2)N)C
Cc1cc(nc(n1)N(C)C(=O)C)SC
COC(=O)c1c(c(cs1)S(=O)(=O)C)N
COC(=O)c1c(c(cs1)C#N)n2cccc2
Cc1c(c(sc1C(=O)OC)SC)C(=O)C
Cc1ncc(c(n1)N)S(=O)(=O)C(C)(C)C
c1ccc(c(c1)F)S(=O)(=O)CC#N
Cn1c(c(c(n1)N)C#N)SC
COC(=O)c1c(c(c(s1)SC)C#N)N
Cc1cc2nc(c(c(n2n1)N)C#N)SC
Cc1cc(n2c(n1)c(c(n2)SC)C#N)C
CC(C)S(=O)(=O)c1csc(c1N)C(=O)[O-]
Cc1nccc(n1)c2cccc(c2)N
Cc1cc2c(cc1C)nc([nH]2)NC(=O)C
CC(C)(C#C)OC(=O)c1ccc(cc1)OC
c1ccc(cc1)N[C@H]2CCCCC2=O
c1ccc(cc1)N[C@@H]2CCCCC2=O
Cc1nccc(n1)c2cccc(c2)NC(=O)NC
Cc1ccc(cc1)NCc2ccccc2CO
Cn1ccc(n1)c2ccc(cc2)Br
Cc1nccc(n1)c2ccc(cc2)Br
CC(=O)c1ccc(s1)Br
CCOc1ccc2c(c1)c(c(o2)C)C(=O)[O-]
Cn1c2ccccc2c(=O)oc1=O
CCc1n[nH]c(=O)n1Nc2ccccc2
CCCc1nncn1NC(=O)OCC
c1ccc2c(c1)n3c(c4n2nnn4)nnn3
c1ccc(cc1)n2c(c(c(n2)CC#N)C#N)N
Cc1ccc(cc1)CNc2cccc[nH+]2
Cc1ccc(cc1)CNc2cccnc2
c1cc(sc1)C=C(CC#N)CC#N
C[C@@](Cc1ccc2c(c1)OCO2)(C(=O)N)[NH3+]
CCN1C2C(N(C1=O)C)N(C(=O)N2CC)C
c1ccc(cc1)N2[C@@H]3[C@H](NC(=O)N3)NC2=O
c1ccc(cc1)N2[C@@H]3[C@@H](NC(=O)N3)NC2=O
c1ccc(cc1)N2[C@H]3[C@H](NC(=O)N3)NC2=O
c1ccc(cc1)N2[C@H]3[C@@H](NC(=O)N3)NC2=O
CC(C)C(=O)Nc1[nH]c(=O)c2c(n1)[nH]cn2
CC(C)C(=O)Nc1nc2c(c(n1)[O-])[nH]cn2
c1ccc2c(c1)c(c[nH]2)CNc3nccs3
COc1ccc(c(c1)OC)C[C@H]2CCC(=O)O2
COc1ccc(c(c1)OC)C[C@@H]2CCC(=O)O2
CC1([C@H](CC[C@]1(C)C(=O)N)C(=O)[O-])C
CC1([C@H](CC[C@@]1(C)C(=O)N)C(=O)[O-])C
CC1([C@@H](CC[C@]1(C)C(=O)N)C(=O)[O-])C
CC1([C@@H](CC[C@@]1(C)C(=O)N)C(=O)[O-])C
c1ccc2c(c1)c(=O)oc(n2)c3ccc(cc3)F
c1ccc(cc1)C(=O)N[C@@H](CC(=O)[O-])C(=O)[O-]
c1ccc(cc1)C(=O)N[C@H](CC(=O)[O-])C(=O)[O-]
CC(=O)c1ccc2c(c1)c3c([nH]2)C(=O)CCC3
Cn1c2ccc(cc2c3c1C(=O)CCC3)F
c1cc2c(cc1Cl)c3c([nH]2)C(=O)CCC3
COc1ccc2c(c1)[nH]c3c2CCCC3=O
CN(C)c1ccc(cc1)C2OCCO2
CN(C)C(=O)Nc1ccccc1
c1ccc2c(c1)NC3(N2)CCCCC3
CCC(=O)Nc1nc2ccccc2s1
CCCC(=O)Nc1nc2ccccc2s1
c1cc2cc(cc(c2nc1)N)Br
c1cc(oc1C#N)Br
Cc1cc(no1)NC(=O)CCC(=O)[O-]
c1ccc2c(c1)-c3c(nc4ccccc4n3)C2=O
c1ccc(cc1)C(=O)NCC(=O)[O-]
CN(C)c1c(nc2c(n1)non2)N(C)C
c1ccc(cc1)n2cc(nn2)CO
c1ccc(cc1)C(=O)Nc2ccccc2C(=O)[O-]
Cc1c(sc2c1c(ncn2)Cl)C
c1ccc2c(c1)cc(o2)C(=O)Oc3cccnc3
C[C@@H](c1ccccc1)NC(=O)c2ccccn2
C[C@H](c1ccccc1)NC(=O)c2ccccn2
Cc1cc(n(n1)c2ccccc2)c3ccco3
c1cc(ccc1n2cnnn2)n3cnnn3
C1CCC(CC1)(C#CC[NH+]2CCCCC2)O
Cn1c(ncn1)SCc2cn3cccnc3n2
Cn1c(nnn1)SCc2cn3cccnc3n2
c1ccc2c(c1)c3c([nH]2)c(=O)[nH]cn3
Cc1ccnc(c1)NC(=O)Nc2ccc(cc2)F
Cc1cccnc1NC(=O)Nc2ccc(cc2)F
C[C@]1(c2cccn2-c3ccccc3CO1)C(=O)[O-]
C[C@@]1(c2cccn2-c3ccccc3CO1)C(=O)[O-]
CSc1cccc(c1)NC(=O)N
c1cc(ccc1NC(=O)N)Cl
c1ccc2c(c1)[nH]c(n2)c3[nH]c4ccccc4n3
Cc1c(cn(n1)C)CNC(=O)c2cccc(c2)F
CN1CCC[NH+]=C1/C=C/c2cccs2
CSc1c(c(ns1)c2ccccc2)C#N
Cc1c(c2cccc(c2[nH]1)C(C)C)CC[NH3+]
Cc1c(c2cccc(c2[nH]1)F)CC[NH3+]
Cc1ccc(cc1C)C(=O)[O-]
Cc1ccc(cc1)C(=O)CCC(=O)[O-]
CCOC(=O)N[C@@H](C)c1ccccc1
CCOC(=O)N[C@H](C)c1ccccc1
Cc1ccc(cc1)NC(=O)c2cc(=O)[nH]c(n2)[O-]
c1cc(=O)n([nH]c1=O)[C@H]2CC(=O)[C@@H]3OC[C@H]2O3
CC[C@@H]1C[NH+](CC[C@]1(c2ccccc2)O)C
Cc1cc(n2c(n1)cc(n2)C(=O)[O-])C
COc1ccc(cc1)NC(=O)c2ccccc2F
c1cc(oc1)C(=O)Nc2cc(ccc2O)Cl
CN(C)c1nc(nc(n1)OC)C#N
CC(C)(C)NC(=O)c1ccccc1N
c1ccc(cc1)C(=O)Nc2cccc(c2)C(=O)[O-]
CS(=O)(=O)N1CC[NH2+]CC1
CC(C)C(=O)Nc1ccc(cc1C(=O)[O-])Cl
Cc1c(sc2c1c(=O)[nH]c(=O)[nH]2)C
Cc1c2c(nn(c2ncn1)C)C
CCOc1ccc(cc1)NC(=O)NC(C)(C)C
CC(C)(C)NC(=O)Nc1cccc(c1)SC
CC(C)(C)NC(=O)Nc1ccc(cc1)Cl
COc1nc(nc(n1)N2CCCCC2)N
COc1nc(nc(n1)N2CCOCC2)N
CC1(C(=O)N=C(O1)c2ccccc2)C
CCSc1c2c(c(sc2ncn1)C)C
CC1=CC=CC2=NC(=O)C[C@](N12)(C)C(=O)[O-]
CC1=CC=CC2=NC(=O)C[C@@](N12)(C)C(=O)[O-]
CCC[C@@H](C(=O)c1ccccc1)n2cncn2
CCC[C@H](C(=O)c1ccccc1)n2cncn2
c1cc(sc1)c2ccc(o2)CCC(=O)[O-]
c1ccc(cc1)OCCn2cnc3c2cccc3
CCc1nc2ccccc2n1C(=O)CCC(=O)[O-]
C[C@@H](c1ccccc1O)[NH2+]Cc2ccccc2
C[C@H](c1ccccc1O)[NH2+]Cc2ccccc2
c1ccc(c(c1)c2[nH]c3ccccc3n2)C(=O)[O-]
c1ccc2c(c1)[nH]c3n2c(nn3)SCC(=O)[O-]
Cc1ccc2c(c1)c3c([nH]2)CCN(C3)C(=O)C
c1ccc2c(c1)nc3n2C[C@H](COC3)O
c1ccc2c(c1)nc3n2C[C@@H](COC3)O
COC(=O)Cn1c2ccccc2nc1SC
CC(C)(C)c1ccc(cc1)C(=O)N2CCOCC2
CC1(Cc2c(c(on2)c3ccccc3)C(=O)C1)C
c1ccc2c(c1)[nH]c(n2)[C@@H](CC(=O)[O-])O
c1ccc2c(c1)[nH]c(n2)[C@H](CC(=O)[O-])O
c1cc2c(cc1C(=O)n3cnnc3N)OCO2
CC(C)(C)c1ccc(cc1)NC(=O)N(C)C
CC(C)(C)c1ccc(cc1)C(=O)N(C)C
COC(=O)c1ccc(o1)CC#N
c1ccc(cc1)[C@@H](CC[NH+]2CCOCC2)O
c1ccc(cc1)[C@H](CC[NH+]2CCOCC2)O
C[C@@H](C(=O)[O-])NC(=O)c1ccccc1
CC(C)Oc1ccc2nnnn2n1
C[C@H](C(=O)[O-])NC(=O)c1ccccc1
CC(C)[C@@H]1CC[C@]([C@@]1(C)[NH2+]C)(C)O
CC[C@@](C)(C#C)NC(=O)c1ccc(cc1)Cl
CC[C@](C)(C#C)NC(=O)c1ccc(cc1)Cl
c1cc(ccc1c2cn(cn2)CC(=O)N)F
C[C@@H](CC(=O)Nc1nncs1)CC(=O)[O-]
C[C@H](CC(=O)Nc1nncs1)CC(=O)[O-]
c1c(c2c(c(c1Cl)O)NCCC2)Cl
Cn1c2c3cccnn3cc2c(=O)n(c1=O)C
COC(=O)c1cc(ccc1Cl)n2cnnn2
CC1CCN(CC1)c2[nH]c(=O)[nH]c(=O)n2
c1ccc2c(c1)c(=O)oc(n2)c3ccccc3F
Cc1ccc(cc1)NC(=O)c2cc(ccc2N)C
C[C@@H]1CN(C[C@H](O1)C)c2ccccc2O
CC[NH+]1CC[C@@]2(C1)CC[NH2+]C2
C[C@H]1CN(C[C@@H](O1)C)c2ccccc2O
CC[NH+]1CC[C@]2(C1)CC[NH2+]C2
COC(=O)c1cc(=O)nc2n1ccs2
Cc1ccc(cc1)c2nc(on2)C
CC[C@@](C)(C#C)NC(=O)c1cccs1
CC[C@](C)(C#C)NC(=O)c1cccs1
CC[C@@](C)(C#C)NC(=O)Cc1ccc(cc1)Cl
CC[C@](C)(C#C)NC(=O)Cc1ccc(cc1)Cl
CC[C@@](C)(C#C)NC(=O)CCc1ccccc1
CC[C@](C)(C#C)NC(=O)CCc1ccccc1
CC[C@@](C)(C#C)NC(=O)Cc1cccs1
CC[C@](C)(C#C)NC(=O)Cc1cccs1
Cc1cc2c(c(c1C)C)CC(NC2=O)(C)C
c1ccc2c(c1)[C@H](OC2=O)Nc3cccc[nH+]3
c1ccc2c(c1)[C@@H](OC2=O)Nc3cccc[nH+]3
Cc1cc[nH+]c(c1)N[C@H]2c3ccccc3C(=O)O2
Cc1cc[nH+]c(c1)N[C@@H]2c3ccccc3C(=O)O2
c1ccc(c(c1)C(=O)NCCc2cccs2)F
c1cc(sc1)CCNC(=O)c2cccs2
c1ccc(c(c1)C(=O)NCC2CC2)Cl
Cc1ccc(cc1)NC(=O)C[C@@H](C)CC(=O)[O-]
Cc1ccc(cc1)NC(=O)C[C@H](C)CC(=O)[O-]
Cc1cc(no1)NC(=O)C[C@@H](C)CC(=O)[O-]
Cc1cc(no1)NC(=O)C[C@H](C)CC(=O)[O-]
C[C@@H](CC(=O)Nc1cccc(c1)C#N)CC(=O)[O-]
C[C@H](CC(=O)Nc1cccc(c1)C#N)CC(=O)[O-]
C[C@@H](CC(=O)Nc1ccc(cc1)F)CC(=O)[O-]
C[C@H](CC(=O)Nc1ccc(cc1)F)CC(=O)[O-]
Cc1cc(no1)NC(=O)CCCC(=O)[O-]
c1cc(c(cc1F)F)NC(=O)CCCC(=O)[O-]
CC(=O)c1csc2c1cccc2
CC(C)(C)c1ccc(cc1)OCC(=O)N(C)C
c1ccc2c(c1)c(cs2)CC(=O)[O-]
c1ccc2c(c1)c(cs2)CC(=O)NCC3CC3
c1ccc2cc(ccc2c1)SCCC(=O)[O-]
c1c(nc(s1)CC(=O)N)O
CCc1nc2ccccc2n1CC(=O)[O-]
Cc1cccc(c1)C(=O)N2CCc3c2cccc3
c1ccc(cc1)CC(=O)NC[C@H]2CCCO2
c1ccc(cc1)CC(=O)NC[C@@H]2CCCO2
COc1ccc(cc1)CC(=O)NC2CCCC2
CC(C)CNC(=O)Cc1ccc(cc1)OC
COc1ccc(cc1)CC(=O)NCc2ccco2
Cc1ccccc1C(=O)N2CCCC[C@H]2C
Cc1ccccc1C(=O)N2CCCC[C@@H]2C
c1ccc2c(c1)nc(s2)CC(F)(F)F
c1ccc(c(c1)N)S(=O)(=O)C(F)F
Cc1ccc(cc1)CNC(=O)c2ccc(cc2)C
Cc1ccc(cc1)C(=O)n2cnc3c2cccc3
Cc1ccc(cc1)CNC(=O)c2cccs2
c1ccc(cc1)CNC(=O)c2ccccc2
c1ccc(cc1)C(=O)n2cnc3c2cccc3
c1cc(oc1)CNC(=O)COc2ccc(cc2)F
c1ccc(cc1)C(=O)n2c3ccccc3nn2
CCOC(=O)C1=C(NC(=O)NC1)C
Cc1csc2n1cc(n2)c3ccccc3
c1cc(oc1)C(=O)Nc2ccc(c(c2)Cl)F
Cc1ccc(cc1)S(=O)(=O)N(C)C(F)F
c1cc(cc(c1)Cl)CNC(=O)N
c1ccc2c(c1)C(=O)N[C@H](N2)C3CCCCC3
c1ccc2c(c1)C(=O)N[C@@H](N2)C3CCCCC3
CC(=O)Nc1nc(cs1)c2ccc(cc2)OC
Cc1c-2c(=O)n(nc2c3ccccc3o1)C
COn1c2ccccc2n(c(=O)c1=O)OC
CCOn1c2ccccc2n(c(=O)c1=O)OC
COc1c2ccccc2nc(n1)c3ccncc3
c1ccc(cc1)Oc2c3ccsc3ncn2
CC1(C[C@](CCO1)(CC(=O)N)c2ccccc2)C
CC1(C[C@@](CCO1)(CC(=O)N)c2ccccc2)C
Cc1nc2ccccc2c(=O)n1C
Cc1ccc(c(c1)C)n2cc(c(n2)C(=O)OC)[O-]
Cc1cc(nc(n1)NC(=[NH2+])NC2CCCCC2)C
c1ccc(cc1)[C@@H](C#N)Nc2ccc(cc2F)F
c1ccc(cc1)[C@H](C#N)Nc2ccc(cc2F)F
c1cc(ccc1C(=O)CC(C#N)C#N)Cl
CC1CCN(CC1)c2c3ccccc3cn[nH+]2
c1cc(c([nH+]c1)CO)[O-]
c1cc(oc1)c2csc3c2c(=O)n(cn3)N
Cc1ccc(cc1C)n2cc(c(n2)C(=O)OC)O
Cn1c(=O)n(sc1=O)c2ccccc2
CC(=O)c1cc2ccccc2o1
CCOc1ccc(cc1)NC(=O)c2ccccc2
c1ccc(cc1)C(=O)Nc2cccc(c2)Cl
c1ccc(cc1)C(=O)Nc2ccccc2Cl
COc1ccc(c(c1)NC(=O)c2ccco2)OC
COC(=O)C1=NC=CN2C1=NS(=O)(=O)CC2
COc1ccc(c(c1)OC)NC(=O)c2ccco2
CCOc1ccc(cc1)NC(=O)c2ccco2
CN(c1ccccc1)C(=O)c2ccco2
c1cc(cc(c1)Cl)NC(=O)c2ccco2
c1ccc(c(c1)NC(=O)c2ccco2)Cl
Cc1ccc(nc1)n2cc3ccccc3c2C#N
CC(=O)Oc1ccc2c(c1)sc(=O)o2
Cc1csc2c1[nH]c(=O)n(c2=O)CCO
c1csc2c1[nH]c(=O)n(c2=O)CCO
c1ccc(cc1)NC2=CC=NC(=O)C2
c1ccc2c(c1)[C@@H]3[NH+]4[C@@H]2OCC4(CO3)CO
c1ccc2c(c1)[C@@H]3[NH+]4[C@H]2OCC4(CO3)CO
c1ccc2c(c1)[C@H]3[NH+]4[C@H]2OCC4(CO3)CO
CC1(COC(=N1)c2ccccc2CO)C
c1csc(n1)NC(=O)CCC2CCCCC2
c1cc(c(cc1N2CCCC2=O)Cl)Cl
c1ccc(cc1)Cn2c3c(cn2)c(ncn3)N
Cc1cc(ccc1OCC(=O)[O-])Br
Cc1cccc(c1)n2c3c(cn2)c(ncn3)N
c1cnc2n(c1=O)COCS2
Cc1cc(=O)n2c(n1)SCOC2
C1CC[C@]2(CC[NH2+]C[C@H]2C1)O
c1ccc2c(c1)C3(C(=O)N2)OCCCO3
c1ccc2c(c1)cc([nH]2)c3ccccc3C(=O)[O-]
c1ccc2c(c1)CC[C@]2(CC#N)C#N
c1ccc2c(c1)CC[C@@]2(CC#N)C#N
COC(=O)C[C@H]1C(=O)NCC[NH2+]1
C1C2CC3CC1CC(C2)C3(CC#N)C#N
CCOc1nc2ccc(cc2c(=O)o1)C
COc1ccc2c(c1)cc(c(=O)o2)C(=O)[O-]
COc1cc2cc(c(=O)oc2cc1OC)C(=O)[O-]
CC[NH+]1CCC2(CC1)NC(=O)c3ccccc3O2
Cc1csc(n1)NS(=O)(=O)CC(C)C
Cc1ccn2cc(nc2c1)c3ccccc3
c1cc(cnc1)C[NH2+]Cc2ccc3c(c2)OCO3
CCOC(=O)CNc1cc(cc(c1)Cl)Cl
CCOC(=O)CNc1ccc(cc1)F
Cn1c2ccccc2nc1Cn3ccnc3
Cc1c(nc(s1)C)c2c[nH]c3c2cccc3
COc1ccccc1CCNC(=O)N
c1cc(ccc1CNC(=O)N)F
CC1(CC(CC([NH2+]1)(C)C)CC(=O)OC)C
C1CN(C(=O)OC1)CCN2CCCOC2=O
Cc1ccccc1C(=O)Nc2c[nH]c(=O)[nH]c2=O
CC[C@@](C)(C#C)NC(=O)c1ccc(cc1)F
CC[C@](C)(C#C)NC(=O)c1ccc(cc1)F
Cc1ccnc(c1)NC(=O)CCC(=O)[O-]
c1ccc2c(c1)[C@H](OC2=O)Nc3nccs3
c1ccc2c(c1)[C@@H](OC2=O)Nc3nccs3
Cc1cc(c2ccccc2n1)NC(=O)C[NH+](C)C
CC1(CC(CC([NH2+]1)(C)C)[C@@H](C#N)C(=O)OC)C
CC1(CC(CC([NH2+]1)(C)C)[C@H](C#N)C(=O)OC)C
CC(C)(C)c1ccc(cc1)c2nnc(o2)N
C[C@@H](c1[nH]c2ccc(cc2n1)Cl)O
C[C@H](c1[nH]c2ccc(cc2n1)Cl)O
c1cc(ccc1Cn2cnnn2)C(=O)NC3CC3
c1cnccc1CCNC(=O)NC2CCCCC2
Cc1cccc2c1[nH+]c3c(c2N)CCN3C
Cc1cc(c2c(c1)c(c3c([nH+]2)N(CC3)C)N)C
c1ccc(cc1)n2c(c(nn2)CO)CO
COC(=O)c1nc(on1)c2ccccc2
COC(=O)n1ccc(n1)C(=O)Nc2ccccc2
c1ccc-2c(c1)CCCn3c2nnn3
Cc1c(sc2c1c(=O)n(c(n2)C)N)C
COc1ccc2c(c1)sc3n2ccc(=O)n3
c1cc(ccc1F)S(=O)(=O)CCC(=O)[O-]
Cn1c2c(c(=O)n(c1=O)C)C[NH+](CN2)C
Cn1c2c(c(=O)n(c1=O)C)C[NH+](CN2)C3CC3
CCC[NH+]1Cc2c(n(c(=O)n(c2=O)C)C)NC1
Cn1c2c(c(=O)n(c1=O)C)C[NH+](CN2)CCO
Cc1ccc(cc1)Cn2c3ccccc3[nH]c2=O
COc1ccc(cc1OC)Cc2nnc(o2)N
Cc1ccc(o1)[C@H]2Nc3ccccc3C(O2)(C)C
Cc1ccc(o1)[C@@H]2Nc3ccccc3C(O2)(C)C
Cc1cc(nn(c1=O)c2ccccc2)[O-]
CC[C@@](C)(C#C)NC(=O)Cc1ccccc1
CC[C@](C)(C#C)NC(=O)Cc1ccccc1
c1ccc(cc1)[C@@H](Cn2cccn2)O
c1ccc(cc1)[C@H](Cn2cccn2)O
c1ccc(c(c1)n2cccc2)O
c1cn(cn1)CC(=O)N
c1ccnc(c1)c2cccs2
c1ccc(c(c1)c2ccccc2C(=O)[O-])C(=O)[O-]
c1ccc(cc1)C(=O)Cn2ccccc2=O
Cc1c(c2cc(ccc2n1CCO)O)C(=O)C
COc1ccc(cc1)C(=O)C2CC2
C[C@H]1CC(C[C@H]([NH+]1C)C)(C(=O)[O-])O
c1cc(ccc1C(=[NH2+])N)C(=O)N
C[C@H]1CC(C[C@@H]([NH+]1C)C)(C(=O)[O-])O
c1cc2cccnc2c(c1)N
C[C@H]1Cn2c(nnc2S1)c3cccc(c3)OC
C[C@@H]1Cn2c(nnc2S1)c3cccc(c3)OC
CC(=O)O[C@@H](Cn1cccn1)c2ccccc2
CC(=O)O[C@H](Cn1cccn1)c2ccccc2
c1ccc(cc1)C[C@@H](C(=O)[O-])[NH3+]
C[C@@H](c1ccc2cc(ccc2c1)OC)C(=O)[O-]
CCOC(=O)[C@H](Cc1ccccc1)[NH3+]
Cn1c(cc(=O)n(c1=O)C)N
c1ccnc(c1)c2ccccn2
COC(=O)c1c(ccs1)N
c1ccc(cc1)NC(=O)[C@H]2C(=N2)N
c1cc(nc(c1)C(=O)[O-])C(=O)[O-]
C/C=C/[C@@H](C#C)OC(=O)c1ccccc1C(=O)[O-]
C/C=C/[C@H](C#C)OC(=O)c1ccccc1C(=O)[O-]
CCOc1ccc(c(c1)OCC)C(=O)C
c1ccc2c(c1)C[C@@H]([NH2+]C2)C(=O)[O-]
CCCC(=O)c1ccc(cc1O)NC(=O)C
c1ccc(cc1)c2c(nnc(n2)N)c3ccccc3
c1cc(ccc1CC(=O)[O-])OC(F)(F)F
c1cc(cc(c1)Cl)N(CCO)CCO
c1cc(c(cc1C(=O)[O-])C(=O)[O-])C(=O)[O-]
Cc1c(c(no1)c2ccccc2Cl)C(=O)[O-]
CC(=O)c1ccc(c(c1)Br)OC
COC(=O)c1c(ccs1)O
c1cn(c(=O)[nH]c1=O)[C@@H]2C[C@H]([C@@H](O2)CO)O
CC(C)(C)NC(=O)[C@H]1C[C@H]2CCCC[C@H]2C[NH2+]1
c1ccc(cc1)COC(=O)N2CCC[C@H]2C(=O)[O-]
CC1(CC(=CC([NH2+]1)(C)C)CC(=O)[O-])C
c1cncc(c1C(=O)[O-])C(=O)[O-]
c1c(c(=O)[nH]c(=O)n1[C@@H]2CCOC2=O)F
CC(=O)N1CCN(CC1)c2ccc(cc2)O
Cc1csc(n1)CC(=O)N
c1ccc(cc1)c2csc(n2)CC(=O)N
c1cc(oc1C(=O)[O-])I
c1ccc(cc1)C(=O)CC[C@H]2CCCCC2=O
Cn1c2ccccc2c3c1nc(nn3)SC
c1ccc(cc1)C(=O)CC[C@@H]2CCCCC2=O
CCSc1nc2c(c3ccccc3n2C)nn1
c1ccc(cc1)c2csc(n2)N3CC[NH2+]CC3
c1cc2c(cc1C(=O)N3CCOCC3)scn2
CN(C)c1cc[nH+]cc1[C@@H](C(F)(F)F)O
CN(C)c1cc[nH+]cc1[C@H](C(F)(F)F)O
CCN(CC)C(=O)CSc1ccccc1N
C[C@H]1Cn2c(nnc2S1)c3cccc(c3)N
C[C@@H]1Cn2c(nnc2S1)c3cccc(c3)N
Cc1ccoc1C(=O)N2CC[NH2+]CC2
Cn1ccnc1SCc2ccc(cc2)Cl
Cc1c(c(n(n1)C(=O)c2cccs2)C)C(=O)C
Cn1ccnc1SCC(=O)N2CCOCC2
CCOC(=O)c1cc2cccc(c2oc1=O)OC
Cc1ccc(n1c2ccc(cn2)OC)C
CSc1nc(c(n1Cc2ccco2)C#N)N
CSc1c(c(sn1)SC)C(=O)N
CSc1c(c(sn1)SC)CO
CC1(COC(=N1)c2cc(cc(c2)OC)OC)C
C[C@H]1Cn2c(nnc2S1)c3cccs3
c1cc(ccc1SCc2ncon2)Cl
C[C@@H]1Cn2c(nnc2S1)c3cccs3
Cc1ccc(s1)C[NH2+]C(C)(C)C
CN(C)C(=O)Oc1cccc(c1)N
c1cc(ccc1c2n[n-]nn2)C(F)(F)F
CCOC(=O)c1nc([n-]n1)c2ccccn2
c1ccc(cc1)C[C@@H](CC[NH3+])c2ccco2
c1ccc(cc1)C[C@H](CC[NH3+])c2ccco2
C[C@H]1CC(=O)c2cc(ccc2S1)Cl
C[C@@H]1CC(=O)c2cc(ccc2S1)Cl
CS(=O)(=O)c1nnnn1c2ccccc2
C[C@H]1CC(=O)c2cc(ccc2S1(=O)=O)Cl
C[C@@H]1CC(=O)c2cc(ccc2S1(=O)=O)Cl
c1cc2c(cc1Cl)C(=O)CCS2
c1cc2c(cc1Cl)C(=O)CCS2(=O)=O
c1ccc(cc1)c2csnn2
CCOC(=O)c1csnn1
c1cc(ccc1NC(=O)c2csnn2)Cl
c1cc(ccc1c2c3c([nH]n2)CCCC3=O)O
c1cc(ccc1c2c3c(n[nH]2)CCCC3=O)O
c1cc(ccc1c2c3c([nH]n2)CCCC3=O)Cl
c1ccc(cc1)c2nc(on2)c3csnn3
c1cc(ccc1c2csnn2)C(F)(F)F
Cc1ccc(cc1)c2csnn2
CC(C)(CC(=O)[O-])Sc1ccc(cc1)Cl
c1cc(ccc1c2csnn2)N
Cc1c(=O)n(c2ccccc2n1)C
Cc1ccc(cc1)S(=O)(=O)Cc2ncon2
c1ccc2c(c1)nc3n2CCN3CCC(=O)N
Cc1ccc(cc1)c2cnco2
CCOC(=O)N1CCC[C@@H]1C(=O)[O-]
CC(=O)Nc1ccc(cc1)c2csnn2
c1cc(ccc1[C@@H]([C@@H](CO)O)O)N
c1cc(ccc1[C@H]([C@@H](CO)O)O)N
c1cc(ccc1c2csnn2)NC(=O)C3CC3
c1cc(ccc1[C@@H]([C@H](CO)O)O)N
c1cc(ccc1[C@H]([C@H](CO)O)O)N
CN(C)C(=O)N1CC[NH2+]CC1
C[C@H]1CC(Nc2c1cc(cc2)OC)(C)C
C[C@@H]1CC(Nc2c1cc(cc2)OC)(C)C
CCCc1cc2c(cc1N)OCO2
CC(=O)NC12C[C@@H]3C[C@H](C1)CC(C3)(C2)C(=O)[O-]
C[C@@H](C(=O)[O-])n1cccc1
C[C@H](C(=O)[O-])n1cccc1
CC(C)(C)[C@@H](C[NH+]1CCCC1)O
CC(C)(C)[C@H](C[NH+]1CCCC1)O
c1cc(ccc1CC#N)c2csnn2
c1ccc(cc1)[C@@H](Cn2cccn2)[NH3+]
c1ccc(cc1)[C@H](Cn2cccn2)[NH3+]
CC(=O)O[C@@H](C[NH+]1CCCC1)C(C)(C)C
CC(=O)O[C@H](C[NH+]1CCCC1)C(C)(C)C
CNC(=O)NCc1ccc(cc1)c2csnn2
c1ccn(c1)c2cc3c(cc2C#N)OCO3
c1ccc(cc1)N2C[C@H](CC2=O)C(=O)[O-]
c1ccc(cc1)N2C[C@@H](CC2=O)C(=O)[O-]
c1cc(ccc1C2=NCCc3c2ccs3)Cl
c1cc(ccc1NC(=O)N2CCCCC2)O
Cc1ccc2c(c1)nc(c(=O)o2)CCC(=O)[O-]
C[NH+]1CCC[C@@]2(C1)CCC[NH2+]C2
c1cc(cc(c1)Cl)c2cnco2
C[NH+]1CCC[C@]2(C1)CCC[NH2+]C2
c1cc(ccc1C#N)c2csnn2
Cc1cc(c(n1c2ccccc2)C)C(=O)[O-]
c1cc(cc(c1)N)c2cnco2
c1cc(cc(c1)OCC(=O)N2CCOCC2)N
c1cc(c(c(c1)Cl)CCO)N
C[C@H]1CCCCN1C(=O)c2ccc(cc2)N
C[C@@H]1CCCCN1C(=O)c2ccc(cc2)N
Cc1c(nc(c(n1)C#N)C#N)C
COc1ccc(cc1OC)CCC(=O)[O-]
c1cc(sc1)CCNC(=O)C2CC2
c1ccc(c(c1)C(=O)N2CCCC2)N
Cc1cc(c(n1c2ccc(cc2)Cl)C)C(=O)[O-]
Cc1cccc(n1)NC(=O)c2ccccc2N
c1cc(ccc1c2csnn2)c3csnn3
COc1ccc(cc1)c2csnn2
c1cc(ccc1c2cnc3ccncc3n2)O
c1cc(ccc1c2csnn2)C(=O)N
c1cc(ccc1c2csnn2)OC(=O)C3CC3
c1cc(ccc1c2ccc(s2)C(=O)N)Cl
Cn1cnc2ccc(cc2c1=O)NC(=O)OC
COC(=O)c1ccc(cc1)S(=O)(=O)N
CCOC(=O)Nc1ccc2c(c1)c(=O)n(cn2)C
CC(C)OC(=O)c1cc2ccccc2oc1=O
CCOC(=O)c1cc2ccccc2n1CC#N
CC(=O)Nc1cccc(c1)c2nnco2
CC(C)(C)C(=O)Nc1cccc(c1)c2nnco2
CC(C)(C)C(=O)Nc1cccc(c1)c2ncon2
Cc1nnnn1[C@H]2CC(=O)[C@H]3OC[C@@H]2O3
Cc1ccc2cccc(c2n1)OC(=O)N(C)C
C[C@@H](CSc1ccc(cc1)Cl)C(=O)[O-]
C[C@H](CSc1ccc(cc1)Cl)C(=O)[O-]
COC(=O)c1ccc(cc1)c2csnn2
c1cc(sc1)c2cn3c(n2)SCC3
Cn1c(=O)n(nn1)c2ccccc2
CNC(=O)c1c(ocn1)c2ccc(cc2)Cl
c1cc(ccc1c2c(nco2)C#N)Cl
c1cc(ccc1OCCC(=O)[O-])F
COc1ccc(cc1)C2=NCCc3c2ccs3
COc1ccc(cc1)[C@H]2c3ccsc3CC[NH2+]2
COc1ccc(cc1)[C@@H]2c3ccsc3CC[NH2+]2
Cc1ccc(cc1)c2nnco2
CC(=O)[C@@H]1Cc2ccccc2C(=O)O1
CCOC(=O)c1c(ocn1)c2cccs2
C1C2CC3CC1CC(C2)(C3)CC(=O)[O-]
c1ccc(cc1)NC(=O)c2cccc(=O)o2
Cc1c(oc(n1)C)c2cc[nH]n2
C[C@@]12CC3C[C@@](C1)(CC(C3)(C2)C(=O)[O-])C
Cc1cc(oc(=O)c1)C(=O)[O-]
CCOC(=O)c1c(ocn1)c2ccco2
Cc1cc(oc(=O)c1)C(=O)OC
Cc1cc(oc(=O)c1)C(=O)Oc2ccccc2
C1C2CC3CC1CC(C2)(C3)CCC(=O)[O-]
Cc1cc(oc(=O)c1)C(=O)Nc2ccccc2
CC12C[C@@H]3C[C@H](C1)CC(C3)(C2)C(=O)[O-]
Cc1cc(oc(=O)c1)C(=O)N
C1[C@H]2CC3(C[C@@H]1CC(C2)(C3)O)CC(=O)[O-]
C1CC(=O)[C@H]2CCC(=O)[C@@H]1C2
C1CC(=O)[C@@H]2CCC(=O)[C@H]1C2
Cc1c(oc(n1)C)c2ccnc(n2)N
c1cc(ccc1CC#N)c2nnco2
CCn1cc(c2c1cccc2)C#N
Cc1c(nc(o1)C(=O)N)c2ccccc2
Cc1c2ccc(cc2oc(=O)c1CC(=O)OC)O
c1ccc2c(c1)CCO[C@H]2CNC(=O)CC#N
c1ccc2c(c1)CCO[C@@H]2CNC(=O)CC#N
c1cc2c(cc1Cl)-c3c(c(n[nH]3)N)CS2
c1cc(c(cc1C(F)(F)F)N)N2CCOCC2
Cc1nc(no1)c2ccccc2
Cc1c2ccccc2oc1C(=O)[O-]
CCSc1nnnn1c2cccc(c2)C(=O)[O-]
Cc1ccc(cc1)c2ncns2
c1c2c(nc3c1c(c(s3)C#N)N)CCCC2
CSc1c(cc2c(n1)CCCCC2)C#N
c1csc(c1Br)C(=O)[O-]
COC(=O)Cn1c2cc(ccc2oc1=O)Cl
CC1=NC(Cc2c1cc3c(c2)OCCO3)(C)C
C1[C@H]2C=C[C@@H]1[C@](C2(C#N)C#N)(C(F)(F)F)Cl
CC(C)Sc1nc2ccccc2n1CC(=O)N
c1cc(ccc1[C@H]2CC2(Cl)Cl)C(=O)[O-]
c1cc(ccc1[C@@H]2CC2(Cl)Cl)C(=O)[O-]
CC[C@H](C)N1[C@H]2[C@H](NC(=O)N2)N(C1=O)C
c1csc2c1sc(c2)C(=O)[O-]
c1cc2c(cc1Cl)[C@H](CCS2)O
c1cc2c(cc1Cl)[C@@H](CCS2)O
CSc1nnnn1c2cccc(c2)O
c1cc(ccc1c2c(nco2)C#N)C(F)(F)F
c1c[nH+]c(cc1N)Br
CCOC(=O)c1c(ocn1)c2ccc(cc2)OC
Cc1cc(nc(n1)SCCc2ccncc2)C
Cc1ccc(cc1)c2c(nco2)C(=O)[O-]
CC(C)(C)c1cc(ncn1)N
COc1ccc(cc1)c2c(nco2)C(=O)N
c1ccc2c(c1)nc(s2)C(=O)N
c1ccc(c(c1)c2c(nco2)C(=O)[O-])Cl
c1cc(cc(c1)Cl)c2c(nco2)C(=O)[O-]
c1cc2c(ccc(c2N)N)nc1
c1ccc(c(c1)c2c(nco2)C(=O)N)Cl
c1cc(cc(c1)Cl)c2c(nco2)C(=O)N
c1cc(cc(c1)C(F)(F)F)c2c(nco2)C#N
c1ccc(c(c1)c2c(nco2)C#N)Cl
c1cc(cc(c1)Cl)c2c(nco2)C#N
Cc1c(n2c(n1)CCCCC2)O
COC(=O)c1cc2c(s1)ccs2
c1csc2c1sc(c2)C(=O)N
CCSc1nc2nc(cc(n2n1)C)C
CC(=O)c1cc2c([nH]1)ccs2
Cc1nc(sn1)c2ccc(cc2)Cl
COc1nc(nc(n1)Cl)N2CCCC2
c1cc(sc1)c2cccs2
Cc1nnc(o1)c2cc3c(s2)ccs3
c1cc(sc1)c2ccc(s2)C#N
CC(=O)c1ccc(s1)c2cccs2
CC(C)(C)C(=O)COC(=O)c1c(non1)N
c1cc(sc1c2ccon2)Br
CCOC(=O)c1c(noc1N)C
Cc1cn(c2c1cccc2)CCC(=O)[O-]
Cc1c2ccccc2n3c1C(=O)CC3
C[C@H]1Cn2c(nnc2S1)COc3ccccc3
C[C@@H]1Cn2c(nnc2S1)COc3ccccc3
c1cc2c(cc1F)-c3c(cnc(n3)N)CO2
c1cc2c(cc1F)-c3c(cnc(n3)C4CC4)CO2
Cc1c(c2c(o1)c(c(c(c2F)F)F)F)C(=O)N
Cc1c(c2c(o1)c(c(c(c2F)F)F)F)C#N
c1c(c2c(o1)CCCC2=O)C(=O)[O-]
CCN(CC)C(=O)c1cc2c(s1)ccs2
CCOc1ccc2nnnn2n1
CCOC(=O)c1c(c(on1)N)C#N
Cc1nc(no1)c2ccc(s2)c3ccon3
Cc1nc2cccc(c2o1)C(=O)NCC(C)C
c1cc(sc1)C(=O)c2cccs2
COC(=O)c1c(ccs1)Br
c1cscc1C(=O)CC#N
c1csc(c1Br)C#N
CSc1cc(n[nH]1)c2nccs2
CC(=O)NC[C@H]1c2ccccc2CCO1
CC(=O)NC[C@@H]1c2ccccc2CCO1
CC(C)(CO)Nc1ccsc1C(=O)[O-]
CCC(CC)(C#C)Nc1ccsc1C(=O)[O-]
CC(=O)c1nc2ccccc2s1
c1ccc(cc1)c2c[nH]nc2C(F)(F)F
Cn1ccc(n1)c2nc3ccccc3s2
Cn1cc(c(n1)C(F)(F)F)c2ccccc2
CC(=O)n1c(cc(n1)c2nccs2)SC
c1ccc(cc1)OC(=O)c2c(nccn2)N
Cc1c(c(nc(n1)c2ccccn2)NC)Cl
COC(=O)c1cc(=O)n2ccccc2c1C#N
c1cc2c(cc1Br)[C@@H](C(=O)N2)O
c1cc2c(cc1Br)[C@H](C(=O)N2)O
CC(=O)Nc1ccc(cc1Cl)C(F)(F)F
c1cc2c(cc1Cl)c3c(o2)C(=O)CCC(=O)N3
CCOC(=O)Cc1nc(cs1)O
CNC(=O)C[C@H]1C(=O)Nc2ccccc2S1
CNC(=O)C[C@@H]1C(=O)Nc2ccccc2S1
c1cc(oc1)c2c(c(oc2c3ccco3)N)C#N
COC(=O)c1c(nccn1)N
C1CCN(C1)c2nc(nc(n2)N3CCCC3)C#N
CC(C)Oc1cccc(c1)NC(=O)C
CC1(COC(=N1)c2c(ccs2)SC)C
c1ccc(c(c1)c2cc[nH]n2)Cl
c1ccc(c(c1)c2ccn[nH]2)Cl
c1cc(cnc1)c2ncc(c(n2)N)C#N
Cc1nc(no1)c2cccs2
CCOC(=O)c1c(nc(s1)c2cnccn2)C
CCOC(=O)c1csc(n1)c2cnccn2
c1cnc(cn1)c2nc(cs2)CC(=O)[O-]
CCOC(=O)c1cc2c(nccn2c1)C
CCN(CC)C(=[NH2+])N1c2ccccc2CC[C@H]1C
CCN(CC)C(=[NH2+])N1c2ccccc2CC[C@@H]1C
C1COCC[NH+]1Cc2c(snn2)Cl
Cc1c(snn1)c2nc(cs2)C(=O)[O-]
c1ccc(c(c1)F)SCC(=O)[O-]
C[C@H]1Cn2c(nnc2S1)c3ccc(cc3)F
C[C@@H]1Cn2c(nnc2S1)c3ccc(cc3)F
CSc1ccc(s1)C(=O)N
CSc1ccc(s1)C(=O)[O-]
c1ccc(cc1)c2c(n3c(n2)SCC3)C#N
c1cc(ccc1[C@H]2CC(=O)NC2)S(=O)(=O)N
c1cc(ccc1[C@@H]2CC(=O)NC2)S(=O)(=O)N
c1cscc1S(=O)(=O)CC#N
Cc1c2c(ncn(c2=O)C)sc1C(=O)[O-]
C[C@H]1Cn2c(nnc2S1)C(=O)c3ccccc3
C[C@@H]1Cn2c(nnc2S1)C(=O)c3ccccc3
CCn1cnc2c(c1=O)c(c(s2)C(=O)[O-])C
c1ccc(cc1)n2c(=O)n3n(c2=O)CCCC3
C[C@H]1Cn2c(nnc2S1)c3cccc(c3)O
C[C@@H]1Cn2c(nnc2S1)c3cccc(c3)O
COc1nc(nc(n1)N2CCCC2)C#N
Cc1ccc(c(c1)O)n2cccc2
CC(C)(C#CC(C)(C)O)O
CCOC(=O)c1csc2n1c(=O)c(cn2)C#N
CS(=O)(=O)c1ccc(s1)C(=O)[O-]
c1cc(c(cc1F)Cl)S(=O)(=O)N
Cc1cc(n(n1)c2ccc(cc2)C(F)(F)F)C
c1ccc2c(c1)c(ncn2)NCc3cccs3
C[C@@H](c1ccccc1)Nc2c3ccccc3ncn2
C[C@H](c1ccccc1)Nc2c3ccccc3ncn2
c1csc(c1Br)C(=O)N
c1ccc(cc1)CNc2c3ccccc3ncn2
c1cc(sc1c2ccon2)S(=O)(=O)N
CCn1c(=O)c2ccc(cc2[nH]c1=O)C(=O)OC
CCOc1cc(cnc1C#N)C(F)(F)F
Cc1c2c(nc(n(c2=O)C)C)sc1C(=O)[O-]
CCOc1cc(cnc1C(=[NH2+])N)C(F)(F)F
Cn1c2ccccc2c(=O)n(c1=O)CC(=O)[O-]
c1ccc(cc1)[C@@H](Cn2ccnc2)[NH3+]
CN(C)c1cc(cnc1C#N)C(F)(F)F
Cc1c(sc(n1)N2CCOCC2)C(=O)C
CC(C)(c1ccccc1)C(=[NH2+])N
CC(=O)Nc1c(cc(cc1Cl)OC)Cl
COc1ccc(cc1)C(=O)C2CC[NH2+]CC2
Cc1c(sc(n1)c2ccsc2)C(=O)C
CCCN(CCC)c1c2cc(sc2ncn1)C
c1ccc2c(c1)NC(=O)C[C@H](S2)c3ccco3
c1ccc2c(c1)NC(=O)C[C@@H](S2)c3ccco3
c1cc(sc1)c2ccc(cn2)C(F)(F)F
Cc1c(sc(n1)c2ccccc2)C(=O)C
Cc1ncc2c(ncnc2n1)N
CCOC(=O)c1c(nn(c1C)c2ccccc2)C
CCOC(=O)c1c([nH]nc1C)C
Cc1c(c(n(n1)c2ccccc2)C)C(=O)N
Cc1cc(n(n1)c2ccc(cc2)N)C
Cc1cc(n(n1)c2ccc(cc2)n3cccc3)C
c1cc(ccc1NC(=O)C2CC2)F
c1cc2c(c(c1)F)c(c3c(n2)OCCC3)N
Cc1nc(no1)c2ccc(cc2)c3nc(on3)C
c1cc(sc1)C(=O)N2CCC[C@H]2C(=O)[O-]
c1cc(sc1)C(=O)N2CCC[C@@H]2C(=O)[O-]
CC(=O)N1CCC(CC1)C(=O)c2ccccc2
C(CO)n1c(c(c(n1)CC#N)C#N)N
Cc1cc(cc(n1)C)c2ccsc2
Cc1c(sc2c1c(=[NH2+])n(cn2)N)C
c1nc(c2c3c(sc2n1)CCC3)N
c1ccc(cc1)[C@@H](C[NH3+])c2c[nH]c3c2cccc3
c1ccc(cc1)[C@H](C[NH3+])c2c[nH]c3c2cccc3
c1ccc(cc1)Oc2ccc(cn2)C#N
c1ccc(cc1)n2c(=O)n3n(c2=O)CCC3
CCSc1ccc(cn1)C#N
Cc1ccc2c(c1)sc3n2ccc(=O)n3
c1cc([nH]c1)[C@@H](C[NH3+])C(F)(F)F
c1cc([nH]c1)[C@H](C[NH3+])C(F)(F)F
CCS(=O)(=O)c1ccc(cn1)C#N
Cc1ccc(cc1)C(=O)C2CC[NH2+]CC2
CC(=O)Oc1ccc(cc1)c2csnn2
Cc1c(c(c(c(c1C)NC(=O)C)NC(=O)C)C)C
COc1ccc2cc(ccc2c1)c3ccon3
COc1ccc2cc(ccc2c1)c3cc[nH]n3
COc1ccc2cc(ccc2c1)c3ccn[nH]3
CCOc1nc2c(n1C)c(=O)n(c(=O)n2C)C
Cn1c2c(nc1N)n(c(=O)n(c2=O)C)C
Cc1cc(c(o1)C)C(=O)NCc2ccco2
CCn1c(nc2c1ccc(c2)C(=O)N(C)C)C
COc1cc2c(cc1OC)NC(=O)C2
CC(C)(C)c1c(con1)C(=O)OC
c1cc(ccc1c2nnco2)O
C[C@H]1Cn2c(nnc2S1)c3cccc(c3)F
c1cc(cc(c1)F)C(=O)Nc2c[nH]c(=O)[nH]c2=O
COc1ccc(cc1)OCCC(=O)[O-]
C[C@@H]1Cn2c(nnc2S1)c3cccc(c3)F
CC(C)(C)c1c(con1)C(=O)N2CCOCC2
c1ccc(cc1)C(=O)N2CCOCC2
c1ccc(cc1)C(=O)c2ccc[nH]2
COC(=O)c1cccn1c2ccc(cc2)F
c1ccnc(c1)NC(=O)Cc2cc(cc(c2)F)F
c1cc(c(cc1Cl)Cl)CCC(=O)[O-]
Cn1c(c(c(n1)C(F)(F)F)c2ccccc2)N
c1ccc(c(c1)C(=[NH2+])N)Cl
CCOC(=O)COc1ccc(cc1)C#N
c1ccc(cc1)C2=N[C@H](OC2=O)C(F)(F)F
c1ccc(cc1)C2=N[C@@H](OC2=O)C(F)(F)F
Cc1c(c(n(n1)C(=O)c2ccco2)C)C(=O)C
c1ccc2c(c1)[nH]c(=O)c3n2ccc3
C[NH+]1CCC(CC1)OC(=O)c2cccc(c2)F
COC(=O)c1cccn1c2ccc(cc2)Cl
CC(=O)c1coc2ccccc2c1=O
c1cc(ccc1S(=O)(=O)CCC(=O)[O-])Cl
c1cc(nnc1n2ccnc2)OCC(F)(F)F
c1ccc(cc1)[C@@H](c2ccncc2)O
c1cc(nn2c1nnn2)n3ccnc3
c1ccc(cc1)[C@H](c2ccncc2)O
c1ccc2c(c1)c3nnnn3nc2n4ccnc4
c1ccc(cc1)[C@@H](c2cccs2)O
c1ccc(cc1)[C@H](c2cccs2)O
c1cc(ccc1[C@@]2(CC[NH2+]C2)O)F
CCOC(=O)[C@H]1[C@H](CC(=O)N1)c2ccccc2
CCOC(=O)[C@@H]1[C@H](CC(=O)N1)c2ccccc2
CCOC(=O)[C@H]1[C@@H](CC(=O)N1)c2ccccc2
CCOC(=O)[C@@H]1[C@@H](CC(=O)N1)c2ccccc2
C=C1Cn2c(nnc2S1)c3ccc(cc3)Cl
CCOC(=O)Nc1ccc(cc1F)F
CCOC(=O)Nc1ccc(cc1OC)OC
Cc1cc(nc(c1C#N)Oc2ccc(cc2)O)C
c1c(cc(c(c1Cl)C[NH3+])Cl)C(F)(F)F
c1ccc(c(c1)C(=O)[O-])n2cccc2C(=O)[O-]
c1ccn(c1)c2c(c3c(s2)CCCC3)C#N
CCOC(=O)c1ccc(cc1)n2c(cc(n2)C)C
c1ccc2c(c1)nc3n2c(c(s3)C#N)N
c1cscc1c2n[n-]nn2
c1cc2c(cc1F)C(=O)CCS2
CCOC(=O)c1c(c2c(cccc2s1)F)N
c1cc2c(cc1F)c(c3c(n2)CCCC3)C(=O)[O-]
c1ccc(c(c1)c2ccc(cc2)C(=O)N)F
c1cc2c(cc1F)[C@@H](C(=O)N2)O
c1cc2c(cc1F)[C@H](C(=O)N2)O
CCOC(=O)c1c(n(nn1)c2cccnc2)C
c1ccc2c(c1)c(=O)n3ccccc3n2
c1ccc2c(c1)OCc3cc(ccc3O2)N
c1cc(ccc1[C@@H](CC(=O)[O-])C(=O)[O-])F
c1cc(ccc1[C@H](CC(=O)[O-])C(=O)[O-])F
c1cc(ccc1CC#N)n2cnnn2
c1cc2c(cc1F)-c3c(con3)CS2
Cc1ncc2c(n1)-c3cc(ccc3SC2)F
C[C@]1(Nc2ccccc2C(=O)N1)C(=O)OC
C[C@@]1(Nc2ccccc2C(=O)N1)C(=O)OC
CNS(=O)(=O)c1ccc2c(c1)[nH]c(=O)[nH]2
c1cc(c(cc1F)F)OCCC(=O)[O-]
CS(=O)(=O)NCc1ccc(cc1)C(=O)N
Cc1ccc(cc1)c2csc(n2)NC(=[NH2+])N
Cc1ccc(c(c1)C)c2csc(n2)NC(=[NH2+])N
c1cc2c(cc1F)C(=O)CCS2(=O)=O
c1cc(ccc1c2nnco2)Br
c1ccc(cc1)C2(CCOCC2)O
Cn1cc2c(n1)-c3cc(ccc3SC2)Cl
CC(=O)N(CC(=O)[O-])c1ccccc1C(=O)[O-]
CC(C)(C)OC(=O)Nc1ccc(cc1)OC
c1cc2c(cc1C(F)(F)F)nc3n2CCCC3
c1coc(c1C[NH3+])C(=O)[O-]
C1CCc2c(c(sc2C(=O)N)C#N)C1
c1c(coc1C[NH3+])C(=O)[O-]
CC(C)(C)[C@@H](Cn1ccnc1)[NH3+]
c1ccc(cc1)Sc2ccc(cn2)C#N
c1cc([nH+]cc1C#N)N2CCOCC2
c1ccc(cc1)S(=O)(=O)c2ccc(cn2)C#N
COc1ccc(c(n1)OC)N
COc1cc(c(cc1OC)n2cnnn2)C(=O)[O-]
c1ccc(cc1)c2nc(c(o2)N)C#N
CN(C)c1cc(cc(c1)Cl)Cl
Cc1c(c(on1)C)NC(=O)N
CCOC(=O)c1ccc(cc1)n2cccc2
c1ccc(cc1)[C@@H](C(=O)[O-])n2cccc2
c1ccc(cc1)[C@H](C(=O)[O-])n2cccc2
c1ccc(cc1)c2nc3c(ncnc3o2)N
Cc1c(nc(=O)[nH]n1)N2CC[NH2+]CC2
c1ccc2c(c1)nc3c(n2)Sc4nncn4N3
CN1c2cccc3c2c(ccc3)N=C1[O-]
CC1CCN(CC1)c2cnnc(c2Cl)[O-]
COc1cccc(c1)c2nc(c(o2)N)C#N
c1cc2c(c(c1)F)c(ncn2)N
c1cc(c(cc1Cl)Cl)c2ccon2
c1cc(c(cc1Cl)Cl)c2cc[nH]n2
c1cc(c(cc1Cl)Cl)c2ccn[nH]2
CCOC(=O)c1cnn(c1C)c2ccc(cc2)N
c1ccc2c(c1)ccn2c3ccccc3C#N
Cc1c(cnn1c2ccc(cc2)N)C(=O)[O-]
CSc1ccc(cc1)c2nnn(n2)CC(=O)[O-]
c1ccc(c(c1)C#N)N2CCOCC2
Cc1c(c(on1)C)C(=O)Nc2ccccc2
Cc1c(c(on1)C)C(=O)Nc2ccc(cc2)OC
Cc1c(c(on1)C)S(=O)(=O)N2CCCCC2
Cc1cc(no1)NC(=O)c2c(noc2C)C
Cc1c(c(on1)C)C(=O)Nc2ccc(cc2)C#N
Cc1c(c(on1)C)C(=O)Oc2ccccc2
CC1([C@H](OC(=O)C(C1=O)(C)C)c2ccco2)C
CC1([C@@H](OC(=O)C(C1=O)(C)C)c2ccco2)C
Cc1c(snn1)C(=O)Nc2cccc(c2)N
Cc1c(c(on1)C)C(=O)Oc2ccc(cc2)F
Cc1c(c(on1)C)C(=O)N2CCOCC2
Cc1c(c(on1)C)C(=O)N(C(C)C)C(C)C
CC(=O)NCn1nc(nn1)c2ccccc2
c1cc(sc1)c2cc(=O)c3cc(ccc3o2)O
CC(C)(C(=O)N)Nc1ccccc1
CCOc1ccccc1NC(C)(C)C#N
CC(C)(C#N)Nc1ccc(cc1)F
Cc1c(c(on1)C)C(=O)N(C)Cc2ccccc2
CCOc1ccccc1NC(C)(C)C(=O)N
Cc1cc(c(s1)SC)c2nsc(=O)o2
Cc1cc(c(s1)C)S(=O)(=O)N2CCCC2
CC(=O)N1CCN(CC1)c2nc3ccccc3o2
Cc1ccc2nc(c(n2c1)F)C(=O)OC
COC(=O)c1c(n2cc(ccc2n1)Cl)F
COc1c(nc(o1)c2ccccc2)C(F)(F)F
Cc1c(c(on1)C)C(=O)NCc2cccs2
Cc1c(c(on1)C)C(=O)NCc2ccco2
COc1ccccc1NC(=O)C2CCCCC2
Cc1ccc(cc1C)S(=O)(=O)NCC(=O)[O-]
CNc1ccc(cc1N)C(F)(F)F
CCc1c(c(on1)N)C(=O)Nc2ccc(cc2)F
c1ccc2c(c1)c(=O)cc(o2)C(F)(F)F
COc1ccc2c(c1)c(=O)cc(o2)C(F)(F)F
c1ccc2c(c1)c(=O)cc(o2)C(F)F
Cc1ccc2c(c1)c(=O)cc(o2)C(F)F
c1ccn(c1)c2ccc(cc2)C(F)(F)F
c1cc2c(cc1Cl)c(=O)cc(o2)C(F)F
COc1ccc2c(=O)cc(oc2c1)C(F)F
c1ccc2c(c1)c(=O)cc(o2)C(C(F)F)(F)F
c1ccc(cc1)/C=c/2\c(=O)n3cnnc3s2
c1ccc(cc1)/C=c\2/c(=O)n3cnnc3s2
c1ccc(cc1)n2cnnc2SCC(=O)[O-]
c1ccc2c(c1)ccnc2C#N
c1ccc2c(c1)ccc(n2)C#N
c1ccc(cc1)C[C@@H](C(=O)[O-])n2cccc2
c1ccc(cc1)C[C@H](C(=O)[O-])n2cccc2
c1ccc(cc1)C[C@@H](C(=O)N2CCCCC2)[NH3+]
COc1cccc(c1)[C@H](CC(=O)[O-])[NH3+]
C[C@H](c1ccc(cc1)CC(C)C)C(=O)N
C[C@@H](c1ccc(cc1)CC(C)C)C(=O)N
C[C@@H](C(=O)N1CCCCC1)[NH3+]
CN(C)c1ccc(c[nH+]1)C(F)(F)F
C[C@H](C(=O)N1CCCCC1)[NH3+]
c1ccc(cc1)[C@@H](CC(=O)[O-])n2cnnn2
c1ccc(cc1)[C@H](CC(=O)[O-])n2cnnn2
c1cc(cc(c1)N2CCCC2)C(=O)[O-]
c1c(onc1Cl)CCC(=O)[O-]
Cc1c(c(on1)C)C(=O)[O-]
Cc1cccc2c1[nH]cc2CC[NH3+]
c1ccc(cc1)[C@@H](Cc2ccccc2F)C[NH3+]
c1ccc(cc1)[C@H](Cc2ccccc2F)C[NH3+]
c1cc(c2c(c1)[nH]cn2)N
c1cc2cn[nH]c2c(c1)N
COc1ccc(cc1)N2C[C@H](CC2=O)C(=O)[O-]
COc1ccc(cc1)N2C[C@@H](CC2=O)C(=O)[O-]
C[C@@](CCc1ccc(cc1)OC)(C#C)O
C[C@](CCc1ccc(cc1)OC)(C#C)O
c1cc(c(c2c1cn[nH]2)C(=O)[O-])N
CN(C)S(=O)(=O)c1ccc(cc1)C(=O)[O-]
Cc1cc(cc(c1)N2C[C@H](CC2=O)C(=O)[O-])C
Cc1cc(cc(c1)N2C[C@@H](CC2=O)C(=O)[O-])C
c1ccc(cc1)[C@@H](CC(=O)[O-])Cn2cnnn2
Cc1ccc(cc1N2C[C@H](CC2=O)C(=O)[O-])F
c1ccc(cc1)[C@H](CC(=O)[O-])Cn2cnnn2
Cc1ccc(cc1N2C[C@@H](CC2=O)C(=O)[O-])F
CC1=CC[C@@H]2[C@@H](C1)C(=O)[C@H]3OC[C@@H]2O3
Cc1c(sc(n1)c2cnccn2)C(=O)C
c1ccc(cc1)C(=O)c2cccc3c2NCC3
c1ccc2c(c1)nnn2[C@H]3CC(=O)[C@@H]4OC[C@H]3O4
CN(CCNC(=[NH2+])N)c1ccccc1
Cc1cccc2n1c(c(n2)C(=O)OC)F
CCOC(=O)c1csc(n1)Nc2ccncc2
Cc1ccc(s1)NC(=O)OC(C)(C)C
CCOC(=O)Nc1ccc(s1)C
Cc1ccc(c(c1)c2ccno2)OCC(=O)[O-]
Cc1ccc(cc1)CN2C[C@H](CC2=O)C(=O)[O-]
Cc1ccc(cc1)CN2C[C@@H](CC2=O)C(=O)[O-]
c1cc(sc1)CCN2C[C@H](CC2=O)C(=O)[O-]
c1cc(sc1)CCN2C[C@@H](CC2=O)C(=O)[O-]
Cc1cc([nH]c1c2cc[nH]n2)C
c1ccc(c(c1)C(=O)[O-])NCc2ccco2
c1ccc2c(c1)C[C@H]3CC[C@@H](C3=N2)O
c1ccc2c(c1)C[C@H]3CC[C@H](C3=N2)O
Cc1cc(c(c(c1)C)NC(=O)CCC(=O)[O-])C
c1cc(ccc1NC(=O)CCC(=O)[O-])F
c1cnccc1c2nc(cs2)C(=O)[O-]
CCOC(=O)c1cc([nH]c1C)C
Cc1cc(c([nH]1)C)C(=O)OC
Cc1cc(c(n1C)C)C(=O)OC
Cc1c(c(c([nH]1)C)C(=O)OC)C(=O)C
Cc1c(c(c(n1C)C)C(=O)OC)C(=O)C
CCOC(=O)c1cc(n(c1C)c2ccccc2)C
c1ccc(cc1)c2cnc(c(n2)C#N)N
CCc1c([nH]c(c1C(=O)OC)C)C
COc1cccc2c1N=C3[C@@H]([C@H]2OC)C=CO3
COc1cccc2c1N=C3[C@H]([C@H]2OC)C=CO3
COc1cccc2c1N=C3[C@@H]([C@@H]2OC)C=CO3
COc1cccc2c1N=C3[C@H]([C@@H]2OC)C=CO3
Cc1cc(c(o1)C)C(=O)CC#N
Cc1c(cc(o1)c2ccc(cc2)Cl)C(=O)[O-]
C[NH2+]C[C@@H](c1cccc(c1)O)O
Cc1c(cc(o1)C(C)(C)C)C(=O)CC#N
C[NH2+]C[C@H](c1cccc(c1)O)O
Cc1cc(c(o1)C(F)(F)F)C(=O)N
CCOC(=O)c1cc(oc1C)c2ccc(cc2)N
Cc1cc(c(o1)C(F)(F)F)C(=O)CC#N
c1ccc(cc1)Cc2[nH]c3ccccc3n2
Cc1c(cc(o1)c2ccccc2)c3cc[nH]n3
CC(C)Cc1ccc(cc1)[C@@H](C)C(=O)[O-]
Cc1c(c(c([nH]1)C)C(=O)OC)c2cc[nH]n2
c1ccc2c(c1)CCC[C@H]2C3=[NH+]CCN3
c1ccc2c(c1)CCC[C@@H]2C3=[NH+]CCN3
Cc1c(c(c([nH]1)C)C(=O)OC)c2ccon2
C[C@H](c1ccc2cc(ccc2c1)OC)C(=O)[O-]
Cc1ccc(cc1)Nc2[nH]c(=O)ccn2
COc1cccc(c1)Nc2[nH]c(=O)ccn2
Cc1c2cn[nH]c(=O)c2c(n1c3ccccc3)C
Cc1cc(=O)[nH]c(n1)Nc2cccc(c2)OC
Cn1ccc(c(c1=O)C#N)OC
CC(=O)Oc1ccn(c(=O)c1C#N)C
Cc1nc(no1)c2ccc3c(c2)CCO3
Cc1c(cco1)C(=O)Nc2ccc(c(c2)F)F
Cc1c(cc(o1)C(C)(C)C)c2cc(n(n2)C)N
Cc1c(c(n(n1)C)C)NC(=O)c2ccnn2C
c1cc2c(cc1c3nc(cs3)C(=O)[O-])CCO2
Cc1cc(c(n1Cc2cccs2)C)C(=O)[O-]
Cc1cc(c(n1Cc2ccncc2)C)C(=O)[O-]
Cc1cc(c(c(c1)C)NC(=O)OC)C
c1cc(c(c(c1F)C[C@@H](C(=O)[O-])[NH3+])F)F
c1cc(c(cc1F)C[C@@H](C(=O)[O-])[NH3+])F
c1cc(c(cc1F)C[C@H](C(=O)[O-])[NH3+])F
c1cc(c(cc1C[C@@H](C(=O)[O-])[NH3+])F)F
c1cc(c(cc1C[C@H](C(=O)[O-])[NH3+])F)F
c1cc(c(c(c1)F)C[C@@H](C(=O)[O-])[NH3+])F
c1cc(c(c(c1)F)C[C@H](C(=O)[O-])[NH3+])F
c1c(cc(cc1F)F)C[C@@H](C(=O)[O-])[NH3+]
c1c(cc(cc1F)F)C[C@H](C(=O)[O-])[NH3+]
c1cc(ccc1C[C@@H](C(=O)[O-])[NH3+])F
Cc1c(nc(=O)[nH]n1)Nc2ccc3c(c2)OCO3
c1cc(ccc1C[C@H](C(=O)[O-])[NH3+])F
c1cc(cc(c1)F)C[C@@H](C(=O)[O-])[NH3+]
Cc1nc(cs1)c2ccc3c(c2)OCCCO3
c1cc(cc(c1)F)C[C@H](C(=O)[O-])[NH3+]
c1ccc(c(c1)C[C@@H](C(=O)[O-])[NH3+])F
c1ccc(c(c1)C[C@H](C(=O)[O-])[NH3+])F
c1ccc(cc1)n2c(nnn2)SCC(=O)N
Cc1nc(cs1)c2ccc(cc2)C(F)(F)F
c1cc2cccnc2c(c1)SCC(=O)N
c1ccc2c(c1)nc(s2)SCC(=O)N
Cc1nc(cs1)c2ccc(cc2)OC(F)F
c1c(c(c(nn1)[O-])Br)N2CCCC2
Cc1nc(cs1)c2ccc(cc2)C#N
c1cc(c(cc1c2csc(n2)CC#N)F)F
Cc1ccc(cc1C)c2csc(n2)CC#N
CC(=O)Nc1c(non1)NC2=CCCCC2
Cc1ccc(cc1)c2csc(n2)CC#N
c1cc(ccc1C#N)c2csc(n2)CC#N
CC(=O)Nc1c(non1)NC(=O)c2ccccc2
c1ccnc(c1)SCCC(=O)[O-]
c1ccc(cc1)c2cn3cc(ccc3n2)C(=O)[O-]
c1ccc2c(c1)nc(s2)SCC(=O)[O-]
c1cc(cc(c1)F)c2csc(n2)c3ccno3
CC(=O)OCC(=O)Nc1ccccc1
CC(=O)OCC(=O)Nc1ccc(cc1)Cl
CC(=O)OCC(=O)Nc1ccccc1F
Cc1cccc(c1C)NC(=O)COC(=O)C
Cc1ccccc1NC(=O)COC(=O)C
Cc1cccc(c1NC(=O)COC(=O)C)C
Cc1nnc2n1ccc3c2cc(c(c3)OC)OC
Cc1cc(cc(c1)NC(=O)COC(=O)C)C
CC(=O)OCC(=O)Nc1ccccc1C#N
Cc1c(c(on1)C)c2nc(no2)c3ccccn3
c1ccnc(c1)c2nc(on2)C3CCC3
c1c(c(=O)[nH]c(=O)[nH]1)CO
c1ccnc(c1)c2nc(on2)c3ccno3
Cc1nc2ccccc2c(=O)o1
C[C@@H](C(=O)[O-])NC(=O)C
C[C@H](C(=O)[O-])NC(=O)C
CC(=O)c1ccc(cc1)n2cnnn2
Cc1c(c(on1)C)c2nc(no2)c3ccccc3
c1ccc2c(c1)[nH]c(n2)SCC(=O)N
c1cc(ccc1C(=O)Cn2cncn2)Cl
Cc1cccc(c1)c2nc(on2)c3ccno3
c1cc(ccc1n2cnnn2)Cl
C[C@@](Cc1ccc(c(c1)OC)OC)(C(=O)[O-])[NH3+]
C[C@](Cc1ccc(c(c1)OC)OC)(C(=O)[O-])[NH3+]
Cc1ccc(cc1)c2nc(on2)c3ccno3
Cc1c(nc(=O)[nH]n1)NC(C)C
Cc1c(nc(=O)[nH]n1)NCC(C)C
c1cc(sc1)c2nc(on2)c3ccno3
Cc1c(nc(=O)[nH]n1)NC2CCCCCC2
Cc1c(nc(=O)[nH]n1)N2CCCCCC2
Cc1ccc(cc1)CNc2c(n[nH]c(=O)n2)C
Cc1c(nc(=O)[nH]n1)Nc2ccc(cc2)N(C)C
Cc1cc(c(c(c1)C)Nc2c(n[nH]c(=O)n2)C)C
Cc1c(nc(=O)[nH]n1)Nc2ccccc2C(C)C
Cc1c(nc(=O)[nH]n1)Nc2ccc(cc2)C(C)C
C[NH+]1CCc2cc3c(cc2[C@@H]1[O-])OCO3
Cc1ccc(c(c1)Nc2c(n[nH]c(=O)n2)C)OC
Cc1c(nc(=O)[nH]n1)Nc2cccc(c2)O
Cc1c(nc(=O)[nH]n1)NC[C@@H](C)O
Cc1c(nc(=O)[nH]n1)NC[C@H](C)O
Cc1c(nc(=O)[nH]n1)N2CCCC2
Cc1c2cnn(c(=O)c2c([nH]1)C)C
Cc1c(c(c(n1C)C)S(=O)(=O)N)C(=O)OC
CCOC(=O)c1c(oc(c1S(=O)(=O)N)C)C
c1ccc(cc1)c2nnn(n2)CC(=O)N
CCOC(=O)c1cc2cc(cc(c2[nH]1)C)C
CCOc1ccc2c(c1)cc([nH]2)C(=O)OCC
CCN(CC)C(=O)c1ccc(cc1)C
CCN(CC)C(=O)c1ccccc1C
Cc1nc(c(s1)c2ccccc2)CC(=O)[O-]
Cc1nnnn1Cc2ccc(cc2Cl)Cl
Cc1cc(n(n1)c2nnc(n2NC(=O)C)C)C
CC(C)(C)C(=O)Nc1c2c(cccc2F)n(n1)C
CCSc1nnc2n1c(cc(n2)C)C
Cc1cc(n2c(n1)nnc2SCC(C)C)C
Cc1cc(n2c(n1)nnc2SCC(=C)C)C
CSc1nnc2n1c3ccccc3s2
CCSc1nnc2n1c3ccccc3s2
Cc1cc(n2c(n1)nc(n2)NC(=O)C)C
CCC(=O)Nc1c2c(cccc2F)n(n1)C
Cc1c(cc(o1)S(=O)(=O)N(C)C)C(=O)[O-]
c1ccc(cc1)n2c(c(nn2)C(=O)N)N
C[C@@H](C(=O)[O-])NC(=O)c1ccccc1Cl
C[C@H](C(=O)[O-])NC(=O)c1ccccc1Cl
C[C@@H](C(=O)[O-])NC(=O)COc1ccccc1
C[C@H](C(=O)[O-])NC(=O)COc1ccccc1
CS(=O)(=O)Nc1ccc2c(c1)c(c[nH]2)C#N
CS(=O)(=O)Nc1ccc2c(c1)c(c[nH]2)Cl
C[C@H](C(=O)OC(C)C)Nc1c(=O)[nH]c(=O)[nH]n1
C[C@@H](C(=O)OC(C)C)Nc1c(=O)[nH]c(=O)[nH]n1
c1cnc([nH]c1=O)NC2CCCCC2
CCn1c(=O)c2ccccc2nc1SC
CC(=O)c1ccc(cc1)OCC(=O)[O-]
Cn1c(ccc1S(=O)(=O)N(C)C)C(=O)OC
Cn1c(ccc1S(=O)(=O)N)C(=O)OC
CC(C)(C)c1nc([nH]n1)SC
c1ccc2c(c1)c(=O)c(c(o2)c3ccco3)O
c1ccc2c(c1)c(=O)c(c(o2)c3cccnc3)O
c1ccc2c(c1)c(=O)cc(o2)c3cccnc3
c1cc(nnc1N2CCOCC2)Cl
c1cc(c(c(c1)Cl)CC(=[NH2+])N)Cl
CCSc1c(cc(c(n1)C)C(=O)C)C#N
CCOC(=O)c1cnc(nc1N(C)C)SC
CSc1[nH]nc(n1)c2ccco2
c1cc(c(c(c1)Cl)Cc2nc(no2)N)Cl
C[C@@H](C(=O)N)Oc1ccc(cc1Cl)Cl
c1ccc(cc1)[C@H]2Nc3ccccc3C(=O)N2
C[C@H](C(=O)N)Oc1ccc(cc1Cl)Cl
c1ccc(cc1)[C@@H]2Nc3ccccc3C(=O)N2
C[C@@H](C#N)Oc1ccc(cc1Cl)Cl
C[C@H](C#N)Oc1ccc(cc1Cl)Cl
c1c(cc(cc1Cl)Cl)C(=[NH2+])N
Cc1ccc2c(c1)c(=O)c(c(o2)c3ccco3)O
Cc1c([nH]c2c1cc(cc2)C(=O)n3ccnc3)C
CCOC(=O)c1nc(no1)c2cccc(c2)C
Cc1ccc(cc1)c2nnc(o2)C
CCCc1nnc(s1)NC(=O)c2ccccn2
CCOC(=O)c1nc(no1)c2cccs2
c1ccc(cc1)c2cnc(o2)CCC(=O)[O-]
CC(=O)N1CCN(C1c2ccccc2)C(=O)C
CCC(=O)N1CCN([C@H]1c2ccccc2)C(=O)C
CCC(=O)N1CCN([C@@H]1c2ccccc2)C(=O)C
CC(C)(C)C(=O)CSc1c(=O)[nH]c(=O)[nH]n1
c1ccc2c(c1)nc3n2C[C@H](CS3)O
c1ccc2c(c1)nc3n2C[C@@H](CS3)O
CS(=O)(=O)N1CC[NH+](CC1)Cc2ccco2
CC(C)[NH+]1CCN(CC1)C(=O)c2ccco2
CC(C)[NH+]1CCN(CC1)C(=O)c2ccccc2
CC[C@@H](C(=O)OC)Sc1c(=O)[nH]c(=O)[nH]n1
CC[C@H](C(=O)OC)Sc1c(=O)[nH]c(=O)[nH]n1
c1ccc(cc1)COC(=O)[C@H]2CC(=O)N2
c1ccc(cc1)COC(=O)[C@@H]2CC(=O)N2
c1cc(oc1)C(=O)N2CC[NH+](CC2)C3CCCC3
COC(=O)c1ccsc1NC(=O)C2CC2
c1ccc(c(c1)C(=O)N)NC(=O)C[NH+]2CCCC2
c1cc(sc1)S(=O)(=O)c2cccs2
c1cscc1S(=O)(=O)c2ccsc2
c1ccnc(c1)Sc2c3ccsc3ncn2
CCOC(=O)CSc1nc(cs1)C
c1ccc(cc1)S(=O)(=O)c2cccs2
c1ccc(cc1)S(=O)(=O)c2ccsc2
C[C@H]1CN(C[C@@H](O1)C)c2c3ccsc3ncn2
CC(C)(C)C(=O)Nc1c(ccs1)C(=O)OC
CC(=O)OCC(=O)Nc1cccc(c1)OC
CC(=O)OCC(=O)NC1CCCCC1
CC(=O)OCC(=O)Nc1cccnc1Cl
Cc1cccc(c1)NC(=O)COC(=O)C
CCN(CC)c1c2ccsc2ncn1
CC(C)Nc1c2ccsc2ncn1
CC(=O)c1ccc(cc1)NC(=O)COC(=O)C
COCC(=O)Nc1c(ccs1)C(=O)OC
CC1(O[C@H]([C@@H](O1)C(=O)N(C)C)C(=O)N(C)C)C
CC1(O[C@@H]([C@H](O1)C(=O)N(C)C)C(=O)N(C)C)C
CC[C@@H](C)Nc1c2ccsc2ncn1
CC[C@H](C)Nc1c2ccsc2ncn1
CC1(C[C@H](N=C1c2ccccc2)O)C
Cc1ccc(n1c2c(ccs2)C(=O)OC)C
CC1(C[C@@H](N=C1c2ccccc2)O)C
CC1(NC(=O)c2ccccc2O1)C
CCO[C@@H](C)n1cccc1c2ccccc2
CCO[C@H](C)n1cccc1c2ccccc2
Cc1ccc(n1c2c(ccs2)C(=O)[O-])C
c1csc2c1c(ncn2)n3c(c(cn3)C#N)N
c1csc2c1c(ncn2)N3CCCC3
c1cc(c(cc1c2n[n-]nn2)Cl)Cl
c1cc(c(c(c1)Cl)c2n[n-]nn2)Cl
COc1cc(c(s1)C(=O)OC)[O-]
C1CCc2c(c3c(s2)[nH+]c(sc3=O)N)C1
Cc1c(sc2c1c(=O)sc(n2)N)C
CC(=O)c1c(cc(s1)c2ccsc2)N
CC(=O)c1c(cc(s1)c2cccs2)N
COC(=O)c1c(cc(s1)c2cccs2)N
c1cc(cc(c1)S(=O)(=O)N)C#N
CC(=O)c1ccc(c(c1)OC)OCC(=O)[O-]
Cn1c(ccn1)NC(=O)CC#N
C1CCC(CC1)(C(=O)[O-])[NH3+]
CCOC(=O)c1cc(=O)c2ccccc2o1
Cn1c(ccn1)NC(=O)c2ccccc2C(=O)[O-]
COC(=O)c1c(ccs1)NCc2ccccc2
Cn1c(ccn1)NC(=O)Nc2ccccc2
Cc1cc(no1)NC(=O)c2ccc3c(c2)OCO3
CN(C)C(=O)Nc1ccc(cc1)C(=O)N
CC[C@@H](c1ccccc1)C(=O)Nc2cc(on2)C
CC[C@H](c1ccccc1)C(=O)Nc2cc(on2)C
Cc1cc(no1)NC(=O)Cc2cccs2
Cc1cc(no1)NC(=O)CC(C)(C)C
Cc1cc(no1)NC(=O)[C@@H](C)Oc2ccccc2
Cc1cc(no1)NC(=O)[C@H](C)Oc2ccccc2
Cc1cc(no1)NC(=O)COc2ccccc2
Cc1nnc(s1)NC(=O)c2cccs2
CC(C)(C)c1cc2c(s1)c(=O)[nH]cn2
c1cc(ccc1OCC(=O)N2CCCC2)Cl
CCOC(=O)Nc1cccc(c1)C(=O)[O-]
CCOC(=O)Nc1ccccc1C(=O)[O-]
CCOC(=O)Nc1ccc(cc1)C(=O)OC
CCOC(=O)Nc1ccccc1C(=O)N
CCOC(=O)Nc1ccc(cc1)C(=O)N
CCOC(=O)Nc1ccccc1C(F)(F)F
COc1c2c3c(sc2ncn1)CCCC3
CCOC(=O)Nc1cccc(c1)C(=O)C
c1cc(cnc1)C(=O)Nc2ccc(cc2)C(=O)N
Cc1c(c(=O)[nH]c(=O)[nH]1)N(C)C
CCN(CC)c1c2c(ccs2)ncn1
c1ccc(cc1)c2ccc(cc2)OCC(=O)[O-]
c1c2c(nc(c1C#N)SCC(=O)N)CCC2
c1c2c(nc3c1c(c(s3)C#N)N)CCC2
Cn1c(ccn1)NC(=O)c2ccccc2
Cn1c(ccn1)NC(=O)C2CCCCC2
CC(C)Nc1c2c(ccs2)ncn1
c1ccnc(c1)Sc2c3c(ccs3)ncn2
Cn1c(ccn1)NC(=O)c2ccc(cc2)F
Cn1c(ccn1)NC(=O)c2ccccc2Cl
COC(=O)c1c(n2ccccc2n1)F
CCOC(=O)[C@H](C)N1[C@H]2[C@H](NC(=O)N2)NC1=O
c1c(cc(c(c1F)C(F)(F)F)F)N
Cn1c(ccn1)NC(=O)CCc2ccccc2
CC(C)Nc1c2cc(c(cc2ncn1)OC)OC
Cn1c(ccn1)NS(=O)(=O)c2ccccc2
CC(C)Nc1c2c3c(sc2ncn1)CCCC3
CN1c2ccccc2Sc3c1ccc(c3)N
CCOc1c2cc(c(cc2ncn1)OC)OC
Cn1c2c(cn1)c(ncn2)N3CCOCC3
Cn1c2c(cn1)c(ncn2)OC
CCN(CC)c1c2cnn(c2ncn1)C
Cn1c2c(cn1)c(ncn2)NC3CCCCC3
Cn1c2c(cn1)c(ncn2)N3CCCC3
Cn1c2c(cn1)c(ncn2)N3CC[NH+](CC3)C
CCc1c(nc2ccccc2n1)N3CCCC3
COC(=O)Nc1ncc(s1)C[NH+]2CCCC2
Cn1c2c(cn1)c(ncn2)n3c(c(cn3)C#N)N
c1ccc2c(c1)ncn2C(=O)c3ccco3
CC(C)NC(=O)c1cnn(c1n2cccc2)C
COc1ccccc1CC(=O)Nc2nccs2
Cc1cc(n(n1)c2ccc(cc2)N)C(F)(F)F
c1csc(c1C#N)NC(=O)CCC(=O)[O-]
c1csc2c1ncnc2N3CCOCC3
CC[C@@H]1CSc2n1c(=O)c3c(n2)ccs3
c1cc(ccc1c2cncnc2N)Cl
CCc1cccc2c1[nH]cc(c2=O)C(=O)OCC
c1cc(sc1)C(=O)n2ccc(n2)C(F)(F)F
CC(C)(C)NC(=O)Cn1ccc(n1)C(F)(F)F
C[C@]1([C@](N(C(=O)O1)C)(C)O)CCc2ccccc2
c1cnc(nc1C(F)(F)F)N2CCOCC2
C[C@@]1([C@](N(C(=O)O1)C)(C)O)CCc2ccccc2
C[C@]1([C@@](N(C(=O)O1)C)(C)O)CCc2ccccc2
C[C@@]1([C@@](N(C(=O)O1)C)(C)O)CCc2ccccc2
c1cc2c(cc1Cl)c(=O)c(c[nH]2)C(=O)[O-]
COc1ccc2c(c1)c(=O)c(c[nH]2)C(=O)[O-]
c1cc2c(c(c1)C(=O)[O-])[nH]cc(c2=O)C(=O)[O-]
c1cc2c(cc1C(=O)[O-])c(=O)c(c[nH]2)C(=O)[O-]
Cc1ccc2c(c1)c(=O)c(cn2C)C(=O)[O-]
C[C@]12CCc3ccccc3[C@@]1(OC(=O)O2)C
C[C@@]12CCc3ccccc3[C@@]1(OC(=O)O2)C
c1ccc(cc1)c2nc(sn2)N3CC[NH2+]CC3
C=CCn1c2ccccc2nc1CO
CCN1c2ccccc2[C@@H](C1=O)NC(=O)C
CCN1c2ccccc2[C@H](C1=O)NC(=O)C
CCn1c2ccccc2c3c1sc(n3)C
CCc1ccc2c(c1)c3c([nH]2)sc(n3)C
CN(C)c1c2c(c3ccccc3[nH]2)ncn1
CN(C)c1c2c(c3cc(ccc3[nH]2)F)ncn1
CN(C)c1c2c(c3cc(ccc3[nH]2)OC)ncn1
Cc1ccc2c(c1)c3c([nH]2)c(ncn3)N(C)C
C[NH+](C)CC(=O)c1c[nH]c2c1cccc2
CC[NH+](CC)CC(=O)c1c([nH]c2c1cccc2)C
Cc1ccc2c(c1)[nH]c(c2C(=O)C[NH+](C)C)C
c1ccc(c(c1)S(=O)(=O)CC#N)Cl
Cc1c(c2cc(ccc2[nH]1)OC)C(=O)C[NH+](C)C
c1ccc(cc1)CC(=O)c2ccc(cc2O)O
CCc1ccc2c(c1)[C@@H](C(=O)N2CC)NC(=O)C
CCc1ccc2c(c1)[C@H](C(=O)N2CC)NC(=O)C
c1ccc(c(c1)OCC(=O)[O-])Cl
CC(C)OC(=O)c1ccc(cc1)N
C[C@H]1C[C@H](n2c(ncn2)N1)c3ccccc3
C[C@@H]1C[C@H](n2c(ncn2)N1)c3ccccc3
C[C@H]1C[C@@H](n2c(ncn2)N1)c3ccccc3
C[C@@H]1C[C@@H](n2c(ncn2)N1)c3ccccc3
CNc1nc(cs1)c2ccc(s2)Cl
COC(=O)[C@H]1C(=O)c2cc(ccc2O1)Cl
Cc1cc(nc(n1)NC(=[NH2+])N2CCCC[C@H]2C)C
Cc1cc(nc(n1)NC(=[NH2+])N2CCCC[C@@H]2C)C
Cc1ccc2c(c1)c(=O)cc(o2)C(F)(F)F
c1cnc(cn1)c2ncc(c(n2)N)C#N
CCN(CC)C(=O)c1c2c(cs1)OCCO2
CN(C)S(=O)(=O)Nc1ccc(nc1)OC
CCC(=O)NCC[NH+]1CCN(CC1)C(=O)CC
CC(C)C(=O)Nc1nc(cc(n1)OC)OC
CCC(=O)Nc1nc2ccc(cc2s1)OC
c1cc(ccc1NC(=O)Nc2ccc(cc2)F)F
CCC(=O)Nc1nc(c(s1)C(=O)OCC)C
COCC(=O)Nc1ccc(cc1)CC#N
c1ccc2c(c1)cc(c(n2)C(=O)N)C(=O)N
Cc1cc(nc([nH+]1)Nc2ccccc2)N(C)C
c1ccc(cc1)CCNc2nnns2
Cc1nc(cs1)c2cc3cc(ccc3o2)Cl
c1cc(ccc1Nc2nnns2)F
Cc1cc(ccc1Nc2nnns2)Cl
CC1=C([C@H](NC(=O)N1)c2ccccc2)C(=O)N
CC1=C([C@@H](NC(=O)N1)c2ccccc2)C(=O)N
c1ccc(cc1)[C@@H](C[NH2+]Cc2ccc(cc2)F)O
c1ccc(cc1)[C@H](C[NH2+]Cc2ccc(cc2)F)O
COC(=O)C[C@H]1C(=O)Nc2ccccc2S1
c1ccc(cc1)[C@@H](C[NH2+]Cc2cccs2)O
COC(=O)C[C@@H]1C(=O)Nc2ccccc2S1
c1ccc(cc1)[C@H](C[NH2+]Cc2cccs2)O
c1ccc(cc1)[C@@H](C[NH2+]Cc2ccco2)O
c1ccc(cc1)[C@H](C[NH2+]Cc2ccco2)O
c1ccc(cc1)[C@@H](C[NH+]2CCC(CC2)C(=O)N)O
c1ccc(cc1)[C@H](C[NH+]2CCC(CC2)C(=O)N)O
c1ccc(cc1)S(=O)(=O)NCCC(=O)[O-]
c1ccn(c1)[C@@H](CC(=O)[O-])c2ccc(cc2)Cl
c1ccn(c1)[C@H](CC(=O)[O-])c2ccc(cc2)Cl
Cc1c(c([nH]n1)c2cccs2)C(=O)OC
Cc1ccn2c(c1)nc(c2F)C(=O)OC
C[NH+](C)CCNc1c2ccccc2ncn1
c1ccc2c(c1)c(ncn2)N3CCCCC3
c1ccc2c(c1)c(ncn2)NCC(=O)[O-]
c1ccc2c(c1)c(ncn2)NCCC(=O)[O-]
c1ccc2c(c1)c(ncn2)N[C@@H](CO)C(=O)[O-]
c1ccc2c(c1)c(ncn2)N[C@H](CO)C(=O)[O-]
C[C@@H](C(=O)[O-])Nc1c2ccccc2ncn1
C[C@H](C(=O)[O-])Nc1c2ccccc2ncn1
COc1nnnn1c2ccccc2
Cc1ccc2c(c1N)nc(c(n2)C)C
CCOc1cc(c2c(c1)nccn2)N
c1cc(nnc1n2ccnc2)N3CCCCC3
CSc1cc([nH]c(=O)c1C#N)c2cccs2
Cc1cc(cc(c1O)c2nc3ccccc3o2)N
CC(C)(C)c1ccc(cc1)c2n[n-]nn2
Cc1cc(=O)n2c(n1)CCCCC2
Cc1cc(c(s1)C)S(=O)(=O)NC2CC2
Cc1cc(c(s1)C)S(=O)(=O)N(C)C
CCOC(=O)c1cc(on1)C
c1ccn2c(c1)c(c3c2nc(c(n3)C#N)C#N)C#N
c1ccnc(c1)SCc2cc(=O)[nH]c(=O)[nH]2
c1ccc2c(c1)OC[C@H](O2)C(=O)N
c1ccc2c(c1)OC[C@@H](O2)C(=O)N
CCOC(=O)c1cc(n[nH]1)C(C)(C)C
Cc1cc(no1)NC(=O)NCc2cccnc2
CNc1nc(c(s1)C(=O)c2ccccc2)N
Cc1ccc(cc1)C(=O)c2c(nc(s2)NC)N
c1cc(ccc1C(=[NH2+])N)C(F)(F)F
Cn1c(=O)ccc(n1)OCC(=O)N
Cc1nnc2n1N=C(CS2)c3cccs3
c1ccc(cc1)COc2cccc(c2)N
c1ccc(c(c1)C(=O)NCC(=O)[O-])OC(F)F
Cc1cc(nc(n1)S[C@@H](C)C[NH+](C)C)N
Cc1cc(nc(n1)S[C@H](C)C[NH+](C)C)N
c1ccc2c(c1)[nH]c(=O)c(n2)C(=O)[O-]
Cc1c(c(=O)n(n1C)c2ccccc2)[O-]
CC(=O)[C@H]1C[C@H](C1(C)C)CC(=O)[O-]
CC(=O)[C@@H]1C[C@H](C1(C)C)CC(=O)[O-]
CC(=O)[C@H]1C[C@@H](C1(C)C)CC(=O)[O-]
CC(=O)[C@@H]1C[C@@H](C1(C)C)CC(=O)[O-]
c1cc(cc(c1)O)[C@@H](C[NH3+])O
c1cc(cc(c1)O)[C@H](C[NH3+])O
c1ccc(cc1)COc2ccc(cc2)N
CC(=O)c1ccc(cc1)N2CCCCC2
CC(=O)c1ccc(cc1)N2CCOCC2
c1cnccc1CCCc2ccncc2
c1cnc(c(n1)C(=O)N2CCCCCC2)C(=O)[O-]
Cc1ccc2ccc3ccc(nc3c2n1)C
c1ccc2c(c1)-c3c(cccc3N)C2=O
c1cc(ccc1C(=O)NCC(=O)[O-])N
CC(=O)Nc1ccccc1C(=O)c2ccccc2
c1ccc2c(c1)[nH]c(=O)n2C3CC[NH2+]CC3
Cc1ccc2c(cc(c(c2n1)O)Cl)Cl
c1ccc2c(c1)ccc(c2N)O
c1ccc2c(c1)c(ccc2O)N
Cc1ccc2c(c1)cc([nH]2)CC[NH3+]
CN(C1CCCCC1)C(=O)c2ccncc2
CC[C@@H](C(=O)[O-])Oc1ccccc1
Cc1ccc(c(c1)C)NC(=O)c2ccncc2
CC[C@H](C(=O)[O-])Oc1ccccc1
Cc1ccc(cc1C)NC(=O)c2ccncc2
Cc1cc(cc(c1)NC(=O)c2ccncc2)C
CCc1ccc(cc1)NC(=O)c2ccncc2
c1cc(c(cc1C[C@@H](C(=O)[O-])[NH3+])F)O
CC(C)c1ccccc1NC(=O)c2ccncc2
c1cc(c(cc1C[C@H](C(=O)[O-])[NH3+])F)O
CCc1cccc(c1NC(=O)c2ccncc2)C
CCOc1ccccc1NC(=O)c2ccncc2
CCOc1ccc(cc1)NC(=O)c2ccncc2
c1cc2c(ccnc2cc1Cl)Cl
c1cc(ccc1C2(CCCC2)C(=O)[O-])Cl
CC[C@@H]1[C@H](COC1=O)Cc2c[nH+]cn2C
CC[C@H]1[C@@H](COC1=O)Cc2c[nH+]cn2C
CC[C@@H]1[C@@H](COC1=O)Cc2c[nH+]cn2C
c1ccc(c(c1)C(=O)N)NC(=O)c2ccncc2
c1cc(cc(c1)Cl)NC(=O)c2ccncc2
c1ccc(c(c1)NC(=O)c2ccncc2)F
Cc1c(cccc1Cl)NC(=O)c2ccncc2
Cc1ccc(cc1NC(=O)c2ccncc2)Cl
c1ccc(cc1)n2c(nnn2)Cl
c1ccc2c(c1)nc(c(n2)Cl)Cl
CSc1nc(cc(n1)Cl)Cl
CCOC(=O)c1cnc(nc1Cl)SC
c1ccc2c(c1)c(c[nH]2)[C@@H](c3ccccn3)O
c1ccc2c(c1)CCc3ccccc3NC2=O
c1ccc(cc1)C[NH+]2CCC(CC2)O
c1ccc2c(c1)c(c[nH]2)[C@H](c3ccccn3)O
c1ccc(cc1)C[NH+]2CCCC(=O)C2
CCn1c2c(nc1N)n(c(=O)n(c2=O)C)C
CCn1c2c(nc1NC)n(c(=O)n(c2=O)C)C
CCOC(=O)[C@@H](Cc1ccc(cc1)Cl)[NH3+]
CCOC(=O)[C@H](Cc1ccc(cc1)Cl)[NH3+]
Cc1cc(=O)c2cc(ccc2s1)Cl
CC(=O)N1CCC[C@H]1C(=O)[O-]
CC(=O)N1CCC[C@@H]1C(=O)[O-]
COc1cc(ccc1O)CC[NH3+]
c1ccc2c(c1)[nH]c(n2)C[NH3+]
COC(=O)c1cc(ccc1Cl)Cl
c1ccc(cc1)n2c(=O)c(c(cn2)Cl)Cl
COc1ccc(c(c1)OC)C[NH3+]
Cc1c(c(c2ccccc2n1)C(=O)[O-])O
c1ccc2c(c1)cccc2CC3=[NH+]CCN3
CC(=O)c1ccc(cc1)n2ccnc2
CC(=O)Nc1nc2ccccc2c(=O)s1
CC1=N[C@H]([C@@H](O1)c2ccccc2)CO
C[C@@H](C(=O)OC)Sc1[nH]c2ccccc2n1
C[C@H](C(=O)OC)Sc1[nH]c2ccccc2n1
CCNC(=O)c1c(onc1c2ccccc2)C
COc1ccc(cc1)C(=O)c2cccs2
c1cc(ccc1Nc2nnns2)O
COc1cc(ccc1OCc2ccccc2)CO
c1ccc2c(c1)-c3cc(ccc3C2=O)N
c1cc(ccc1C[C@@H](CO)[NH3+])Cl
c1cc(ccc1C[C@H](CO)[NH3+])Cl
c1cc(oc1)[C@@H](C(=O)c2ccco2)O
c1cc(oc1)[C@H](C(=O)c2ccco2)O
c1c(cc(cc1C(F)(F)F)N)C(F)(F)F
c1cc(cc(c1)C(F)(F)F)CC(=O)[O-]
COc1ccc(cc1O)CC[NH3+]
CCOC(=O)CC[NH+]1CCCCC1
COc1cc(cc(c1)N)C(F)(F)F
c1ccc(c(c1)C(=O)N)OC2CCC2
CCSc1ccc(cc1)C(=O)[O-]
COC(=O)c1ccc(c(c1)N)C(=O)OC
c1c(c(=O)[nH]c(=O)n1[C@H]2CCCO2)F
COc1ccc(cc1N)c2ccccc2
c1ccc(cc1)OC(=O)c2ccc(cc2O)N
Cc1ccc(cc1)n2c(=O)cc(n2C)C
c1cnccc1CCc2ccncc2
c1cc(c(cc1Cl)C(F)(F)F)N
c1ccc-2c(c1)CCc3c2[nH]nc3c4ccncc4
c1ccc-2c(c1)CCc3c2n[nH]c3c4ccncc4
CC(C)n1c(=O)[nH]nc1SC(C)C
c1ccc(cc1)C(=O)N[C@@H](C(=O)[O-])O
c1ccc(cc1)C(=O)N[C@H](C(=O)[O-])O
c1ccc(c(c1)COc2ccc(cc2)C#N)F
c1ccc(cc1)S(=O)(=O)c2ccccc2N
c1cc2cccc3c2c(c1)NS3(=O)=O
Cc1cc2cccnc2c3c1cccn3
c1cc(ccc1CC(=O)[O-])C(F)(F)F
c1cc(ccc1C(=O)NCCC(=O)[O-])N
CCOC(=O)c1c(c(n(n1)C)C)Br
c1ccc(c(c1)CC(=O)[O-])C(F)(F)F
Cc1ccc(cc1)S(=O)(=O)n2ccnc2
Cn1c2c(c(=O)n(c1=O)C)[nH]c(n2)[O-]
Cc1ccnc(c1)c2cc(ccn2)C
c1ccc2c(c1)c(c[nH]2)CC[NH3+]
CC(=O)Nc1ccc(c(c1)N)OC
C(#N)c1c(c(c(c(c1F)F)N)F)F
Cc1ccnc(c1)[C@@H](c2ccccc2)[NH3+]
Cc1ccnc(c1)[C@H](c2ccccc2)[NH3+]
Cc1cc(=O)c2c(o1)cc3c(c2OC)cco3
c1c(cc(cc1C(F)(F)F)C(F)(F)F)C[NH3+]
c1ccc2c(c1)Nc3ccccc3O2
c1cc(ccc1OCC(=[NH2+])N)Cl
CCOC(=O)c1c(nc(s1)C)C
Cn1cnc2c1c(=O)n(c(=O)[nH]2)C
C[C@@H](Cc1ccc(cc1)Cl)[NH3+]
C[C@H](Cc1ccc(cc1)Cl)[NH3+]
CCOc1ccccc1N2CC[NH2+]CC2
c1ccnc(c1)c2c(nccn2)c3ccccn3
c1ccc(cc1)N2CC[NH2+]CC2
Cc1nc2ccccc2n1CC(=O)[O-]
c1cc(=O)oc2c1cc3ccoc3c2
c1ccc2c(c1)c(ncn2)NCc3cccnc3
CCOC(=O)c1cnc2ccccc2n1
COc1ccc2c(c1)c3c([nH]2)C[NH2+]CC3
C[C@H]1[C@H](N=C(O1)c2ccccc2)C(=O)OC
C[C@@H]1[C@H](N=C(O1)c2ccccc2)C(=O)OC
C[C@H]1[C@@H](N=C(O1)c2ccccc2)C(=O)OC
C[C@@H]1[C@@H](N=C(O1)c2ccccc2)C(=O)OC
Cc1cc(c(nc1)SC)C#N
c1ccc2c(c1)nc3n2C(=O)[C@H](S3)CC(=O)[O-]
COc1ccc2c(c1)c3c([nH]2)[C@H]([NH2+]CC3)C(=O)[O-]
COc1ccc2c(c1)c3c([nH]2)[C@@H]([NH2+]CC3)C(=O)[O-]
c1ccc2c(c1)nc3n2C(=O)[C@@H](S3)CC(=O)[O-]
Cc1c(c(=O)oc2c1ccc(c2C)O)C
c1ccc(cc1)C2O[C@H]([C@@H](O2)CO)CO
c1ccc(cc1)C2O[C@@H]([C@H](O2)CO)CO
CC1(O[C@H]2[C@@H]([C@H](O[C@H]2O1)CO)O)C
c1cc(ccc1c2nnc(o2)C3CC3)Cl
CC1([C@H]2CC[C@@]13CS(=O)(=O)N[C@H]3C2)C
COc1cccc(c1)C(=O)[O-]
CC1(CC(CC([NH2+]1)(C)C)[NH+](C)C)C
c1ccc2c(c1)c3cc(ccc3oc2=O)N
c1cc(ccc1C(=O)[O-])OC(F)(F)F
c1cc2cc(c3cccnc3c2nc1)Cl
Cc1ccnc2c1ccc3c2nccc3C
Cc1c(c2cccnc2c3c1cccn3)C
Cc1ccnc2c1ccc3c2nccc3
CCOc1ccc(cc1)C(=O)[O-]
Cc1cc(ccc1Br)O
Cc1cccc(c1OCC(=O)[O-])C
COc1cc(nc2c1cccc2)C(=O)[O-]
c1cc2c(ccc(c2nc1)O)N
CCn1c(cc(n1)C)C(=O)[O-]
CCOC(=O)c1c(nc(s1)c2ccccc2)[O-]
Cc1c(scn1)CCOC(=O)C
Cc1cn(c(c1C(=O)[O-])CC(=O)[O-])C
c1ccc(cc1)S(=O)(=O)[C@H]2CCCCO2
c1ccc(cc1)S(=O)(=O)[C@@H]2CCCCO2
CC1([C@H]2CC[C@@]13CS(=O)(=O)N=C3C2)C
c1csc(n1)NC(=O)CCCC(=O)[O-]
CC1([C@@H]2CC[C@]13CS(=O)(=O)N=C3C2)C
Cc1nccn1C(=O)n2ccnc2C
Cc1c(n(c(c1C#N)n2cccc2)CC3CC3)C
Cc1cn(c(=O)[nH]c1=O)[C@H]2CC[C@H](O2)CO
Cc1cn(c(=O)[nH]c1=O)[C@@H]2CC[C@H](O2)CO
Cc1cn(c(=O)[nH]c1=O)[C@H]2CC[C@@H](O2)CO
Cc1cn(c(=O)[nH]c1=O)[C@@H]2CC[C@@H](O2)CO
c1cn(c(=O)[nH]c1=O)[C@H]2CC[C@H](O2)CO
c1cn(c(=O)[nH]c1=O)[C@H]2CC[C@@H](O2)CO
COc1cc(ccc1N)Nc2ccccc2
CC1([C@@]2(CC[C@]1(OC2=O)C(=O)[O-])C)C
CC1([C@]2(CC[C@@]1(OC2=O)C(=O)[O-])C)C
COc1cc2c(cc1OC)[nH]c(=O)[nH]c2=O
c1ccnc(c1)SCc2[n-]nnn2
c1cc(c(cc1C(F)(F)F)N)C(F)(F)F
c1ccc(cc1)[C@@H]([C@@H](c2ccccc2)O)[NH3+]
c1ccc(cc1)[C@H]([C@@H](c2ccccc2)O)[NH3+]
c1ccc(cc1)[C@@H]([C@H](c2ccccc2)O)[NH3+]
c1ccc(cc1)[C@H]([C@H](c2ccccc2)O)[NH3+]
CC(=O)C1(CC[NH2+]CC1)c2ccccc2
Cc1cc(c2ccccc2[nH+]1)NCc3ccco3
Cc1cc(c2ccccc2[nH+]1)NCC[NH+](C)C
Cc1cc(c2ccccc2[nH+]1)N3CCCC3
Cc1cc(c2ccccc2[nH+]1)N3CCOCC3
CCOC(=O)c1c(nc(s1)c2ccccc2)C
Cc1ccc2c(c1)c(cc([nH+]2)C)N3CCOCC3
Cc1cc(nc2c1C(=O)CS2)C
Cc1ccc2c(c1)c(cc([nH+]2)C)NCC[NH+](C)C
CCOC(=O)c1csc(n1)C
c1ccc(cc1)c2cc(=O)ncn2c3ccccc3
c1cc(sc1)c2n[n-]nn2
CCOC(=O)Cn1nc(nn1)c2cccs2
Cc1c(c(on1)c2cccs2)C(=O)OC
CCN(CC)c1c2c(c(sc2ncn1)C)C
c1cc2c(cc1C(=O)[O-])[nH]cc(c2=O)C(=O)[O-]
CC(C)C1=C2CCCC[C@H]2NC(=O)N1
Cc1cc(c2c(c1)c(=O)c(c[nH]2)C(=O)[O-])C
CC(C)C1=C2CCCC[C@@H]2NC(=O)N1
Cn1cc(c(=O)c2c1cccc2)C(=O)[O-]
Cc1cc(c2c(c1)c(=O)c(cn2C)C(=O)[O-])C
Cc1cc(nn1CC(=O)N)C(F)(F)F
Cc1[nH]nc(n1)c2nc([nH]n2)C
Cc1cc(c(c(c1)C)NC(=O)c2cccnc2)C
CCn1c(cc(n1)C)C(=O)Oc2ccc(cc2)C
CC(C)n1c2ccccc2nc1SCC(=O)[O-]
Cc1c(sc(n1)c2cccs2)C(=O)C
Cc1c(sc(n1)c2cccs2)c3ccn[nH]3
CCOC(=O)c1c(nc(s1)n2cccc2)C
c1cc(oc1)CNC(=O)c2ccc(cc2)Cl
c1ccc2c(c1)n(c(=O)o2)CCC(=O)[O-]
c1cc(c(cc1F)F)c2nc(cs2)C(=O)N
c1cc(c(cc1F)F)c2nc(cs2)C#N
c1c2c(co1)[nH]c(=O)c(=O)[nH]2
CCn1c(c(c(n1)C)Br)C(=O)[O-]
CCOC(=O)c1c(c(c([nH]1)C)C(=O)C)C
Cc1c(c(=O)n(n1C)c2ccccc2)NC
Cc1ccc(cc1)c2nnc(o2)c3cc(on3)C
CCn1c(cc(n1)C(C)(C)C)C(=O)[O-]
CC(=O)Nc1c(c2c(s1)CCCC2)C(=O)[O-]
CCNc1nc(nc(n1)Cl)NCC
Cc1c(sc(n1)COc2ccccc2)C(=O)C
c1ccc(cc1)NC(=O)c2ccno2
c1cc(ccc1NC(=O)c2ccno2)Cl
c1cc(ccc1n2c(nnn2)c3ccno3)Cl
C[C@H]1CCCN(C1)C(=O)Cc2ccccc2OC
C[C@@H]1CCCN(C1)C(=O)Cc2ccccc2OC
c1ccc(cc1)Cn2c3ccccc3oc2=O
COC(=O)c1ccc(cc1)c2nnco2
c1ccc2c(c1)c3c([nH]2)nc4nnnn4n3
Cc1cc(no1)C(=O)Nc2ccccc2
Cc1cc(no1)C(=O)Nc2ccc(cc2)Cl
Cc1cc(no1)C(=O)Nc2cccc(c2)Cl
CCOC(=O)CSc1nnc(n1N)C
Cc1cc(n(n1)C(C)(C)C)C(=O)[O-]
c1ccc(cc1)c2cn3ccccc3n2
CCOc1ccc(cc1)c2cn3ccccc3[nH+]2
CC(C)(C)c1cc(n(n1)C)C(=O)[O-]
c1cc(ncc1C(F)(F)F)n2cncn2
c1cc(c(nc1)n2cncn2)C(F)(F)F
c1cc(c(cc1Cl)Cl)OCc2n[n-]nn2
Cc1cc(no1)NC(=O)c2ccno2
Cc1cccc(c1C)OCC(=O)NC(C)(C)C
CCc1nnc(n1N)CC
CS(=O)(=O)Nc1ccc2c3c1cccc3CC2
Cc1cccc(c1C)OCC(=O)NC2CCCC2
c1ccc2c(c1)cc(o2)C#N
Cc1cc(no1)c2c(c(no2)C)C(=O)OC
Cc1cc(no1)c2c(c(no2)C)C(=O)[O-]
Cc1c(c(on1)c2ccno2)C(=O)OC
CN(c1ccccc1C(=O)OC)S(=O)(=O)C
c1cc2c(cc1N)COC2=O
Cc1c(c(n(n1)C)c2ccno2)C(=O)OC
Cc1cc(no1)c2c(c(n[nH]2)C)C(=O)OC
c1ccc2c(c1)cc(o2)c3ccc(cc3)N
c1ccc(c(c1)C(=[NH2+])N)OC(F)(F)F
c1cc(c(cc1N)Cl)N2CCOCC2
c1cc(oc1)/C=C/2\CCC(=O)O2
c1ccc(cc1)NC(=O)Nc2ccno2
Cc1ccc(cc1)NC(=O)Nc2ccno2
c1cc(ccc1NC(=O)Nc2ccno2)Cl
c1cnoc1NC(=O)N2CCOCC2
Cc1c(c(on1)c2c(nns2)C)C(=O)OC
CC(=O)N[C@@H](Cc1ccc(cc1)O)C(=O)OC
CC(=O)N[C@H](Cc1ccc(cc1)O)C(=O)OC
c1c(c(cc(c1F)F)Cl)CO
CCOC(=O)c1ccc(cc1OC)SC
Cc1c2c(onc2c(=O)[nH]n1)C
Cc1c(c(on1)c2c(nns2)C)C(=O)N
CC(=O)c1csc(n1)c2ccccc2
c1cc(ccc1CCC(=O)[O-])F
c1ccc2c(c1)ccc(n2)c3ccccn3
CN(C)C(=O)N1CCN(CC1)C(=O)N(C)C
c1ccc(c(c1)C(=O)Nc2ccccc2Cl)N
c1ccc(cc1)c2nc(cs2)c3ccn[nH]3
CC(=O)c1ccc(cc1)OCc2ccccc2
Cc1ccccc1NC(=O)c2ccccc2N
c1ccc(c(c1)C(=O)Nc2cccc(c2)Cl)N
CC(=O)c1csc(n1)COc2ccccc2
C1C2CC3CC1CC(C2)(C3)C(=O)[O-]
c1ccc2c(c1)[nH]c(n2)SCCC(=O)[O-]
CCSc1[nH]c2ccccc2n1
CCOC(=O)COc1ccc2ccccc2c1
CSc1nc2ccccc2n1CCO
CC(C)Sc1nc2ccccc2n1CCO
Cc1cc(no1)c2c(c(no2)C)C(=O)N
c1ccc(cc1)CCNC(=O)CC#N
C1CC[C@H]([C@H](C1)C(=O)[O-])C(=O)[O-]
C1CC[C@H]([C@@H](C1)C(=O)[O-])C(=O)[O-]
Cn1c2ccccc2nc1SCCC(=O)[O-]
Cc1c2c(onc2c(=O)n(n1)c3ccccc3)C
CCn1c2ccccc2nc1SCC(=O)[O-]
Cc1cc(no1)C(=O)Nc2ccc(cc2)F
CC(CO)(CO)NS(=O)(=O)c1ccccc1
Cc1nc(cs1)c2nc(nc(n2)SC)N
Cc1nc(cs1)c2nc(nc(n2)OC)N
Cc1cc(no1)c2nnnn2c3ccc(cc3)F
Cc1nc(cs1)c2nc(cs2)C(=O)C
Cc1cc(no1)c2c(c(no2)C)c3nc(on3)C
CC(C)(Cc1ccc(cc1)Cl)[NH3+]
Cc1cc(no1)c2c(c(no2)C)CO
CCOC(=O)c1c(c[nH]n1)Sc2ccccc2
Cc1c(c(no1)C(=O)OC)c2cc[nH]n2
CS(=O)(=O)N1CCc2c1cccc2
Cc1ccc(cc1)OC(=O)c2ccno2
Cc1c(sc(n1)c2ccccc2)C(=O)[O-]
c1cc(cc(c1)Cl)c2ccc(o2)CO
Cc1ccc2c(c1)c(ncn2)NCc3ccccc3
Cc1ccc2c(c1)c(ncn2)NCc3ccco3
c1ccc2c(c1)cc(c(=O)o2)c3cccc(c3)N
c1ccc2c(c1)nc(o2)c3cccc(c3)N
CCOc1ccc(cc1Cl)C(=O)[O-]
c1ccc2c(c1)nc(s2)c3cccc(c3)N
c1ccc2c(c1)[nH]c(n2)c3cccc(c3)N
c1cc(cc(c1)N)c2nc3c(o2)cccn3
c1ccc2c(c1)[nH]c(n2)c3ccc(cc3)N
Cc1ccc(cc1N)c2[nH]c3ccccc3n2
Cc1ccc2c(c1)c(ncn2)NCC(=O)[O-]
Cc1ccc2c(c1)c(ncn2)N[C@@H](C)C(=O)[O-]
Cc1ccc2c(c1)c(ncn2)N[C@H](C)C(=O)[O-]
Cc1ccc2c(c1)nc(o2)c3cccc(c3)N
CC[C@@H](C(=O)[O-])Nc1c2cc(ccc2ncn1)C
CC[C@H](C(=O)[O-])Nc1c2cc(ccc2ncn1)C
Cc1ccc2c(c1)oc(n2)c3cccc(c3)N
c1ccc2c(c1)nc(o2)c3ccc(cc3)N
Cc1ccc2c(c1)nc(o2)c3ccc(cc3)N
Cc1ccc2c(c1)c(ncn2)N[C@@H](CO)C(=O)[O-]
Cc1ccc2c(c1)c(ncn2)N[C@H](CO)C(=O)[O-]
Cc1c(snn1)c2nc(cs2)C(=O)C
c1ccc2c(c1)nc(o2)c3cc(ccc3Cl)N
Cc1ccc2c(c1)c(ncn2)NCCC(=O)[O-]
Cc1cc(c2c(c1)nc(o2)c3cccc(c3)N)C
Cc1cc2c(cc1C)oc(n2)c3cccc(c3)N
c1cc(cc(c1)N)c2nc3cc(ccc3o2)Cl
c1cc(ccc1c2nc3cc(ccc3o2)Cl)N
c1ccc(cc1)c2nc3cc(ccc3o2)N
c1ccc(c(c1)c2nc3cc(ccc3o2)N)Cl
c1cc(cc(c1)Cl)c2nc3cc(ccc3o2)N
Cc1cc(nc(n1)NCc2ccccc2)OC
c1cc2c(cc1O)oc(=O)c3c2CCCC3
c1cc(ccc1c2nc3cc(ccc3o2)N)Cl
Cc1ccccc1c2nc3cc(ccc3o2)N
c1cc(cc2c1ccc(=O)o2)OCC(=O)N
Cc1cc(nc(n1)N2CCOCC2)OC(C)C
c1ccc(cc1)n2nc3ccc(cc3n2)N
c1ccc2c(c1)nc(o2)c3ccc(cc3O)N
CCSc1nc(c2c(c(sc2n1)C)C)N
Cc1ccc(cc1)n2nc3ccc(cc3n2)N
c1ccc(cc1)C(=O)Nc2cccc(c2)N
c1ccc(cc1)C(=O)Nc2ccc(cc2)N
COc1ccc(cc1)n2nc3ccc(cc3n2)N
c1ccc2c(c1)nc(s2)c3ccc(cc3O)N
c1cc(cc(c1)Cl)C(=O)Nc2cccc(c2)N
c1cc(cc(c1)Cl)C(=O)Nc2ccc(cc2)N
c1cc(cc(c1)Cl)n2nc3ccc(cc3n2)N
Cc1ccc2c(c1)nc(o2)c3ccc(cc3O)N
c1cc(ccc1n2nc3ccc(cc3n2)N)Cl
c1cc(cc(c1)NC(=O)c2ccco2)N
c1cc(oc1)C(=O)Nc2ccc(cc2)N
c1cc(oc1)C(=O)Nc2ccc(cc2Cl)N
c1ccc(cc1)C(=O)Nc2cc(ccc2Cl)N
Cc1ccccc1C(=O)Nc2cccc(c2)N
Cc1ccc(cc1NC(=O)c2ccccc2)N
c1cc(ccc1n2nc3ccc(cc3n2)N)F
CCCC(=O)Nc1ccc(cc1)N
CCCC(=O)Nc1cccc(c1)N
CCC(=O)Nc1ccc(cc1)N
Cc1c(c(n[nH]1)C)Oc2ccc(cc2)Cl
CC(C)(C)c1cc(c(c(c1)Cl)O)N
Cc1cc(c(c(c1)N)O)C
Cc1ccc(c(c1)C)OCC(=O)[O-]
COc1c(cc(cc1Cl)C(=O)[O-])Cl
CCOc1cc(cc(c1)OCC)C(=O)[O-]
COC(=O)c1c(=O)ccn(n1)c2ccc(cc2)F
CCCc1ccc(c(c1)N)O
COc1ccc(cc1)C(=O)N2CCCCCC2
C[C@H]1C(=C(NC(=O)N1)C)C(=O)OC(C)C
COc1ccc(cc1)C(=O)NC2CCCCC2
Cc1c(c[nH]n1)Sc2ccc(cc2)Cl
CCOc1ccc(cc1)C(=O)N2CCC(CC2)C
CCOc1ccc(cc1)C(=O)NC2CCCCC2
CCOc1ccc(cc1)C(=O)N2CCCC2
Cc1ccc(cc1)C(=O)NC2CCCCC2
Cc1ccc(cc1)C(=O)N2CCCC2
c1ccc(cc1)C(=O)CSc2ncccn2
Cn1ccnc1SCC(=O)c2ccccc2
CCOC(=O)c1cc(on1)c2cccs2
Cc1cc(no1)c2nc(on2)c3cccs3
C[NH+](C)CC#CC1(CCCCC1)O
C[C@@](C#CC[NH+]1CCOCC1)(c2ccccc2)O
C[C@](C#CC[NH+]1CCOCC1)(c2ccccc2)O
C1CCC(CC1)(/C=C/C[NH+]2CCCCC2)O
Cc1cc(no1)c2nc(on2)c3cc(on3)C
Cc1cc(no1)c2nc(on2)c3c(nns3)C
Cc1ccc(cc1)c2nc(no2)c3cc(on3)C
CCOC(=O)c1cc(c(nc1C)SC)C#N
CCn1c(cc(n1)c2cccs2)C(=O)N(C)C
Cc1cc(no1)c2nc(on2)C(C)(C)C
Cc1cc(no1)c2nc(on2)c3ccccc3
CC(=O)OCC[NH+]1CCCC[C@@H]1c2cccnc2
CC(C)NC(=O)c1cc(on1)c2cccs2
COC(c1ccc(c(n1)SC)C#N)OC
c1ccc(cc1)OCC(=O)N
Cc1cccc(c1)NC(=O)c2ccc(cc2)OC
Cc1ccc(cc1)NC(=O)c2ccc(cc2)OC
COc1ccc(cc1)C(=O)Nc2nccs2
Cc1c(c(n[nH]1)C)Sc2ncccn2
COC(c1ccc2c(c(sc2n1)C#N)N)OC
c1ccc(cc1)OCC(=O)NCc2ccco2
Cc1c2c(onc2c(=O)n(n1)C)C
c1cc(ccc1NC(=O)CCC(=O)[O-])Cl
c1cc(c(c(c1)Cl)OCC(=O)[O-])Cl
Cc1ccc(cc1)CSc2cnc(nc2C)C
CCOC(=O)c1cc(on1)C(=O)C
COc1ccc(cc1)CCNC(=O)c2ccco2
COC(=O)c1cccc(c1)NC(=O)c2ccco2
c1ccc(cc1)c2csc(n2)c3ccno3
Cc1cc(nc(n1)c2csc(n2)C)OC
Cc1cc(nc(n1)c2csc(n2)C)NC
CCOC(=O)c1csc(n1)c2cc(on2)C
Cc1cc(no1)c2nc(cs2)C(=O)[O-]
Cc1ccccc1CSc2cnc(nc2C)C
Cc1c(cnc(n1)N)Sc2ccccc2
CCOC(=O)c1c(sc(n1)C)c2cc[nH]n2
CCOC(=O)c1cc(on1)c2cc[nH]n2
Cc1cc(=O)oc2c1ccc(c2)O[C@H](C)C(=O)[O-]
Cc1c(n2ccccc2n1)c3ccn[nH]3
Cc1c2c(c(nn(c2=O)C)C)on1
CCOC(=O)CNc1c2c([nH]cn2)ncn1
Cc1c2c(c(=O)[nH]n1)nc(s2)c3ccccc3
Cc1c2c(c(=O)[nH]n1)nc(s2)C
Cc1cc(no1)c2nc(cs2)C(=O)C
c1cc(oc1)C(=O)Nc2ccc(cc2)C(=O)[O-]
COc1cc(c(cn1)c2[nH]ncn2)C(F)(F)F
CC(=O)c1cc(no1)c2ccccc2
Cc1c(n2ccccc2n1)c3ccnn3C(=O)C
Cc1c(c(no1)c2ccc(cc2)Cl)C(=O)C
Cc1c(c(no1)c2ccccc2)C(=O)C
CCc1ccc(cc1)OCC(=O)N
COc1ccc(cc1)c2cn3c(n2)SCC3
CCOC(=O)c1cc(n(n1)C)C
c1csc2n1cc(n2)Cl
Cc1c(sc2n1nc(n2)C(F)(F)F)C(=O)C
CC(C)(C)c1ccc(cc1)OCC(=[NH2+])N
c1ccc(cc1)OCC(=[NH2+])N
c1ccc(c(c1)OCC(=[NH2+])N)Cl
CC(=O)c1cc(no1)c2ccc(cc2)Cl
c1cc(ncc1C(F)(F)F)C(=[NH2+])N
Cc1cc(n2c3ccccc3nc2n1)C
C[NH+](C)Cc1coc2ccccc2c1=O
Cc1cc(n2c(n1)nc(n2)c3ccccc3)C
c1cc(cc(c1)Cl)OCC(=O)N
c1cc(ccc1OCC(=O)N)Cl
CSc1c(c(=O)[nH]c(=O)[nH]1)C#N
c1ccc(cc1)Nc2c(c(nc(n2)[O-])[O-])C#N
c1cc(ccc1Oc2ccc(cn2)C#N)Cl
c1cc(ncc1C#N)OCC(F)(F)F
c1cc(ccc1Oc2ccc(cn2)C(=O)N)Cl
c1c(c(n2c(n1)c(cn2)C(=O)N)N)C#N
CCOC(=O)c1cnn2c1ncc(c2N)C#N
CCOC(=O)c1cnc2c(cnn2c1N)C#N
[H]/N=c/1\c(cnc2n1[n-]cc2C#N)C(=O)OCC
c1ccc(cc1)SCC(=[NH2+])N
COc1ccc(cc1)NC(=O)C[NH+]2CCCCC2
Cc1nc2c(c3c(s2)CCCC3)c4n1nnn4
c1nc2c(c3c(s2)CCCC3)c4n1cnn4
Cn1c(nnc1SC)c2ccccc2
CC(=O)O[C@H]1CC[C@H]2C[C@@H]1CC[C@@H]2OC(=O)C
Cc1c(c(nn1c2ccccc2)SC)C(=O)C
C1[C@H]2C[C@H]([C@@H]1C=C2)C(=O)[O-]
CCOC(=O)C[C@H]1c2ccccc2CCCC1=O
CCOC(=O)C[C@@H]1c2ccccc2CCCC1=O
C1C2CC3CC(C2=O)CC1C3=O
Cc1cc2nc(cc(n2n1)C)C(F)(F)F
C1C2CC3(CC1CC(C2)(C3)C(=O)N)C(=O)N
Cc1cccc(c1NC(=O)c2ccccc2)C
COC(=O)[C@H]1CNc2ccccc2C1=O
COC(=O)[C@@H]1CNc2ccccc2C1=O
COC(=O)c1cc(cc(c1)Cl)Cl
COc1ccc(cc1)CNc2ccccc2N
Cc1cccc(c1C)NC(=O)c2ccccc2N
Cc1ccc2c(c1)n(c(=O)n2C)C
CC(C)Sc1c(=O)[nH]c(=O)[nH]n1
c1ccc(cc1)CSc2ccccc2C(=O)[O-]
CCOC(=O)CSc1nc(cnn1)[O-]
CC(C)[C@@H](C(=O)OC)Nc1c(=O)[nH]c(=O)[nH]n1
CC(C)[C@H](C(=O)OC)Nc1c(=O)[nH]c(=O)[nH]n1
c1cc(cnc1)NC(=O)NC2CCCCC2
c1ccc2c(c1)cccc2C(=O)Nc3cccnc3
CCCS(=O)(=O)c1cnc(nc1N)SC
CCCS(=O)(=O)c1cnc(nc1N)C
Cc1nc(cs1)c2ccc(s2)C#N
CCn1c2ccccc2n(c1=O)CC
C[NH+](C)CCC(=O)c1ccc(cc1)Cl
CC(C)(C)S(=O)(=O)c1cnc(nc1N)N
CC[C@@H](C)NC(=O)c1ccc(cc1)OCC
CC[C@H](C)NC(=O)c1ccc(cc1)OCC
CC(=O)N1CCc2c1ccc(c2)Br
c1ccc(cc1)CC2=[NH+]CCN2
c1ccc(c(c1)CC#N)C[NH+]2CCCCC2
c1c(=O)cc(oc1C(=O)[O-])C(=O)[O-]
CC(C)S(=O)(=O)c1cnc(nc1N)N
c1ccc(c(c1)C(=O)NCC(=O)[O-])O
CCOC(=O)[C@@H](Cc1ccccc1)[NH3+]
Cc1c(c(sc1C(=O)[O-])SC)C(=O)C
CC(=O)Nc1nccs1
Cc1csc(c1C(=O)C)SC
c1c(cc(cc1C(F)(F)F)C(F)(F)F)CO
c1ccc2c(c1)nc(o2)c3cc(ccc3O)N
Cc1cccc(c1)c2nc3cc(ccc3o2)N
Cc1ccc(cc1)c2nc3cc(ccc3o2)N
CCc1ccc(c(c1)N)O
Cc1ccc(cc1)C(=O)NC(C)(C)C
c1cc(cnc1)CSc2cc(nc(n2)N)N
CC(C)S(=O)(=O)c1cscc1Cl
Cc1c2c(c(cnc2n(n1)C)C(=O)OC)OC
Cc1c2c(c(cnc2n(n1)C)C(=O)[O-])OC
CN(C)c1c(c(cs1)c2ccccc2)C#N
c1ccc(cc1)C(=O)Nc2cccc(c2)C(=O)N
CC(=O)Nc1ccc(cc1)C(=O)c2ccccc2
CN(C)c1c(c(c(s1)C(=O)OC)N)C#N
Cc1cc(c(c(c1)C)NC(=O)CCC(=O)OC)C
CC(C)S(=O)(=O)c1c([nH]nc1SC)N
COC(=O)CCC(=O)Nc1ccc(cc1)Cl
COC(=O)CCC(=O)Nc1ccc(cc1)C#N
Cc1nc(cs1)c2ccc(s2)C(=O)OC
CNc1c(c(c(s1)C(=O)CC=C)N)C#N
COC(=O)c1ccc(s1)c2ccccn2
c1ccnc(c1)c2ccc(s2)C(=O)N
c1cc(cc(c1)NC(=O)CCC(=O)[O-])C(=O)N
Cc1ccccc1C(=O)Nc2ccccc2C#N
CC(=O)c1cccc(c1)NC(=O)CCC(=O)[O-]
CC(C)S(=O)(=O)c1cc(sc1)C(=O)OC
COC(=O)c1c(ccs1)NS(=O)(=O)C
CN(c1ccsc1C(=O)OC)S(=O)(=O)C
c1cc(sc1C(=O)[O-])Cl
CNC(=O)c1cc(c(s1)SC)C#N
CCOC(=O)c1c(c(c(s1)SC)C#N)N
CSc1c2c(c(s1)C#N)CCC[C@H]2O
CSc1c2c(c(s1)C#N)CCC[C@@H]2O
CSc1c(cc(s1)C(=O)N)C#N
CC(=O)c1c(c(c(s1)SC)C#N)N
Cc1csc2c1c(cs2)C
Cc1csc2c1c(c(s2)CO)C
COC(=O)c1cc(c(s1)SC)C(=O)N
Cc1nc2ccccc2n1C(F)F
Cc1c(sc(c1C(=O)C)SC)C#N
Cc1c(c(sc1C(=O)[O-])SC)C=C
c1ccc2c(c1)c3nnnn3c(n2)c4ccncc4
Cc1c(c(sc1C(=O)N)SC)C=C
c1cc(nnc1n2c(c(cn2)C#N)N)Cl
Cc1cc(n(n1)c2ccc(nn2)Cl)C
Cc1c(sc(c1c2cc[nH]n2)SC)C#N
c1ccc2c(c1)[nH]c(n2)n3c(c(cn3)C#N)N
Cc1csc2c1c(c(s2)C(=O)OC)C
c1ccc(cc1)c2c3ccccc3c4nncn4n2
Cc1c(sc2c1c(=O)n(cn2)N)C
c1ccc2c(c1)c(n[nH]c2=O)c3ccc(cc3)F
CSc1c-2c(cs1)CCc3c2n[nH]c3
c1cc2cccc3c2c(c1)C(=O)N3CO
Cc1cc(c2nncn2n1)[O-]
c1ccn2c(c1)cnc2c3ccc(cc3)F
CCNC(=O)c1c(nc(s1)C)N
CC1CCN(CC1)C(=O)c2ccccc2Cl
c1ccc(c(c1)C(=O)N2CCCCCC2)Cl
c1ccc(c(c1)C(=O)N2CCCC2)Cl
Cc1nc2cc(ccc2s1)NC(=O)C
Cc1cc(nc2c1cccc2)n3c(cc(n3)C)N
CC1CCN(CC1)C(=O)c2cccc(c2)Cl
c1cc(cc(c1)Cl)C(=O)N2CCCCCC2
c1cc(cc(c1)Cl)C(=O)N2CCOCC2
c1cc(cc(c1)Cl)C(=O)N2CCCC2
CCOC(=O)C1=NN(CC1=O)c2ccccc2
CCOC(=O)c1c(cn(n1)c2ccccc2)[O-]
CC(C)(C)c1ccc(cc1)C(=O)N2CCCC2
CC(=O)Nc1nc2ccccc2s1
COc1cccc(c1)C(=O)NCC(=O)[O-]
Cc1c(c2ccccc2[nH]1)C(=O)C[NH+]3CCCC3
CC(C)CNC(=O)c1ccccc1Cl
CC[C@@H](C)NC(=O)c1ccccc1Cl
CC[C@H](C)NC(=O)c1ccccc1Cl
CCN(CC)C(=O)c1ccccc1Cl
Cn1c(cc(n1)c2ccc(cc2)Cl)N
CCn1c(nc2c1ccc(c2)C#N)C
CC[C@@H](C)NC(=O)c1cccc(c1)Cl
CC[C@H](C)NC(=O)c1cccc(c1)Cl
Cc1nc2ccccc2c(=O)n1N
CCN(CC)C(=O)c1cccc(c1)Cl
c1ccc(cc1)NC(=O)c2cccc(c2)Cl
CSc1nccc(n1)c2cccs2
c1cc(sc1)c2nnco2
c1ccc(c(c1)C(=O)c2cccs2)C(=O)[O-]
CCN(CC)C(=O)c1ccc(cc1)C(C)(C)C
CC(=O)N(Cc1ccccc1)Cc2ccccc2
CC(=O)NC(c1ccccc1)c2ccccc2
CC(=O)N(C)c1ccccc1
COc1c(ccc(c1C(=O)[O-])Cl)Cl
c1cc(cc(c1)C(=O)[O-])c2ccc(cc2)O
COc1ccc(cc1)c2ccnc(n2)SC
C(#N)c1c(nc(c(n1)O)O)C#N
Cc1nc2ccc3c(c2s1)nc(s3)C
C[C@@H]1c2cc(ccc2N(C1=O)C)C(=O)C
C[C@H]1c2cc(ccc2N(C1=O)C)C(=O)C
c1ccc2c(c1)cnnc2SCC(=O)N
CC1(C(C1(C)C)C(=O)Nc2ccccc2OC)C
CC1(C(C1(C)C)C(=O)Nc2ccccc2F)C
CC1(C(C1(C)C)C(=O)Nc2ccccc2C#N)C
CC1(C(C1(C)C)C(=O)Nc2nccs2)C
Cc1c(sc2c1c(=O)n3c(n2)CCC3)C
Cc1c(sc2c1c(=O)n3c(n2)CCCCC3)C
CCc1nc2c(c(c(s2)C)C)c(=O)n1N
c1cc2c(cc1O)c3c4n2CC[NH2+][C@H]4CCC3
c1cc2c(cc1O)c3c4n2CC[NH2+][C@@H]4CCC3
c1c(c(n2c(n1)c(cn2)C#N)N)C#N
c1ccc(cc1)C(=O)NCc2cccs2
CS(=O)(=O)NCc1cccs1
c1nc2c(c3c(s2)CCCCC3)c4n1cnn4
CCc1nc2c(c3c(s2)CCC3)c(n1)Cl
c1ccc(cc1)Cn2c(c(nn2)C(=O)N)N
CCc1nc2c(c3c(s2)CCC3)c4n1nnn4
CCc1nc2c(c3c(s2)CCC3)c4n1cnn4
Cc1ccc(cc1)c2cnc(o2)c3ccncc3
c1cc(cc(c1)NCC(=O)[O-])C(F)(F)F
c1ccc2c(c1)cnn(c2=O)c3ccccn3
c1cc(ccc1SCC(=[NH2+])N)Cl
c1c(c(c(=O)[nH]n1)Cl)NC[C@H]2CCCO2
c1c(c(c(=O)[nH]n1)Cl)NC[C@@H]2CCCO2
Cc1ccc(cc1)SCC(=[NH2+])N
Cc1c2c(ncn(c2=O)N)sc1C(=O)OC
C[NH+](C)CCNc1cn[nH]c(=O)c1Cl
Cc1nc(nc(n1)N)CSc2ccccc2
c1ccc2c(c1)nnn2CO
C[C@@H](C(=O)N)Sc1[nH]c2ccccc2n1
C[C@H](C(=O)N)Sc1[nH]c2ccccc2n1
Cc1c(c(on1)COc2ccccc2)C(=O)[O-]
CN(CCO)c1ccc(c[nH+]1)C#N
c1cc(ccc1C(=[NH2+])N)Cl
Cc1cc(ncn1)NCc2ccco2
Cc1cc(no1)c2nnc(n2C)SC
COc1c(c(ccn1)C(F)(F)F)C(=O)N
COc1cc(ccn1)C(=O)N
Cc1nc(nc(n1)N)COc2ccccc2
CC(=O)Nc1ccc(c(c1)Cl)Br
c1cc(=O)n(cc1C(F)(F)F)CCC(=O)[O-]
CC(=O)Nc1ccccc1C(F)(F)F
CC(=O)Nc1ccccc1F
c1ccc2c(c1)c3ccccc3n2C[C@@H](CO)O
Cc1nc(cs1)C(=[NH2+])NC(=O)c2ccccc2
Cc1cc(n(c(=O)c1C#N)Cc2ccccc2)C
c1ccc(cc1)Cn2c3c(cccn3)oc2=O
c1ccc(c(c1)Cn2c3c(cccn3)oc2=O)F
CS(=O)(=O)Nc1ccc(cc1)C#N
c1cc([nH+]cc1C#N)N2CC[NH2+]CC2
c1c(c(c(c[nH+]1)Cl)N2CC[NH2+]CC2)Cl
c1c(c[nH]c(=O)c1C(=O)[O-])Cl
c1ccc2c(c1)CNC2=[NH2+]
CNc1nc(ns1)c2cccs2
CC(C)NS(=O)(=O)c1ccc(cc1)Cl
c1ccc(c(c1)C(=O)[O-])NC(=O)c2ccco2
c1ccc(cc1)c2nc3ccccc3c(=O)n2N
c1ccc2c(c1)c(=O)oc(n2)c3ccccn3
c1nc(c2c3c(sc2n1)CCC3)N4CCCC4
Cc1ccc(cc1)C(=O)NC(=[NH2+])c2cccs2
c1cc(sc1)C(=[NH2+])NC(=O)c2cccs2
c1ccc2c(c1)c(=O)n(c(n2)c3ccco3)N
c1ccc2c(c1)c(=O)oc(n2)c3cccnc3
c1cc(c(cc1O)C[NH+]2CCCCCC2)O
CCN1c2ccc(c3c2c(ccc3)C1=O)O
c1cc(ncc1C#N)n2cncn2
c1cc2cccc3c2c(c1)C(=N3)N4CCOCC4
CC(=O)Nc1ccc2c3c1cccc3C(=O)N2
Cc1nc2c(c3c(s2)C[C@H](CC3)C)c(=O)o1
Cc1nc2c(c3c(s2)C[C@@H](CC3)C)c(=O)o1
Cc1nc2ccccc2n1Cc3csc(n3)C
c1ccc(c(c1)C(=O)N)NC(=O)c2cccnc2
c1ccc(cc1)C(=[NH2+])NC(=O)N2CCOCC2
COc1cc(nc(n1)SC)OC
Cc1ccc(cc1)SC(=O)N2CCOCC2
CCOC(=O)c1cc(nn1c2ccccc2)C
c1ccc(cc1)/C=C/S(=O)(=O)NCC(=O)[O-]
Cc1c(c2cc(ccc2[nH]1)C(=O)[O-])CC[NH3+]
CC(=O)Nc1cc(c(c(c1)OC)OC)OC
Cc1c2ccccc2c(=O)n(n1)CC(=O)N(C)C
Cc1cc(=O)oc2c1ccc3c2C(=O)CO3
Cc1ccc(cc1F)C(=[NH2+])N
c1cc(c(nc1)OCC(F)(F)F)C#N
c1cc(ccc1C(=O)[O-])Oc2ccc(cc2)N
Cc1c2ccccc2c(=O)n(n1)CC(=O)OC
c1ccc(cc1)n2cc(nn2)C(=O)[O-]
CCOC(=O)C[C@@H](c1ccc(cc1)F)[NH3+]
CCOC(=O)C[C@H](c1ccc(cc1)F)[NH3+]
Cc1c(nc(c(c1C(=O)OC)C#N)[O-])C
CCOC(=O)c1cnn(c1N)C(=O)OCC
C(#N)c1c(c(n(c1N)N)N)C#N
c1ccc2c(c1)nc3n2c4c([nH]3)CCCC4
Cc1ccc(cc1F)c2nc(cs2)C(=O)C
CC(=O)Nc1ccc(cc1)C#N
Cc1ccc(cc1)C(=O)Nc2ccccc2O
C1CCC(CC1)N2[C@@H]3[C@H](NC(=O)N3)NC2=O
C1CCC(CC1)N2[C@@H]3[C@@H](NC(=O)N3)NC2=O
C1CCC(CC1)N2[C@H]3[C@H](NC(=O)N3)NC2=O
Cc1ccc(cc1)C(=O)N2CCC(CC2)C
C1CCC(CC1)N2[C@H]3[C@@H](NC(=O)N3)NC2=O
Cc1ccc(cc1)C(=O)NCCc2ccccc2
Cc1c(c(n[nH]1)C)Sc2ccc(cc2)Cl
Cc1c2ccccc2[nH]c(=O)c1C#N
CCc1cc(nc2n1nc(c2)c3ccccc3)C
c1ccc(cc1)Oc2nc(nc(n2)N)N
Cc1cc2nnnn2c3c1cccc3
c1ccc(cc1)n2c(c(cn2)C(=O)N)N
CCc1nnc2n1c3cc(ccc3c(c2)C)OC
CCc1nc2c(c3c(s2)CCCC3)c(=O)n1N
c1ccc2c(c1)nc(s2)N3CCOCC3
Cn1ccnc1[C@@H](c2cc(ccc2OC)OC)O
Cn1ccnc1[C@H](c2cc(ccc2OC)OC)O
c1ccnc(c1)c2ccc(c(n2)[O-])C#N
c1cc(cnc1)c2ccc(c(=O)[nH]2)C#N
c1cc(nc(c1C#N)[O-])c2ccncc2
c1cc(sc1)C[NH2+]Cc2cccs2
c1ccc(cc1)c2ccnc(n2)SCC(=O)[O-]
c1ccc(cc1)[C@@H](C(=O)[O-])Sc2ncccn2
c1ccc(cc1)[C@H](C(=O)[O-])Sc2ncccn2
c1ccc(cc1)CNC(=O)c2c(non2)N
c1ccc(cc1)NC(=O)CSc2ncccn2
Cc1cc(nn1C(C)(C)C)C(=O)[O-]
CC(=O)c1coc2c1cc(cc2)O
c1cc(sc1)C(=O)Nc2ccc(cc2)CC#N
Cc1c(cc(c(=O)[nH]1)C(=O)OC)C(=O)OC
c1cc(ccc1C(=O)N2CCCC2)N
Cc1cc(no1)NC(=O)Cc2ccc(cc2)F
c1ccc2c(c1)c3c([nH]2)CC[NH2+]C3
c1ccn2c(c1)nc3c2nc4c(n3)non4
c1cc2c(cc1c3[n-]nnn3)OCO2
COc1ccc(cc1)OCC(=O)N
CC(=O)N[C@@H](Cc1cc(cc(c1)F)F)C(=O)[O-]
CC(C)OC(=O)CSc1c(=O)[nH]c(=O)[nH]n1
Cc1cc(=O)oc2c1cc3c(coc3c2)C
c1ccc2cc(ccc2c1)C[C@@H](C(=O)[O-])[NH3+]
c1ccc2cc(ccc2c1)C[C@H](C(=O)[O-])[NH3+]
c1cc(ccc1C[C@@H](C(=O)[O-])[NH3+])OC(F)(F)F
Cc1c2ccccc2sc1C[C@@H](C(=O)[O-])[NH3+]
COc1ccccc1OCC(=O)N
c1cc2cccc3c2c(c1)C(=O)N3CC(=O)[O-]
c1ccc(c(c1)C(=O)NC2CCCCC2)N
c1ccc(cc1)CCNC(=O)c2ccccc2N
c1ncn(n1)CCC(=O)[O-]
CCOC(=O)Cn1nc(nn1)c2ccccc2
c1ccc(cc1)OCC(=O)Nc2ccc(cc2)F
Cc1ccc(cc1C)C[C@@H](C(=O)[O-])NC(=O)C
Cc1ccc(cc1C)C[C@H](C(=O)[O-])NC(=O)C
c1ccc(cc1)OCC(=O)Nc2cccc(c2)F
Cc1cc(c(s1)NC(=O)c2ccco2)C#N
c1ccc(cc1)[C@H]2C[C@H]2NC(=O)c3cccs3
c1ccc(cc1)[C@@H]2C[C@H]2NC(=O)c3cccs3
c1ccc(cc1)[C@H]2C[C@@H]2NC(=O)c3cccs3
c1ccc(cc1)[C@@H]2C[C@@H]2NC(=O)c3cccs3
c1cc2c(cc1c3cc(n[nH]3)O)OCO2
CC(=O)N[C@@H](Cc1cccs1)C(=O)[O-]
c1cc2c(cc1N)OC3(O2)CCCCC3
CC[C@H]1C(=O)C([C@H](OC1=O)c2ccccc2)(C)C
CC[C@@H]1C(=O)C([C@H](OC1=O)c2ccccc2)(C)C
CC[C@H]1C(=O)C([C@@H](OC1=O)c2ccccc2)(C)C
CC[C@@H]1C(=O)C([C@@H](OC1=O)c2ccccc2)(C)C
CCOC(=O)[C@H]1Cc2ccccc2C(=O)O1
CCOC(=O)[C@@H]1Cc2ccccc2C(=O)O1
C[C@H]1CCc2c(c(=O)c3ccccc3[nH]2)C1
C[C@@H]1CCc2c(c(=O)c3ccccc3[nH]2)C1
COC(=O)[C@H]1CCc2ccccc2N1
COC(=O)[C@@H]1CCc2ccccc2N1
Cc1ccc(cc1)c2c(non2)N
COc1ccc(cc1)NC(=O)Cc2ccccc2
COc1ccc(cc1)NC(=O)c2ccccc2
c1ccc2c(c1)c(c[nH]2)CCC(=O)NC3CC3
COc1ccc(cc1)C(=O)Nc2cccnc2
c1cc(ccc1C(=O)NC[C@H]2CCCO2)N
c1cc(c(c(c1)F)C(=O)Nc2cccnc2)F
c1cc(ccc1C(=O)NC[C@@H]2CCCO2)N
COc1cccc(c1)NC(=O)c2ccccc2
COc1ccc(cn1)NC(=O)c2cccs2
Cc1ccccc1C(=O)Nc2ccc(cc2)F
CCC1=NCC(=O)Nc2c1cc(cc2)Cl
Cc1cc(no1)C(=O)NCC[NH+]2CCCCC2
c1ccc2c(c1)-c3c(c(=O)[nH]nc3C2=O)C#N
Cc1ccc(cc1)C(=O)Nc2ccccc2F
c1ccc2c(c1)C[C@@H]([NH2+]C2)CO
Cc1cc(no1)C(=O)NCC(=O)OC
Cc1cc(no1)C(=O)N[C@@H](C(C)C)C(=O)OC
CC(C)(C)OC(=O)Nc1cc(n(c1)C)C(=O)[O-]
CCc1cccc(c1NC(=O)CC)C
CCC(=O)Nc1ccccc1C(C)C
CC(C)c1ccc(cc1)NC(=O)CCC(=O)[O-]
CCc1cccc(c1NC(=O)CCC(=O)[O-])C
c1cc(c(cc1F)N)n2ccnc2
c1ccc2c(c1)n(c(=O)n2O)O
c1ccc(cc1)c2cn3cccc(c3n2)N
c1cc(c2nc(cn2c1)c3ccc(cc3)Cl)N
c1ccc(cc1)C(=O)N2CCC(CC2)C(=O)[O-]
Cc1c(nc2cc(nn2c1C)c3ccccc3)C
COc1ccc(cc1)C(=O)CC[NH+]2CCCCC2
c1cc2c(cc1N)C(=O)OC2
CC(C)CC1=NCCc2c1cc(c(c2)OC)OC
COC(=O)CNc1ccccc1
C1CC[C@H]2[C@@H](C1)[C@@H](CC[NH2+]2)O
Cc1cc(nc(n1)Sc2ccccc2)C
c1cc(ccc1c2nc(no2)c3c(non3)N)F
c1ccc(cc1)c2c(non2)NCn3cnnn3
c1cc2c(cc1COc3c(non3)N)OCO2
Cc1c(oc2c1c(ncn2)N)C
Cc1c(oc(c1C(=O)N)N)C
CN(CCO)c1nc2cc(ccc2s1)Cl
Cc1cccc(c1)C(=O)NCCc2ccccc2
Cn1c(cnc1SC)c2ccc(cc2)Cl
Cc1cccc(c1)C(=O)NCc2ccccc2
c1cc(cnc1)OC(=O)c2ccc(cc2)F
COc1ccc(cc1)Nc2nc([nH]n2)N
c1ccn(c1)c2nc3cccnc3s2
c1cc(sc1C(=O)N)C(=O)[O-]
CCNc1nc2cccnc2s1
CC(C)Nc1nc2cccnc2s1
Cc1ccccc1C(=O)NCc2ccco2
CCOc1ccccc1C(=O)Nc2nccs2
CNC(=O)Nc1nc2cccnc2s1
C[C@H]1CCCCN1C(=O)c2ccccc2N
C[C@@H]1CCCCN1C(=O)c2ccccc2N
c1cc(ccc1C(=O)CCC(=O)[O-])F
CC(=O)Nc1ccc(cc1C(F)(F)F)C#N
CCOC(=O)c1nc2ccccc2s1
COc1ccc(cc1C#N)C(=O)OC
CC(=O)c1ccc(s1)C#N
c1cc(cc(c1)C(F)(F)F)C(=O)CC#N
CCc1cc(ccc1NC(=O)C)Br
CC(=O)Nc1ccc(cc1)OC(F)(F)F
COC(=O)Nc1cc(cc(c1)Cl)Cl
C1CCC(CC1)c2nc(no2)c3c(non3)N
c1cc(ccc1C(=O)N2CCCCC2)F
c1cc(oc1)c2nc(no2)c3c(non3)N
CCc1ccccc1NC(=O)C
CC(=O)Nc1ccc(cc1OC(F)(F)F)C#N
c1cc(c(cc1C(=O)[O-])OC(F)(F)F)C(=O)[O-]
CC(=O)Nc1ccccc1OC(F)(F)F
COC(=O)C[S@@](=O)c1ccccc1
CC(=O)Nc1ccc2c(c1)CCC2
CC(=O)Nc1ccc2c(c1)CCC2=O
COc1ccc2cc(ccc2c1)C(=O)[O-]
CC(=O)Nc1ccccc1NC(=O)C
c1ccc(cc1)c2cnc(nn2)c3ccncc3
Cc1[nH]c2cc(c(cc2n1)Cl)Cl
c1cc(ccc1N)S(=O)(=O)N2CCCCC2
c1cc(ccc1N)S(=O)(=O)N2CCCC2
c1cc(ccc1N)S(=O)(=O)N2CCOCC2
C[C@@H](c1ccccc1)N2C[C@H](CC2=O)C(=O)[O-]
C[C@H](c1ccccc1)N2C[C@H](CC2=O)C(=O)[O-]
CC(C)c1ccccc1NC(=O)C
C[C@@H](c1ccccc1)N2C[C@@H](CC2=O)C(=O)[O-]
C[C@H](c1ccccc1)N2C[C@@H](CC2=O)C(=O)[O-]
Cc1cc(=O)n2c3c1cccc3CCC2
Cc1cc(cc(c1NC(=O)C)Cl)Cl
c1cc(c(nc1)Oc2ccc(cc2)F)C(=O)[O-]
CC(=O)Nc1ccc(cc1Cl)Br
Cc1cc(ccc1NC(=O)C)Cl
CC(=O)Nc1ccc(cc1Cl)Cl
CC(=O)N(C)c1ccc(cc1Cl)Cl
CC(=O)N(C)c1ccc(cc1F)F
CC(C)(C)OC(=O)N1CCC(CC1)C(=O)N
Cc1c(cc(cc1Cl)F)S(=O)(=O)N
c1cc(c(cc1F)Cl)CC(=O)N
Cc1c(nc(s1)C)CC(=O)[O-]
Cc1c(c(no1)c2ccccc2)N
CCOC(=O)c1cc2cc(ccc2[nH]1)C
Cn1c2ccc(cc2oc1=O)S(=O)(=O)N
CC1=C(CC(=O)N1c2ccc(cc2)F)C(=O)OC
c1cc(ccc1CCC(=O)[O-])Cl
CCC(=O)c1ccc(c(c1)F)N2CC[NH2+]CC2
CCC(=O)c1ccc(c(c1)F)N2CCCCC2
CC(=CCC[C@]1([C@](NC(=O)O1)(C)O)C)C
CC(=CCC[C@@]1([C@@](NC(=O)O1)(C)O)C)C
CCOC(=O)c1c(n(nn1)Cc2ccccc2)N
c1ccc(c(c1)C(=O)[O-])NC(=O)c2cc[nH]n2
C[C@H]1CCc2c(sc3c2c(ncn3)N)C1
C[C@@H]1CCc2c(sc3c2c(ncn3)N)C1
CC(=O)c1c(ccnc1C(F)(F)F)OC(=O)C
CC(=O)c1c(cc[nH+]c1C(F)(F)F)N(C)C
C=CCS(=O)(=O)c1cccc2c1nccc2
c1cc(ccc1c2c(cnc(n2)N)C#N)Cl
c1ccc(cc1)[C@@H](CC(=O)c2cccs2)C#N
c1ccc(cc1)[C@H](CC(=O)c2cccs2)C#N
C[C@@H](CC#N)C(=O)c1ccccc1
C[C@H](CC#N)C(=O)c1ccccc1
c1ccc(cc1)c2c(cnc(n2)N)C#N
Cc1c(c2cccc(c2[nH]1)C(F)(F)F)CC[NH3+]
Cc1c(c2cc(ccc2[nH]1)Cl)CC[NH3+]
c1ccc(cc1)Cn2c(c(nn2)C(=O)[O-])N
c1ccc(cc1)n2nc(c(n2)N)C(=O)N
Cc1c(c2ccccc2n1C)CC[NH3+]
c1ccc2c(c1)ccc(c2C[NH+]3CCOCC3)O
c1ccc(cc1)[C@@H](C#N)[NH+]2CCCCC2
COc1ccccc1NCC(=O)OC
c1ccc(cc1)[C@H](C#N)[NH+]2CCCCC2
c1ccc(cc1)[C@@H](C#N)[NH+]2CCOCC2
c1ccc(cc1)[C@H](C#N)[NH+]2CCOCC2
c1ccc(cc1)n2nc(c(n2)N)C(=O)[O-]
C[NH+](C)Cc1c2ccccc2ccc1O
COC(=O)c1c(nn(n1)c2ccccc2)N
c1ccc(cc1)Cc2nc(no2)c3c(non3)N
c1cc(ccc1[C@@H](C2CC2)O)Br
c1cc(ccc1[C@H](C2CC2)O)Br
c1cc(ccc1OC[C@H](CO)O)Cl
C[C@@H](C(=O)[O-])[NH2+]Cc1ccccc1
C[C@H](C(=O)[O-])[NH2+]Cc1ccccc1
c1cc(c(cc1Cl)Cl)c2cc(n[nH]2)O
c1c(oc(c(c1=O)O)CO)CO
CCOc1ccccc1CCC(=O)[O-]
c1ccc(c(c1)c2[n-]nnn2)C(=O)[O-]
CCOc1ccc(cc1)CCC(=O)[O-]
Cc1cc(n(n1)CNc2c(non2)C)C
CCOC(=O)Cn1cc(ccc1=O)Cl
CCc1nnc(s1)NCn2c(cc(n2)C)C
c1cc2cccc3c2c(c1)C(=O)N3CC(=O)N
CCC(=O)Oc1c(cc(c2c1cccc2)O)C
c1ccc(cc1)C[C@@H](C(=O)[O-])NC(=O)N
c1ccc(cc1)C[C@H](C(=O)[O-])NC(=O)N
Cc1cccc(c1)N2C(=C(CC2=O)C(=O)OC)C
c1cc(c(cc1C(=O)Cn2cncn2)F)F
Cc1cc(nc(c1C#N)Oc2ccc(cc2)F)C
c1ccc2c(c1)c(=O)n3c(ccn3)c(=O)[nH]2
Cc1c2c(cc(=O)oc2[nH]n1)c3ccccc3
c1ccc2c(c1)ccc(n2)C(=O)NCC(=O)N
Cc1c(cc(cc1NC(=O)C)NC(=O)C)C(=O)[O-]
CC(C)(C)OC(=O)NC1CC[NH2+]CC1
C[C@@H]1CCC[C@H](N1C(=O)c2cccc(c2)N)C
C[C@H]1CCC[C@@H](N1C(=O)c2cccc(c2)N)C
CCC(=O)Oc1ccc2c(cc(=O)oc2c1)C
Cc1cccc(c1C(=O)[O-])NC(=O)c2ccno2
c1cnccc1c2cc(n[nH]2)O
Cc1ccc(cc1)c2c(nco2)C(=O)N
COC(=O)c1c(c(c(s1)C(=O)OC)[O-])[O-]
c1ccc2c(c1)c(ncn2)SCCC(=O)[O-]
Cn1cnnc1c2cccc(c2)N
COc1cccc(c1)c2cn3cccc(c3n2)N
CCOC(=O)CSc1cc(nc(n1)N)C
c1cc(ccc1C(=O)CC[NH+]2CCOCC2)F
c1cc2c(cc1N)OC3(O2)CCCC3
Cc1cc(cc(c1)NC(=O)N(C)C)C
CCOc1ccc(cc1)c2cc(n[nH]2)O
CSc1ccccc1NC(=O)c2ccco2
c1cc(oc1)C(=O)Nc2ccc3c(c2)CCC3
c1c2c(ncnc2nc(n1)N3CCOCC3)N
C[NH+](C)CCn1c2ccccc2cc1C#N
Cc1cc(nc(c1C(=O)N)SC)C
CC(C)NC(=O)[C@H]1CCCC[C@H]1C(=O)[O-]
CC(C)NC(=O)[C@@H]1CCCC[C@H]1C(=O)[O-]
CC(C)NC(=O)[C@H]1CCCC[C@@H]1C(=O)[O-]
CC(C)NC(=O)[C@@H]1CCCC[C@@H]1C(=O)[O-]
CN(C)C(=O)Nc1cccc(c1)OC
CC(C)c1ccccc1NC(=O)N(C)C
CCOc1ccc(cc1)[C@@H](CC(=O)[O-])[NH3+]
CCOc1ccc(cc1)[C@H](CC(=O)[O-])[NH3+]
c1cc(ccc1[C@@H](CC(=O)[O-])[NH3+])Br
c1cc(ccc1[C@H](CC(=O)[O-])[NH3+])Br
CN(C)c1c(nc(o1)c2ccccc2)C(=O)OC
c1c(c(cc2c1n[n-]n2)C#N)C#N
CCC(=O)Nc1ccc(cc1)N2CCOCC2
Cc1ccccc1OCC(=O)NC2CCCCC2
Cc1ccccc1OCC(=O)N2CCCCC2
Cc1ccccc1OCC(=O)NC(C)C
Cc1ccccc1OCC(=O)NCC(C)C
C[C@@H](c1cccc2c1cccc2)C(=O)[O-]
C[C@H](c1cccc2c1cccc2)C(=O)[O-]
C[NH+]1CCN(CC1)c2[nH]c3c(n2)c(ncn3)N
Cc1ccccc1OCC(=O)Nc2ccccc2
C1CCN(CC1)C(=O)[C@H]2CCCNC2=O
C1CCN(CC1)C(=O)[C@@H]2CCCNC2=O
c1c(cc(c2c1COCO2)C(=O)NC3CC3)F
Cc1nc2ccccc2c(=O)n1c3ccccn3
Cc1c(c(n(n1)C)C)NC(=O)Nc2ccccc2
c1ccc(cc1)C(=O)Nc2c(ccs2)C#N
c1ccc(cc1)NC(=O)C2=C(CCCC2)C(=O)[O-]
c1ccc(cc1)[C@@H](C[NH2+][C@H]2CCCCNC2=O)O
c1ccc(cc1)[C@H](C[NH2+][C@H]2CCCCNC2=O)O
c1ccc(cc1)[C@@H](C[NH2+][C@@H]2CCCCNC2=O)O
c1ccc(cc1)[C@H](C[NH2+][C@@H]2CCCCNC2=O)O
c1ccc(c(c1)C#N)NC(=O)C2CCCCC2
c1ccc2c(c1)[nH]c(n2)SC(C#N)C#N
Cc1ccnc(n1)NC(=O)Nc2ccccc2
c1cnccc1c2nnc3n2C(=O)CS3
Cc1ccccc1CSc2nnc(n2N)C
c1ccc(cc1)C(=O)N2CCOc3c2cccc3
COC(=O)c1cc2cc(ccc2s1)N
c1ccc(cc1)COC(=O)N2CCC[C@@H]2C(=O)[O-]
Cc1cc(c(cc1C)Nc2[nH][nH]c(=O)n2)C
CCCc1nnc(n1N)SCc2ccccc2
c1ccc(cc1)[C@H]2C[C@]23C(=O)C4CC[NH+]3CC4
c1ccc(cc1)[C@@H]2C[C@]23C(=O)C4CC[NH+]3CC4
c1ccc(cc1)[C@H]2C[C@@]23C(=O)C4CC[NH+]3CC4
c1ccc(cc1)[C@@H]2C[C@@]23C(=O)C4CC[NH+]3CC4
c1cc(cc(c1)N)c2ncon2
COC(CNC(=O)Nc1ccccc1)OC
Cc1c(n(c(c1C#N)N)CCCn2cccn2)C
Cc1ccc(cc1C)c2cc(on2)[C@@H](C)O
Cc1ccc(cc1C)c2cc(on2)[C@H](C)O
c1c2c(ncnc2nc(n1)N3CCCC3)N
c1c2c(ncnc2[O-])nc(n1)N3CCOCC3
c1cc(sc1)c2[nH]c(nn2)SCC(=O)[O-]
Cc1ccc2c(c1)c(=O)c3c4n2CC[NH2+][C@H]4CC3
Cc1ccc2c(c1)c(=O)c3c4n2CC[NH2+][C@@H]4CC3
CCc1ccccc1OCC(=O)NC2CCCC2
CCc1ccccc1OCC(=O)NC(C)(C)C
CCc1ccccc1OCC(=O)N2CCOCC2
Cc1c(c2ccccc2o1)CNC(=O)N(C)C
Cc1c(sc2c1c(ncn2)NCC(=O)[O-])C
c1cnoc1C(=O)NCC2CC[NH2+]CC2
Cc1cccc(c1C)NC(=O)c2ccc(cc2)O
Cc1ccc(c(c1)C)NC(=O)c2ccc(cc2)O
c1cc(ccc1C(=O)Nc2ccc(cc2)F)O
Cc1cccc(c1)COc2ccc[nH+]c2N
CCOC(=O)c1cnn(c1C)c2ccccc2
COc1ncc(c(n1)N)C#N
Cc1cc(n2c(n1)nc(n2)SC)OC
c1cc(c(c(c1)Cl)Cl)SCC(=O)[O-]
COC(=O)CNC(=O)c1cccnc1SC
c1ccc(cc1)Sc2c(cccn2)C(=O)[O-]
Cc1ccc(cc1)Sc2c(cccn2)C(=O)[O-]
COc1ccc(cc1OC)SCC(=O)[O-]
c1cc(c(cc1F)Cl)SCC(=O)[O-]
c1cc(cc(c1)SCC(=O)[O-])C(F)(F)F
Cc1ccc(cc1)Oc2c(cccn2)C(=O)[O-]
COc1ccc(c(c1)SCC(=O)[O-])OC
c1cc(c(cc1Cl)Cl)SCC(=O)[O-]
c1ccc(cc1)CCNC(=O)c2ccc(cc2)O
c1ccc(c(c1)NC(=O)c2ccc(cc2)O)Cl
Cc1ccccc1NC(=O)c2ccc(cc2)O
CCc1ccccc1NC(=O)c2ccc(cc2)O
COc1ccccc1NC(=O)c2ccc(cc2)O
c1cc(ccc1C(=O)Nc2ccc(cc2)Cl)O
c1cc(c(nc1)Oc2ccc(cc2)Cl)C(=O)N
c1ccc(cc1)CNC(=O)c2ccc(cc2)O
Cc1ccc(cc1)Oc2c(cccn2)C(=O)N
Cc1ccc(cc1)Sc2c(cccn2)C(=O)N
Cc1c(cccc1Cl)SCC(=O)[O-]
CSc1c(c(nc(n1)c2ccccc2)[O-])C#N
Cc1c2c(c(=O)[nH]nc2c3ccccc3)no1
COc1cc(ccc1C(=O)NC2CC2)SC
Cc1cc(n2c(n1)nc(n2)S(=O)(=O)C)OC
COc1nc(nc(n1)OC)Nc2ccccc2
Cc1ccc(cc1)SCc2cc(=O)[nH]c(=O)[nH]2
Cn1c(cc(=O)n(c1=O)C)N2CCOCC2
Cc1nc(c(c(n1)SC)C#N)N(C)C
Cn1c2cnn(c(=O)c2c(n1)SC)C
c1ccn(c1)c2ccc(cc2)C#N
CCC(=O)c1ccc(cc1)n2cccc2
c1cc(ccc1c2ccc(cc2)C(=O)N)C(=O)N
CC(C)(C(=O)[O-])Oc1ccc(cc1)C#N
Cc1c(cc(c(n1)OC)C#N)c2csc(n2)C
Cc1nc(cs1)c2ccc3c(c2)CCC(=O)N3
COc1cccc(c1)CC(=O)N
COc1ccc(c(c1OC)Cl)C(=O)[O-]
COc1ccc(c(c1OC)Cl)C(=O)OC
COc1ccc(c(c1OC)Cl)C(=O)N
CCOC(=O)c1ccc(c(c1Cl)OC)OC
c1cc(ccc1C2(CC[NH2+]CC2)O)Cl
CC\1=NC(=O)[C@@H](/C1=C(/[O-])\OC)CC(=O)OC
CC\1=NC(=O)[C@H](/C1=C(/[O-])\OC)CC(=O)OC
CCc1c(c([nH]c1C)C(=O)OCC)C
CCCC1=C(C(=O)NC1)c2ccccc2
CC1=C([C@@H](C(=O)N1)CC(=O)[O-])C(=O)OC
CC1=C(C(=O)NC1)c2ccccc2
c1ccc(cc1)NC(=O)CNc2ccc(cc2)F
CCN(CC)C(=O)c1c(c(c([nH]1)C)C)C
c1ccc(cc1)NCC(=O)Nc2ccc(cc2)F
Cc1c2cc(c(nc2ccn1)[O-])C#N
Cc1ccc(c2c1CCC2)OC(C)(C)C(=O)[O-]
c1cc(sc1)[C@@H](C(=O)c2cccs2)[O-]
c1cc(sc1)[C@H](C(=O)c2cccs2)O
[H]/N=c/1\[nH]c(=[NH2+])[nH]c2n1nc(c2)C(C)(C)C
[H]/N=c/1\[nH]c(=[NH2+])[nH]c2n1nc(c2)C
COC(=O)c1cc2ccccc2cn1
Cc1cc(c(c2c1CCC2)OC)C#N
Cc1ccc(c2c1CCC2)Oc3c(cccn3)N
COc1ccccc1[C@H]2[C@H](CC(=O)O2)C(=O)[O-]
COc1ccccc1[C@@H]2[C@H](CC(=O)O2)C(=O)[O-]
COc1ccccc1[C@H]2[C@@H](CC(=O)O2)C(=O)[O-]
COc1ccccc1[C@@H]2[C@@H](CC(=O)O2)C(=O)[O-]
c1cc(sc1)C(=O)[C@H]2CC(=O)OC2
c1cc(sc1)C(=O)[C@@H]2CC(=O)OC2
CC[C@@H](C)Nc1c2ccccc2ncn1
CC[C@H](C)Nc1c2ccccc2ncn1
CCC[C@@H](C(=O)[O-])Nc1c2ccccc2ncn1
CCC[C@H](C(=O)[O-])Nc1c2ccccc2ncn1
C[C@@H]([C@@H](C(=O)[O-])Nc1c2ccccc2ncn1)O
C[C@H]([C@@H](C(=O)[O-])Nc1c2ccccc2ncn1)O
C[C@@H]([C@H](C(=O)[O-])Nc1c2ccccc2ncn1)O
C[C@H]([C@H](C(=O)[O-])Nc1c2ccccc2ncn1)O
c1ccc2c(c1)c(ncn2)N3CCC[C@H]3C(=O)[O-]
c1ccc2c(c1)c(ncn2)N3CCC[C@@H]3C(=O)[O-]
Cc1cc(c2ccccc2n1)SC
Cc1cccc(c1C(=O)[O-])NC(=O)C
Cc1cc(ccc1Oc2c(cccn2)N)Cl
Cc1cccc(c1C)Oc2c(cccn2)N
COc1cc(nc(n1)N)OC
Cc1cc(c2ccccc2n1)SCC(=O)OC
c1ccnc(c1)Sc2ccc(cn2)N
c1ccc(cc1)C2OCc3c(non3)CO2
c1c[nH]c(=O)cc1C(F)(F)F
COc1cnn(c(=O)c1Cl)c2ccccc2
c1ccc(cc1)c2cc(no2)c3ccco3
c1ccc(cc1)C(=O)CCCC(=O)[O-]
COC(=O)c1cccnc1Oc2ccccc2
Cc1cc(n(c(=O)c1C#N)C)C
c1cc(ccc1[C@@H](C#N)[NH+]2CCOCC2)O
c1cc(ccc1[C@H](C#N)[NH+]2CCOCC2)O
CCc1ccc(cc1)C(=O)CCC(=O)[O-]
c1cc(ccc1/C=c/2\c(=O)n3c(=NCC3)s2)F
c1cc2c([nH]c(=O)c(=O)[nH]2)nc1
c1ccc(cc1)c2ccc(o2)CCC(=O)[O-]
CCc1ccc(cc1)C(=O)[O-]
COc1ccc(c(c1OC)Cl)CO
c1ccc2c(c1)C(c3ccccc3O2)C(=O)N
Cc1c(nc(o1)c2ccccc2)CC(=O)[O-]
Cc1c(nc(o1)c2ccccc2)CCO
CC(C)Cc1nc(c(o1)N2CCOCC2)C#N
CCOC(=O)c1cc(=O)c2c(cccc2o1)O
CC(=O)c1c(c(c2c(c1OC)cco2)OC)O
Cc1cc(=O)oc2c1ccc(c2CC=C)O
c1ccc(cc1)Cn2c3ccccc3nc2N
CC(=O)c1ccc(cc1NC(=O)C)OC
COc1ccc(c2c1c(=O)cc(o2)C(=O)[O-])OC
CCCc1cc(=O)c2c(cccc2o1)O
CCCc1cc(=O)c2ccc(cc2o1)O
COc1c(c(sc1C(=O)[O-])C(=O)[O-])OC
CCCc1cc(=O)c2c(ccc(c2o1)OC)O
c1ccc(cc1)NC(=O)CCOc2ccccc2
CC1(COC(=N1)c2ccc(cc2)C(=O)OC)C
CCc1nc(c(o1)N2CCOCC2)C#N
c1ccc2c(c1)[C@H](CC2=O)C(=O)[O-]
c1ccc2c(c1)[C@@H](CC2=O)C(=O)[O-]
CC(C)c1nc(c(o1)N2CCOCC2)C#N
CCCc1c(ccc2c1oc(cc2=O)C(=O)[O-])O
CC(C)(C)C(=O)Nc1cccc(c1)OC
CC(=O)Nc1ccc(c(c1)O)CC=C
CCCc1ccc(cc1O)SC(=O)N(C)C
CCCc1ccc(cc1NC(=O)C)OC
CC(=O)Nc1cccc(c1Cl)C(=O)[O-]
c1ccc(cc1)NC(=O)c2cc3ccccc3o2
c1cc(c(c(c1)Cl)C(=O)[O-])C(=O)[O-]
c1cc(c(cc1Cl)C(=O)[O-])C(=O)[O-]
c1ccc2c(c1)C(c3ccccc3O2)CO
COc1ccc(cc1)C(=O)CCC(=O)[O-]
CSc1ncc(c(n1)C(=O)[O-])Cl
CCNc1ccc(cc1)C(=O)[O-]
c1ccc(cc1)[C@@H](c2ccccn2)[NH3+]
c1ccc(cc1)[C@H](c2ccccn2)[NH3+]
C[NH+](C)C[C@H]1CCCCC1=O
C[C@@H](C(=O)[O-])Oc1ccc2ccc(=O)oc2c1
C[C@H](C(=O)[O-])Oc1ccc2ccc(=O)oc2c1
Cn1c(ccn1)C(=O)N2CCc3c2cccc3
C[NH+](C)C[C@@H]1CCCCC1=O
c1ccc(cc1)c2cc(n[nH]2)O
C[NH+](C)Cc1cc(c(cc1O)C[NH+](C)C)O
c1cc(cc(c1)Cl)C(=O)NC[C@H]2CCCO2
c1cc(cc(c1)Cl)C(=O)NC[C@@H]2CCCO2
c1ccc-2c(c1)CC(Cc3c2cccc3)C(=O)[O-]
C[C@H](c1ccccc1c2ccccc2[C@@H](C)O)O
C[C@@H](c1ccccc1c2ccccc2[C@H](C)O)O
c1ccnc(c1)c2ccc(s2)c3ccccn3
c1cc(ccc1OCc2ccc(o2)C(=O)[O-])F
Cc1cc(n[nH]c1=O)c2ccsc2
COc1cccc(c1)OCc2ccc(o2)C(=O)[O-]
c1ccc(cc1)[C@H]2c3ccccc3C(=O)O2
c1ccc(cc1)[C@@H]2c3ccccc3C(=O)O2
c1cc(sc1)C(=O)CCC(=O)[O-]
Cc1ccc(c(c1)OCc2ccc(o2)C(=O)[O-])C
c1cc2c(cc1CCCC(=O)[O-])OCO2
CC[C@@](C#N)(c1ccccc1)c2ccc(cc2)N
CC[C@](C#N)(c1ccccc1)c2ccc(cc2)N
c1ccc(cc1)C(c2ccccc2)[NH+]3CC(C3)O
Cc1cc(cc(c1)OCc2ccc(o2)C(=O)[O-])C
CC(=O)Nc1ccc-2c(c1)CCc3c2cccc3
CCc1c(c([nH]c1C#N)C(=O)OCC)C
Cc1c(nc(o1)c2ccccc2)CC(=O)OC
CC(=O)[C@@H](C#N)c1cccc(c1)OC
CC(=O)[C@H](C#N)c1cccc(c1)OC
CC(=O)Nc1ccc(c(c1)Cl)OC
Cc1cccc(c1)C(=O)c2ccccc2C(=O)[O-]
c1ccc2c(c1)[nH]c(n2)c3cccs3
CC(=O)NCCc1ccc(c(c1)OC)OC
Cn1c(=O)n(c(=O)n(c1=O)C)C
c1ccc2c(c1)nnc3n2cnn3
c1ccc2c(c1)nnc3n2c(=O)[nH]n3
c1cc2c(cc1Cl)nnc3n2c(nn3)[O-]
Cc1ccc2c(c1)nnc3n2cnn3
Cc1ccc2c(c1)nnc3n2c(=O)[nH]n3
COc1ccc2c(c1)nnc3n2c(=O)[nH]n3
c1ccc2c(c1)-c3c(cccc3C2=O)C#N
COC(=O)c1cccc2c1-c3ccccc3C2=O
c1ccc-2c(c1)Cc3c2c(ccc3)C(=O)[O-]
c1ccc2c(c1)C[C@H](N2)C(=O)[O-]
c1ccc2c(c1)C[C@@H](N2)C(=O)[O-]
c1cc-2c(nc1)C(=O)c3c2cccn3
CNC(=O)c1cccc2c1-c3ccccc3C2=O
Cc1nc2ccccc2c(=O)n1c3ccccc3
CC(=O)Nc1ccc(cc1)CC#N
c1c(cc(cc1N)N)N
C[C@]12CC[C@@H]3[C@]1(CO[C@]2(C3)C#N)C
c1ccc(cc1)NC2=CC(=O)OC2
CCc1c(c2ccccc2oc1=O)[O-]
Cn1cnnc1SCc2ccc(cc2)C(=O)[O-]
c1cc(cc(c1)Cl)n2c(c(cn2)C(=O)[O-])N
CNC(=O)c1ccccc1Sc2ccccc2
COc1c2cnn(c2ncn1)c3ccccc3
c1ccc(cc1)c2c(c(n[nH]2)c3ccccc3)N
c1ccc(c(c1)C(=O)[O-])SCCC(=O)[O-]
Cc1cc(cc2c1c3ccccc3c(=O)o2)O
Cc1ccc(c(c1)C)NC(=O)CCC(=O)OC
CC(=O)Nc1ccc(cc1C(=O)[O-])OC
c1ccc(cc1)C(=O)Nc2ccc(cc2)C(=O)N
CC(=O)Nc1ccc(cc1)S(=O)(=O)N
c1ccc(cc1)[C@H]2OC[C@@H]3[C@@H](O2)[C@H](C=CO3)O
c1ccc(cc1)[C@@H]2OC[C@@H]3[C@@H](O2)[C@H](C=CO3)O
c1ccc(cc1)S(=O)(=O)Nc2ccc(cc2)O
CC(=O)N[C@@H](c1ccccc1)n2cncn2
CC(=O)N[C@H](c1ccccc1)n2cncn2
c1ccc2c(c1)[nH]c(n2)[C@H]3CCC=CC3
CC(=O)N[C@@H](c1ccc(cc1)Cl)n2ccnc2
c1ccc2c(c1)[nH]c(n2)[C@@H]3CCC=CC3
CC(=O)N[C@H](c1ccc(cc1)Cl)n2ccnc2
c1ccc2cc(ccc2c1)N(CCO)CCO
CC(=O)N1[C@H](CC=C[C@@H]1CC=C)CC=C
CC(=O)N1[C@@H](CC=C[C@H]1CC=C)CC=C
c1ccc(cc1)C[C@@H](C#N)C(=O)[O-]
c1ccc(cc1)C[C@H](C#N)C(=O)[O-]
CC1=C[C@H](N([C@H](C1)CC=C)C(=O)C)CC=C
CC1=C[C@H](N([C@@H](C1)CC=C)C(=O)C)CC=C
CC1=C[C@@H](N([C@H](C1)CC=C)C(=O)C)CC=C
CC1=C[C@@H](N([C@@H](C1)CC=C)C(=O)C)CC=C
Cc1cccc(c1)Cc2cnc(s2)NC(=O)C
Cc1ccc(cc1)Cc2cnc(s2)NC(=O)C
c1ccc2c(c1)CCN2C(=O)c3ccccc3N
Cc1nc(c(nn1)[O-])Cc2ccc(cc2)Cl
Cc1nc(c(nn1)[O-])Cc2ccc(cc2)OC
CNc1c(n(c(=O)[nH]c1=O)Cc2ccccc2)N
c1ccc(cc1)Cn2c(cc(=O)[nH]c2=O)N
Cc1c(sc(c1C(=O)N)NC(=O)C)C
CCN(CC)C(=O)Nc1ccc(cc1)OC
CC1(CC2(CC(NC(=O)N2)(C)C)NC(=O)N1)C
CN1C2C(N(C1=O)C)N(C(=O)N2C)C
c1ccc(c(c1)C(=O)N2CCCCCC2)N
CC(=O)Nc1ccc(cc1)NC(=O)CCC(=O)[O-]
CC(=O)Nc1ncc(s1)Cc2ccccc2
c1ccc2cc(c(cc2c1)N)N
c1ccc(c(c1)C(=O)N2CCCCC2)N
c1ccc(c(c1)C(=O)N2CCOCC2)N
CC1(O[C@H]2[C@@H]([C@@H](O[C@H]2O1)[C@H](CO)O)O)C
COc1ccc(cc1)OC[C@@H](C[NH3+])O
COc1ccc(cc1)OC[C@H](C[NH3+])O
c1ccc2c(c1)ccc(c2O)C[NH+]3CCOCC3
CC(=O)Nc1ccc(cc1)C(=O)OC
CNC(=O)Nc1ccc(cc1)C(=O)[O-]
CNC(=O)Nc1ccc(cc1)C(=O)OC
CNC(=O)c1ccc(cc1)NC(=O)NC
c1ccc2c(c1)-c3cccc(c3C2=O)N
c1ccc(c(c1)CO)Sc2ccccc2CO
CC(C)(C)S(=O)(=O)c1ccc(s1)C(=O)[O-]
Cc1nc2c3ccccc3ccc2s1
CC(C)(C)Sc1ccc(s1)C(=O)[O-]
Cn1c(=O)ccc(n1)c2ccccc2
c1ccc(cc1)C[NH+]2CCC3(CC2)OCCO3
CC(C)(C)c1ccc(=O)[nH]n1
c1ccc(cc1)c2cccnn2
C1[C@@H]([C@@H]1C(=O)[O-])C(=O)[O-]
c1c([nH]c[nH+]1)CCN2[C@H](CCC2=O)O
c1c([nH]c[nH+]1)CCN2[C@@H](CCC2=O)O
Cc1c(c2cc(ccc2[nH]1)OC)CC(=O)OC
CCC(=O)c1ccc(cc1OC)OC
CCC(=O)c1ccc(cc1O)NC(=O)C
c1ccc(cc1)CC(=O)c2ccc(cc2)O
Cc1coc2c(c1=O)cc(cc2Cl)Cl
c1ccc(cc1)[C@H]2COc3ccccc3C2=O
c1ccc(cc1)[C@@H]2COc3ccccc3C2=O
c1ccc(cc1)[C@H]2COc3ccccc3[C@H]2O
c1ccc(cc1)[C@@H]2COc3ccccc3[C@H]2O
c1ccc(cc1)[C@H]2COc3ccccc3[C@@H]2O
CCOc1ccc(cc1)NC(=O)c2cccnc2
c1ccc(cc1)[C@@H]2COc3ccccc3[C@@H]2O
Cc1c(non1)NS(=O)(=O)c2ccccc2
C[C@H]1[C@H](Oc2cc(ccc2C1=O)OC)O
C[C@@H]1[C@H](Oc2cc(ccc2C1=O)OC)O
C[C@@H]1[C@@H](Oc2cc(ccc2C1=O)OC)O
C[C@@H]1[C@H](Oc2ccccc2C1=O)O
C[C@H]1[C@@H](Oc2ccccc2C1=O)O
Cc1cc2[nH]nc(n2n1)c3ccccc3
Cc1ccc(n1CCn2c(ccc2C)C)C
C1C[C@H](CC=C1)[C@@H](C#N)[NH+]2CCOCC2
C1C[C@@H](CC=C1)[C@@H](C#N)[NH+]2CCOCC2
C1C[C@H](CC=C1)[C@H](C#N)[NH+]2CCOCC2
C1C[C@@H](CC=C1)[C@H](C#N)[NH+]2CCOCC2
Cc1cc(=O)n2ccccc2n1
CCOC(=O)c1cnn2c1nc(cc2C)C
CCNS(=O)(=O)c1ccc(cc1)C
C[C@@H](C(=O)c1ccccc1)[NH+]2CCOCC2
C[C@H](C(=O)c1ccccc1)[NH+]2CCOCC2
C1C[C@@H]2C=C[C@H]1C[C@H]2C(=O)[O-]
c1cc(cc(c1)F)C2(CCCCC2)O
Cc1c(nc(s1)c2ccccc2)CC(=O)OC
c1ccc(cc1)OC(=O)Nc2nccs2
Cc1cc(=O)n(c(=O)[nH]1)CCO
Cc1cc(n2c(n1)nnn2)C
c1ccc2c(c1)-c3cccc(c3C2=O)C(=O)[O-]
c1cc(ccc1C(=O)NC2CCCCC2)O
C/C(=C/C(=O)[O-])/C=C/c1c[nH]c2c1cccc2
C/C(=C/C(=O)[O-])/C=C/c1cccnc1
c1cc2cccc(c2c(c1)C(=O)[O-])C(=O)[O-]
Cn1c2c(cc3ccccc3n2)c(=O)n(c1=O)C
CCC12C[C@@H]3C[C@H](C1)CC(C3)(C2)C(=O)[O-]
CCOC(=O)COc1ccccc1C#N
c1ccc(cc1)[C@@H](c2c3ccccc3ccn2)O
c1ccc(cc1)[C@H](c2c3ccccc3ccn2)O
c1ccc2c(c1)-c3c(cccc3C(=O)N)C2=O
c1ccc(cc1)c2ccc(=O)on2
c1cc(ccc1c2ccc(o2)C(=O)[O-])Cl
c1ccn2c(c1)nnc2c3ccc(cc3)F
COC(=O)c1cccc-2c1C(=O)c3c2cccc3
Cn1c(cc(=O)n(c1=O)C)Nc2ccccc2
CC(C)(C)NC(=O)Oc1ccc(cc1)Cl
Cc1cccc(c1)OC(=O)NC
c1ccc(cc1)OC(=O)N2CCCCC2
c1ccc(cc1)OC(=O)N2CCCC2
c1cc(ccc1OC(=O)N2CCCCC2)Cl
CCOc1ccc(cc1)NC(=O)N
CCCC(=O)Oc1c[nH]c2c1cccc2
C1CCN(C1)C2CC[NH2+]CC2
Cc1cc(n2c3ccccc3nc2c1C#N)[O-]
CCNc1cc(ccc1C)NC(=O)C
CC(=O)Nc1cc(ccc1OC)OC
c1ccc2c(c1)nc3n2c(c4c(c3C#N)CCC4)[O-]
Cc1cc2cc(ccc2[nH]1)OC
Cc1c(c2ccccc2[nH]1)CC#N
CCNC(=O)Nc1ccc(cc1)C(=O)[O-]
c1cc2c(cc1F)c3c([nH]2)CC[NH2+]C3
CC(=O)N[C@H](CC(=O)N)C(=O)[O-]
CC(=O)N[C@H](CCc1ccccc1)C(=O)[O-]
CC(C)C[C@@H](C(=O)[O-])NC(=O)C
CC(=O)N[C@@H](Cc1ccccc1)C(=O)[O-]
CC(=O)N[C@H](Cc1ccccc1)C(=O)[O-]
CC(=O)N[C@@H](c1ccccc1)C(=O)[O-]
CC(=O)N[C@H](c1ccccc1)C(=O)[O-]
C[C@H](C(=O)OCc1ccccc1)[NH3+]
C[C@@H](C(=O)OCc1ccccc1)[NH3+]
Cc1cc(c(cc1OC)Br)OC
CC12CC(=O)CC1(CC(=O)C2)C
c1ccc(cc1)c2cc(=O)c3cc(ccc3o2)F
c1ccc2c(c1)CC[NH2+][C@@H]2C(=O)[O-]
c1cc(ccc1CO)C(=O)[O-]
Cc1ccc(cc1)c2ccc([nH]2)C(=O)[O-]
c1ccc(cc1)c2ccc([nH]2)C(=O)[O-]
c1cc[nH+]c(c1)NC2CCCCC2
Cc1ccc2c(c1)N(C(C[C@H]2C)(C)C)CCO
Cc1ccc2c(c1)N(C(C[C@@H]2C)(C)C)CCO
Cc1ccc(cc1C)OCc2ccc(o2)C(=O)[O-]
c1ccc(cc1)C(=O)N2CCC(=O)CC2
COc1cc(nc(n1)OC)OC
c1ccc(cc1)C(=O)c2cccnc2C(=O)[O-]
c1ccc2c(c1)c(=O)n3c(n2)OCC3
Cc1c(c(nc(n1)C)NC(=O)C(C)C)C(=O)C
COn1c2ccc3c(c2c4c1CCCC4)non3
COc1ccc2c(c1)cc([nH]2)C(=O)[O-]
c1c(cncc1Br)CC(=O)[O-]
c1cc(cc(c1)CC#N)CC#N
Cc1cn2c(nc1=O)O[C@@H]3C[C@H]2O[C@H]3CO
C#CCn1c2ccccc2nn1
Cc1ccc(cc1)CCC(=O)[O-]
c1cc(cc(c1)Cl)[C@@H](C(=O)[O-])O
c1cc(cc(c1)Cl)[C@H](C(=O)[O-])O
Cc1c(c(c(c[nH+]1)Cl)N)Cl
c1ccc(cc1)C(=O)c2ccc3ccccc3n2
C1CC23CC(=O)CC2(C1)CC(=O)C3
c1cnccc1Nc2ccncc2
Cn1c2ccccc2nc1OC
C[C@]12CCC(=O)[C@]1(CCC2=O)C
c1ccc2c(c1)N[C@@H](O2)[C@H]3Nc4ccccc4O3
c1ccc2c(c1)N[C@H](O2)[C@@H]3Nc4ccccc4O3
CC12CCC(CC1)(CC2=O)O
c1cc(oc1)CNC(=O)N2CCOCC2
Cn1ccc(n1)C(=O)Nc2ccccc2C(=O)[O-]
c1ccc(cc1)NC(=O)Cc2ccc(cc2F)F
c1ccc(c(c1)C(=O)Nc2ccc(cc2)F)F
Cc1ccc(cc1)C(=O)O[C@H]2C[NH+]3CCC2CC3
Cc1ccc(cc1)C(=O)O[C@@H]2C[NH+]3CCC2CC3
c1ccc(cc1)C(=O)O[C@H]2C[NH+]3CCC2CC3
Cn1ccc(n1)C(=O)Nc2ccc(cc2)C(=O)[O-]
c1cc(ccc1CC(=O)Nc2nccs2)F
COc1cc(c(cc1SC)OC)SC
c1cc(ccc1C(=O)NC[C@H]2CCCO2)F
c1cc(ccc1C(=O)NC[C@@H]2CCCO2)F
c1ccc(cc1)CC(=O)Nc2ccccc2F
Cn1ccc(n1)C(=O)Nc2cccc(c2)C(=O)[O-]
c1ccc(c(c1)C(=O)c2ccc(cc2O)O)O
COc1ccc(c(c1)O)C(=O)c2ccccc2
Cc1cc(c(c(c1)CO)OC)CO
c1cc(ccc1Cc2ccc(cc2)O)O
c1cc(ccc1O)Sc2ccc(cc2)O
c1ccc(cc1)c2cc(nc(n2)N)C(F)(F)F
CCOC(=O)c1cc(=O)oc2c1ccc(c2)O
c1ccc(c(c1)C#N)c2ccccc2C#N
C1CCN(CC1)SN2CCCCC2
c1ccc(cc1)Nc2ccc(cc2)N
CNC(=O)c1ccc(cc1)N
C1[C@@H]2CC3(C[C@H]1CC(C2)(C3)Cl)CC(=O)[O-]
COC(=O)c1ccc(cc1)NC(=O)OC
C1[C@H]2CC3(C[C@@H]1CC(C2)(C3)O)CCC(=O)[O-]
COC(=O)NC12CCCC(C1)CCC2
COC(=O)c1ccccc1NC(=O)c2ccco2
c1cc(ccc1C(=O)[O-])NC(=O)N
CC(C)C12CCCC(C1)(CCC2)C(=O)[O-]
COC(=O)C12CCCC(C1)(CCC2)C(=O)[O-]
Cc1cccc(c1)OCC(=O)Nc2nccs2
COC(=O)C12CCCC(C1)(CCC2)C(=O)N
CC12CCCC(C1)(CCC2)C(=O)[O-]
CC12CCCC(C1)(CCC2)C(=O)N
C1CC2(CCCC(C1)(C2)C(=O)[O-])C(=O)[O-]
C1CC2CCCC(C1)(C2)C(=O)N
CC(=O)c1cc(c(cc1Cl)Cl)F
c1ccc(cc1)Sc2ccccc2CC(=O)[O-]
c1ccc(cc1)c2nc3c(n2O)CCCC3=O
CC(C)(C)OC(=O)Cn1ccc(=O)[nH]c1=O
CN(C)C(=O)COc1ccc2ccccc2c1
c1ccc(cc1)CC(=O)NCC(=O)[O-]
c1cc(c(cc1C(=O)[O-])N)N
Cc1ccc(cc1)c2cn3cccnc3n2
c1c(c(c(cn1)Cl)C(=O)N)Cl
C1CC2CCC1C[C@H]2C(=O)[O-]
C1CC2CCC1C[C@@H]2C(=O)[O-]
C1C[C@@H]([C@H]2C[C@@H]1[C@@H](C2)C(=O)[O-])O
c1ccc(cc1)CN2[C@H]3CC[C@@H](C2=O)C[C@H]3O
C1[C@H]2C[C@H]3C[C@@H]1[C@@H]([C@@H](C2)C3=O)C(=O)[O-]
CC1(CC2(CCCCC2)C(=O)O1)C
COC(=O)[C@H]1CCC[C@@H](C1=O)C(=O)OC
C1CC[C@H]([C@H](C1)C(=O)N)C(=O)[O-]
C1CC[C@H]([C@@H](C1)C(=O)N)C(=O)[O-]
C1CC[C@@H]([C@@H](C1)C(=O)N)C(=O)[O-]
CCC12CCC(CC1)(CC2=O)O
c1ccc(cc1)C(=O)N[C@H]2CC3CCC2CC3
c1ccc(cc1)C(=O)N[C@@H]2CC3CCC2CC3
C1CC2CCC1C[C@H]2C(=O)N
C1CC2CCC1C[C@@H]2C(=O)N
C1C[C@@H]2CC[C@H](C1)[C@H]([C@H]2C(=O)[O-])C(=O)[O-]
C1CC2CCC1[C@H]([C@@H]2C(=O)[O-])C(=O)[O-]
C1CC2CCC1[C@@H]([C@H]2C(=O)[O-])C(=O)[O-]
COC(=O)[C@H]1CCC(=C(C1)C(=O)OC)N
COC(=O)[C@@H]1CCC(=C(C1)C(=O)OC)N
CC(=C(c1ccc(cc1)N(C)C)C(=O)OC)C
C1[C@@H]2C[C@@H]([C@H]1[C@H](C2)O)C(=O)[O-]
Cc1cc(=O)oc2c1ccc(c2)C(=O)OC
C1C[C@H]([C@@H](C1)C(=O)[O-])C(=O)[O-]
C1C[C@@H]([C@H](C1)C(=O)[O-])C(=O)[O-]
C1C[C@H]([C@H](C1)C(=O)[O-])C(=O)[O-]
c1ccc(cc1)C[NH+]2CCC(CC2)(CCO)O
c1ccc(cc1)C(=O)c2cccnc2
CC1CCN(CC1)C(=O)CC#N
c1cc(cc(c1)NC(=O)CC#N)C(F)(F)F
C[C@@H](c1ccccc1)NC(=O)NC(C)(C)C
C[C@H](c1ccccc1)NC(=O)NC(C)(C)C
CC(C)(C)NC(=O)NCc1ccncc1
CC(C)(C)NC(=O)NCc1cccnc1
CCc1ccc(cc1)c2csc(n2)NC(=O)C
CC(C)(C)NC(=O)NCc1ccco1
CC(C)(C)NC(=O)NCCc1ccccc1
c1ccc2c(c1)[C@@H](C(=O)N2)Cc3cccs3
c1ccc2c(c1)[C@H](C(=O)N2)Cc3cccs3
Cc1cc(c(c(c1)CC(C)(C)C(=O)[O-])C(=O)[O-])C
Cc1cc(c(c2c1C(=O)C(C2)(C)C)C(=O)[O-])C
c1ccc(cc1)c2csc(n2)N3CCOCC3
c1ccc2c(c1)C3=[N+](C2=O)CCCN3
c1ccc2c(c1)[C@@H]3[NH2+]CCCN3C2=O
c1ccc2c(c1)[C@H]3[NH2+]CCCN3C2=O
c1ccc2c(c1)[C@@H](C(=O)N2)Cc3ccc(cc3)N
c1ccc2c(c1)[C@H](C(=O)N2)Cc3ccc(cc3)N
c1ccc(cc1)/C=C/S(=O)(=O)N
c1ccc(c(c1)C(=O)NCc2cccnc2)N
c1ccc(c(c1)C(=O)NCCc2ccccn2)N
c1ccc(c(c1)N)n2cccc2
Cc1c(c([nH]c1C(=O)CC#N)C)C(=O)OC
Cc1csc(n1)NC(=[NH2+])N
CC[C@@](c1ccccc1)(c2ccccc2N)O
CC[C@](c1ccccc1)(c2ccccc2N)O
Cc1c(c(no1)c2ccccc2Cl)C(=O)N
c1cc(c(cc1NC(=O)C2CCC2)F)F
CC[C@@H](C)NC(=O)NCc1ccccc1F
CC[C@H](C)NC(=O)NCc1ccccc1F
c1cc(ccc1CC#N)NC(=O)N
CC[C@@H](C)NC(=O)NCc1ccccc1Cl
CC[C@H](C)NC(=O)NCc1ccccc1Cl
c1cc(c(cc1NC(=O)N)F)F
CC[C@@H](C)NC(=O)Nc1ccccc1F
CC[C@H](C)NC(=O)Nc1ccccc1F
CC[C@@H](C)NC(=O)NCc1ccc(cc1)F
CC[C@H](C)NC(=O)NCc1ccc(cc1)F
CC[C@@H](C)NC(=O)Nc1ccc(c(c1)Cl)F
CC[C@H](C)NC(=O)Nc1ccc(c(c1)Cl)F
Cc1ccc(cc1)NC(=O)Nc2nncs2
Cc1nn2cc(nc2s1)Cl
c1cc(ccc1NC(=O)Nc2nncs2)F
Cc1cc(no1)NC(=O)Nc2ccc(cc2)F
Cc1cc(no1)NC(=O)Nc2cccc(c2)OC
Cc1cccc(c1)NC(=O)Nc2cc(on2)C
Cc1cccc(c1)NC(=O)Nc2nncs2
Cc1cccc(c1)NC(=O)Nc2nc(cs2)C
C#CC1(CCCCC1)NC(=O)N
c1ccn(c1)c2ccc(cc2)F
CC(C)(C)NC(=O)Nc1cccnc1Cl
Cc1cc(no1)NC(=O)NC(C)(C)C
CC(C)(C)NC(=O)Nc1nncs1
Cc1csc(n1)NC(=O)NC(C)(C)C
CC(=O)c1ccccc1OCC(=O)[O-]
Cc1ccc(cc1)CCNC(=O)NC(C)(C)C
CC(C)(C)NC(=O)NCc1ccccc1Cl
CC(=O)c1ccccc1OC(=O)C
c1cc(c(cc1Cl)NC(=O)N)Cl
Cc1c(c(no1)c2ccccc2)C(=O)OC
c1cc(ccc1c2csc(n2)CC#N)Cl
c1cc(ccc1c2csc(n2)CC#N)F
c1cn(c(=O)[nH]c1=O)[C@H]2C=C[C@H](O2)CO
c1cn(c(=O)[nH]c1=O)[C@@H]2C=C[C@H](O2)CO
c1cn(c(=O)[nH]c1=O)[C@H]2C=C[C@@H](O2)CO
c1cn(c(=O)[nH]c1=O)[C@@H]2C=C[C@@H](O2)CO
Cc1cn(c(=O)[nH]c1=O)[C@H]2C=C[C@H](O2)CO
Cc1cn(c(=O)[nH]c1=O)[C@@H]2C=C[C@H](O2)CO
Cc1cn(c(=O)[nH]c1=O)[C@H]2C=C[C@@H](O2)CO
Cc1cc(c(c(c1)CC(C)(C)C(=O)[O-])C(=O)N)C
Cc1cc(c(c2c1C(=O)C(C2)(C)C)C(=O)OC)C
c1ccc2c(c1)cc(s2)c3nsc(=O)o3
C1C2CC3CC1CC(C2)(C3)c4nsc(=O)o4
c1c2c(sc1c3nsc(=O)o3)CCCC2
CC(=O)c1cc(cs1)C(=O)c2ccccc2
Cc1nnc(s1)n2cccc2
Cc1c(noc1n2cccc2)C
CSc1c2cccn2c3ccccc3n1
c1ccc-2c(c1)N[C@H](c3n2ccc3)c4cccnc4
c1ccc-2c(c1)N[C@@H](c3n2ccc3)c4cccnc4
COc1cc(cc(c1)n2cccc2)C(F)(F)F
c1ccc2c(c1)nc(s2)NC(=O)C3CC3
CC(=O)c1ccc(c(c1)n2cccc2)Cl
c1cc(sc1)C(=O)Nc2ccc(cc2)C#N
CC[C@@H](C)NC(=O)COc1cccc(c1C)C
CC[C@H](C)NC(=O)COc1cccc(c1C)C
CCC(=O)Oc1ccc(cc1C)Cl
c1ccnc(c1)CCn2cccc2
c1ccn(c1)c2ccc(cc2)Cl
C=CCn1c(c(c2c1nc(c(n2)C#N)C#N)C#N)N
Cc1c(c(no1)c2ccccc2)C(=O)N
c1cc(cc(c1)S(=O)(=O)N)C(F)(F)F
c1ccc(c(c1)N)NC(=O)c2c(cccc2F)F
C1Cc2c3c(nnc4c3c(nn2)CCC4)C1
c1ccnc(c1)c2nc([nH]n2)CC#N
CC(=O)Nc1c(cccc1F)F
CCCc1cc(=O)[nH]c(n1)NCc2ccco2
C1CCCC(CC1)NC(=O)C2CC2
CCCc1cc(=O)[nH]c(n1)NCc2ccccc2
c1ccc(cc1)CNc2[nH]c(=O)ccn2
Cc1c(nc(=O)[nH]n1)N2CCCCC2
Cc1c(nc(=O)[nH]n1)N2CC[NH+](CC2)C
c1cc(c(c(c1)F)C[NH+]2CCCCC2)F
c1cc([nH+]cc1N)N2CCOCC2
c1nc([nH]n1)SC[C@H]2CCCO2
Cc1c(c(c2c(c1C)[nH]c(n2)C)C)C
c1nc([nH]n1)SC[C@@H]2CCCO2
Cn1c(ccn1)C(=O)Nc2cccnc2
c1cc(ccc1C(=O)N)NCC(=O)N
Cc1c(nc2cc(c(cc2n1)Cl)Cl)C
CCNC(=O)n1cc(cn1)Cl
Cc1c(c(n(n1)C(=O)OC)C)Br
c1c(c(c(=O)[nH]n1)Cl)NC2CCCCC2
c1cc(oc1)CNC(=O)CC#N
Cc1c(nnn1c2ccc(cc2)OC)C(=O)[O-]
CCNC(=O)Nc1ccccc1C(=O)OC
C[NH+]1CCN(CC1)c2cn[nH]c(=O)c2Cl
c1ccc(cc1)NC(=O)Nc2ccccc2C#N
c1cc(c(c(c1)F)C(=O)Oc2cccnc2)F
Cc1cccc(c1)CSc2c(=O)[nH]c(=O)[nH]n2
CC(C)(C)C(=O)Nc1c[nH]c(=O)[nH]c1=O
CN(C)c1c(cc(cc1F)C#N)F
CN(C)c1c(cc(cc1F)C(=O)N)F
Cc1csc(n1)CC(=O)c2ccc(cc2O)O
CN(C)c1c(cc(cc1F)c2[n-]nnn2)F
c1cc(c(c(c1)Cl)NC(=O)N2CCCC2)F
c1ccc(c(c1)C(=O)Nc2nccs2)Cl
Cc1c(nnn1c2ccccc2C#N)C(=O)C
Cc1c(nnn1c2c(cccc2F)F)C(=O)C
Cc1c(nnn1c2cccc(c2)C#N)C(=O)C
c1ccnc(c1)c2coc3cc(ccc3c2=O)O
C1COCC[NH+]1CC(C[NH+]2CCOCC2)C#N
CC(=O)NCc1c(cccc1Cl)F
c1cc(c(c(c1)F)C#N)N2CCOCC2
C1C2CC3CC1CC(C2)(C3)C(=O)N
c1ccc2c(c1)NC(=O)CC(=O)N2
Cc1c(snn1)C(=O)NC(C)(C)C#C
COc1cc2c(c(c1OC)OC)COC2=O
Cc1c(snn1)C(=O)Nc2cccnc2
c1ccc2c(c1)[nH]c(n2)CC[C@@H](C(=O)[O-])[NH3+]
Cc1c(snn1)C(=O)N2[C@H](CCC[C@@H]2C)C
Cc1c(snn1)C(=O)N2[C@@H](CCC[C@H]2C)C
c1ccc2c(c1)[nH]c(n2)CC[C@H](C(=O)[O-])[NH3+]
Cc1cc(=O)oc2c1ccc(c2)OCC(=O)OC
c1ccc(c(c1)C(=O)[O-])n2cccc2
Cc1c(snn1)C(=O)Nc2ccccc2
Cc1cc(=O)oc2c1ccc(c2)OC(=O)C(C)C
Cc1c(snn1)C(=O)NC2CCCCC2
Cc1cccc(c1NC(=O)c2c(nns2)C)C
C/C(=C/C(=O)NCc1cccnc1)/C(F)(F)F
c1ccc(cc1)c2c(snn2)C(=O)N
Cc1nc(no1)c2c(nns2)c3ccccc3
Cc1csc(n1)c2c(nns2)C
CCOC(=O)Nc1c(noc1C)C
c1cc(c(c(c1)F)C#N)N2CCCC2
c1cc(c(c(c1)F)C#N)NCc2cccnc2
c1ccnc(c1)CCNc2cccc(c2C#N)F
c1ccn(c1)c2cccc(c2C#N)F
c1ccc(cc1)N2CC[NH+]=C2N
c1cc(c(c(c1)Cl)C#N)N2CCCC2
c1cc(c(c(c1)Cl)C#N)N2CCOCC2
CN(C)c1ccc(c(c1C#N)F)Br
c1cc(c(c(c1C#N)Cl)C#N)N2CCCC2
Cc1cc(n(n1)c2cccc(c2C#N)Cl)C
c1cc(ccc1C(=O)[O-])Nc2cn[nH]c(=O)n2
Cc1ccc(cc1)NC(=O)Nc2cc(on2)C
CCOC(=O)[C@@H](C)Nc1c(=O)[nH]c(=O)[nH]n1
CCOC(=O)[C@H](C)Nc1c(=O)[nH]c(=O)[nH]n1
c1cc2c(c(c1)F)c(nc3n2nnc3C#N)N
CSc1nnc(s1)n2cccc2
Cc1[nH]c(=O)c2c(n1)cccc2F
c1cc(cc(c1)Cl)N2C[C@H](CC2=O)C(=O)[O-]
c1cc(cc(c1)Cl)N2C[C@@H](CC2=O)C(=O)[O-]
c1ccn(c1)c2c(cccc2Cl)F
c1cc(c(c(c1)Cl)C#N)NCc2cccs2
c1cc(c(c(c1)F)C#N)NCc2cccs2
c1cc(sc1)CNC(=O)CC#N
CN(C)c1ccc(c(c1C#N)F)CO
CNC(=O)NCc1c(cccc1Cl)F
CC(C)NC(=O)NCc1c(cccc1Cl)F
c1ccn(c1)Cc2cccs2
Cc1c(c(sc1C#N)C(=O)N)C
CC1CCN(CC1)C(=O)Nc2ccccc2
CC[C@H]1CCCCN1C(=O)Nc2ccccc2
CC[C@@H]1CCCCN1C(=O)Nc2ccccc2
CC[C@@H](Cc1c[nH]c2c1cccc2)[NH3+]
CC[C@H](Cc1c[nH]c2c1cccc2)[NH3+]
c1cc(cc(c1)O)NC(=O)c2cccs2
c1ccn(c1)c2ccc(cc2F)F
c1ccc(cc1)CCNC(=O)c2cccs2
c1cc(sc1)C(=O)Nc2ccc(cc2)Cl
c1cc(nc(c1Cl)C(=O)[O-])Cl
Cc1cc(cc[nH+]1)N
c1cc(sc1)CNC(=O)c2cccs2
c1c(c(c(c(n1)C#N)Cl)Cl)Cl
c1cc(cnc1)CNc2ccc(cc2)Cl
c1c(c(c(c(n1)C(=O)[O-])Cl)Cl)Cl
c1c(c(c(c([nH+]1)Cl)Cl)N)Cl
c1c(c(c(c(n1)C(=O)N)Cl)Cl)Cl
COC(=O)c1c(c(c(cn1)Cl)Cl)Cl
c1cc(nc(c1Cl)C(=O)N)Cl
COC(=O)c1c(ccc(n1)Cl)Cl
c1cc(nc(c1Cl)C#N)Cl
c1cc(ccc1C(=O)N2CCCC2)C(F)(F)F
Cc1cc([nH]c(=O)c1NC(=O)C)C
c1ccc(cc1)C[NH+]2CCC[C@H]2C(=O)[O-]
c1ccc(cc1)C[NH+]2CCC[C@@H]2C(=O)[O-]
Cc1c(c(sc1C(=O)N)C(=O)N)C
Cc1c(c(sc1C#N)C#N)C
C[C@]12C3(CCCCC3)OC(=O)N1CC[NH2+]2
CC(=O)c1ccc(c(c1)F)N2CC[NH+](CC2)C
c1cc(ccc1C(=O)[O-])N2CCCCCC2
c1ccc(cc1)c2cc(=O)[nH]c(=O)o2
CC1CCN(CC1)c2ccc(cc2F)C(=O)C
CS(=O)(=O)NC(=[NH2+])c1ccncc1
CCOC(=O)C1=C(NC(=O)CC1)C
Cc1cc(n(c(=O)c1C#N)c2ccc(cc2)F)C
c1ccc(c(c1)C(=O)NCc2cccs2)O
CC(=O)NCc1c(cccc1Cl)Cl
C[C@@](C#CC[NH+]1CCCCC1)(C2CC2)O
C[C@](C#CC[NH+]1CCCCC1)(C2CC2)O
c1ccc(c(c1)C(=O)Nc2ccccc2F)F
c1ccn(c1)c2cccc(c2C#N)Cl
c1ccc(c(c1)C(=O)N2CCOCC2)F
CC[C@@](CC[NH+]1CCCCC1)(c2ccccc2)O
CC[C@](CC[NH+]1CCCCC1)(c2ccccc2)O
c1cc(c(cc1C(=O)N2CCCCCC2)F)F
CC(=O)c1ccc(c(c1)F)N2CCCC2
C[C@H]1CN(C[C@H](O1)C)c2ccc(cc2C(=O)[O-])N
C[C@@H]1CN(C[C@H](O1)C)c2ccc(cc2C(=O)[O-])N
C[C@H]1CN(C[C@@H](O1)C)c2ccc(cc2C(=O)[O-])N
C[C@@]12c3ccccc3CCN1C(=O)OC2(C)C
C[C@]12c3ccccc3CCN1C(=O)OC2(C)C
c1c(cncc1Br)C(=O)NC2CC2
Cc1cccc(c1)OC(=O)N2CCOCC2
CCOC(=O)NCc1c(cccc1Cl)Cl
c1cc(c(c(c1)Cl)OC[C@@H](C[NH3+])O)Cl
c1cc(c(c(c1)Cl)OC[C@H](C[NH3+])O)Cl
C1COc2c(c(sc2C(=O)[O-])C(=O)[O-])O1
CC[C@]1([C@@]2(c3ccccc3CCN2C(=O)O1)C)C
CC[C@@]1([C@@]2(c3ccccc3CCN2C(=O)O1)C)C
CC[C@]1([C@]2(c3ccccc3CCN2C(=O)O1)C)C
CC[C@@]1([C@]2(c3ccccc3CCN2C(=O)O1)C)C
Cc1c(n(c(n1)c2cccs2)O)C(=O)C
c1nc2n(c3c(c(=O)n2n1)CCCC3)CC#N
Cn1c(ccn1)c2ccccc2O
COc1ccccc1c2cc(n[nH]2)O
c1cc(sc1)c2cc(n[nH]2)O
Cc1cc(n(n1)CNc2c(non2)OC)C
CC(=O)N[C@@H](C#N)C(=O)N
CC(=O)N[C@H](C#N)C(=O)N
CCc1c(nc2ccccc2n1)CC
Cc1nc(c(n1C)N)C(=O)N
Cc1c(c(n[nH]1)C)Cc2c(cccc2Cl)F
c1ccc2c(c1)CCN2C(=O)C3CCCC3
C1CCN(C1)C(=O)CCCC(=O)N2CCCC2
c1ccc(cc1)[C@H]2C[C@H]2C(=O)Nc3cccnc3
c1ccc(cc1)[C@@H]2C[C@H]2C(=O)Nc3cccnc3
c1ccc(cc1)[C@H]2C[C@@H]2C(=O)Nc3cccnc3
c1ccc(cc1)[C@@H]2C[C@@H]2C(=O)Nc3cccnc3
c1cn[nH]c1c2cc(cc(c2O)F)F
c1cc2c(cc1Br)c(ncn2)N
Cc1c(c(n(n1)C(C)(C)C)C)C#N
c1c2c(c(s1)C(=O)N3CCCCC3)CCCC2
CCOC(=O)c1cnc2ccccc2c1Cl
Cc1cc(=O)oc2c1cc(c(c2)OC)OC
Cc1cc(n(n1)CNc2nccs2)C
CC(=O)NCCc1c(cccc1Cl)F
Cc1cc(=O)[nH]n1c2ccccc2C#N
Cc1cc(n(n1)c2ccccc2C#N)C
c1cc(c(c(c1)I)C#N)F
c1c2c(c(s1)C(=O)NC3CC3)CCCC2
CCOC(=O)Nc1[nH]c2ccc(cc2n1)C
Cc1cccc(c1NC(=O)C)C(C)C
Cc1cccc(c1NC(=O)C(C)(C)C)C(C)C
Cc1c(nnn1c2cccc(c2)C#C)C(=O)C
Cc1cccc(c1NC(=O)c2ccco2)C(C)C
COc1c(c(sn1)SC)C(=O)N
c1ccc(cc1)C(=O)Nc2cc[nH]c(=O)n2
c1ccc(cc1)C(=O)Nc2ccnc(n2)[O-]
COC(=O)c1c(c2cc(ccc2o1)Cl)N
CC(=[NH2+])NCCc1ccncc1
Cc1c(c(n(n1)c2ccccc2)C)C(=O)[O-]
C1CN(CCC1C(=O)[O-])c2c(non2)N
c1ccnc(c1)c2nnc(n2N)c3ccccn3
c1cnccc1c2nnc(n2N)c3ccncc3
CCCC(=O)c1ccc(c(c1)F)N2CCCC2
Cc1ccc(o1)CCC(=O)Nc2ccc(cc2)F
CC1(CC(CC([NH2+]1)(C)C)[NH2+]Cc2ccccc2)C
Cc1cc(n(n1)C2=NCCN2)C
Cc1ccc(n1N(C)c2cccc(c2C#N)F)C
Cc1cc(nc2c1c(=O)[nH]s2)C
c1ccc(cc1)C(=O)NC2(CC2)c3ccccc3
CNC(=O)NCCc1ccc(cc1)Cl
c1cc(oc1)C(=O)NCCc2ccc(cc2)Cl
CC(=O)N(C)C1CC([NH2+]C(C1)(C)C)(C)C
Cc1cc(c2c(c1C#N)CC(C2=O)(C)C)C
CC(=O)Nc1ccsc1C(=O)OC
c1ccc2c(c1)c(c[nH]2)CCCC(=O)NC3CC3
COc1ccc(cc1)c2c(non2)N
COC(=O)c1c(ccs1)n2cccc2
c1cc(ccc1[C@@H](CC(=O)[O-])[NH3+])F
c1cc(ccc1[C@H](CC(=O)[O-])[NH3+])F
Cc1c(c2cc(cc(c2[nH]1)Cl)Cl)CC[NH3+]
Cc1cc(c2c(c1)c(c([nH]2)C)CC[NH3+])C
Cc1ccc(c2c1c(c([nH]2)C)CC[NH3+])C
Cc1c(c2cccc(c2[nH]1)Cl)CC[NH3+]
CCc1cccc2c1[nH]c(c2CC[NH3+])C
Cc1c(c2cc(ccc2[nH]1)OC)CC[NH3+]
Cc1c(c2c(ccc(c2[nH]1)Cl)Cl)CC[NH3+]
Cc1c(c2cc(ccc2[nH]1)F)CC[NH3+]
Cc1ccc(c2c1[nH]c(c2CC[NH3+])C)F
C1CC[C@@H]2[C@@H](C1)C(=O)CC[NH2+]2
C1CC[C@H]2[C@H](C1)C(=O)CC[NH2+]2
c1ccc(cc1)OC(=O)c2cccs2
Cc1c(c2ccccc2[nH]1)CC[NH3+]
Cc1cc(nc(n1)NC)C(F)(F)F
c1cc(cc(c1)F)C(=O)NCC(=O)[O-]
CN(C)c1cccc(c1C#N)N(C)C
C[C@H]1[C@@H](OC(=O)C1=O)c2c(cccc2Cl)F
C[C@@H]1[C@H](OC(=O)C1=O)c2c(cccc2Cl)F
C1C2CC3CC1CC(C2)(C3)CNC(=O)N
Cc1ccc(n1c2cc(on2)C)C
Cc1cc(=O)oc2c1ccc(c2C[NH+](C)C)O
Cc1cc(no1)NC(=O)CC#N
c1ccc(cc1)C(=O)c2c(c(no2)C(=O)N)N
COc1cc2c(c[nH]c2c(c1)Cl)CC[NH3+]
Cc1cc(no1)NC(=O)C[NH+]2CCCC2
c1cc2ccc(c(c2nc1)O)C[NH+]3CCCCC3
COc1nc(nc(n1)N2CCCCC2)C#N
Cc1cc(no1)n2cnc(n2)c3cn(nc3C)C
Cc1cc(no1)NC(=O)CC[NH+]2CCCCC2
c1nc([nH]c(=O)n1)N2CCOCC2
Cc1cc(no1)n2cnc(n2)c3cnoc3C
Cc1c(cn(n1)C(=O)NC)c2ccccc2
CCOC(=O)Cn1cnc2ccccc2c1=O
c1ccc2c(c1)c(=O)n(cn2)CC(=O)[O-]
Cc1c2c(cc(nc2nc(n1)C)C(=O)OC)[O-]
CNn1cnc2ccccc2c1=O
CC(=O)NCc1c(cccc1N(C)C)N(C)C
C[C@]1(c2ccccc2CC[NH2+]1)C3(CCCCC3)O
C[C@@H](c1[nH]c2ccccc2n1)O
C[C@@]1(c2ccccc2CC[NH2+]1)C3(CCCCC3)O
Cc1c(nnn1CC(=O)N)C(=O)C
C[C@H](c1[nH]c2ccccc2n1)O
Cc1c(c(nc(c1Cl)C)SC)C#N
Cc1cc(=O)oc2c1c3ccccc3[nH]2
Cc1c(c[nH]n1)c2ccc3c(c2)OCO3
Cc1cn(nc1c2ccccc2)C(=O)NC
c1cc(ccc1N)S(=O)(=O)NC2=[NH+]CCC2
Cc1c(sc(n1)C)c2cc[nH]n2
c1cc(sc1)Cc2nc(no2)c3c(non3)N
CCc1c[nH]nc1c2c(cccc2F)F
Cc1c[nH]nc1c2cccs2
Cc1cn(nc1c2cccs2)C(=O)NC
Cc1c(sc(n1)C)c2ccnc(n2)N
Cc1c(cnn1c2ccccc2)C(=O)C
c1cnc(nc1c2cc(sc2Cl)Cl)N
CC(C)(C#N)NC(=O)c1ccco1
c1cn(cn1)Cc2nnc(n2N)Cn3ccnc3
Cc1c(c[nH]n1)c2ccc(cc2)Cl
c1c(c(cc(c1F)N2CCOCC2)Cl)C#N
COC(=O)c1ccc2c3c1cccc3CC2
CC(C)(C)C(=O)N(C)[C@H]1C[C@H]2C[C@@H]1C=C2
CCn1c2ccccc2nc1CC#N
Cc1c(nnn1c2ccc(cc2F)F)C(=O)C
COC(=O)Cn1cnc2ccccc2c1=O
CCc1c(c(sc1C#N)C(=O)N)CC
Cc1c(sc(c1O)C#N)C#N
CNC(=O)N1CCC[C@H](C1)Cn2cccc2
CNC(=O)N1CCC[C@@H](C1)Cn2cccc2
Cc1cc(nc(n1)S[C@@H](C)C[NH+](C)C)C
Cc1cc(nc(n1)S[C@H](C)C[NH+](C)C)C
CCOC(=O)c1c2c(cs1)OCCO2
CCOc1nc(nc(n1)N2CCOCC2)C#N
COC(CNc1cccc(c1C#N)Cl)OC
c1cc(ccc1C(=O)C2CC[NH2+]CC2)F
CCNS(=O)(=O)c1cc(ccc1OC)OC
Cc1c(c(n(n1)C)C)Nc2nc([nH]n2)N
CCOc1nc(nc(n1)N2CCCCC2)C#N
COC(CNc1cccc(c1C#N)F)OC
Cc1c(c(n(n1)C)C)NC(=O)CC#N
C=C(c1ccccc1O)n2ccnc2
Cc1c(c(n(n1)C)C)NC(=O)c2ccccc2N
Cc1c(cnn1c2ccccn2)C(=O)C
Cc1c(cnn1c2ccc(cc2)Cl)C(=O)C
Cc1c(cnn1c2cccc(c2)Cl)C(=O)C
CCOC(=O)c1cnc(nc1C)N
CC(C)(C)c1cc2n(n1)C3=NCCN3C=N2
CC(C)C(=O)Nc1c(c2c(s1)CCCC2)C#N
COc1ccccc1[C@@H](CC[NH3+])c2ccco2
COc1ccccc1[C@H](CC[NH3+])c2ccco2
c1ccc2c(c1)c(c[nH]2)[C@@H](CC(=O)[O-])C(=O)[O-]
c1ccc2c(c1)c(c[nH]2)[C@H](CC(=O)[O-])C(=O)[O-]
Cc1c(cnc(n1)N)C(=O)C
C1CCNC(=O)[C@H](C1)Nc2[nH]nc(n2)N
C1CCNC(=O)[C@@H](C1)Nc2[nH]nc(n2)N
c1cc(c(c(c1)F)C#N)N[C@H]2CCCCNC2=O
c1cc(c(c(c1)F)C#N)N[C@@H]2CCCCNC2=O
c1cc(ccc1C(=O)NC2CC2)C(F)(F)F
c1ccc(cc1)NC(=O)N[C@H]2CCCCNC2=O
C[C@H]1CCCC[C@H]1NC(=O)c2ccco2
c1ccc(cc1)NC(=O)N[C@@H]2CCCCNC2=O
C[C@@H]1CCCC[C@H]1NC(=O)c2ccco2
CC(C)NC(=O)N[C@@H]1CCCCNC1=O
C[C@H]1CCCC[C@@H]1NC(=O)c2ccco2
C[C@@H]1CCCC[C@@H]1NC(=O)c2ccco2
Cc1cccc2c1[nH]c(c2CC[NH3+])C
Cc1ccc2c(c1)c(c([nH]2)C)CC[NH3+]
Cc1nc2cccc(c2o1)C(=O)[O-]
CC(C)Oc1cccc(c1)C(=O)[O-]
CC1=C(C(=NCC[NH2+]1)C)N2CCOCC2
CC1=C(C(=NCC[NH2+]1)C)Sc2ccccc2
c1cc(oc1)c2nccs2
c1cc(c(c(c1)F)C#N)N2CCC(CC2)C(=O)N
c1c[nH]nc1c2ccsc2
c1cn[nH]c1c2ccsc2
Cc1cc(n(n1)C2=NCCN2S(=O)(=O)C)C
CC(C)(C#C)NC(=O)c1ccccc1OC
CC(C)(C#C)NC(=O)c1cccnc1
Cc1cc(=O)n2c3c1cccc3CC2
Cc1cc(=O)[nH]c2c1ccc(c2)NC(=O)C
Cc1cnnn1c2c(nn(c2C)C)C
C[C@@H](Cc1c[nH]c2c1cccc2)NC(=O)C[NH3+]
C[C@H](Cc1c[nH]c2c1cccc2)NC(=O)C[NH3+]
c1cc(c(c(c1)C(=O)[O-])F)C(=O)[O-]
COc1ccc(c2c1cccc2)OC
CCOc1cccc(=O)c2c1c(n(c2C)C)C
c1ccc(cc1)NS(=O)(=O)c2ccc(cc2)N
c1cc2c(cc1C(=O)[O-])c3c([nH]2)CCCC3
c1cc(c(c(c1)C(=O)N)F)C(=O)N
COC(=O)Nc1cccc(c1F)NC(=O)OC
c1cc(c(c(c1)CC#N)F)CC#N
Cc1c(c(on1)C)S(=O)(=O)N2CCOCC2
Cc1c(c(on1)C)S(=O)(=O)N2CCCC2
CC1(OC(=O)C(C(=O)O1)C2=NCCCCC2)C
c1cc(c(c(c1)N2CCOCC2)C#N)C#N
Cc1cccc(c1)OCC(=O)n2c(cc(n2)C)C
CCC(=O)Nc1cc(cc(c1)Cl)Cl
Cc1c(cnn1c2ccc(cc2)C#N)C(=O)C
c1cc(c(c(c1)C#N)NCc2cccs2)C#N
COC(=O)CCC(=O)Nc1ccccc1
c1cc(ccc1OCC(=O)[O-])Br
c1ccc(cc1)Oc2c(cccc2C#N)C#N
CC(=O)c1ccc(o1)c2ccc(cc2F)F
c1cc(oc1C(=O)N2CCCC2)Br
c1ccc(c(c1)C(=O)N2CCCC2)C(=O)[O-]
Cc1ccnn1c2ccc(cc2)Cl
Cc1cccc(c1)OCC(=O)Nc2ccccc2
c1cc(c(cc1F)F)c2ccc(o2)C#N
Cc1ccc(c(c1)OCC(=O)[O-])C
c1cc(c(c(c1)C#N)Oc2ccc(cc2)N)C#N
Cc1cccc(c1)CSc2[nH]c(=O)cc(n2)C
COC(=O)c1c(c2cccc(c2s1)C#N)N
Cc1cccc(c1F)C(=O)[O-]
Cc1cccc(c1)CSc2[nH]c(=O)ccn2
Cc1ccc(c(c1)OCC(=O)OC)C
c1ccn(c1)c2c(cccc2C#N)C#N
Cc1ccccc1OCC(=O)N2CCOCC2
c1ccc(cc1)CC(=O)Nc2cccc(c2)C#N
c1ccc(cc1)CC(=O)Nc2ccccc2C#N
CCOC1=CC(=O)N(C1)CC#C
c1ccc(cc1)CC(=O)Nc2ccc(cc2)C#N
c1ccc(cc1)[C@@H](C(=O)N)[NH3+]
Cc1ccc(cn1)c2ccn[nH]2
c1ccc(cc1)[C@H](C(=O)N)[NH3+]
c1ccc(cc1)CNC(=O)C2CC2
COc1ccc(cc1)CC(=O)NC2CCCCC2
COc1cc(cc(c1)NC(=O)OC)C(F)(F)F
Cc1ccccc1OCC(=O)NC(C)(C)C
Cc1ccccc1OCC(=O)N
Cc1cccc(c1)OCC(=O)N
Cc1ccc(cc1)OCC(=O)N
C[C@@H](c1ccccc1)NC(=O)c2ccncc2
C[C@H](c1ccccc1)NC(=O)c2ccncc2
c1ccc2c(c1)c(c[nH]2)C(=O)CCC(=O)[O-]
Cn1c2ccccc2cc1C(=O)[O-]
CCOC(=O)c1c(n(c2c1cccc2)C)C
CN(C)c1cc(oc(=O)c1Cl)c2ccccc2
Cc1c([nH]c2c1cc(cc2)C[NH3+])C
c1ccc2c(c1)c(c[nH]2)C#N
CC(=O)c1cn(c2c1cccc2)C(=O)C
c1ccc(cc1)C(=O)NCc2ccccn2
Cc1c(c2ccccc2[nH]1)C(=O)CCC(=O)OC
c1ccc(cc1)CC(=O)N2CCOCC2
CC(=O)N(C)c1ccc(cc1)NC(=O)C2CC2
C[C@@H](c1ccccc1)C(=O)Nc2ccccn2
C[C@H](c1ccccc1)C(=O)Nc2ccccn2
Cc1cccc(c1)n2c(c(cn2)C(=O)C)C
Cc1cccc(c1)NC(=O)c2ccc(cc2)F
Cc1ccccc1C(=O)Nc2ccccc2OC
c1cc2c(cc1F)cc([nH]2)C(=O)N
COc1ccc(cc1)NC(=O)c2ccc(cc2)F
c1cc(cc(c1)n2cccn2)C[NH3+]
CC(=O)Nc1nc(cs1)c2ccccc2
c1cc(c(cc1Oc2ccc(c(c2)N)N)N)N
CC(=O)Nc1ccc(cc1)NC(=O)C2CC2
COC(=O)c1ccc(cc1)NC(=O)C2CC2
c1cc(ccc1NC(=O)C2CC2)NC(=O)C3CC3
c1ccc(c(c1)NC(=O)C2CC2)NC(=O)C3CC3
c1cc(ccc1NC(=O)C2CC2)S(=O)(=O)N
c1ccc(cc1)CNC(=O)C2CCC2
CCNS(=O)(=O)c1ccc(cc1)F
CCOC(=O)C[C@H]1C(=O)NCC[NH2+]1
CCOC(=O)C[C@@H]1C(=O)NCC[NH2+]1
CC1CC[NH+](CC1)Cc2c[nH]c3c2cccc3
C[C@H]1CCCC[NH+]1Cc2c[nH]c3c2cccc3
C[C@@H]1CCCC[NH+]1Cc2c[nH]c3c2cccc3
c1ccc(cc1)C(=O)N2CCCCC2
c1cc(c(c(c1)Cl)C#N)OCC(F)(F)F
Cc1nc2ccc(cc2c(=O)o1)F
Cc1ccc2c(c1)c(=O)n3c(n2)CCC3
Cc1ccc2c(c1)c(=O)n3c(n2)CCCCC3
c1ccc2c(c1)CCN2C(=O)C3CC3
Cc1ccccc1OCC(=O)n2c(cc(n2)C)C
c1cc2c(cc1F)c(=O)n3c(n2)CCC3
c1cc(ccc1c2cc(nc(=O)o2)[O-])Cl
CC(C)c1ccc2c(c1)c(=O)n3c(n2)CCC3
c1cc2c(cc1F)c(=O)n3c(n2)CCCCC3
Cc1ccccc1C(=O)NC[C@H]2CCCO2
Cc1ccccc1C(=O)NC[C@@H]2CCCO2
c1ccc(c(c1)C#N)NC(=O)c2ccc(cc2)F
COC(=O)c1ccc(o1)Br
Cc1c(c(sc1C#N)c2nc[nH]n2)C
c1ccnc(c1)c2cnoc2N
c1cc(ccc1F)S(=O)(=O)NCC(=O)[O-]
c1ccc(cc1)C(=O)Nc2ccccc2
CCC(=O)Nc1ccc(cc1)C(=O)OCC
CC(=O)Nc1ccccc1
Cc1ccccc1NC(=O)C
CCOC(=O)c1ccc(cc1)NC(=O)C
CC(=O)Nc1ccc(cc1)OC
CCOC(=O)C1=NN(CC1=O)c2ccc(cc2)C
CCOC(=O)c1c(cn(n1)c2ccc(cc2)C)[O-]
CC(C)[C@@H](C(=O)[O-])NC(=O)c1ccccc1
CCOC(=O)c1c(cn(n1)c2ccc(cc2)F)[O-]
CC(C)[C@H](C(=O)[O-])NC(=O)c1ccccc1
CNn1cnc2ccsc2c1=O
CCOC(=O)c1cc(c2ccccn2c1=O)C#N
Cc1ccccc1C(=O)NC2CCCCC2
c1ccc(c(c1)n2cc(c(n2)N)C#N)Cl
c1ccc(cc1)C(=O)NC[C@H]2CCCO2
c1ccc(cc1)C(=O)NC[C@@H]2CCCO2
c1ccc(cc1)OCC(=O)NC[C@H]2CCCO2
c1ccc(cc1)OCC(=O)NC[C@@H]2CCCO2
Cc1cccc(c1)C(=O)NC[C@H]2CCCO2
c1cc(c(c(c1)Cl)C#N)N2CCC(CC2)C#N
Cc1cccc(c1)C(=O)NC[C@@H]2CCCO2
c1cc(c(c(c1)F)C#N)N2CCC(CC2)C#N
CC(C)(C)c1ccc(cc1)c2cc(=O)[nH]c(=O)o2
Cc1ccc(cc1)n2c(c(cn2)c3n[n-]nn3)N
COc1cccc(c1SC)OC
COc1cccc(c1C(=O)c2ccncc2)OC
Cc1cc(c(c(c1)C)NC(=O)c2ccccc2)C
c1cc(cc(c1)NC(=O)CCC(=O)[O-])C#N
Cc1cc(cc(c1)NC(=O)CCC(=O)[O-])C
c1cc(cc(c1)N)C(=O)Nc2cccc(c2)Cl
c1cc(c(c(c1)Cl)F)c2ccn[nH]2
CC(=O)Oc1cn(c2c1cccc2)C
c1cc(c(c(c1)Cl)F)c2ccnc(n2)N
Cc1c(nccn1)c2ccn[nH]2
c1ccc(c(c1)C(=O)Nc2nccs2)C(=O)[O-]
Cc1c(nccn1)c2ccnn2C(=O)C
Cc1ccccc1NC(=O)Nc2ccccn2
CC(=O)c1cccc(c1)NC(=O)c2ccccc2
c1ccc(cc1)[C@H]2COC(=O)N2
Cc1nc(cs1)COc2ccc(cc2)C#N
c1ccc(cc1)[C@@H]2COC(=O)N2
c1ccc2c(c1)CCN2C(=O)CCC(=O)[O-]
CCN(CC)S(=O)(=O)c1ccc(cc1)N
Cc1cccc(c1)C(=O)Nc2ccc(cc2)C#N
c1ccc(cc1)CCC(=O)NCc2ccccc2
CCC(=O)Nc1cc(ccc1OC)OC
CC(C)OC(=O)c1[nH]nc(n1)N
CC(=O)Nc1ccc(cc1)N(C)C(=O)C
Cc1cc(n(n1)C(=O)c2cccs2)C
CCC(=O)Nc1ccc(cc1)C#N
c1cc(ccc1C(=O)N)NC(=O)CCC(=O)[O-]
c1cc(ccc1C#N)c2cnco2
C1C[C@H]2C[C@@H]1C[C@@H]2OC(=O)CCC(=O)[O-]
c1cc(ccc1c2cnco2)N
c1cc(c(c(c1)F)C(=O)NC2CCCCC2)F
CC(C)(C#C)OC(=O)c1ccccc1C(=O)[O-]
Cc1ccccc1C(=O)N2CCc3c2cccc3
C[C@H]1c2ccsc2CCN1C(=O)NC(C)C
C[C@@H]1c2ccsc2CCN1C(=O)NC(C)C
c1cc(ccc1C#N)NC(=O)CCC(=O)[O-]
c1ccc(cc1)C(=O)c2ccccc2N
Cc1ccc(cc1)C(=O)Nc2ccccc2
Cc1ccc(c(c1)NC(=O)CCC(=O)OC)C
Cc1ccc(c(c1)C)NC(=O)CCC(=O)[O-]
CC(C)(C)NC(=O)c1ccccc1C(=O)[O-]
CC(=O)Nc1ccc(cc1)Oc2ccccc2
c1cc(ccc1c2cnco2)NC(=O)C3CC3
CC(C)(C)C(=O)Nc1ccc(cc1)c2cnco2
C1CCC(CC1)NC(=O)CCC(=O)[O-]
Cc1ccccc1C(=O)Nc2ccc(cc2)C#N
CC(=O)Nc1cccc(c1)C(=O)OC
CC(C)(C)C(=O)Nc1cccc(c1)C(=O)OC
c1ccc(c(c1)C#N)NC(=O)c2ccco2
c1ccc(c(c1)C(=O)NC[C@H]2CCCO2)C(=O)[O-]
c1ccc(c(c1)C(=O)NC[C@@H]2CCCO2)C(=O)[O-]
COC(=O)c1cccc(c1)NC(=O)C2CC2
Cc1ccc(cc1)OC(=O)CCC(=O)[O-]
CCC(=O)Nc1cccc(c1)C(=O)OC
CC(C)NC(=O)Nc1cccc(c1)C(=O)OC
CCCc1cc(n[nH]1)O
Cn1cc[nH+]c1[C@@H](c2ccc(c(c2)OC)OC)O
Cn1cc[nH+]c1[C@H](c2ccc(c(c2)OC)OC)O
C[C@H]1c2ccsc2CCN1C(=O)c3ccco3
C[C@@H]1c2ccsc2CCN1C(=O)c3ccco3
Cc1ccc(c(c1)Br)OCC(=O)[O-]
CCCC(=O)Nc1ccc(cc1)C(=O)N
COC(=O)c1cccc(c1)NS(=O)(=O)C
Cc1ccc(c(c1)C)NCc2ccccc2CO
COc1ccccc1OCC(=O)[O-]
c1cc(oc1)CN2C[C@H](CC2=O)C(=O)[O-]
c1cc(oc1)CN2C[C@@H](CC2=O)C(=O)[O-]
C[C@H]1c2ccsc2CCN1S(=O)(=O)C
C[C@@H]1c2ccsc2CCN1S(=O)(=O)C
Cn1cnc2c(c1=O)c3c(s2)CCCC3
CC(=O)N1C=CC(C=C1)c2c[nH]c3c2cccc3
CCn1cnc2c(c1=O)c3c(s2)C[C@H](CC3)C
CCn1cnc2c(c1=O)c3c(s2)C[C@@H](CC3)C
C[C@H]1CCc2c(sc3c2c(=O)n(cn3)C)C1
C[C@@H]1CCc2c(sc3c2c(=O)n(cn3)C)C1
CCn1cnc2c(c1=O)c3c(s2)CCCC3
Cc1c(n2cnc3ccccc3c2n1)OC(=O)C
Cc1cc(c(cc1C)NC(=O)CC#N)C
C1COCCN1C(=O)CC#N
CCNc1c(c(c(s1)C(=O)OC)N)C#N
c1ccc(c(c1)COc2ccc(cc2)N)Cl
c1cc(cnc1)CCC(=O)[O-]
c1cc2c(cc1NC(=O)C3CC3)OCCO2
Cc1cc(c(c(c1)C)NC(=O)CC#N)C
Cc1ccc(c(c1)C)NC(=O)CC#N
c1cnccc1NC(=O)CC#N
Cc1cccc(c1NC(=O)CC#N)Cl
Cc1cccc(c1)NC(=O)c2ccccc2
Cc1ccccc1NC(=O)c2ccccc2
C[C@H]1C[C@@H](CC(C1)(C)C)NC(=O)CC#N
C[C@@H]1C[C@@H](CC(C1)(C)C)NC(=O)CC#N
c1ccnc(c1)CCNC(=O)CC#N
C1C[C@H](OC1)CNC(=O)CC#N
Cc1nc2ccc(cc2c(=O)n1N)F
c1ccc2c(c1)c(c[nH]2)C3Nc4ccccc4N3
c1ccc2c(c1)NC(N2)c3cccs3
Cc1ccc(cc1)c2cn3c(n2)scn3
c1ccc(cc1)c2c3ccccc3c(=O)on2
c1ccc(cc1)c2cc(c(o2)n3cccc3)C#N
CCC(=O)Nc1c(cc(o1)c2ccccc2)C#N
CC(=O)Nc1c(cc(o1)c2ccccc2)C#N
CCC(CC)(C#C)NC(=O)Nc1ccccc1
Cc1c(c(c(c(c1C)C)C(=O)CCC(=O)[O-])C)C
Cn1c(=O)c2ccccc2cn1
c1ccc(cc1)n2c(=O)c3ccccc3cn2
c1ccc(cc1)Cn2c(=O)c3ccccc3cn2
Cc1cc(cc([o+]1)C)O
c1cc(ccc1COc2ccc(cc2)N)Cl
Cc1ccc2c(c1)c(ncn2)N3CCC(CC3)C
Cc1ccc2c(c1)c(ncn2)NCC(C)C
COc1cc(c(cc1Cl)OC)C#N
CC(C)(C)c1[nH]c2ccccc2n1
CNc1ccccc1C(=O)NCc2ccco2
CC(=O)Nc1ccccc1C(=O)OC
c1ccc(c(c1)c2[nH]c3ccccc3n2)N
CCCC(=O)Nc1ccc(cc1)OC(C)C
CC(C)C(=O)Nc1ccc(cc1)OC(C)C
c1cc(ccc1c2ncon2)Cl
c1ccc2c(c1)N[C@H](O2)c3ccc4c(c3)OCO4
CCOC(=O)Nc1ccc(cc1)OC(C)C
c1ccc2c(c1)N[C@@H](O2)c3ccc4c(c3)OCO4
COc1ccc(cc1)[C@H]2Nc3ccccc3O2
COc1ccc(cc1)[C@@H]2Nc3ccccc3O2
Cc1ccc(c(c1C)OCC(=O)NC(C)C)C
Cc1ccc(c(c1C)OCC(=O)NC(C)(C)C)C
Cc1ccc(c(c1C)OCC(=O)NCC(C)C)C
CN(C)c1ccc(cc1)[C@H]2Nc3ccccc3O2
CN(C)c1ccc(cc1)[C@@H]2Nc3ccccc3O2
CCc1nc(no1)c2ccc(cc2)Cl
c1ccnc(c1)c2nc(on2)CCCC(=O)[O-]
c1nc2c(c3c(s2)CCC3)c(=O)n1CC(=O)N
Cc1c(sc2c1c(=O)n(cn2)CC#N)C
c1ccc2c(c1)N[C@H](O2)c3cccs3
c1ccc2c(c1)N[C@@H](O2)c3cccs3
Cc1c(sc2c1c(=O)n(cn2)CC(C)C)C
COc1cc(c(cc1Cl)OC)C(=O)[O-]
c1cc(c(cc1Cl)Cl)C(=O)NCC(=O)[O-]
Cc1nc(cs1)c2ccccc2Cl
Cc1ccc(c(c1)NC(=O)CCC(=O)[O-])OC
Cc1cc(ccc1NC(=O)CCC(=O)[O-])Cl
CCc1cccc(c1NC(=O)CC)CC
CCc1cccc(c1NC(=O)C(C)C)CC
CCOC(=O)c1c(c2ccccc2s1)N
c1ccc(cc1)CNC(=[NH2+])c2ccc(cc2)Cl
CC(C)(C)NC(=O)c1ccccc1NC
CC(C)(C)NC(=O)c1cc(ccc1NC)Cl
CNc1ccccc1C(=O)NCc2ccncc2
c1ccc(c(c1)C(=O)NCc2ccccn2)N
c1ccc(cc1)c2ncc3n2cccc3
CN1c2ccccc2C(=O)N3C1=[NH+]CC3
CN1c2ccc(cc2C(=O)N3C1=[NH+]CC3)Cl
CCCC(=O)Nc1cc(ccc1OC)C
CCOC(=O)Nc1cc(ccc1OC)C
Cc1cc(ccc1NC(=O)c2ccco2)Cl
Cc1cc(ccc1NC(=O)c2cccnc2)Cl
CCOC(=O)Nc1nc2ccc(cc2s1)C
CCC(=O)Nc1c(cc(cc1Cl)C)C
Cc1cc(c(cc1Cl)OC)NC(=O)C
Cc1cc(c(cc1Cl)OC)NC(=O)C(C)C
CCOC(=O)Nc1cc(c(cc1OC)Cl)C
CC(=O)Nc1ccc(cc1)F
Cc1cc(c(cc1Cl)OC)N
CC(C)c1ccc(cc1)NC(=O)C
CCOC(=O)Nc1ccc(c(c1)Cl)OC
c1ccc(cc1)c2nnc(o2)c3ccncc3
c1ccc2c(c1)cc([nH]2)C(=O)[O-]
CCc1cccc(c1)OCC(=O)NC(C)(C)C
Cc1ccc(c(c1)C)C(=O)CC[NH+]2CCOCC2
c1cc(ccc1C(=O)CC[NH+]2CCOCC2)O
CC(=CC(=O)Nc1cccc(c1)OC)C
CC(=CC(=O)Nc1ccc(cc1OC)OC)C
CCOC(=O)NCc1ccccc1
CC(=CC(=O)Nc1ccc2c(c1)OCO2)C
CCOC(=O)c1ccccc1NC(=O)C=C(C)C
CC(=CC(=O)Nc1ccc(cc1)C(=O)OC)C
CC(=CC(=O)Nc1cccc(c1)C(=O)OC)C
CC(=CC(=O)Nc1ccccc1C(=O)N)C
CC(=CC(=O)Nc1ccc(cc1)C(=O)N)C
CC(=CC(=O)NCc1ccccc1)C
CC(=CC(=O)NCCc1ccccc1)C
CC(C)c1nnc(s1)NC(=O)C=C(C)C
CC(=CC(=O)Nc1cccc(c1)C(=O)C)C
CC(=CC(=O)Nc1ccc(c(c1)Cl)OC)C
CCOc1ccc(cc1)O
CCc1ccccc1NC(=O)CC#N
Cc1nc(cs1)c2ccc(cc2)F
Cc1c(nc(=O)[nH]n1)Nc2cccc(c2)Cl
CCc1ccc(cc1)Nc2c(n[nH]c(=O)n2)C
Cc1ccc(cc1C)Nc2c(n[nH]c(=O)n2)C
c1cc(sc1C(=O)[O-])C(=O)[O-]
COC(=O)c1ccc(s1)C(=O)OC
Cc1ccccc1CSc2[nH]c(=O)cc(n2)N
Cc1ccccc1CSc2nncn2N
c1ccc(cc1)C(=O)NCC(=O)N2CCCCC2
c1ccc(cc1)C(=O)NCC(=O)N2CCOCC2
Cc1csc2c1c(ncn2)OC
c1cc2c(nc1)sc(n2)SCC(=O)[O-]
c1cc(sc1)C(=O)c2[nH]ccn2
C[C@@H](C(=O)[O-])NC(=O)c1ccc(cc1)F
C[C@H](C(=O)[O-])NC(=O)c1ccc(cc1)F
CC1(CN(C1=O)c2ccsc2C(=O)OC)C
c1cc(ccc1C(=O)NC2CCCC2)F
CC(C)NC(=O)CSc1[nH]c2ccccc2n1
c1cc(ccc1C(=O)CO)F
Cc1ccc(cc1)C(=O)NCCN2CCNC2=O
c1ccc(cc1)Cn2c(=O)[nH]c(=O)cn2
c1ccc2c(c1)cccc2NC(=[NH2+])NC(=[NH2+])N
CCN(CC)c1ccc(cc1)NC(=O)C
CCN(CC)c1ccc(cc1)NC(=O)C(C)C
c1ccc(cc1)C(=O)NC2CCCC2
c1ccc(cc1)OCC(=O)NC2CCCC2
Cc1ccc(cc1)OCC(=O)NC2CCCC2
CCc1ccc(cc1)OCC(=O)NC2CCCC2
c1ccc2c(c1)CC(C2)NC(=O)CCC(=O)[O-]
c1ccc(cc1)C(=O)NCc2ccco2
CC[C@@H](C)NC(=O)c1ccc(cc1)F
CC[C@H](C)NC(=O)c1ccc(cc1)F
c1cc2c(cc1NC(=O)c3ccno3)C(=O)OC2
CCC(=O)Nc1cccc(c1)O
CCC(=O)NCCc1[nH]c2ccccc2n1
CCCC(=O)Nc1ccccc1Br
CCCC(=O)Nc1cc(ccc1C)C
c1cc(oc1)CNC(=O)NC2CCCCC2
COc1cc2c(c(c1)OC)c3c(c(=O)o2)CCC3
CC(=O)Nc1ccc(cc1)N2CCCCC2
CCC(=O)Nc1ccc(cc1)N2CCCCC2
c1cc(oc1)C(=O)Nc2ccc3c(c2)OCCO3
c1cc([nH+]c(c1)NCCN2CCNC2=O)C#N
CCOC(=O)c1cc(c(cc1OC)N)Cl
c1cc(oc1)C(=O)NCc2ccc3c(c2)OCO3
c1cc(sc1)c2nc(on2)CCC(=O)[O-]
CCOC(=O)c1c(c2ccccc2[nH]1)N
c1ccc(cc1)NC(=O)c2c(nccn2)C(=O)[O-]
Cc1c(cn(n1)C)NC(=O)Nc2ccc(cc2)F
Cc1ccsc1CNC(=O)CCC(=O)[O-]
Cc1ccsc1CNC(=O)Nc2ccccc2
Cc1ccsc1CNC(=O)c2ccccc2
c1ccn(c1)c2ccc(cc2)S(=O)(=O)N
CC(C)(C)C(=O)/N=c/1\nc2n(s1)ccs2
CC(C)NC(=O)c1cc2ccc(cc2oc1=O)O
c1cc2c(cc1NC(=O)c3ccno3)OCCO2
CCS(=O)(=O)c1ccc2c(c1)[nH]c(=O)o2
CCSc1c(nnc(n1)[O-])C
c1cc(cc(c1)NC(=O)c2cccs2)C(=O)[O-]
C1CCc2c(c3c(s2)nc4n(c3=O)CCC4)C1
Cc1ccsc1Cn2c(ccc2C)C
Cc1ccc(cc1)CSc2nncn2N
Cc1cc(n(n1)C)NC(=O)c2cc(oc2C)C
Cc1csc2n1nc(n2)N
Cc1cc(on1)NC(=O)c2cc(oc2C)C
Cc1cc(c(o1)C)C(=O)Nc2ccc(cc2)F
Cc1cc(c(o1)C)C(=O)Nc2ccccc2
Cc1cc(c(o1)C)C(=O)N[C@@H](C)c2ccccc2
Cc1cc(c(o1)C)C(=O)N[C@H](C)c2ccccc2
c1ccn(c(=O)c1)CC(=O)c2ccc(cc2O)O
CC[C@@H](C)NC1=NS(=O)(=O)c2c1cccc2
CC[C@H](C)NC1=NS(=O)(=O)c2c1cccc2
Cc1cc(n(n1)C)NC(=O)CCCC(=O)[O-]
CC(C)NC1=NS(=O)(=O)c2c1cccc2
Cc1ccc2c(c1)n(c(=O)o2)CC(=O)C(C)(C)C
COCC(=O)Nc1cccc(c1)F
c1cc(c([nH+]c1)N2CC[NH2+]CC2)C#N
CCc1ccnc(c1)NC(=O)c2cccs2
Cc1ccc(cc1)OCC(=O)Nc2nncs2
Cc1ccccc1OC(=O)COc2ccccc2
Cc1cc(n(n1)C)NC(=O)CCC(=O)[O-]
c1cc(ccc1CC#N)NC(=O)CCC(=O)[O-]
Cc1ccc(cc1)Cn2c3ccccc3nn2
c1ccc(cc1)CCn2c3ccccc3nn2
CSc1nccc(n1)c2ccsc2
c1ccc2c(c1)nnn2Cc3ccc(cc3)F
Cn1c(nnc1SC)c2cccs2
CCn1c(=O)c2c3c(sc2nn1)C[C@H](CC3)C
CCn1c(=O)c2c3c(sc2nn1)C[C@@H](CC3)C
CCc1cc2c(s1)ncn(c2=O)CC=C
CCCn1cnc2c(c1=O)cc(s2)CC
CCc1cc2c(s1)ncn(c2=O)CC(C)C
Cc1cc(cc(c1)CSc2nnc(n2N)C)C
c1cc(ccc1C(=O)CC#N)OC(F)(F)F
CS(=O)(=O)c1cc2ccccc2oc1=O
Cc1c(sc(n1)NC(=O)C=C(C)C)C(=O)C
CC(=CC(=O)Nc1nnc(s1)COC)C
CC(=CC(=O)Oc1ccc(cc1)OC)C
CC(=CC(=O)Oc1ccc(cc1)C(=O)C)C
CC(=CC(=O)Nc1cc(ccc1OC)Cl)C
CC(=O)Oc1ccc(cc1C(=O)[O-])Cl
CCOc1ccccc1OC(=O)c2ccco2
Cc1c(ncn1Cc2ccc(cc2)Cl)C(=O)[O-]
c1cc(oc1)C(=O)Oc2ccc(cc2)F
CCOC(=O)c1c(c2c(s1)nccn2)N
Cc1c(sc(n1)NC(=O)C(C)(C)C)C(=O)C
CCOc1ccccc1OC(=O)C(C)(C)C
CC(=O)c1ccc(cc1)OC(=O)C(C)(C)C
COC(=O)c1c(c2cccnc2s1)N
COC(=O)c1c(nc(s1)SC)N
CSc1nc(nc(n1)N)c2cnccn2
CN(c1ccccc1)S(=O)(=O)C
CSc1c-2c(c(s1)C#N)CCc3c2noc3
CC(C)CNC1=NS(=O)(=O)c2c1cccc2
CC(C)Oc1ccc(cc1)C(=O)C
Cc1ccc(cc1C)c2csc(n2)NC(=O)C
CC(=O)Nc1nnc(s1)[C@H]2CCCO2
CC(=O)Nc1nnc(s1)[C@@H]2CCCO2
CCC(=O)Nc1nnc(s1)[C@H]2CCCO2
CCC(=O)Nc1nnc(s1)[C@@H]2CCCO2
CCCC(=O)Nc1nc(c(s1)C(=O)C)C
CCCC(=O)Nc1nnc(s1)COC
CCCC(=O)Nc1nnc(s1)[C@H]2CCCO2
CCCC(=O)Nc1nnc(s1)[C@@H]2CCCO2
CCCc1nnc(s1)NC(=O)COC
COCc1nnc(s1)NC(=O)COC
Cc1cc(ccc1Cl)OC(=O)COC
Cc1cc(=O)oc2c1ccc(c2)OC(=O)COC
Cc1cc(n(n1)c2ncc(c(n2)N)C#N)C
CC(=O)N1CCc2c1cccc2
Cc1cc[nH+]c(c1)N
CC(=O)Nc1ccc(cc1)Br
CC1(CCc2cc(ccc2O1)c3cc[nH]n3)C
COC(=O)c1cc(c(c(c1)Cl)O)Cl
CS(=O)(=O)c1ccsc1
Cc1ccc(c(c1)NC(=O)C)OC(=O)C
c1ccc2c(c1)C(=O)N[C@H](N2)c3ccc(cc3)O
c1ccc2c(c1)C(=O)N[C@@H](N2)c3ccc(cc3)O
Cc1c2c(=O)[nH]cnc2sc1C(=O)N
Cc1cc(c(cc1Cl)OC)NC(=O)COC
Cc1c(c(c2n1CCS2)C(=O)[O-])C(=O)[O-]
Cc1c(c(c2n1CCS2)C(=O)[O-])C(=O)OC
c1cc2c(cc1c3cc[nH]n3)CCO2
CSc1nccc(n1)c2ccc3c(c2)CCO3
Cn1c(cnc1[S@@](=O)CC#N)C(=O)OC
CC[NH+]1CCN(CC1)c2cn[nH]c(=O)c2Cl
c1cc(cnc1)CNc2cn[nH]c(=O)c2Cl
Cc1cc(nc(n1)Nc2cccc(c2)C(=O)[O-])C
Cc1cc(nc(n1)Nc2ccc(cc2)C(=O)[O-])C
Cc1cc(nc(n1)NCc2ccc(cc2)Cl)C
Cc1cc(nc(n1)NCc2cccnc2)C
Cc1cc(nc(n1)NCc2ccco2)C
Cc1cc(nc(n1)NCCc2ccccc2)C
Cc1cc(nc(n1)NC2CCCCC2)C
Cc1cc(nc(n1)N2CCCC2)C
Cc1cccc(c1)Nc2nc(cc(n2)C)C
Cc1cc(nc(n1)Nc2ccc(cc2)F)C
Cc1cc(nc(n1)Nc2ccccc2F)C
c1ccc2c(c1)C(=O)N[C@H](N2)[C@H]3CCC=CC3
CCOc1ccccc1Nc2nc(cc(n2)C)C
c1ccc2c(c1)C(=O)N[C@@H](N2)[C@H]3CCC=CC3
c1ccc2c(c1)C(=O)N[C@H](N2)[C@@H]3CCC=CC3
c1ccc2c(c1)C(=O)N[C@@H](N2)[C@@H]3CCC=CC3
Cc1cc(nc(n1)Nc2cccc(c2)C(=O)C)C
Cc1cc(nc(n1)Nc2ccc(cc2)C(=O)C)C
Cc1ccc(cc1)NC(=O)c2ccccc2N
Cc1ccc(c(c1)C)NC(=O)c2ccccc2N
c1ccc(cc1)n2cc(c(n2)N)C#N
c1ccc(cc1)NC(=O)c2ccccc2N
Cn1c(c(c(n1)CC#N)C#N)N
C[C@@H](c1ccccc1)NC(=O)c2ccccc2N
C[C@H](c1ccccc1)NC(=O)c2ccccc2N
c1ccc(cc1)n2c(c(cn2)C#N)n3cccc3
Cc1cc(nc(n1)Nc2ccc(cc2)N(C)C)C
c1cc(cc(c1)Cl)n2c(c(cn2)C#N)N
Cn1c(c(cn1)C#N)n2cccc2
c1ccc2c(c1)c(=O)[nH]c(=O)[nH]2
C1CCc2c(c3c(=O)[nH]c(=O)[nH]c3s2)C1
CC(=O)c1ccc(c(c1)N)N2CCCCC2
C[C@@H]1CN(C[C@H](O1)C)c2ccc(cc2N)C(=O)C
C[C@H]1CN(C[C@@H](O1)C)c2ccc(cc2N)C(=O)C
c1ccn(c1)c2cccc(c2)C#N
c1ccc2c(c1)c(=O)oc(n2)c3ccco3
c1cc(c(c(c1)F)C(=O)NCC(=O)[O-])F
COc1ccccc1CCC(=O)[O-]
Cc1c(sc(n1)NC(=O)C(C)C)C(=O)C
CC(C)C(=O)Nc1nnc(s1)COC
CC(C)C(=O)Nc1nnc(s1)[C@H]2CCCO2
CC(C)C(=O)Nc1nnc(s1)[C@@H]2CCCO2
CC(C)C(=O)Oc1ccc(cc1)C(=O)OC
Cc1ccc2cc(ccc2n1)F
C/C=C/c1ccc(c(c1)OC)OCC(=O)[O-]
CC(C)(C)n1c(c(cn1)C#N)N
c1ccc(cc1)[C@@H](C2CCCC2)C(=O)N
c1ccc(cc1)[C@H](C2CCCC2)C(=O)N
c1cc(c(c(c1)F)C(=O)Nn2cnnc2)F
c1cc(cc(c1)NC(=O)C[NH+]2CCCCC2)C#N
c1cc(cc(c1)NC(=O)C[NH+]2CCOCC2)C#N
c1cc(cc(c1)NC(=O)c2ccncc2)C#N
Cc1c(nc(=O)[nH]n1)NCc2ccccn2
Cc1c(nc(=O)[nH]n1)NC2CCCCCCC2
Cc1c(nc(=O)[nH]n1)NCc2ccncc2
Cn1c(=O)ccnc1NCCc2ccccc2
Cc1c(=O)nc([nH]n1)N2CCC(CC2)C
COc1ccc(c(c1)C(=O)[O-])C#N
c1ccc(cc1)Oc2c(cccn2)C(=O)[O-]
Cc1cc(=O)[nH]c(n1)Nc2ccc(cc2)O
C[C@]1(CNc2ccccc2C(=O)N1)OC
C[C@@]1(CNc2ccccc2C(=O)N1)OC
c1ccn(c1)c2ccc(cc2C#N)N
c1ccc2c(c1)c(=O)s[nH]2
c1ccc(cc1)Oc2c(cccn2)C(=O)N
c1ccc2c(c1)c(=O)c3cccnc3o2
c1ccc(cc1)Oc2c(cccn2)C#N
Cc1cc(=O)cc(n1NC(=O)c2cccnc2)C
CCOC(=O)c1cc(ccc1C#N)OC
Cn1c2ccccc2c(=O)s1
Cn1c2ccc(cc2c(=O)s1)S(=O)(=O)N
Cc1csc(n1)C
CC(=O)Nc1cc2cc(ccc2oc1=O)N
CCOc1ccccc1C(=O)C
Cc1ccc(cc1)C(=O)CC[NH+]2CCOCC2
c1ccc(cc1)C(=O)CC[NH+]2CCOCC2
c1cc(ccc1[C@@H](C#N)[NH+]2CCOCC2)Cl
c1cc(ccc1[C@H](C#N)[NH+]2CCOCC2)Cl
c1ccn(c1)c2ccc(cn2)C#N
CNc1ccccc1C(=O)NCc2cccs2
CN(C)c1ccc(cc1)CC(C#N)C#N
CSc1nnc(n1N)c2ccccc2Cl
CC(=O)Nc1ccc(cc1)CC(C#N)C#N
c1ccc(c(c1)C(=O)NCCc2ccncc2)N
c1cc(sc1)C(=O)NCCc2ccncc2
CC(=O)Nc1nc(cs1)c2cccc(c2)OC
CS(=O)(=O)NCCc1ccncc1
CC(=O)Nc1ccc(cc1F)F
CCc1ccnc(c1)NC(=O)c2ccccc2
CCc1ccnc(c1)NC(=O)c2c(nns2)C
CNc1nnc(s1)c2ccco2
Cc1cc(n(n1)c2ccccn2)N
Cc1ccc(cc1)n2c(cc(n2)C)N
c1cnc2nc(cn2c1)c3ccc(cc3)C#N
c1ccc(cc1)N(CC(=O)[O-])c2ccccc2
Cc1cccc(c1)S(=O)(=O)N
c1ccc2c(c1)cc([nH]c2=O)Cl
c1cc(c(nc1)Br)C(=O)[O-]
c1cnc(cc1Br)C(=O)[O-]
c1cc(ncc1Br)C(=O)N
c1ccc2c(c1)CC[NH2+][C@@H]2c3cccs3
c1cc2ccc(nc2nc1)C(=O)[O-]
c1ccc2c(c1)C(=O)N[C@H](N2)c3ccco3
c1ccc2c(c1)C(=O)N[C@@H](N2)c3ccco3
c1ccc2c(c1)c(=O)n(cn2)CO
c1cc(cc(c1)NC(=O)c2ccno2)C(=O)[O-]
c1cc2c(cc1Br)cc(o2)C(=O)[O-]
COc1cccc(c1)OCC(=O)[O-]
c1ccc2c(c1)c(ncn2)NC3CCCC3
c1ccc(cc1)CN2C[C@H](CC2=O)C(=O)[O-]
c1ccc(cc1)CN2C[C@@H](CC2=O)C(=O)[O-]
c1cc(ccc1N2C[C@H](CC2=O)C(=O)[O-])Cl
c1cc(ccc1N2C[C@@H](CC2=O)C(=O)[O-])Cl
CCc1cccc(c1N2C[C@H](CC2=O)C(=O)[O-])C
CCc1cccc(c1N2C[C@@H](CC2=O)C(=O)[O-])C
CC(C)(C)N1C[C@H](CC1=O)C(=O)[O-]
CC(C)(C)N1C[C@@H](CC1=O)C(=O)[O-]
C[NH+](C)CCCN1C[C@H](CC1=O)C(=O)[O-]
C[NH+](C)CCCN1C[C@@H](CC1=O)C(=O)[O-]
CCCc1nn2cc(nc2s1)c3ccccc3
c1cc(ccc1C(=O)[O-])OC2CCCC2
Cc1ccn2cc(nc2c1)c3cccc(c3)OC
c1ccn2cc(nc2c1)c3ccc(cc3)F
COc1cccc(c1)c2cn3ccccc3n2
Cc1c(sc2n1nc(n2)N)C
Cc1c(sc2n1nc(n2)N)C(=O)C
c1ccc(cc1)NC(=O)Nc2ccc(cc2)C#N
c1cc(ccc1C#N)NC(=O)CCCC(=O)[O-]
c1cc(oc1)C(=O)Nc2ccc(cc2)C#N
c1cc(ccc1C#N)NC(=O)C2CCC2
Cc1ccc2c(c1C)[nH]cc(c2=O)C(=O)[O-]
COc1cc2c(c(c1)OC)[nH]cc(c2=O)C(=O)[O-]
CN(C)c1ccc2c(c1)c(=O)c(c[nH]2)C(=O)[O-]
CC(C)c1cccc2c1[nH]cc(c2=O)C(=O)[O-]
CC(=O)c1ccc2c(c1)c(=O)c(c[nH]2)C(=O)[O-]
C1C[C@H](OC1)C[NH3+]
Cc1cn2ccccc2n1
Cc1cccc2n1cc(n2)c3ccccc3
c1ccc(cc1)NC(=O)c2ccc(cc2)O
Cc1ccc(c(c1)NC(=O)c2ccc(cc2)O)C
CCOC(=O)c1c(oc(c1C#N)n2cccc2)C
CCOC(=O)COc1cccc(c1)Cl
c1cc(c(cc1CCC(=O)[O-])Cl)Cl
CC(=O)Oc1c(cc(cc1Cl)C(=O)[O-])Cl
COC(=O)[C@H]1COc2ccccc2O1
COC(=O)[C@@H]1COc2ccccc2O1
c1ccc2c(c1)[nH]c(n2)c3ccncc3
Cc1c(c2cc(ccc2[nH]1)O)C(=O)OC
COc1cc(cc(c1OC)Br)C#N
CC(C)c1ccc(cc1)C(=O)[O-]
Cc1ccn2c(c1)nc(c2C(=O)OC)C
Cc1cc(nc(n1)NCCC(=O)[O-])C
COc1ccc(cc1)Nc2nccc(n2)OC
Cc1cccc(c1C)NC(=O)N2CCOCC2
c1cc(ccc1NC(=O)N2CCOCC2)F
c1ccnc(c1)NC(=O)N2CCOCC2
c1cc(cnc1)CNC(=O)N2CCOCC2
C[NH+]1CCN(CC1)C(=O)N2CCOCC2
Cc1cc(n(n1)C(=O)N2CCOCC2)C
COc1ccc(cc1)/C=C/c2ccncc2
CCN(CC)C(=O)Nc1ccc(cc1)F
CCN(CC)C(=O)Nc1ccc(cc1)NC(=O)C
CN(C)C(=O)Oc1ccc(cc1)OC
CC(=O)Nc1ccccc1OC(=O)N(C)C
Cc1ccc(cc1)OC(=O)N2CCOCC2
c1cc(cc(c1)Cl)OC(=O)N2CCOCC2
Cc1cc(c(c(c1)OC(=O)N2CCOCC2)C)C
CC(=O)c1ccc(cc1)NC(=O)N2CCOCC2
C1C[C@H](OC1)CNC(=O)N2CCOCC2
C1C[C@@H](OC1)CNC(=O)N2CCOCC2
c1cc(cc(c1)O)NC(=O)N2CCOCC2
c1ccc2c(c1)ccc(n2)NC(=O)c3ccco3
COc1cccc(c1)OC(=O)N2CCOCC2
CN(C)C(=O)Oc1cccc2c1nccc2
c1ccc(cc1)C(=O)Nc2ccc3ccccc3n2
CC(=O)Nc1ccc(cc1)OC(=O)N(C)C
CCN(CC)C(=O)Oc1ccc2ccccc2c1
CCN(CC)C(=O)n1cnc2c1cc(c(c2)C)C
Cc1cc2c(cc1C)n(cn2)C(=O)N(C)C
Cc1nc2ccccc2n1C(=O)N(C)C
c1ccc2c(c1)nnn2C(=O)N3CCOCC3
c1ccc2c(c1)nnn2C(=O)N3CCCCC3
CN(C)C(=O)n1c2ccccc2nn1
Cc1cccc2c1c(=O)oc(n2)c3cccs3
Cc1cccc(c1C(=O)[O-])NC(=O)C2CCC2
Cc1cccc(c1C(=O)[O-])NC(=O)c2ccco2
Cc1cccc2c1c(=O)oc(n2)c3ccno3
Cc1cccc2c1c(=O)oc(n2)c3ccco3
Cc1ccc(s1)C(=O)[O-]
c1cc(cnc1)CC(=O)[O-]
c1cc(cc(c1)F)C[NH3+]
c1ccc2c(c1)nc(s2)Cl
c1ccc2c(c1)[nH]c(n2)Cl
Cc1cc(n(n1)C)N
Cc1ccsc1C(=O)[O-]
c1cc2c(cc1N)cn[nH]2
c1cc(oc1)CCC(=O)[O-]
Cc1c(cco1)C(=O)[O-]
c1ccc2c(c1)c(c[nH]2)C[NH3+]
c1ccc2c(c1)nc(s2)F
COc1cc(ncn1)N
Cc1ccc(nc1)Cl
c1c[nH+]c(cc1N)Cl
Cc1cc2cc(ccc2[nH]1)N
C=Cc1cnccn1
Cc1cccnc1Br
Cc1ccc(o1)CO
Cc1nc(cs1)c2cccs2
c1cc(c([nH+]c1)N2CCC[NH2+]CC2)C(F)(F)F
CC(C)(C)OC(=O)N1CC[NH+](CC1)CCO
Cc1c(ccc(n1)C(F)(F)F)C(=O)OC
Cc1c(ccc(n1)C(F)(F)F)C(=O)[O-]
Cc1cn(nc1C(F)(F)F)C(C)C
c1cocc1C2=[NH+]CCN2
CC(C)(C)OC(=O)N1CC[NH2+]CC1
CC(=O)Oc1ccc(cc1Cl)Cl
c1ccc(c(c1)C(=O)NCCN2CCNC2=O)N
c1cc(c(cc1Br)C(=O)[O-])N
COc1cccc(c1OC)OC
CC(=O)Nc1ccc(cc1N)OC
COc1ccc(cc1OC)N
Cc1ccc(cc1NC(=O)C)N
Cc1ccc(c(c1)N)NC(=O)C
C[C@H]1CC(=O)Nc2ccccc2N1
C[C@@H]1CC(=O)Nc2ccccc2N1
c1cc(ccc1CC#N)N
c1ccc(c(c1)C(=O)Nc2ccc(cc2)F)N
COc1ccc(c(c1)N)N
CC(=O)Nc1ccc(cc1N)C(F)(F)F
CCOC(=O)CCc1ccc(cc1)O
CCOC(=O)CCC1CCC(CC1)O
CC(=O)Nc1cccnc1
CC(C)[NH2+]Cc1ccc(cc1)N(C)C
CCOC(=O)CCc1cc(c(c(c1)N)O)N
c1ccnc(c1)CC[NH+]2CCOCC2
c1ccnc(c1)CC[NH+]2CCCCC2
c1cc(c(cc1N)C(=O)[O-])Cl
c1cc(c(cc1Cl)C(=O)N)N
c1ccc(c(c1)C(=O)N)N
Cc1ccccc1NCCc2ccccn2
c1cc(c(cc1F)N)N
c1ccc(c(c1)N)N2CCOCC2
c1cc(c(cc1CCC(=O)[O-])N)O
CC[C@@H](C)NC(=O)c1ccccc1N
CC[C@H](C)NC(=O)c1ccccc1N
c1c(cc(c(c1Cl)N)Cl)Br
c1c(cc(cc1Cl)Cl)C(=O)[O-]
COc1ccc(cc1N)C(F)(F)F
COc1ccc(cc1n2cccc2)C(F)(F)F
Cc1ccc(cc1N)C(=O)OC
c1c(cc(c(c1F)N)Br)F
Cc1c(nn(n1)c2ccccc2)C(=O)OC
Cc1c(nn(n1)c2ccccc2)C(=O)N
c1cc(c(cc1C#N)Cl)F
c1cc(ccc1C#N)N
c1c(cc(c(c1Cl)N)Cl)C#N
c1c(c(cc(c1F)Cl)N)N
c1c2c(cc(c1F)Cl)n[nH]n2
c1ccc(cc1)[C@@H](CNC(=O)c2cccs2)O
c1ccc(cc1)[C@H](CNC(=O)c2cccs2)O
c1ccc(cc1)c2nc3ccccc3c(=O)n2O
c1cc(c(cc1C(=O)N)Cl)F
c1cc(c(cc1C(=O)[O-])Cl)F
c1ccc(cc1)[C@@H](CNC(=O)c2ccco2)O
c1ccc(cc1)[C@H](CNC(=O)c2ccco2)O
c1ccc(c(c1)C#N)N2CCCCC2
c1ccc(c(c1)C(=O)N)N2CCCCC2
C1CC[C@H]([C@@H](C1)[NH3+])O
C1CC[C@@H]([C@@H](C1)[NH3+])O
Cc1cc(cc(c1O)C)C[NH+](C)C
C[NH+](C)Cc1cc(c(c(c1)Cl)O)Cl
c1c(cc(c(c1N)O)Cl)Cl
Cc1cc(cc(c1O)C)C[NH+]2CCCC2
Cc1ccc2c(c1)nc3c(n2)CCCC3
COc1ccc2c(c1)nc3c(n2)CCCC3
c1cc2c(cc1F)nc3c(n2)CCCC3
c1cc(ccc1C(=O)C[NH3+])Br
c1ccc(cc1)Oc2ccc(o2)C(=O)[O-]
CC(=O)Oc1ccc(cc1F)F
CC(=O)c1cc(ccc1O)F
CC(=O)c1cc(cc(c1O)F)F
CC(=O)Nc1c(cc(cc1Cl)N)F
C[C@@H]1CN(C[C@H](O1)C)c2ccc(cc2)N
C[C@H]1CN(C[C@@H](O1)C)c2ccc(cc2)N
CC(=O)Oc1ccc(cc1Cl)F
CC(=O)c1cc(ccc1O)Br
C[C@@H]1C[N+](=C2NCCN2)C[C@@H](O1)C
C[C@@H]1CN(C[C@H](O1)C)C2=[NH+]CCN2
C[C@H]1C[N+](=C2NCCN2)C[C@@H](O1)C
CC(=O)c1ccc(c(c1)Cl)Cl
Cc1cc(c(c(c1)Br)N)C(=O)[O-]
c1cc(c(cc1Cl)N)C(=O)[O-]
CCCc1ccc(cc1)NC(=O)C
COC(=O)c1c(c2ccccc2s1)[O-]
Cc1cc(cc(c1N)C)Br
Cc1cc(c2ccccc2n1)Cl
COC(=O)c1ccc(cc1N)Cl
c1c(cc(c(c1N)N)Cl)C(F)(F)F
Cc1cc(cc(c1O)Cl)N
Cc1cc(ccc1Br)N
Cc1cc(no1)NC(=O)C
C=CCn1c2ccccc2c(=O)oc1=O
Cc1ccc(c(n1)CO)O
c1cc(c(cc1F)Cl)N
c1cc(ccc1N)N2CCCCC2
C1COCCN1c2nc(nc(n2)Cl)Cl
c1cc(c(cc1Cl)C(=O)NCC2CC2)N
CC(=O)c1ccc(c(c1)F)F
c1cc(c(cc1C#N)Cl)Cl
CC(C)[C@@](C)(C#N)[NH3+]
CC(C)[C@](C)(C#N)[NH3+]
c1cc(c(nc1)Cl)C(=O)N
CC(=O)Nc1ccc(cc1Cl)N
CC(=O)Nc1ccc(cc1)N
Cc1cc(ccc1NC(=O)C)N
c1cc(c(c(c1)F)C(=O)N)F
c1ccc(c(c1)C(=O)N)Cl
Cc1ccc(c(c1)C(=O)[O-])N
CC(C)NC(=O)CC#N
C1CC1CNC(=O)CC#N
c1cc(c(cc1Br)F)N
COC(=O)[C@@H](Cc1ccc(cc1)O)[NH3+]
COC(=O)[C@H](Cc1ccc(cc1)O)[NH3+]
Cc1ccc(c(c1C)N)N
Cc1c(c(c(cc1Br)N)N)C
COc1ccc(nn1)Cl
Cc1ccc(nn1)Cl
COC(=O)CCC(=O)[O-]
c1cc(ccc1C(=O)N)Cl
c1ccc(cc1)C(=O)N
CC(C)(C)c1cc(n[nH]1)O
Cc1ccc(nn1)N
COc1cccc(c1C(=O)N)OC
COC(=O)CCc1ccccc1O
c1ccc(c(c1)CCC(=O)[O-])O
CC(=O)c1cc[nH]c1
Cc1cccc(c1)NC(=O)C
CC(=O)c1ccc[nH]1
Cn1c(=O)c(c(cn1)N2CCOCC2)Cl
c1cc(c(c(c1)F)C#N)N
c1cc(c(c(c1)F)C(=O)[O-])N
Cn1c(=O)c(c(cn1)Cl)Cl
c1c(c(cc(c1Cl)Cl)N)N
c1cc(c(nc1)Cl)OC(=O)c2cccs2
c1cc(c(c(c1)Cl)C#N)N
CC(=O)c1cc(ccc1O)Cl
Cc1cccc(c1N)N
Cc1cccc(c1C(=O)N)C
c1cc(sc1)C(=O)N
c1cc(cc(c1)Cl)C(=O)N
c1cc(ccc1CC(=O)[O-])N
c1cc(nnc1Oc2cc(cnc2)Cl)Cl
Cc1cnc(c(n1)C)N
Cc1cnc(c(n1)C)n2cccc2
CC(C)(CC(=O)Nc1ccnn1C)CC(=O)[O-]
Cn1c(ccn1)NC(=O)CCCC(=O)[O-]
Cn1c(ccn1)NC(=O)CCC(=O)[O-]
C[C@H](c1ccccc1)NC(=O)C
COC(=O)CNC(=O)c1cccnc1Cl
Cc1cc(oc1C)C(=O)[O-]
c1ccc(cc1)CNc2ccc(cc2)O
Cc1cc(n(n1)c2ccccc2)Cl
Cn1c(=O)c(c(cn1)OC)Cl
COC(=O)c1cc(=O)nc2n1nc(cc2)Cl
Cc1c(ccc[nH+]1)[O-]
CC(C)(c1ccc(cc1)N)c2ccc(cc2)N
COc1cc(c(c(c1)OC)N)OC
COc1ccc(cc1N)Cl
c1ccc(cc1)C(=O)c2cccc(c2)N
c1cc(nc(c1)Cl)C(F)(F)F
c1ccc2c(c1)c(n[nH]2)O
COc1cccc(c1)CC(=O)[O-]
CCOC(=O)Cc1cccc(c1)OC
COc1cccc(c1)CC(=O)OC
COc1cccc(c1)CC#N
CCNc1ccccc1OC(F)(F)F
Cc1ccc(cc1Cl)C(=O)[O-]
Cc1ccccc1C(=O)OC
Cc1ccc(cc1Cl)C(=O)N
Cc1ccc(cc1Cl)C(=O)OC
Cc1cc(cc(c1C(=O)N)Cl)Cl
COC(=O)CSc1ccccc1
CSc1ccccc1C#N
Cc1ccc(cc1C(=O)N)F
C1CCNC(=O)[C@H](C1)NC(=O)CCC(=O)[O-]
C1CCNC(=O)[C@@H](C1)NC(=O)CCC(=O)[O-]
C1CCNC(=O)[C@H](C1)NC(=O)CCCC(=O)[O-]
C1CCNC(=O)[C@@H](C1)NC(=O)CCCC(=O)[O-]
CCc1cc(ccc1NC(=O)C)C#N
CCc1cc(ccc1C#N)C#N
Cc1cc(ccc1N)C(=O)OC
c1cc(ccc1OC(F)F)Br
c1ccc(c(c1)C#N)OC(F)F
Cc1cc(c(cc1Cl)N)N
COC(=O)c1ccccc1C(F)(F)F
CCOC(=O)COC
Cc1cc(c(cc1C)N)N
Cc1ccc(c(c1)N)C(=O)N
CC(C)Nc1ccc(cc1N)C(F)(F)F
CC(=O)c1c(ccs1)Br
CC1(CN(C1=O)c2ccc(cc2)C#N)C
c1cc(sc1)c2cc(n[nH]2)C3CC[NH2+]CC3
c1cc(ccc1c2cc[nH]c(=O)c2C#N)F
Cc1c(non1)C(=O)C
c1cc(ccc1SCCC(=O)[O-])Cl
COC(=O)c1ccc(cc1)Oc2c(cccn2)N
c1ccc2c(c1)cccc2[C@@H](CC(=O)[O-])[NH3+]
c1cc(c([nH+]c1)N2CCC(CC2)C(=O)N)C#N
c1ccc2c(c1)cccc2[C@H](CC(=O)[O-])[NH3+]
c1c(cc(cc1C#N)F)C#N
CCC(=O)c1ccc(cc1O)Br
CCC(=O)N1CC[NH+](CC1)Cc2ccccc2
c1ccc(c(c1)C[NH3+])N2CCC(CC2)CO
COc1ccc(cc1)NC(=O)OC
COC(=O)c1cc(ccc1N2CCOCC2)N
Cc1cccc(n1)NC(=O)Nc2ccc(cc2)F
Cc1cccc(n1)NC(=O)Nc2ccccc2F
CC(=O)c1ccc(cc1)S(=O)(=O)C
Cc1ccc(n1c2ccc(c(c2)Cl)O)C
c1ccn(c1)c2ccc(c(c2)Cl)O
C1CC(C1)C(=O)N2CCC(CC2)C(=O)[O-]
c1cc(ccc1N)n2cncn2
c1cc(oc1)C(=O)N[C@H]2CCCCNC2=O
c1ccc(cc1)S(=O)(=O)CC#N
c1cc(oc1)C(=O)N[C@@H]2CCCCNC2=O
c1ccc(cc1)C(=O)N[C@H]2CCCCNC2=O
c1ccc(cc1)C(=O)N[C@@H]2CCCCNC2=O
Cc1ccc(cc1)C(=O)N[C@H]2CCCCNC2=O
Cc1ccc(cc1)C(=O)N[C@@H]2CCCCNC2=O
c1cc(ccc1S(=O)(=O)CC#N)Cl
c1cc(c(cc1Cl)Cl)C(=O)N
c1cc(ccc1N)n2cnc(c2Cl)Cl
CC(=O)Nc1ccc(cn1)NC(=O)c2ccco2
Cc1cccc(c1C)OCC(=O)[O-]
CC(C)c1ccc(cc1)S(=O)(=O)CC#N
COC(=O)Cc1cccs1
Cc1c(sc(n1)Nc2ccccc2)C(=O)C
c1cc(cc(c1)OC(C(F)F)(F)F)N
Cc1ccc(cc1)S(=O)(=O)CC#N
Cc1ccc(cc1)OC(F)(F)F
Cc1ccc(n1c2ccc(cc2)C(=O)C)C
COC(=O)c1cccs1
COC(=O)c1ccc(nc1)Cl
Cc1ccc(cc1C#N)N
c1cc(ccc1CSc2ccc(cc2)N)F
c1cc(ccc1c2cn3c(n2)SCC3)N
CCCn1c(n[nH]c1=O)c2ccc(cc2)F
c1cnccc1c2cc(no2)[O-]
COC(=O)c1cc(ccc1O)Br
CS(=O)(=O)c1ccccc1C(=O)[O-]
CS(=O)(=O)c1ccc(cc1)C(=O)[O-]
CS(=O)(=O)c1ccccc1N
CS(=O)(=O)c1ccc(cc1)N
CS(=O)(=O)c1ccc(c(c1)Cl)C(=O)[O-]
CS(=O)(=O)c1ccc(c(c1)Cl)N
CS(=O)(=O)c1ccc(cc1)O
c1ccc(cc1)c2c(cc3cnccc3n2)C(=O)[O-]
CS(=O)(=O)c1ccc(cc1)C#N
CS(=O)(=O)c1cccc(c1)N
CS(=O)(=O)c1ccc(cc1)CC(=O)[O-]
CS(=O)(=O)c1cccc(c1)C(=O)[O-]
CS(=O)(=O)c1cc(c(c(c1)Cl)O)Cl
COc1cccc2c1[nH]cc2
Cc1cc2nccc(n2n1)c3ccc(cc3)Cl
Cc1cc2nccc(n2n1)c3cccs3
Cc1cc2nccc(n2n1)c3ccco3
Cc1cccc2c1nc3c(n2)CCCC3
c1cc2c(cc1C#N)nc3c(n2)CCCC3
c1cc2c(c3c1nc4c(n3)CCCC4)non2
c1cc2nc3ccsc3c(=O)n2cc1C(=O)[O-]
c1cc2nc3ccsc3c(=O)n2cc1C(=O)N
c1ccc(cc1)C(=O)N2CCC3(CC2)OCCO3
c1c[nH]c2c1c(c(c(c2F)F)F)F
c1ccc2c(c1)CCN(C2)C(=O)c3cccs3
CS(=O)(=O)c1ccc(c(c1)N)F
COC(=O)c1cnc(cc1C(F)(F)F)Cl
c1cc(c2cc[nH]c2c1)N
c1cc2c(cc[nH]2)cc1N
c1cc(c(c(c1)N)C(=O)[O-])C(F)(F)F
c1cc(c(c(c1)C(=O)[O-])N)C(=O)[O-]
c1cc2c(cc(=O)oc2cc1O)c3ccncc3
Cc1ccc2c(c1)n(c(=O)o2)CCC(=O)[O-]
c1cc(cnc1)c2cc(=O)oc3c2ccc(c3)O
c1cc2c(cc(=O)oc2cc1O)CC(=O)[O-]
c1cc(cc2c1cc[nH]2)O
c1ccnc(c1)c2cc(=O)oc3c2ccc(c3)O
CC(C)Oc1ccccc1C[NH3+]
CC(C)Oc1cccc(c1)C[NH3+]
CC(C)Oc1ccc(cc1)C[NH3+]
COc1cccc(c1C(=O)[O-])N
C[NH+]1CCC(CC1)[NH2+]C2CC2
c1cc2c(cc1Cl)CCN2
CC(=O)N1CCc2c1cc(cc2)N
c1cc(ccc1C[NH3+])O
c1cc(cc2c1cc[nH]2)Cl
c1ccc(c(c1)C[NH3+])O
c1cc(cc(c1)O)C[NH3+]
CN(C)c1cccc(c1)C[NH3+]
C[NH2+]Cc1ccc(cc1)N
CN(C)c1ccccc1C[NH3+]
c1ccc(cc1)C[NH+]2CCC(CC2)[NH2+]C3CC3
CC(=O)N1CCC(CC1)[NH2+]C2CC2
CNc1cccc(c1)C[NH3+]
CC(=O)N(C)c1cccc(c1)C[NH3+]
CCC[NH+]1CCC(CC1)[NH2+]C2CC2
Cc1cccc(n1)NC(=O)Nc2cccs2
CC(=O)Nc1cccc(c1)C[NH3+]
Cc1c(cccc1N)C(F)(F)F
CC(C)(C)OC(=O)NC1CCC(CC1)C[NH3+]
c1c(cc(nc1Cl)Cl)C(=O)N
COC(=O)c1cccc(c1)C[NH3+]
CC(C)(C)OCCC(=O)[O-]
Cc1cccc(n1)NC(=O)c2ccco2
CC(=O)N(C)CCC(=O)[O-]
CC(C)(C)OC(=O)c1cccc(c1)C(=O)[O-]
CC(C)(C)OC(=O)c1ccc(cc1)C(=O)[O-]
CC(C)(C)OC(=O)Nc1cccc(c1)C[NH3+]
Cc1cccc(n1)NC(=O)c2ccccc2
CC(C)(C)OC(=O)Nc1ccccc1C[NH3+]
CC(C)(C)c1cc2cc(ccc2[nH]1)N
Cc1cccc(n1)NC(=O)c2ccc(cc2)Cl
c1cc(cc2c1cc[nH]2)C(=O)N3CC[NH2+]CC3
COC(=O)c1c(cccc1F)O
c1ccc(cc1)C(=O)Cc2cnc3ccccc3n2
c1ccc(cc1)C(=O)Cc2cnccn2
c1ccc(cc1)C(=O)Cc2ccncn2
COc1ccc(cc1)C(=O)Cc2ccncn2
c1cc(ccc1C(=[NH2+])N)O
c1cc(cc(c1)C(F)(F)F)CCC(=O)[O-]
C[NH+](C)CCCc1ccc(cc1)N
CC(C)(C)OC(=O)N1CCC(=O)CC1
C1CCC(=O)[C@H](C1)C#N
CS(=O)(=O)c1cccc(c1)CC(=O)[O-]
c1cc2c(cc1CCC(=O)[O-])CCO2
c1c(cc(c2c1CC(=O)N2)F)F
c1cc(c(c(c1)F)C(=O)N)N
COc1cc(c(nn1)OC)C(=O)[O-]
c1cnncc1C(=O)[O-]
CC(C)(C)OC(=O)N1CCC(CC1)[NH2+]C2CC2
CN(C)c1ccc(cc1)C[NH3+]
c1cc(ccc1c2csnn2)O
Cc1c(oc(n1)C)C(=O)C
CS(=O)(=O)c1cc(c(c(c1)Cl)N)Cl
c1cnc(cc1C(=O)N)Cl
c1cnc(cc1C#N)Cl
Cc1ccc(c(c1N)C)S(=O)(=O)C
Cc1cc(c(cc1N)S(=O)(=O)C)C
CS(=O)(=O)c1cc(ccc1C(=O)[O-])Cl
Cc1ccc(cc1S(=O)(=O)C)Br
CS(=O)(=O)c1ccc(c(c1)N)C(=O)[O-]
CS(=O)(=O)c1ccc(c(c1)Cl)Cl
CS(=O)(=O)c1ccc(c(c1)F)F
Cc1cc(ccc1S(=O)(=O)C)F
CS(=O)(=O)c1ccc(cc1C(=O)[O-])F
CS(=O)(=O)c1cc(ccc1Cl)Cl
CS(=O)(=O)c1ccc2cc[nH]c2c1
Cc1cc(c(cc1S(=O)(=O)C)Cl)Cl
CS(=O)(=O)c1ccc(cc1)N2CC[NH2+]CC2
CS(=O)(=O)c1ccc(cc1N)C(F)(F)F
CS(=O)(=O)c1cccc(c1)C#N
c1c(cc(nc1Cl)Cl)C#N
Cc1ccc(cc1)S(=O)(=O)C2CC[NH2+]CC2
CS(=O)(=O)c1cc(cc(c1)S(=O)(=O)C)N
Cc1c(cc2cccnc2n1)C(=O)[O-]
c1cc2cc(c(nc2nc1)C(F)(F)F)C(=O)[O-]
c1cc(nc2c1cncc2)C(=O)[O-]
COC(=O)c1ccc2cnccc2n1
Cc1c(cc2cnccc2n1)C(=O)C
CC(=O)c1cc2cnccc2[nH]c1=O
COC(c1ccc2cnccc2n1)OC
Cc1c(cc2cnccc2n1)C(=O)[O-]
c1cncc2c1nc(c(c2)C(=O)[O-])C(F)(F)F
COc1cccc(c1N)CC[NH+]2CCCC2
Cc1cc(nc(n1)Nc2ccc(cc2)N)C
Cc1cc(nc(n1)N(C)c2ccc(cc2)N)C
CCN(c1ccc(cc1)N)c2nc(cc(n2)C)C
c1ccc2c(c1)n3cc(nc3s2)CO
c1ccc2c(c1)n3cc(nc3s2)C(=O)[O-]
Cc1cc(nc(n1)Sc2cccc(c2)N)C
Cc1cc(nc(n1)Sc2ccc(cc2)N)C
c1cc2cc3c(nc2nc1)CC[NH2+]C3
c1ccc(c(c1)c2ccc3cccnc3n2)O
Cc1cc(nc(n1)Sc2ccc(cc2)O)C
Cc1ccc2nc(cn2c1)c3ccc(cc3)OC
Cc1ccc2nc(cn2c1)c3ccc(cc3)C#N
c1csc2c1nc(c(c2)C(=O)[O-])C(F)(F)F
c1ccc(c(c1)c2ccc3cccnc3n2)C(=O)[O-]
c1ccc(c(c1)c2ccc3cnccc3n2)C(=O)[O-]
c1cncc2c1nc3c(c2)C[NH2+]CC3
c1c(c2c([nH]1)c(c(c(c2F)F)F)F)CC(=O)[O-]
COc1ccc(cc1)c2cc(sc2)C(=O)[O-]
c1cc2c(cc1F)CCN2
c1cc2c(cc1F)CCN2C(=O)CCC(=O)[O-]
CN(C)S(=O)(=O)c1ccc2c(c1)CCN2
c1ccc2c(c1)CCN2CCC(=O)[O-]
CC(C)(CC(=O)[O-])n1cccc1
CS(=O)(=O)c1ccc2c(c1)CCN2
c1cc2ccnc(c2nc1)N
c1cc2ccnc(c2nc1)NC(=O)CCC(=O)[O-]
CS(=O)(=O)c1ccc(cc1)CCC(=O)[O-]
C[C@@H](c1ccc(cc1)S(=O)(=O)C)[NH3+]
C[C@H](c1ccc(cc1)S(=O)(=O)C)[NH3+]
c1cncc(c1C(F)(F)F)SCC(=O)[O-]
c1c(cc(nc1Cl)Cl)SCC(=O)[O-]
c1cc(ncc1C(=O)[O-])CC[NH+]2CCCC2
CS(=O)(=O)N1CCc2c1ccc(c2)N
COc1cc(nc(n1)c2ccc(cc2)N)OC
COc1cc(nc(n1)c2cccc(c2)N)OC
c1cc2cc(c(=O)n3c2c(c1)CC3)C(=O)[O-]
c1cc2cc(c(=O)n3c2c(c1)CCC3)C(=O)[O-]
c1cc2cc(c(=O)n3c2c(c1)CCC3)CO
COc1cc(nc(n1)CCC(=O)[O-])OC
COc1cc(nc(n1)OC)C(=O)[O-]
CN(C)c1cc(nc(n1)N(C)C)C(=O)[O-]
COc1cc(nc(n1)C2CC[NH2+]CC2)OC
c1cnc(cn1)c2nc(on2)C3CC[NH2+]CC3
Cc1cc(nc(n1)N2CCC(CC2)C(=O)[O-])C
C[NH+]1CCC(CC1)[NH2+]C2CC[NH+](CC2)C
c1ccc(cc1)c2nnc(o2)C3CC[NH2+]CC3
c1cc(ccc1c2nnc(o2)C3CC[NH2+]CC3)F
c1ccc2c(c1)CC(=O)N2C3CC[NH2+]CC3
c1cnc(cn1)c2nc(on2)CCC(=O)[O-]
c1cc(sc1)c2nc(on2)CCCC(=O)[O-]
c1ccc2c(c1)c(c[nH]2)C3=CC[NH2+]CC3
c1cc(ncc1C(=O)[O-])C(F)(F)F
COC(=O)c1ccc(nc1)C(F)(F)F
c1cc(ncc1C(=O)N)C(F)(F)F
c1cc(ncc1C#N)C(F)(F)F
c1cc(ncc1CO)C(F)(F)F
c1cc(ncc1C[NH3+])C(F)(F)F
c1cc(ncc1C(=[NH2+])N)C(F)(F)F
c1cc(ncc1N)C(F)(F)F
c1cc([nH]c(=O)c1C(=O)[O-])C(F)(F)F
c1cc(nc(c1C(=O)[O-])Cl)C(F)(F)F
c1cc(nc(c1C(=O)N)Cl)C(F)(F)F
c1cc(nc(c1C#N)Cl)C(F)(F)F
c1cc(nc(c1N)Cl)C(F)(F)F
C[C@@H](C[NH+]1CCCCCC1)O
C[C@H](C[NH+]1CCCCCC1)O
c1ccc(cc1)C2=[NH+]CCN2
C[C@@H](C[NH+]1CCCCC1)O
C[C@H](C[NH+]1CCCCC1)O
c1cc(ccc1C(=O)NCC(=O)[O-])O
Cc1cc(nc(n1)C)N
CC(=O)c1ccc(c(c1)OC)OC
CCC(=O)[C@H]1CCCCC1=O
c1ccc(cc1)[C@@H](C(=O)[O-])[NH3+]
c1ccc(cc1)[C@H](C(=O)[O-])[NH3+]
c1ccc(cc1)COC(=O)NCC(=O)[O-]
COC(=O)c1ccc-2cccccc12
C1C2CC3CC1CC(C2)(C3)NC(=O)N
c1cc(cnc1)C(=O)OCC(=O)[O-]
CC1(OC[C@H](O1)COC(=O)c2cccnc2)C
CC1(OC[C@@H](O1)COC(=O)c2cccnc2)C
c1ccc-2ccc(c2cc1)C[NH+]3CCOCC3
c1cc2c(cc1Cl)[nH]nc2N
Cc1c(c(nc(n1)C)N)Cl
CC(=O)c1ccc(c(c1)OC)OC(=O)C
CC(=O)Nc1cc[nH]c(=O)n1
CC(=O)Nc1ccnc(n1)[O-]
CC(=O)c1cc(sc1Cl)Cl
CC(=O)N1c2ccccc2CCc3c1cccc3
CC(=O)c1ccc(c2c1cccc2)F
CC(=O)N[C@@H](Cc1ccccc1F)C(=O)[O-]
CC(=O)N[C@H](Cc1ccccc1F)C(=O)[O-]
CC(=O)N[C@@H](Cc1cccc(c1)F)C(=O)[O-]
CC(=O)N[C@H](Cc1cccc(c1)F)C(=O)[O-]
CC(=O)N[C@@H](Cc1ccc(cc1)F)C(=O)[O-]
CC(=O)N[C@H](Cc1ccc(cc1)F)C(=O)[O-]
CC(=O)N1C[C@H](C[C@H]1C(=O)[O-])O
CC(=O)N1C[C@@H](C[C@H]1C(=O)[O-])O
CC(=O)c1ccc(c(c1)C(=O)N)O
CC(=O)Nc1ccc-2c(c1)Cc3c2cccc3
c1cc(cc(c1)N)C(=[NH2+])N
CC(=O)NC1CC([NH2+]C(C1)(C)C)(C)C
c1ccc(cc1)CCC(=O)[O-]
c1cc(cc(c1)S(=O)(=O)c2cccc(c2)N)N
c1cc(c(cc1Cl)N)Cl
COC(=O)c1cc(ccc1O)Cl
c1ccc(cc1)c2nc(nc(n2)Cl)Cl
C[C@H]1CCOC2(O1)CCCCC2
C[C@@H]1CCOC2(O1)CCCCC2
COc1ccc(cc1N)c2nc3ccccc3o2
c1ccc2cc(ccc2c1)[C@H]3CCC(=O)O3
c1ccc2cc(ccc2c1)[C@@H]3CCC(=O)O3
Cc1c(cccc1O)O
c1cc(c(cc1Br)C(=O)[O-])O
c1ccc(cc1)S(=O)(=O)c2ccccc2
Cc1cc(c(c(c1)Cl)N)C
c1cc(sc1)C[NH3+]
c1cc(c(c(c1)Cl)CO)F
c1cc2c(cccc2N)c(c1)N
c1cc(ccc1C(=O)c2ccc(cc2)F)O
CC(=O)c1ccc2c(c1)OCO2
COc1cccc(c1O)OC
c1cc(c(cc1C(F)(F)F)N)Cl
CC(=O)N[C@@H](Cc1ccc(cc1)O)C(=O)N
CC(=O)N[C@H](Cc1ccc(cc1)O)C(=O)N
c1ccc2c(c1)ncn2CCO
Cc1ccc(cc1)OC(=O)c2cccnc2
c1ccc2c(c1)COC2=O
CC(=O)c1ccc2ccccc2c1O
CCC(C)(C)NC(=O)C
Cc1ccc2nc(cn2c1)c3cccc(c3)C#N
c1cc(c(cc1N)C(F)(F)F)Cl
CCC12C[C@@H]3C[C@H](C1)CC(C3)(C2)CC(=O)[O-]
C[C@@H](c1cc(c(c(c1)OC)OC)OC)[NH3+]
C[C@H](c1cc(c(c(c1)OC)OC)OC)[NH3+]
c1cc(n[nH]c1=O)OCC(=O)[O-]
c1ccc(c(c1)C#N)NC(=O)CCCC(=O)[O-]
C1CCC(CC1)C[C@@H](CO)[NH3+]
C1CCC(CC1)C[C@H](CO)[NH3+]
Cc1c(snn1)C(=O)Nc2ccccc2C#N
c1c(c(cc(c1F)F)N)C(=O)[O-]
Cn1c(cc(=O)[nH]c1=O)N
c1ccc2cc(c(cc2c1)N)O
c1cc2c(cccc2O)c(c1)N
c1cc(cc(c1)N)CC(=O)[O-]
c1ccc2c(c1)cc([nH]2)c3ccccc3N
c1ccc2c(c1)con2
c1ccc2c(c1)c(=O)ss2
CC(=O)c1cc(c(cc1N)OC)OC
COc1cc(c(cc1OC)N)C(=O)[O-]
COc1cc(c(cc1OC)N)C#N
C1CCC(C1)(CO)[NH3+]
Cc1cc(c(c(c1)C(=O)[O-])N)C
Cc1c(nnc(n1)N)C
C[C@@H]([C@@H](c1ccc(cc1)O)O)[NH3+]
C[C@H]([C@@H](c1ccc(cc1)O)O)[NH3+]
C[C@@H]([C@H](c1ccc(cc1)O)O)[NH3+]
C[C@H]([C@H](c1ccc(cc1)O)O)[NH3+]
CCn1c(ccn1)N
c1cc(sc1)CC[NH3+]
c1ccc2c(c1)-c3ccc(cc3C2=O)N
C(#N)c1c(nc([nH]1)N)C#N
c1ccc(cc1)C(=O)Nc2nnc(s2)C3CC3
c1ccc2c(c1)C[C@H]([C@H]2[NH3+])O
c1ccc2c(c1)C[C@H]([C@@H]2[NH3+])O
c1ccc2c(c1)C[C@@H]([C@H]2[NH3+])O
c1ccc2c(c1)C[C@@H]([C@@H]2[NH3+])O
c1ccc2c(c1)cc[nH+]c2N
c1cc2cnccc2c(c1)N
CNc1cccc(c1)Cc2ccc(cc2)N
CC(=O)c1cc2c(cc1N)OCO2
CN(C1CCCCC1)C(=O)c2ccccc2
c1ccc(cc1)c2ccc(c(c2)N)O
c1ccc(c(c1)c2nc3cc(ccc3o2)N)F
Cn1cnnc1S[C@@H](c2ccccc2)C(=O)[O-]
Cn1cnnc1S[C@H](c2ccccc2)C(=O)[O-]
Cn1c(nnn1)S[C@@H](c2ccccc2)C(=O)[O-]
Cn1c(nnn1)S[C@H](c2ccccc2)C(=O)[O-]
Cn1ccnc1S[C@@H](c2ccccc2)C(=O)[O-]
Cn1ccnc1S[C@H](c2ccccc2)C(=O)[O-]
COC(=O)CC1c2ccccc2-c3c1cccc3
c1ccc2c(c1)-c3ccccc3C2C(=O)[O-]
C1CCC(CC1)C(=O)N2CCC(CC2)C(=O)[O-]
CC1(O[C@H]2[C@@H]([C@H](O[C@@H]2O1)CO)O)C
CC1(O[C@@H]2[C@@H]([C@H](O[C@H]2O1)CO)O)C
CC1(O[C@@H]2[C@@H]([C@H](O[C@@H]2O1)CO)O)C
CC(C)[C@H]1CO[C@@]2(N1C(=O)CC2)c3ccccc3
CC(C)[C@@H]1CO[C@@]2(N1C(=O)CC2)c3ccccc3
CC(C)[C@H]1CO[C@]2(N1C(=O)CC2)c3ccccc3
CC(C)[C@@H]1CO[C@]2(N1C(=O)CC2)c3ccccc3
c1cc2c(cc1F)C(=O)CCCC2
COC1OCc2ccccc2CO1
CC1(O[C@H]2COC(=O)[C@H]2O1)C
CC1(O[C@H]2COC(=O)[C@@H]2O1)C
CC1(O[C@@H]2COC(=O)[C@H]2O1)C
CC1(O[C@@H]2COC(=O)[C@@H]2O1)C
Cc1ccc2c(c1)oc(n2)c3ccc(cc3)N
COc1ccc(cc1)c2nc3cc(ccc3o2)N
Cc1ccccc1OC[C@H](CO)O
Cc1cccc(c1NC(=O)[C@@H]2CCCC[NH+]2C)C
CC(C)[C@@H]1C(=O)NCC(=O)N1
CCOC(=O)N1CC[NH2+]CC1
C1CCC2=C(C1)CCC(=O)N2
COC(=O)c1cccoc1=O
CN1CCCN2C1=[NH+]CCC2
c1cc(cnc1)c2nc3cc(ccc3o2)N
c1cc2c(cc1N)nc(o2)c3ccncc3
c1cc(cc(c1)F)c2nc3cc(ccc3o2)N
COc1cccc(c1)c2nc3cc(ccc3o2)N
c1ccc2c(c1)-c3ccc(cc3C2=O)C(=O)[O-]
C1CCC(CC1)[C@@H](C(=O)[O-])C2(CCCC2)O
C1CCC(CC1)[C@H](C(=O)[O-])C2(CCCC2)O
Cc1c(oc(c1C(=O)Nc2ccccc2)C)C
CCc1ccc2c(c1)c(=O)c(co2)C#N
CC(C)c1ccc2c(c1)c(=O)c(co2)C#N
Cc1cc2c(cc1C)occ(c2=O)C#N
c1cc2c(cc1Cl)c(=O)c(co2)C#N
c1c(cc(c2c1c(=O)c(co2)C#N)Cl)Cl
COC(=O)c1ccc(cc1)C(=O)CC#N
c1ccc(cc1)C(=O)C2(CCCCC2)O
c1ccc2c(c1)c(c(c(c2[O-])C#N)C#N)O
COC(=O)CNC(=O)c1ccco1
c1ccc(cc1)COc2cc[nH]c(=O)c2
C[NH+](C)Cc1ccc(o1)CO
CCN(CC)C(=O)[C@H]1CCC[NH2+]C1
c1ccn(c1)c2nnc(s2)C3CC3
CCN(CC)C(=O)[C@@H]1CCC[NH2+]C1
c1ccc2c(c1)nc3c(n2)CCCC3
c1ccc(c(c1)N2CC[NH2+]CC2)F
c1ccc(cc1)COC(=O)N2CCC(=O)CC2
c1cc(c(cc1Br)F)C#N
c1cc(c(cc1Br)C#N)F
c1ccc(cc1)CCc2ccccc2C(=O)[O-]
C1C[NH2+]CCC1(O)O
c1ccc(cc1)C(=O)c2ccc(cc2)N
CO[C@@H](c1ccccc1)C(=O)c2ccccc2
CO[C@H](c1ccccc1)C(=O)c2ccccc2
C1CCN(CC1)C(=O)N2CCCCC2
CCOC(=O)N1CCC(=O)CC1
c1cc(cc(c1)Cl)CC#N
c1cc(ccc1C2=CC[NH2+]CC2)Cl
c1ccc(cc1)C2(CC[NH2+]CC2)C#N
COc1ccc(c(c1OC)OC)C#N
CC1(CCC(CC1)C(C)(C)[NH3+])[NH3+]
CCOC(=O)[C@@H]1CCCCC1=O
c1ccc(cc1)C(c2ccccc2)(C(=O)[O-])[NH3+]
c1cc(c(c(c1)Cl)C#N)F
c1ccc(cc1)C(=O)c2ccc(c(c2)N)N
Cc1cc(ccc1CCc2ccc(cc2C)N)N
CCOC(=O)[C@H]1CCC[NH+](C1)C
CCOC(=O)[C@@H]1CCC[NH+](C1)C
C(#N)c1c(c(c(c(c1F)F)F)F)C#N
COC(=O)[C@@H]1C[C@H]2CC[C@@]1(C=C2)OC
c1ccc(cc1)C(=O)c2cccc(c2)O
Cc1ccc(c(c1)NC(C)C)C#N
c1cc(sc1)C(=O)Nc2ccc3c(c2)cc[nH]3
CN(C)C(=O)C(c1ccccc1)c2ccccc2
Cc1cc(no1)C(=O)Nc2ccc3c(c2)cc[nH]3
COc1ccc2cc(ccc2c1)C#N
COc1cccc(c1OC)C#N
COC(=O)c1ccc(cc1)C#N
C1CCC(CC1)N2CCCC2=O
c1ccc(cc1)C(=O)Nc2ccc3c(c2)cc[nH]3
c1c(cc(cc1C(F)(F)F)C(F)(F)F)C#N
c1cc(c(cc1F)F)CC#N
c1cc(c(cc1CC#N)F)F
c1cc(c(cc1N)Cl)C#N
COc1ccc(cc1OC)CC#N
c1c(c(c(c(c1F)F)C#N)F)F
c1cc(c(c(c1F)C#N)F)F
COC(=O)c1cocc1C(=O)OC
C(#N)c1c(c(c(c(c1F)F)F)C#N)F
c1ccc(cc1)C(=O)OCc2ccco2
c1cc(c(c(c1)F)C#N)C(F)(F)F
c1cc(c(cc1C(F)(F)F)F)C#N
c1cc(c(cc1F)Cl)C#N
c1cc(c(cc1C(F)(F)F)C#N)Cl
COC(=O)[C@@H]1C[NH2+]CCC1=O
c1cc(ccc1C(=O)c2ccc(cc2)N)N
c1cc(cc(c1)N)Cc2cccc(c2)N
CCOC(=O)C[NH+]1CCCCC1
COc1ccc(cc1Br)C#N
COC(=O)C(c1ccccc1)c2ccccc2
C1C[NH2+]CCC1C2CC[NH2+]CC2
CC1(COC(=O)[C@H]1O)C
c1cc(sc1)CNC(=O)c2ccc(cc2)F
CC1(COC(=O)[C@@H]1O)C
CC(=O)c1cc(cc(c1)OC)OC
c1cc(nc(c1)CO)CO
CCOC(=O)[C@@H]1CCCC[NH2+]1
c1c[nH+]ccc1N2CC[NH2+]CC2
CN(C)c1ccc(cc1)C#N
CC1(OC[C@H](O1)CO)C
CC1(OC[C@@H](O1)CO)C
c1cc(sc1)[C@@H](C(=O)[O-])[NH3+]
c1cc(sc1)[C@H](C(=O)[O-])[NH3+]
C[C@@H](C(=O)[O-])Oc1ccccc1Cl
C[C@H](C(=O)[O-])Oc1ccccc1Cl
C[C@@H](C(=O)[O-])Oc1cccc(c1)Cl
C[C@H](C(=O)[O-])Oc1cccc(c1)Cl
COc1ccc(c(c1OC)OC)CC(=O)[O-]
c1cn(cn1)C(=O)n2ccnc2
CC(C)[C@H]1C(=NCC(=N1)OC)OC
CC(C)[C@@H]1C(=NCC(=N1)OC)OC
c1cc(=O)occ1C(=O)[O-]
C[C@@H](C(=O)[O-])Oc1ccc(cc1)Cl
C[C@H](C(=O)[O-])Oc1ccc(cc1)Cl
CNC(=O)OC1(CCCCC1)C#C
CC(C)(C)c1cc(ccc1OC)Cn2ccnc2
CC(C)(C)c1cc(ccc1O)Cn2ccnc2
Cc1cc2nccc(n2n1)c3cccnc3
c1ccc2c(c1)c3cc[nH]c(=O)c3c(=O)[nH]2
CCc1c(nnc2n1nc(c2)C)C(=O)OC
c1cc(sc1)c2ccn3cnnc3n2
CC(C)(C)c1cc(ccc1OC)C#N
c1cc(ccc1c2ccnc3n2cnn3)Cl
c1cc(c(cc1C2CCCCC2)N)O
c1cnccc1c2cc(c(=O)[nH]c2)C#N
c1ccc(cc1)c2ccc(c(=O)[nH]2)C(=O)[O-]
c1ccc(c(c1)C(=O)Nc2cccc(c2)N)Cl
Cc1cc(nc(n1)SCC(=O)[O-])C
Cc1ccnc(n1)SCC(=O)[O-]
c1ccc2c(c1)c(ncn2)SCC(=O)[O-]
Cc1c(nc2ccccc2n1)SCC(=O)[O-]
c1ccc2c(c1)cnnc2SCC(=O)[O-]
c1ccc(cc1)C(=O)c2cc(ccc2N)Cl
CCC(=O)c1ccc(cc1O)O
Cc1nc2ccc3ccccc3c2s1
c1ccc(c(c1)F)S(=O)(=O)N
c1ccc2c(c1)cccc2CCC(=O)[O-]
Cc1ccc(c(c1)C)C(=O)CCC(=O)[O-]
c1cc(c(c(c1N)Cl)Cl)Cl
c1cc(ccc1C#N)OCC(=O)[O-]
Cc1cc2cc(ccc2[nH]1)Cl
c1cc(ccc1C(=O)C2CC2)F
c1cc2c(cc[nH]2)cc1C(=O)[O-]
Cc1c(c(=O)nc2n1CCS2)CCO
c1cnc2c(n1)c(=O)[nH]c(n2)[O-]
c1cc(c(cc1Cl)Cl)C2(CC2)C(=O)[O-]
CC(=O)Nc1ccc(cc1)c2ccc(cc2)F
c1cc2c(cc1O)cc([nH]2)C(=O)[O-]
c1ccc2c(c1)cc(cc2O)O
C[C@H](C(=O)[O-])NC(=O)OCc1ccccc1
Cc1ccc(n1c2cc(n[nH]2)c3ccccc3)C
CC1([C@H](CC(=O)O1)C(=O)[O-])C
CC1([C@@H](CC(=O)O1)C(=O)[O-])C
c1cn(c(=O)[nH]c1=O)[C@H]2C[C@@H]([C@H](O2)CO)O
c1ccc(cc1)C(=O)O[C@H]2CC(=O)N2
c1ccc(cc1)C(=O)O[C@@H]2CC(=O)N2
C[C@H]1CCc2c1nccn2
C[C@@H]1CCc2c1nccn2
c1cc(ccc1N2CCCC2=O)Br
c1cc(ccc1N2CCCC2=O)Cl
CCOC(=O)[C@@H](Cc1ccc(cc1)O)[NH3+]
COC(=O)[C@H]1C[NH+](CCC1=N)Cc2ccccc2
c1cc(c(cc1F)Cl)CC(=O)[O-]
Cc1ccc(cc1)C(=O)[C@@H]2CCCC[C@@H]2C(=O)[O-]
c1cc(sc1)C(=O)[C@@H]2CCCC[C@@H]2C(=O)[O-]
COC(=O)Cc1ccc(cc1Cl)F
c1ccc(c(c1)C2(CCCC2)C#N)F
Cc1cc(no1)C(=O)N(C)C2CCCCC2
c1cc(cc(c1)F)C2(CCCC2)C#N
c1cc(ccc1C2(CCCC2)C#N)F
c1ccc(c(c1)C2(CCCC2)C(=O)[O-])F
c1cc(cc(c1)F)C2(CCCC2)C(=O)[O-]
c1cc(cc(c1)F)C2(CCCCC2)C(=O)[O-]
c1cc(ccc1C2(CCCC2)C(=O)[O-])F
c1ccc(cc1)[C@@H](C[NH+]2CCOCC2)O
c1cc(ccc1C2(CCCCC2)C(=O)[O-])F
c1cc(c(cc1F)Cl)C2(CCCC2)C(=O)[O-]
c1ccc(cc1)[C@H](C[NH+]2CCOCC2)O
CCC(=O)c1ccc(c(c1O)C)O
C[C@H]1CC(N=C(O1)Cc2ccccc2)(C)C
C[C@@H]1CC(N=C(O1)Cc2ccccc2)(C)C
C[C@H]1CC(N=C(O1)c2ccccc2)(C)C
C[C@@H]1CC(N=C(O1)c2ccccc2)(C)C
C[C@H]1[C@H](NC(=O)N1C)c2ccccc2
C[C@@H]1[C@H](NC(=O)N1C)c2ccccc2
C[C@H]1[C@@H](NC(=O)N1C)c2ccccc2
C[C@@H]1[C@@H](NC(=O)N1C)c2ccccc2
c1cc(ccc1C(=O)[O-])NC(=[NH2+])N
c1ccc(cc1)/C=C/S(=O)(=O)c2ccccc2
c1cc2c(nc1)NC(=O)CO2
CC(C)(C)OC(=O)n1ccnc1
C/C(=C/C(=O)[O-])/C(F)(F)F
c1ccc(cc1)[C@@H]2C[C@@H]2C(=O)[O-]
c1ccc(cc1)[C@@H](CC(=O)[O-])C(=O)[O-]
c1ccc(cc1)[C@H](CC(=O)[O-])C(=O)[O-]
c1ccnc(c1)[C@@H](C(=O)c2ccccn2)O
c1ccnc(c1)[C@H](C(=O)c2ccccn2)O
c1ccc(cc1)C2(CC2)C(=O)[O-]
c1cnc(nc1)SCC(=O)[O-]
C[C@H]([C@@H](c1ccccc1)O)[NH+](C)C
c1ccc2c(c1)c3c([nH]2)C[NH2+]CC3
COC(=O)[C@@H](C1CCCCC1)[NH3+]
COC1CCC(CC1)C(=O)[O-]
c1ccc(cc1)COC(=O)[C@H]2CCC[NH2+]2
c1ccc(cc1)COC(=O)[C@@H]2CCC[NH2+]2
CC1(OC[C@H](O1)[C@@H](C(=O)OC)O)C
CC1(OC[C@@H](O1)[C@@H](C(=O)OC)O)C
CC1(C[C@H](C([NH2+]1)(C)C)C(=O)N)C
CC1(C[C@@H](C([NH2+]1)(C)C)C(=O)N)C
CSc1ccc(cc1)CC(=O)[O-]
COc1cc(ccc1C(=O)[O-])Cl
CC[C@H]1CO[C@]([NH2+]1)(C)CCC(C)C
c1ccc(cc1)C[NH2+]CC(=O)[O-]
COc1cc(ccc1O)[C@@H](C(=O)[O-])O
COc1cc(ccc1O)[C@H](C(=O)[O-])O
c1ccc(cc1)C(=O)CCC(=O)[O-]
Cc1ccn2c(c1)nc(c2C(=O)[O-])C
c1ccc(cc1)c2ccccc2C(=O)[O-]
Cc1c(nc([nH]1)c2[nH]c(c(n2)C)C)C
c1cc(ccc1C(=O)c2ccncc2)Cl
c1ccc2c(c1)ccc(c2C(=O)[O-])O
c1cc(ccc1NCC(=O)[O-])O
c1cc(ccc1C(=O)[O-])OCC(=O)[O-]
c1ccc(c(c1)CC(=O)[O-])Cl
CSc1ccc(c(c1)C(=O)[O-])Cl
c1cc(c(c(c1)F)CC(=O)[O-])F
c1ccc2c(c1)c(c(nn2)C(=O)N)N
c1cc2cc(c(cc2c(c1)O)O)C(=O)[O-]
C[C@@H]([C@@H](C(=O)[O-])NC(=O)c1ccccc1)O
C[C@H]([C@@H](C(=O)[O-])NC(=O)c1ccccc1)O
C[C@@H]([C@H](C(=O)[O-])NC(=O)c1ccccc1)O
C[C@H]([C@H](C(=O)[O-])NC(=O)c1ccccc1)O
C[C@@H]([C@@H](C(=O)OC)NC(=O)c1ccccc1)O
C[C@H]([C@@H](C(=O)OC)NC(=O)c1ccccc1)O
C[C@@H]([C@H](C(=O)OC)NC(=O)c1ccccc1)O
C[C@H]([C@H](C(=O)OC)NC(=O)c1ccccc1)O
Cc1cc(n2c3ccccc3nc2c1C#N)N
CCc1c(nc(cn1)C)CC
c1cc(c(cc1Cl)C(=O)N)O
Cc1ccc(c(c1O)C(=O)[O-])C(C)C
c1ccc(cc1)c2ccc(nn2)Cl
CN(C)c1ccc(cc1)CC(=O)[O-]
c1cc(ccc1CC(=O)[O-])Cl
Cc1c(cc(c(n1)C)C(=O)C)C(=O)C
c1cc(c(cc1CC(=O)[O-])F)O
c1ccc2c(c1)c(=O)n(nn2)[O-]
c1cc(ccc1C[C@@H](C(=O)[O-])[NH3+])Cl
c1cc(c(c(c1)F)C(=O)[O-])C(=O)[O-]
COC(=O)Cc1cc2ccccc2s1
COc1cc(c(c(c1OC)OC)N)C(=O)[O-]
c1ccc(cc1)COc2ccccc2CC(=O)[O-]
Cc1cc(nn1c2ccccc2)N
c1cc(c(c(c1)C(F)(F)F)F)C(=O)N
c1c(cc(cc1C(F)(F)F)F)C(=O)[O-]
c1cc2c(cc1C(F)(F)F)c(=O)cc[nH]2
c1cc2c(c(c1)F)c(cc(n2)C(F)(F)F)[O-]
c1cc(sc1)c2cc(on2)C(F)(F)F
c1cc(ccc1F)SCC(=O)[O-]
c1cc2c(cc(nc2c(c1)F)C(F)(F)F)[O-]
c1cc(ccc1N)SCC(=O)[O-]
c1cc(c(cc1C(=O)N)F)F
c1cc(c(cc1F)C(F)(F)F)C(=O)N
c1cc(cnc1)c2[n-]nnn2
c1cc(c(c(c1)F)F)C(=O)N
c1ccc(c(c1)n2cccc2)N3CCCCC3
c1cc2c(c(c1)F)c(nc(n2)N)N
CC(=O)c1cc2cccc(c2o1)OC
CCOc1cccc2c1oc(c2)C(=O)[O-]
CCOC(=O)/C=C(\C)/N1CCCC1
COc1ccc(cc1)[C@@H](c2ccccc2)O
COc1ccc(cc1)[C@H](c2ccccc2)O
CCc1c(c(on1)C)C(=O)OCC
c1ccc(cc1)C(=O)n2ccnc2
CCOC(=O)c1cc2cc(c(cc2[nH]1)OC)OC
CC(=O)c1cc(cc(c1O)Cl)Cl
c1cc(ccc1n2ccnc2)Cl
c1cc(c(cc1C[NH3+])C(F)(F)F)F
c1cc(c(cc1C(F)(F)F)F)C(=O)N
c1cc(ccc1C(=O)N)OC(F)(F)F
CC(=O)Nc1cccc2c1-c3ccccc3C2=O
c1ccc(c(c1)C(F)(F)F)n2ccnc2
CCOC(=O)Nc1cccc(c1)Cl
c1cc(c(cc1F)C(F)(F)F)C#N
c1ccnc(c1)Cn2cccc2
c1ccc2c(c1)CC(C2)CC(=O)[O-]
c1cc(c(cc1C(=O)CC#N)Cl)Cl
CCC(=O)c1ccc(cc1)C(F)(F)F
c1cc(c(cc1C(F)(F)F)C(=O)N)F
c1ccc2c(c1)c3c([nH]2)C4(CC[NH2+]CC4)[NH2+]CC3
c1ccc(cc1)Cn2cncc2CO
COc1ccc(cc1N)C(=O)OC
Cc1cnn2c1ncc3c2-c4ccccc4C3=O
c1cc(cc(c1)Br)CC(=O)[O-]
Cc1ccc(cc1NC(=O)N)Cl
CCOC(=O)c1cc(ccc1Cl)Cl
c1cc(c(c(c1C(=O)[O-])F)F)F
c1cc(c(c(c1C(=O)N)F)F)F
c1cc(c(c(c1)Cl)C(=O)[O-])F
c1cc(cc2c1cc(cc2)O)C(=O)[O-]
CSc1ccc(cc1N)C(F)(F)F
c1cc(cc2c1cc(cc2)C(=O)[O-])C(=O)[O-]
COc1cccc(c1C#N)OCc2ccccc2
CC(C)(Cc1ccc(cc1)F)[NH3+]
c1ccc(c(c1)CC(=O)[O-])Br
CCC(=O)c1cc(ccc1F)C(F)(F)F
c1cc(c(cc1C(=O)N)C(F)(F)F)F
CC(C)[C@@](c1ccccc1)(C(=O)[O-])[NH3+]
c1cc(cc(c1)OC(F)(F)F)C(=O)N
c1ccc(cc1)C(=O)Nc2cccc(c2C#N)F
c1cc2c(cc1Br)CCC2=O
c1cc(c(c(c1)F)C#N)NC(=O)C2CCCCC2
CCOC(=O)c1ccccc1C(F)(F)F
c1cc(cc(c1)OC(F)(F)F)CC#N
c1ccc(c(c1)NC(=O)N)F
c1c(cc(cc1F)F)C(=O)N
c1cc2cccc(c2c(c1)C(=O)N)C(=O)[O-]
c1cc(cc(c1)O)CCC(=O)[O-]
c1cc(c(c(c1Cl)C(=O)[O-])N)Cl
c1c(cc(cc1C(F)(F)F)F)C(=O)N
c1cc(c(c(c1)Cl)CC(=O)N)Cl
c1cc(c(c(c1F)C(=O)N)F)F
CC1(COC(=N1)c2c(cccc2OC)OC)C
CC(C)OC(=O)c1c(cccn1)C(=O)C
CC(=O)c1ccc(s1)C(=O)[O-]
CC(=O)Nc1ccc(cc1)n2cnnc2
c1ccc2c(c1)c(nc(n2)N)N
COc1ccc(c(c1)OC)CC(=O)[O-]
COc1cc(cc(c1O)OC)C(=O)[O-]
c1cc(ccc1C(=[NH2+])N)N
Cc1ccc(c(n1)Cl)C(=O)[O-]
CC(=O)N[C@@H](Cc1ccc(cc1)O)C(=O)[O-]
CN(C)c1cccc(c1C#N)F
c1cc(oc1)C(=O)n2ccc(n2)c3cccs3
c1cc(c(c(c1Cl)CC(=O)[O-])Cl)Cl
C1CC2CCC1c3c2c(nnc3Cl)Cl
CS(=O)(=O)c1ccc(cc1)OC(F)(F)F
COC(=O)c1cc(ccc1N)Br
c1ccc(cc1)C[C@H]2COC(=O)N2
CC(=O)c1ccc(cc1)N2CCCC2
CC(=O)Nc1ccc(c(c1)Cl)O
c1ccc(c(c1)C(=O)c2ccc(cc2)O)F
COC(=O)c1ccc2c(c1)cc[nH]2
Cc1cc(c(c(c1C(=O)[O-])O)C)O
CCOC(=O)c1conc1C
COc1ccc(c(c1OC)OC)C(=O)[O-]
Cc1ccc(c(c1)OC)S(=O)(=O)N
c1cc2c(cc1Br)CCN2
CC(=O)Nc1ncc(s1)Cl
c1cc(c(cc1Cl)Cl)CC(=O)[O-]
c1c(cc(c(c1Cl)O)Cl)C(=O)[O-]
Cc1ccccc1NC(=O)N
c1ccc(c(c1)C(=O)[O-])C(F)(F)F
CCOC(=O)c1cc(c(cc1N)OC)OC
COc1ccc(cc1OC)CC(=O)[O-]
c1ccc(c(c1)C(=O)N)C(F)(F)F
c1cc(c(cc1CC(=O)[O-])Cl)Cl
c1cc(c(cc1Cl)C(=O)[O-])Br
CN(C)C(=C(N(C)C)N(C)C)N(C)C
CC(C)Cc1c(nccn1)OC
COC(=O)[C@H](CC1CCCCC1)[NH3+]
CCOC(=O)[C@H](Cc1ccc(cc1)O)[NH3+]
CC(C)c1c(nccn1)OC
COc1ccc(cc1Br)C(=O)[O-]
c1cc(c(c(c1)Cl)C(=O)N)Cl
c1ccnc(c1)CC(=O)[O-]
CC(C)(c1ccc(cc1)Cl)C(=O)[O-]
Cn1cccc1CC(=O)OC
CCOC(=O)[C@@H]1C[NH2+]CCC1=O
CCOc1cccc(c1)C(=O)N
COc1ccc(cc1)CC(=O)N
c1cc(ccc1/C=C/c2ccc(cc2)O)N
c1cc(c(cc1C(=O)[O-])O)N
Cc1ccc(c(c1)N2CC[NH2+]CC2)C
COc1cc(cc(c1O)Cl)C(=O)[O-]
COc1cc(ccc1O)CCC(=O)[O-]
Cc1cc(cc(c1O)C)C(=O)[O-]
Cc1nccn1Cc2ccccc2
CC/C=C/1\c2ccccc2C(=O)O1
CC/C=C\1/c2ccccc2C(=O)O1
COC(=O)c1cc(sc1Cl)Cl
c1ccc(c(c1)N2CCCC2)O
c1cc(c(cc1N)Cl)C(=O)[O-]
c1cc(cc(c1)Cl)S(=O)(=O)N
c1cc(c(c(c1)O)C(=O)N)O
c1c(cc(cc1O)O)C(=O)N
c1c(cc(c(c1Cl)N)Cl)C(=O)[O-]
CC(=O)Nc1cccc(c1C(=O)[O-])Cl
CCOC(=O)c1c(ccnc1C)C
CCOc1ccc(cc1OCC)C(=O)[O-]
CO[C@@H](c1ccccc1)C(=O)[O-]
c1cc(cc(c1)N)C(=O)c2cccc(c2)N
c1ccc(cc1)Sc2ccsc2
c1ccnc(c1)C(=[NH2+])N
CSc1nc2ccccc2s1
Cc1cccc(c1)C(=O)Nc2ccc(cc2)N
c1cc(c(nc1)SCC(=O)[O-])C(=O)[O-]
c1ccc2c(c1)ncc(n2)SCC(=O)[O-]
c1ccc(cc1)c2ccc(o2)C(=O)[O-]
c1cc(cc(c1)Cl)c2ccc(o2)C(=O)[O-]
Cc1cc(ccc1NC(=O)c2ccco2)N
CCOc1c2c3c(sc2ncn1)CCCC3
CC(=O)N1CCN(CC1)c2ccc(cc2)N
Cc1ccc(cc1)n2nc3cc(c(cc3n2)N)C
Cc1cc2c(cc1N)nn(n2)c3ccccc3
CC(=O)Nc1ccc(cc1)S(=O)(=O)N=N=N
CC(C)(C)OC(=O)n1cncn1
CCOc1ccc(cc1)NC(=O)C[C@H](C)O
CCOC(=O)c1c[nH]c(=O)[nH]c1=O
COc1ccnc(n1)OC
CC[C@H](C)[C@@H](C(=O)OC)[NH3+]
CC1=C[C@H](Oc2c1ccc(c2)O)OC(=O)C
CC1=C[C@@H](Oc2c1ccc(c2)O)OC(=O)C
C[C@H](Cc1ccccc1OC)[NH2+]C
CC(C)(C)OC(=O)[C@H](Cc1ccccc1)[NH3+]
CC(C)(C)OC(=O)[C@H]1CCC[NH2+]1
CC(C)[C@@H](C(=O)OC(C)(C)C)[NH3+]
CC(C)[C@H](C(=O)OC(C)(C)C)[NH3+]
c1cc(cc(c1)Cl)C(=O)[O-]
CCN(CC)S(=O)(=O)c1ccccc1
c1cc(ccc1C(=O)[O-])Cl
CN(C)S(=O)(=O)c1ccccc1
COC(=O)c1ccccc1
CCNC(=O)c1ccccc1
CC(=O)Nc1ccc(cc1)Cl
CN(C)C(=O)c1ccccc1
Cc1ccc2ccc(cc2n1)Cl
Cc1nnc2n1cnc3c2c4c(s3)CCCC4
c1c(c(cc(c1O)N)O)N
c1cc(cc2c1cc(c(c2)C(=O)[O-])O)O
CC(=O)c1cc(c(c(c1)OC)O)OC
C[NH+](C)[C@@H](Cc1ccccc1)C(=O)[O-]
C[NH+](C)[C@H](Cc1ccccc1)C(=O)[O-]
C[C@@H](C(c1ccccc1)(c2ccccc2)O)O
c1ccc2c(c1)-c3ccccc3C2COC(=O)N
c1cc2ccc(nc2c(c1)O)C#N
COc1cc(ccc1CO)OCC(=O)[O-]
c1cc(ccc1CO)OCCC(=O)[O-]
c1cc(ccc1C2CCC(=O)CC2)O
c1cc([nH]c(=O)c1)C(=O)[O-]
COc1ccc(c(c1)C(=O)OC)C(=O)OC
C[C@@](Cc1ccccc1)(C(=O)OC)[NH3+]
C[C@](Cc1ccccc1)(C(=O)OC)[NH3+]
c1ccc(cc1)N2CNC(=O)C23CC[NH2+]CC3
CCOC(=O)Cc1ccccn1
CCOC(=O)Cc1cccnc1
C1CC[NH+]2C[C@H]3C[C@@H]([C@H]2C1)C[NH+]4[C@H]3CCCC4
C1CNC2=[NH+]CCCN2C1
CCC1=NC(CO1)(C)C
C[C@H]1CC(N=C(O1)C=C)(C)C
C[C@@H]1CC(N=C(O1)C=C)(C)C
C1C[NH2+]CCC1C(=O)[O-]
COC(=O)c1cc(cc(c1)O)O
Cc1ccc(cc1C#N)F
CSc1cnccn1
COC(=O)Cc1ccsc1
Cn1cccc1C(=O)OC
c1cc(c(cc1F)F)[C@@H](C(=O)[O-])O
c1cc(c(cc1F)F)[C@H](C(=O)[O-])O
c1cnc2c(n1)CCCC2
c1c(cc(cc1F)F)C#N
c1cc(c(cc1C#N)F)F
c1cc(c(nc1)C(=O)N)O
c1ccc2c(c1)C(=O)N(S2(=O)=O)CC3CC3
c1ccc(c(c1)CC#N)C(F)(F)F
Cc1ccc(cn1)C(=O)OC
c1ccc(cc1)Oc2cccc(c2)CC(=O)[O-]
c1ccc(c(c1)CC#N)I
c1ccc(c(c1)C(=O)[O-])OCC(=O)[O-]
c1cc(c(cc1Cl)F)C[NH3+]
C1CC[NH2+][C@H](C1)C(=O)[O-]
C1CC[NH2+][C@@H](C1)C(=O)[O-]
c1cc2c(cc[nH]2)cc1C#N
COc1cc(cc(c1OC)OC)CC#N
C1CC[NH+]2C[C@H]3C[C@@H]([C@H]2C1)C[NH+]4[C@@H]3CCCC4
Cc1cc(ccc1Br)C(=O)OC
c1cc(c(cc1C#N)C(F)(F)F)Cl
c1cc(ccc1Cc2ccncc2)Cl
COc1ccc(c(c1)C(=O)[O-])O
c1ccc(c(c1)S(=O)(=O)N)Br
COc1ccc(cc1)CC#N
c1ccc(c(c1)C#N)C(F)(F)F
c1cc(cc(c1)CC(=O)[O-])CC(=O)[O-]
COc1ccc(c(c1)C#N)OC
Cc1c[nH]c(=O)[nH]c1=O
c1cnccc1CC(=O)[O-]
COc1ccc(cc1)CC(=O)[O-]
c1cc(sc1)CC(=O)[O-]
CCOC(=O)[C@@H](c1ccc(cc1)O)O
CCOC(=O)[C@H](c1ccc(cc1)O)O
CC(=O)c1c(cc(cc1OC)OC)O
c1cc2c(cc[nH]2)cc1Cl
c1cc(ccc1CC(=O)N)O
c1cc(ccc1C(=O)N)O
c1cc(ccc1C#N)c2cn3c(n2)SCC3
CCOC(=O)c1ccc(s1)Cl
CCN(CC)c1ccc(cc1)C(=O)[O-]
c1ccc2c(c1)[C@@H](C(=O)N2)Cc3ccccn3
c1ccc2c(c1)[C@H](C(=O)N2)Cc3ccccn3
c1cc(ccc1[C@H](C(=O)[O-])[NH3+])O
C[C@@](c1ccccc1)(C(=O)c2ccccc2)O
C[C@](c1ccccc1)(C(=O)c2ccccc2)O
CCOC(=O)Cc1ccncc1
c1ccc(cc1)C[C@@H]2c3ccccc3NC2=O
c1ccc(cc1)C[C@H]2c3ccccc3NC2=O
c1cc(c(nc1)C(=O)[O-])O
c1cncc(c1C#N)C#N
c1cscc1CC#N
c1ccc(cc1)C(=O)c2ccc(cc2)C#N
c1ccc(c(c1)C(=O)N)C(=O)N
CSc1ccc(cc1)C#N
CCC(=O)c1ccccc1C(F)(F)F
COc1ccc(cc1C#N)Cl
c1cc(c(c(c1)F)F)CC#N
c1ccc(c(c1)n2ccnc2)Cl
CC(=O)c1ccc(c(c1)Cl)F
CN1CCCN(C1=O)C
CC(=O)OCc1ccccc1
c1ccc(c(c1)c2ccc(o2)C(=O)[O-])F
c1cc(ccc1CC#N)Cl
c1cc(cc(c1)N)C(=O)N
c1c(cc(c(c1Cl)O)Cl)N
c1cc(c(cc1C#N)Cl)N
c1cc(ccc1C(=O)N)N
c1cc(c(cc1C(=O)[O-])N)O
c1cc(c(c(c1)N)F)C(F)(F)F
COc1ccc(cc1N)C(=O)Nc2ccccc2
CC(C)(C)c1cc(n([nH+]1)C)N
COc1ccc(cc1N)C(=O)[O-]
c1cc(c(c(c1C(F)(F)F)F)F)N
c1ccc(cc1)COC(=O)N
c1cc(c(nc1)Br)O
CCc1cc(ccc1N)Br
c1ccc(cc1)C(=O)c2ccccc2C(=O)[O-]
c1cc(c(cc1C#N)Br)F
c1ccc2c(c1)cncc2Br
CCC(=O)c1cccc(c1)Br
CC(C)(C)c1ccc(cc1)OCC(=O)[O-]
c1ccc(c(c1)CC#N)Br
CCCC(=O)Nc1ccc(c(c1)C(=O)C)O
c1cc(c(cc1C[NH3+])Br)F
c1cc(c(cc1C#N)Br)O
c1c(cc(c(c1O)Br)O)C(=O)N
c1cc(c(cc1C(F)(F)F)C(F)(F)F)N
c1cc(c(c(c1)Cl)CC#N)F
c1cc(ccc1C#N)Cl
C1CCCC(=O)NCCC1
c1ccc(cc1)[C@@H](C[NH2+]C2CCCCC2)O
c1ccc(cc1)[C@H](C[NH2+]C2CCCCC2)O
c1cc(cc2c1cc([nH]2)O)Cl
c1cc2c(cc1Cl)NC(=O)C2
COc1ccc(c(c1OC)Cl)C#N
c1ccc(c(c1)C#N)Cl
C1[C@@H]2CC3(C[C@H]1CC(C2)(C3)Cl)C(=O)[O-]
C1CCC(CC1)(CC(=O)[O-])CC(=O)[O-]
CCOC(=O)Cc1ccc(cc1)N
CCOC(=O)c1cccs1
CC(=O)c1ccc(cc1F)F
CC(=O)c1ccc(cc1)F
c1cc(oc1)C(=O)CC#N
c1cc(c(c(c1)Cl)C#N)Cl
CC(=O)c1ccccc1F
Cc1ccc(c(c1)C(=O)[O-])C
CCC(=O)c1ccc(cc1)F
CC(=O)c1ccc(c(c1)C(F)(F)F)F
c1cc(cc(c1)F)C(=O)[O-]
C[NH+](C)CCCC(=O)[O-]
CC(=O)c1cccc(c1F)F
CC(=O)c1ccc(c(c1)F)OC
Cc1c(cc(cc1O)C(=O)[O-])O
c1ccc2c(c1)-c3ccccc3C2=CC(=O)[O-]
CC(=O)c1ccc(cc1F)O
Cc1c(c(on1)C)I
c1cc(c(cc1C(F)(F)F)C[NH3+])F
c1cc(c(cc1F)C(F)(F)F)C[NH3+]
c1ccc2c(c1)OC(O2)(F)F
CC(=O)c1ccc(cc1C(F)(F)F)F
CCOC(=O)c1c(noc1C)C
Cc1c(c(n[nH]1)C)I
CC(=O)c1cc(ccc1F)C(F)(F)F
CCc1cc2cccc(c2o1)OC
CCOC(=O)c1cc2cccc(c2o1)OC
Cc1cc(c(c(c1)Cl)OCC(=O)[O-])C
CC(C)c1ccc(c(c1)N)O
c1cc(c(cc1N)Cl)N2CCCCC2
c1cc2c(nc1)nc(o2)c3cc(ccc3Cl)N
COc1cc(ccc1NC(=O)c2ccco2)N
Cc1cc(nc2c1c3c(s2)c(=O)n(cn3)C)C
CC[C@@H](C)c1ccc(c(c1)N)O
CC[C@H](C)c1ccc(c(c1)N)O
CC(=O)c1ccco1
CC(=O)c1cccs1
C1CCC(CC1)C(=O)N
CC(=O)c1ccc(cc1)OC
COC(=O)c1cnccn1
COc1cc(ccc1O)C#N
COC(=O)c1cc2ccccc2nc1
CNc1ccccc1C(=O)OC
c1ccc(c(c1)N2CC[NH2+]CC2)O
Cc1c(scn1)CCC(=O)OC
Cc1ccc2cc(ccc2n1)OC
COc1ccc(cc1C(F)(F)F)C#N
CC(=O)c1cccc(c1)O
CC(=O)c1ccccc1C(=O)[O-]
c1ccc(cc1)CNC(=O)N
CCNC(=O)NCC
c1ccc(cc1)c2cnnc(n2)SCC(=O)[O-]
Cc1csc(n1)SCC(=O)[O-]
c1cc2c(cc1CO)OCO2
c1cc(c(cc1Cl)Cl)CO
c1ccc(c(c1)CO)Cl
CSc1ccc(cc1)CO
c1cc(ccc1CO)F
c1cc(c(cc1CO)Cl)Cl
COc1cccc(c1OC)CO
c1cc(sc1)CO
c1cc(sc1)C(=O)[O-]
C1C[C@H](OC1)CO
C1C[C@@H](OC1)CO
Cc1cc(c2ccccc2[nH+]1)N
c1cc(ccc1CO)Cl
CCOC(=O)c1ccccc1O
c1cc(sc1)C(=O)Nc2ccc(cc2)N
c1ccc(cc1)n2nc3cc(c(cc3n2)Cl)N
COC(=O)c1ccccc1N
c1ccc(c(c1)N)O
c1cc(cc(c1)O)N
COc1cccc(c1)N
COC(=O)c1ccc(cc1)N
CCOc1ccccc1N
CC(=O)c1ccc(cc1)N
C1CC[NH2+][C@@H](C1)CCO
CC(=O)c1cccc(c1)N
c1ccc(c(c1)C#N)N
C[C@@H]([C@@H](c1ccccc1)O)[NH3+]
C[C@H]([C@@H](c1ccccc1)O)[NH3+]
C[C@@H](C[NH2+]C[C@@H](C)O)O
C[C@@H](C[NH2+]C[C@H](C)O)O
Cc1ccc(cc1N)OC
c1cc(c(cc1Cl)Cl)N
c1cc(c(cc1N)Cl)Cl
c1cc(c(cc1F)F)N
c1cc(c(cc1Cl)Cl)C[NH3+]
Cc1cc(ccc1N)Cl
Cc1ccc(c(c1)N)OC
c1ccc(c(c1)N)I
COc1cc(cc(c1OC)OC)N
C1C[NH2+]CCC1C[NH3+]
c1cc2c(cc1C[NH3+])OCO2
c1ccc(c(c1)C[NH3+])Cl
c1cc(ccc1C[NH3+])Cl
c1cc(ccc1C[NH3+])F
COc1ccc(cc1)C[NH3+]
c1ccc(c(c1)N)F
COc1ccc(cc1)N2CC[NH2+]CC2
c1cc(cc(c1)Cl)NC(=O)NCC2CC2
c1cc(ccc1NC(=O)NCC2CC2)Cl
c1c(cc(cc1Cl)Cl)N
c1cc(ccc1N)S(=O)(=O)Nc2ccon2
c1ccc2c(c1)cccc2NC(=O)NCC3CC3
Cc1ccc(cc1N)Cl
c1ccc(cc1)NC(=O)NCC2CC2
CCOc1ccc(c(c1)N)OCC
c1cc(cc(c1)F)N
Cc1c(cccc1Cl)N
c1cc(c(cc1N)Cl)F
CCOc1cccc(c1)N
Cn1c2c(c(=O)n3c1ncn3)CCCC2
CC[C@]1(CCCCNC1=O)c2cccc(c2)OC
CC[C@@]1(CCCCNC1=O)c2cccc(c2)OC
Cc1cccc(c1)NC(=O)NCC2CC2
c1cc2c(cc1NC(=O)NCC3CC3)CCO2
c1cc(sc1)NC(=O)NCC2CC2
CC(C)C(=O)Nc1ccc(cc1)N
c1ccc(c(c1)c2ccccc2N)N
c1ccc2c(c1)NC=CN2CCO
C=CCn1c2ccccc2n(c1=O)CC=C
c1cnc([nH]1)c2[nH]ccn2
COc1ccc(cc1)NCc2ccc[nH]2
COc1ccc(cc1)NCc2ccccn2
CC1=C(C(=O)NC1)C
CCOC1=C(C(=O)NC1)C
Cc1c(c(c([nH]1)Cl)CC(=O)OC)C(=O)OC
Cn1c(cc(n1)OCC(=O)OC)C(F)(F)F
Cc1cc(c(c2c1CCC2)O)Br
Cc1cc(c(c2c1CCC2)O)C#N
Cc1ccc(c2c1CCC2)OC(=O)C
CCOC(=O)c1cc(c(c(c1O)C)N)C#N
COc1c(cc(cn1)C(F)(F)F)Cl
Cc1cc(cnc1)C(=O)[O-]
Cc1ccc(n1CC2CC[NH2+]CC2)C
CC(=O)Oc1ccc(cc1)C(F)(F)F
CCCc1ccc(cc1)C(=O)[O-]
Cc1cc(oc(=O)c1)C
CCc1ccc(c(c1O)C(=O)C)O
CC(C)CCOc1cccc(c1C(=O)C)O
CCCc1ccc(cc1O)NC(=O)C
CC(=O)c1c(cccc1O)O
CC(=O)c1cc(c(cc1O)O)C(=O)C
CC(=O)c1c(cc(cc1O)O)O
c1cc(oc1)CNC(=O)c2ccsc2
C[C@@H](COc1cccc(c1C(=O)C)O)O
C[C@H](COc1cccc(c1C(=O)C)O)O
Cc1cccc2c1non2
CCCc1cc(c(cc1O)O)C(=O)C
CC(=O)c1cc(c(c(c1O)CC=C)O)C(=O)C
Cc1c(c(cc(c1O)C(=O)C)C(=O)C)O
CC(=O)c1cc(c(c(c1N)CC=C)O)C(=O)C
CCc1c(cc(cc1O)OC)O
CCOc1ccc(c(c1)O)C(=O)C
Cc1ccc(c(c1)O)C(=O)C
CC(=O)c1c(cc(c(c1O)C(=O)C)OC)O
CC(=O)c1c(ccc(c1O)CC=C)O
CC(=O)c1ccc(c(c1O)CC=C)NC(=O)C
c1ccc2c[nH+]c(cc2c1)N
Cc1cc(c2cc(ccc2n1)OC)Cl
CC(=O)c1ccc(c(c1O)CC=C)O
CC(=O)c1c(ccc(c1O)NC(=O)C)OC
CCCc1c(c(cc(c1O)C(=O)C)C(=O)C)O
CC(=O)c1ccc(cc1O)N
CC(=O)c1ccc(cc1O)NC(=O)C
CC(=O)c1c(cccc1OCc2ccccc2)O
CCCc1c(cc(cc1O)OC)CC(=O)[O-]
CC(=O)c1cccc(c1O)Cl
CC(=O)c1cc(ccc1O)NC(=O)C
CC(=O)c1c(ccc(c1CC=C)O)O
CC(=O)c1c(ccc(c1O)OC)OC
CCCc1c(ccc(c1O)C(=O)C)O
CC(=O)c1cc(c(cc1NC(=O)C)O)C(=O)C
CC(=O)c1c(cc(c(c1[O-])C(=O)C)O)O
CCCc1c(ccc(c1O)C(=O)C)NC(=O)C
COCC(=O)c1ccc(cc1O)O
CCCc1ccc(c(c1O)C(=O)C)O
CCCc1c(ccc(c1NCC)C(=O)C)O
CC(=O)c1c(ccc(c1O)OC)O
CCCc1c(ccc(c1O)C(=O)C)NCC
CCCc1c(c(cc(c1O)C(=O)C)C(=O)C)N
CCCc1c(ccc(c1N)C(=O)C)O
CC(=O)c1cc(ccc1O)N
c1c(cc(cc1O)O)N
c1cc(c(c(c1)Cl)Cl)C(=O)[O-]
c1cc(c(cc1Cl)Cl)F
CC(=O)c1ccc(c(c1)C(=O)OC)O
C1CC(CCC1C(F)(F)F)O
C1CC(=O)CCC1C(F)(F)F
Cc1cc(c(c(c1)CO)O)CO
c1ccc(cc1)C(C(F)(F)F)(C(F)(F)F)O
Cc1c(oc(n1)c2ccccc2)C
c1ccc(c(c1)C#N)C(Cl)(Cl)Cl
C1CC[C@H]([C@@H](C1)O)O
c1c(c(c(c(c1Cl)O)Cl)O)Cl
COc1ccc(cn1)NC(=O)Nc2cccs2
CC[NH+](CC)CCc1ccccn1
Cc1cc(sc1C(=O)C)C
Cc1ccc(n1C)CNC(=O)Nc2ccccc2
CC(=O)c1cc(cc(c1C#N)N)O
CC(=O)c1cc(c(cc1O)N)C(=O)[O-]
C1CC(CCC1O)O
c1ccc2c(c1)CC(C2)N3C[C@H](CC3=O)C(=O)[O-]
c1ccc2c(c1)CC(C2)N3C[C@@H](CC3=O)C(=O)[O-]
c1ccc2c(c1)-c3cccc(c3C2=O)O
Cc1ccc2cc(ccc2n1)O
Cc1cc(nnc1c2ccccc2)Cl
CC(=O)c1c(cccc1Cl)O
CCC(=O)c1cc(ccc1O)O
CCC(=O)c1cc(ccc1O)Br
CCC(=O)c1ccc(cc1O)Cl
CCC(=O)c1cc(cc(c1O)Cl)Cl
CCC(=O)c1ccc(c(c1)Cl)O
CCC(=O)c1ccc(cc1O)N
COc1ccc(c(c1)C(=O)Cc2ccccc2)O
COc1ccc2c(=O)ccoc2c1
CC(=O)OC[C@H]1C[C@H]2CC[C@@H]1C=C2
C1C[C@H]2C[C@@H]1CCC2(O)O
C1C[C@@H]2C[C@H]1CCC2(O)O
c1cc(ccc1CNC(=O)N2CCOCC2)C#N
COC(=O)[C@@H]1C[C@H]2C[C@@H]1C=C2
C1C[NH+]2CCC1[C@H](C2)O
C1C[NH+]2CCC1[C@@H](C2)O
COC(=O)[C@H]1C[C@H]2CCC[C@@H]1C2
C1C[C@@H]2C[C@H]1C[C@@H]2C(=O)[O-]
CC(=O)O[C@H]1C[C@H]2C[C@@H]1[C@@H]([C@@H]2O)O
c1cc2cc[nH]c2c(c1)C(=O)[O-]
C1CC1(CCC2(CC2)O)O
C1[C@H]2C[C@H]([C@@H]1C=C2)C(=O)N
CC(C)CC(=O)N
c1cc(c2c(c1)non2)N
CCOC(=O)c1c(n(cn1)Cc2ccccc2)N
c1cc(cnc1)NC(=O)Nc2ccc(cc2)F
c1cc(c(cc1Cl)F)C(=O)[O-]
CC(=O)[C@H]1CCC(=O)O1
CC(=O)[C@@H]1CCC(=O)O1
Cc1cc(cc(c1)NC(=O)Nc2cccnc2)C
CC(=O)N(C)c1ccc(cc1)N
CC[C@]1(CCCCN(C1=O)C)c2cccc(c2)O
CC[C@@]1(CCCCN(C1=O)C)c2cccc(c2)O
COc1ccc2c(c1)cc[nH]2
COc1ccccc1C2CC[NH2+]CC2
CC(=O)N[C@@H](CO)C(=O)[O-]
CC(=O)N[C@H](CO)C(=O)[O-]
CN(C)c1ccc(cc1)NC(=O)c2cccs2
C[C@H](C1CC1)N(Cc2ccccc2)C(=O)C
c1cc(ccc1N)S(=O)(=O)C(F)(F)F
COc1cc(ccc1O)Br
COC(=O)c1ccccn1
Cc1ccc(cc1O)Cl
Cn1c(=O)cc(nc1SC)Cl
c1ccc(cc1)Oc2ccc(cc2)O
CCOC(C)(C#N)OCC
C1CCN(C1)C(=O)N2CCCC2
C[NH+]1[C@@H]2CC[C@H]1CC(C2)[NH3+]
Cc1cc(c(cc1Cl)C(=O)C)O
CC1(C[C@H]1C(=O)N)C
CC1(C[C@@H]1C(=O)N)C
C=CCc1cccc(c1O)C(=O)[O-]
c1ccc2c(c1)c(=O)c2=O
Cc1cc(c(cc1OC)O)OC
c1ccc2c(c1)cc(c(=O)o2)c3ccn[nH]3
CC[NH+](CC)Cn1cnc2c1cccc2
Cc1ccccc1Cn2cc(c(=O)[nH]c2=O)C
c1ccc(cc1)CCn2cnc3c2ncnc3N
CC(C)(CCO)C(C)(C)O
C1CC2(CCC1C2)C(=O)N
c1c(cc(nc1Cl)Cl)Cl
c1c(cc(c(c1C#N)F)C#N)C#N
CCOC(=O)[C@@H]1C[C@H]2CC[C@@H]1C=C2
C[NH+](C)CC1(CCCCC1)CC(=O)OC
C[C@@H]1CCCNC1=O
C[NH+]1[C@@H]2CC[C@H]1CC(C2)O
CCOC(=O)[C@H]1CC2CCC1(CC2)C
CCOC(=O)[C@@H]1CC2CCC1(CC2)C
C1CC[C@]2(CC[NH2+]C[C@H]2C1)Br
C1CC[C@]2(CC[NH2+]C[C@@H]2C1)Br
C1CC[C@@]2(CC[NH2+]C[C@H]2C1)Br
C1CC[C@@]2(CC[NH2+]C[C@@H]2C1)Br
CC(=O)O[C@@H]1C[C@H]2C[C@@H]1C=C2
CC1(CC[NH+](CC1)C)O
CC(C)(C[NH+](C)Cc1ccccc1)C(C)(C)O
c1cc2c(cc1NC(=O)c3ccoc3)OCCO2
C1[C@@H]2C=C[C@H]1NC2=O
C1[C@H]2C=C[C@@H]1NC2=O
c1ccc(cc1)C#CC(=O)N
c1cc(ccc1c2c(c([nH]n2)N)C#N)Cl
CC(C)(C)OC(=O)Nc1cccs1
c1cc2c(cc1C(=O)N)OCO2
c1cc2c(cc1Cl)c(cs2)C#N
Cc1c(cnn1c2ccc(cc2)F)C(=O)[O-]
CC(C)(C)OC(=O)Nc1ccsc1
Cc1c(cnn1c2ccc(cc2)OC)C(=O)[O-]
CC(C)(C)OC(=O)Nc1ccco1
c1cc2c(cc1Cl)c(cs2)CO
Cc1c(c(on1)C)N
Cc1c(c(on1)C)C(=O)N
Cc1c(c(on1)C)C#N
c1cc(c(cc1Br)N)N
Cc1c(c(no1)c2ccccc2)C(=O)[O-]
Cc1c(c(no1)c2ccccc2)CO
Cc1c(c(no1)c2ccccc2)C[NH3+]
Cc1c(c(on1)C)CO
Cc1c(c(on1)C)Br
Cc1cc(c(o1)C(F)(F)F)C(=O)[O-]
Cc1cc(c(o1)C(F)(F)F)CO
Cc1cc(c(o1)C(F)(F)F)C[NH3+]
c1cc2c(cc1C[NH3+])CCO2
Cc1cc(c(o1)C)C(=O)[O-]
Cc1cc(c(o1)C)C[NH3+]
Cc1c(c(n[nH]1)C)C(=O)[O-]
c1ccc2c(c1)OC[C@@H](O2)C[NH3+]
c1cc2c(cc1C(=O)[O-])OCO2
c1cc2c(cc1Br)OCO2
c1cc(c2c(c1)OCO2)CO
c1cc2c(c(c1)Br)OCO2
c1cc(oc1)C(=O)[O-]
c1cocc1C(=O)[O-]
c1ccnc(c1)c2ccc(s2)C(=O)[O-]
c1ccnc(c1)c2ccc(s2)CO
c1ccnc(c1)c2ccc(s2)Br
c1ccnc(c1)c2ccc(s2)C[NH3+]
Cn1cccc1C(=O)[O-]
Cn1cccc1C[NH3+]
c1ccc2c(c1)ncc(n2)C(=O)[O-]
Cn1cc(nc1)C(=O)OC
c1ccnc(c1)CO
c1ccnc(c1)Br
c1cc(cnc1)Br
c1cnccc1C(=O)[O-]
c1cnccc1CO
c1cnccc1Br
c1cnccc1C[NH3+]
c1cc2cccnc2c(c1)Br
c1ccc2c(c1)ccc(n2)CO
c1ccnc(c1)Oc2cccc3c2nccc3
c1cc2cc(ccc2nc1)C(=O)[O-]
c1ccc2c(c1)c(ccn2)C(=O)[O-]
c1ccc2cnc(cc2c1)C(=O)[O-]
c1cc2cnccc2c(c1)Br
c1ccc2c(c1)ccnc2CO
Cc1nc(cs1)C(=O)[O-]
CCOC(=O)c1c(nc(s1)c2cccnc2)C
Cc1c(sc(n1)C)C(=O)[O-]
Cc1c(sc(n1)C)CO
Cc1c(sc(n1)C)Br
c1cc2c(cc1C(=O)[O-])scn2
c1cc2c(cc1Br)scn2
c1ccc2c(c1)nc(s2)C(=O)[O-]
c1ccc2c(c1)nc(s2)CO
c1ccc2c(c1)nc(s2)Br
c1ccc2c(c1)nc(s2)C[NH3+]
c1cc(nnc1)CO
c1ccc2c(c1)cc(o2)CO
c1ccc2c(c1)cc(o2)Br
c1cc2c(cco2)cc1C(=O)[O-]
c1cc2c(cco2)cc1CO
c1cc2c(cco2)cc1Br
c1cc2c(cco2)cc1C[NH3+]
c1ccc(cc1)COC(=O)N2CCC(CC2)CO
Cc1cc(c(n1C)C)C(=O)[O-]
c1cc([nH]c1)C(=O)[O-]
c1ccc2c(c1)[nH]c(n2)C(=O)[O-]
c1ccc2c(c1)[nH]c(n2)CO
c1ccc2c(c1)[nH]c(n2)Br
CCN(CC)c1c2c([nH]cn2)ncn1
c1cc2c(cc1C(=O)[O-])nns2
c1cc(c2c(c1)non2)CO
c1cc2c(cc1C(=O)[O-])non2
c1cc2c(cc1CO)non2
c1cc2c(cc1Br)non2
c1ccc(cc1)c2c(nco2)C(=O)[O-]
c1ccc(cc1)c2c(nco2)CO
Cc1cc(no1)C(=O)[O-]
Cc1cc(no1)CO
Cc1cc(no1)C[NH3+]
Cc1cc(no1)C(=O)OC
c1ccc(cc1)c2ccc(s2)C(=O)[O-]
c1cc(sc1)c2nc(cs2)C(=O)[O-]
c1cc(sc1)c2nc(cs2)CO
c1cc(sc1)c2nc(cs2)C[NH3+]
c1cc(sc1)c2cc(cnc2)C(=O)[O-]
c1cc2c(cc1Br)nccn2
c1cc2c(cc1N)nccn2
c1cc(sc1)c2ccc(cc2)C(=O)[O-]
c1cc(sc1)c2ccc(cc2)C[NH3+]
c1ccc2c(c1)cc(s2)CO
c1ccc2c(c1)c(cs2)C(=O)[O-]
c1ccc2c(c1)c(cs2)CO
c1ccc2c(c1)c(cs2)C[NH3+]
c1ccc2c(c1)c(cs2)C(=[NH2+])N
c1ccc(cc1)C[NH+]2CCO[C@H](C2)C(=O)[O-]
c1ccc(cc1)C[NH+]2CCO[C@@H](C2)C(=O)[O-]
c1ccc(cc1)C[NH+]2CCO[C@H](C2)CO
c1cc2c(cc1Cl)n(c(=O)[nH]2)c3ccncc3
c1ccc(cc1)C[NH+]2CCO[C@@H](C2)CO
c1ccc(cc1)C[NH+]2CCO[C@H](C2)C[NH3+]
c1ccc(cc1)C[NH+]2CCO[C@@H](C2)C[NH3+]
Cc1cc(n(n1)C)C(=O)[O-]
c1cc(c(cc1Cl)N)Nc2cc[nH+]cc2
Cc1cc(n(n1)C)CO
Cc1cc(nn1C)C(=O)[O-]
Cc1cc(nn1C)CO
Cc1cc(nn1C)C[NH3+]
c1ccc2c(c1)c(c[nH]2)C(=O)[O-]
c1ccc2c(c1)c(c[nH]2)CO
c1cc(ccc1c2ccno2)Br
c1ccc(cc1)c2ccno2
c1cc(cnc1)C[NH2+]Cc2ccco2
Cc1ccc(cc1)c2ccno2
c1cscc1C(=O)[O-]
c1cscc1CO
c1cscc1C[NH3+]
c1cc(cnc1)c2nc(cs2)C(=O)[O-]
Cc1nc(cs1)c2cc(no2)C(=O)[O-]
Cc1nc(cs1)c2cc(no2)CO
c1cc(sc1c2cnco2)Br
c1cc(ccc1c2cnco2)C(=O)[O-]
c1cc(ccc1c2cnco2)Br
c1cc(sc1)c2ccc(s2)C(=O)[O-]
c1cc(sc1)c2ccc(s2)CO
c1cc(sc1)c2ccc(s2)C[NH3+]
Cc1c(c(n(n1)C)C)C(=O)[O-]
Cc1c(c(n(n1)C)C)Br
Cc1c(c(n(n1)C)C)I
Cc1c(c(n(n1)C)C)C[NH3+]
Cc1c(cc(o1)c2ccccc2)C(=O)[O-]
Cc1c(cc(o1)c2ccccc2)CO
Cc1c(cnn1c2ccccc2)C(=O)[O-]
Cc1c(cnn1c2ccccc2)CO
Cc1c(cnn1c2ccccc2)Br
Cc1ccnn1c2ccccc2
Cc1c(c(n[nH]1)C)c2ccccc2C(=O)[O-]
Cc1c(nn(n1)c2ccccc2)C(=O)[O-]
Cc1c(nn(n1)c2ccccc2)CO
Cc1c(nn(n1)c2ccccc2)C[NH3+]
c1cc(ccc1c2csnn2)C(=O)[O-]
c1cc(ccc1c2csnn2)Br
c1cc(ccc1C[NH3+])c2csnn2
c1cc(ccc1C(=O)[O-])N2CCOCC2
c1cc(ccc1CO)N2CCOCC2
c1cc(ccc1C[NH3+])N2CCOCC2
C[C@H]1CCc2c(sc3c2c4nncn4cn3)C1
c1cc([nH+]cc1C(=O)[O-])N2CCOCC2
C[C@@H]1CCc2c(sc3c2c4nncn4cn3)C1
c1cc([nH+]cc1CO)N2CCOCC2
COC(=O)c1ccc([nH+]c1)N2CCOCC2
Cc1cc([nH]c1C(=O)[O-])C
Cc1nc(cs1)c2ccc(s2)C(=O)[O-]
Cc1nc(cs1)c2ccc(s2)CO
c1ccc(cc1)c2nc(cs2)C(=O)[O-]
c1ccc(cc1)c2nc(cs2)CO
c1ccc(cc1)c2nc(cs2)C[NH3+]
c1cnn(c1)c2ccc(cc2)C(=O)[O-]
c1cnn(c1)c2ccc(cc2)CO
c1cnn(c1)c2ccc(cc2)C[NH3+]
c1cnn(c1)c2ccc(cc2)N
c1cc(ccc1C(=O)[O-])n2ccnc2
c1cc(ccc1CO)n2ccnc2
c1cc(ccc1C#N)n2ccnc2
c1cc(ccc1C(=O)[O-])n2cncn2
c1cc(ccc1CO)n2cncn2
C[NH+]1CCN(CC1)c2ccc(cc2)C(=O)[O-]
C[NH+]1CCN(CC1)c2ccc(cc2)CO
C[NH+]1CCN(CC1)c2ccc(cc2)C[NH3+]
Cc1c(c(n(n1)C)N2CCOCC2)N
Cc1nc(cs1)c2cccc(c2)C(=O)[O-]
Cc1nc(cs1)c2cccc(c2)N
c1ccc(cc1)Oc2ccc(cn2)C(=O)[O-]
c1ccc(cc1)Oc2ccc(cn2)CO
c1ccc(cc1)Oc2ccc(cn2)N
Cc1ccc(cc1)N/C(=C/2\CCOC2=O)/C
Cc1nc(no1)c2ccc(s2)Br
Cc1c(sc(n1)c2cnccn2)C(=O)[O-]
c1ccc(c(c1)C[NH3+])N2CCCCC2
Cc1ncc(c(n1)c2ccccc2)C(=O)[O-]
Cc1c(cnc(n1)c2ccccc2)C(=O)[O-]
Cc1c(cnc(n1)c2ccccc2)CO
Cc1c(c(on1)c2ccccc2)C(=O)[O-]
Cc1c(c(on1)c2ccccc2)CO
c1cnc(nc1)N2CCC(CC2)CO
c1ccc(cc1)c2c(snn2)C(=O)[O-]
c1ccc(cc1)c2c(snn2)CO
Cc1ccccc1N/C(=C/2\CCOC2=O)/C
Cc1c(c(on1)c2c(nns2)C)C(=O)[O-]
c1ccn(c1)c2cccc(c2)C(=O)[O-]
c1ccn(c1)c2cccc(c2)CO
c1ccn(c1)c2cccc(c2)Br
c1ccn(c1)c2cccc(c2)C[NH3+]
c1ccn(c1)c2cccc(c2)N
c1ccn(c1)c2ccsc2C(=O)[O-]
Cc1cccc2c1nc(c3c2SCC3)C
c1ccn(c1)c2ccsc2CO
Cc1ccc2c(c1)c3c(c(n2)C)CCS3
Cc1c2cc(sc2n(n1)C)C(=O)[O-]
Cc1c2cc(sc2n(n1)C)CO
Cc1c2c(c3cc(ccc3n1)F)SCC2
CCOC(=O)c1c(c(c([nH]1)C)CO)C
CCOC(=O)c1c(c(c([nH]1)C)Br)C
Cc1cccc2c1nc(c3c2COC3)C
Cn1c2ccc(cc2nn1)C(=O)[O-]
Cn1c2ccc(cc2nn1)CO
Cn1c2ccc(cc2nn1)C[NH3+]
Cn1cncc1CO
c1ccc(cc1)Cn2ccnc2CO
c1ccc2c(c1)C=C(CO2)CO
c1ccc(cc1)c2cc(cnc2)C(=O)[O-]
c1ccc(c(c1)C(=O)[O-])N2CCOCC2
c1ccc(c(c1)CO)N2CCOCC2
c1ccc(c(c1)C[NH3+])N2CCOCC2
c1ccc(cc1)n2c(ccn2)C(=O)[O-]
c1cc(c([nH+]c1)N2CCOCC2)C(=O)[O-]
c1cc(c([nH+]c1)N2CCOCC2)CO
c1cc(c([nH+]c1)N2CCOCC2)N
c1ccc(cc1)COC(=O)N2CCC[C@H](C2)CO
c1ccc(cc1)COC(=O)N2CCC[C@@H](C2)CO
c1cc2c(ccs2)cc1C(=O)[O-]
c1cc2c(ccs2)cc1CO
c1cc2c(ccs2)cc1C[NH3+]
c1cc2c(ccs2)cc1N
Cc1cc(c(n1C2CC2)C)C(=O)[O-]
c1ccn2c(c1)ncc2Br
c1ccn(c1)c2ccc(cc2)C(=O)[O-]
c1ccn(c1)c2ccc(cc2)CO
c1ccn(c1)c2ccc(cc2)C[NH3+]
c1ccn(c1)c2ccc(cc2)N
c1ccc2c(c1)C[C@H](CO2)C(=O)[O-]
c1ccc2c(c1)C[C@@H](CO2)C(=O)[O-]
c1ccn2c(c1)c(cn2)C(=O)[O-]
Cc1c(nc2cc(ccc2n1)C(=O)[O-])C
Cn1c(c(cn1)C(=O)[O-])c2ccccc2
Cn1c(c(cn1)CO)c2ccccc2
Cn1c(c(cn1)Br)c2ccccc2
c1c(csc1C(=O)[O-])Br
c1c(csc1CO)Br
CSc1ncc(n1Cc2ccccc2)C(=O)[O-]
CSc1ncc(n1Cc2ccccc2)CO
Cc1cc(sc1Br)C(=O)OC
Cc1c(sc(n1)c2ccccc2)CO
c1cc(ccc1C[NH+]2CCOCC2)CO
c1cc(ccc1C[NH+]2CCOCC2)C#N
Cc1cc(nc(c1C#N)SC(C)C)C
COc1ccc(cc1)C#N
c1cc(ccc1Cn2c(c(nn2)C(=O)N)N)F
C[C@@](c1ccccc1)(c2ccc(cc2)OC)O
C[C@](c1ccccc1)(c2ccc(cc2)OC)O
CC(C)(C#C)NC(=O)N
COC(=O)c1ccccc1n2cccc2
CCOC(=O)c1nc2ccccc2c(=O)n1N
Cc1cc(cc(c1)C#N)C#N
c1cc(c(cc1Br)CO)O
c1ccn(c1)Cc2ccncc2
c1ccn(c1)c2cccnc2
CC(=O)c1c(cn(n1)c2ccccc2)C#N
Cc1ccc(cc1)n2cc(c(n2)C(=O)C)C#N
c1ccnc(c1)n2cccc2
c1cc(c(c(c1)F)N)F
COc1cc(c(cc1C(F)(F)F)N)OC
c1ccn(c1)c2c(cccc2F)F
COc1cccc(c1CO)OC
c1c(cc(c(c1F)N)F)Br
c1c(c(=O)[nH]c(=O)[nH]1)N2CCCCCC2
CSc1ccc(cc1N)Cl
COc1ccc(c(c1)C(=O)OC)Br
CCOC(=O)c1c(nns1)C
c1cc(c(c(c1)Cl)C[NH3+])F
CCOC(=O)c1c(nns1)c2ccccc2
c1cc(c(c(c1)F)C#N)N2CCCCC2
Cn1c2c(c(=O)n(c1=O)C)[nH]c(n2)c3ccco3
c1cc(c(c(c1)F)c2ncon2)N
CC1(N([C@H](CO1)C(=O)[O-])C(=O)OC(C)(C)C)C
CC1(N([C@@H](CO1)C(=O)[O-])C(=O)OC(C)(C)C)C
CC[C@H](C)[C@@H](C(=O)[O-])NC(=O)c1ccco1
CC(C)(C)C(=O)CC#N
Cc1cc(n(n1)C)C
Cc1cc(n(n1)C(C)(C)C)C
c1ccc2c(c1)c(cs2)NC(=O)NC3CC3
CC(C)(C)C(=O)Cc1ccccn1
c1ccn(c1)CCCn2ccnc2
c1cc(c(cc1F)F)C#N
c1c(cc(cc1Cl)Cl)C#N
CC(=O)OCc1c(cccc1Cl)F
c1cc(c(c(c1)Cl)Cl)C#N
CC(=[NH2+])NCc1cccnc1
CC(=[NH2+])NCc1ccccn1
CC(C)(C)C(=O)c1cccs1
Cc1cc(n(n1)C)Cl
C1CC[NH+](C1)C[C@H]2CC2(Cl)Cl
C1CC[NH+](C1)C[C@@H]2CC2(Cl)Cl
Cc1c(c(n(n1)C)Cl)[C@@H](C(C)(C)C)O
Cc1c(c(n(n1)C)Cl)[C@H](C(C)(C)C)O
C[C@H]1[C@@H](OC(=O)C1=O)C(Cl)(Cl)Cl
COc1ccc2cccc(c2c1)OC
CC(C)(CO)n1cccc1
Cc1nc(cs1)C(C)(C)C
Cc1cc(n(n1)C(=O)N)C
c1ccc2c(c1)CCN2C(=O)C[NH+]3CCCC3
c1ccc(cc1)SC[NH+]2CCCCC2
Cc1c(sc(n1)C)C(=O)C
c1ccc2c(c1)CCN2C(=O)C[NH+]3CCOCC3
CCCC(=O)c1c(cccc1F)F
Cc1c(c[nH]n1)c2ccccc2OC
c1cc(cnc1)C2=NCCC2
Cc1nc(no1)C[C@H]2CC2(Cl)Cl
Cc1nc(no1)C[C@@H]2CC2(Cl)Cl
CC(C)(C)c1cc(n(n1)C)SC
CCC(=O)c1cccs1
Cc1c(cnn1c2ccc(nn2)Cl)C(=O)C
CCOC(=O)N1CCC[C@H]1c2cccnc2
CCOC(=O)N1CCC[C@@H]1c2cccnc2
c1cc(c(cc1F)F)S(=O)(=O)N
Cc1cc(cc(n1)Cl)C(F)(F)F
Cc1c(cco1)CO
Cc1c(cnn1c2ccc(cc2)Cl)C(=O)[O-]
CCN(CC)c1ncc(c(n1)N)C#N
c1c(c(nc(n1)N2CCCC2)N)C#N
C[NH+]1CCN(CC1)c2ncc(c(n2)N)C#N
Cc1c(c(n(n1)C)C)N
c1ccc2c(c1)CCN2c3ncc(c(n3)N)C#N
c1c(c(nc(n1)N2CCOCC2)N)C#N
c1ccc(cc1)Oc2cccc(c2C[NH3+])Cl
Cn1ccc(n1)c2nccs2
CCC(CC)(C#N)C#N
c1cc(c(c(c1)Cl)F)C(=O)N
Cn1c(cc(n1)C(=O)Nc2ccccc2)Cl
Cn1c(cc(n1)C(=O)Nc2cccnc2)Cl
Cn1c(cc(n1)C(=O)N2CCCCC2)Cl
CC(=O)C1CCN(CC1)C(=O)C
C1CCN(C1)C(=O)CC#N
CCOc1ccc(cc1)C(=O)C
CCOC(=O)c1cnn2c1nc3c(c2[O-])CCC3
C1CCN(CC1)C(=[NH2+])N
c1c(c(nc(n1)N2CCCCC2)N)C#N
c1cc(c(cc1Cl)C#N)Cl
c1cc(c(cc1Cl)C(=O)[O-])Cl
c1cc(c(cc1F)Br)N
Cc1cc(c(c(c1)C)C(=O)[O-])C
c1cc(cc(c1)C(F)(F)F)C#N
c1cc(ccc1C(=O)[O-])F
C1CCC(=CC1)[NH+]2CCOCC2
Cc1cc(n(n1)C[C@@H](C(C)(C)C)O)Cl
Cc1ccccc1Nc2ncc(c(n2)N)C#N
Cc1cc(n(n1)C[C@H](C(C)(C)C)O)Cl
c1cc2c(cc1Cl)c(c(nn2)C(=O)N)N
c1cc(c(cc1Cl)C#N)O
CC(C)(C)[NH2+]CC(=O)OC
CC(=O)c1c(ccs1)N
COC(=O)c1c(c2c(ccs2)[nH]c1=O)Cl
c1csc2c1ncnc2Cl
c1csc(c1N)C(=O)N
CN(C)C(=O)CC#N
CCCc1c(cn[nH]1)C(=O)OCC
c1csc2c1[nH]c(=O)oc2=O
Cc1csc2c1ncnc2Cl
Cc1csc2c1c(ncn2)Cl
Cc1cc(sc1)C(=O)OC
Cc1cc(sc1)C(=O)[O-]
c1cc(ccc1Nc2ncc(c(n2)N)C#N)F
c1csc2c1ncn(c2=O)N
COc1cccc(c1)Nc2ncc(c(n2)N)C#N
CC1=Nn2c(nnc2SC1)c3ccccc3
c1csc2c1c(ncn2)Cl
Cc1cscc1N(C)C
CC(C)NC(=O)c1cnn(c1Cl)C
Cn1c(c(cn1)C(=O)NC2CCCCC2)Cl
Cc1ccn2c(c1)[nH+]c(c2c3nnco3)C
c1cc(c(cc1F)Br)F
Cc1cc(ccc1Br)F
CC(C)(C)NC(=O)n1ccc(n1)C(F)(F)F
Cn1ccc(n1)C(F)(F)F
CCN(CC)C(=O)Cn1ccc(n1)C(F)(F)F
c1cc(sc1)SC[C@@H](C[NH+]2CCCC2)O
c1cc(sc1)SC[C@H](C[NH+]2CCCC2)O
Cn1c(=O)c(=O)n2c3ccccc3sc2n1
Cn1cc(c2c1cccc2)SC
CCCc1c(ccc(c1O)C(=O)CC)O
CC1=N[C@H](CO1)C(C)C
CC1=N[C@@H](CO1)C(C)C
CC(C)(C)C(=O)C[C@@H](C(Cl)(Cl)Cl)O
CC(C)(C)C(=O)C[C@H](C(Cl)(Cl)Cl)O
Cc1ccc(n1C)C#N
Cc1nc2c(cnn2c3ccccc3)c(=O)o1
Cc1nc2c(cnn2c3ccccc3)c(=O)n1N
CC[C@@H]1CCCCC(=O)N1C
CCc1nc2ccccc2c(=O)n1N
CCCC(=O)n1ccnc1
c1ccc(cc1)CC2(CC[NH2+]CC2)O
CC(=O)c1cc(ccc1O)OC
CC(C)(C)NC(=O)NC(C)(C)C
Cc1ccc(c(n1)I)O
Cc1cc(nc2c1c(=O)n(s2)C(=O)C)C
CC(=O)c1ccc(cc1OC)F
c1cc(c(cc1F)C(=O)[O-])O
c1ccc(cc1)n2ccnc2
c1cc(c(nc1)I)O
c1ccc2c(c1)cncn2
C=C1[C@@H]([C@H]1C(=O)[O-])C(=O)[O-]
CC(=O)O[C@@H]1C(CCO1)(Cl)Cl
CC(=O)O[C@H]1C(CCCO1)(Cl)Cl
CC(=O)O[C@@H]1C(CCCO1)(Cl)Cl
C[C@]1(C[C@H]1C(=O)OC)C(=O)OC
C[C@@]1(C[C@H]1C(=O)OC)C(=O)OC
C[C@]1(C[C@@H]1C(=O)OC)C(=O)OC
C[C@@]1(C[C@@H]1C(=O)OC)C(=O)OC
C[C@@H](c1ccc(cc1)C(=O)OC)O
C[C@H](c1ccc(cc1)C(=O)OC)O
c1cc2c(nc1)nccn2
Cc1nnc2n1c3ccccc3s2
c1cc(cc(c1)n2ccnc2)C(F)(F)F
CC(C)C[C@@H](C(=O)[O-])[NH2+]C
c1cc2c(c(c1N)N)non2
CC1([C@H](CC[C@]1(C)C(=O)[O-])C(=O)OC)C
CC1([C@H](CC[C@@]1(C)C(=O)[O-])C(=O)OC)C
CC1([C@@H](CC[C@]1(C)C(=O)[O-])C(=O)OC)C
CC1([C@@H](CC[C@@]1(C)C(=O)[O-])C(=O)OC)C
CC1([C@H](CC[C@]1(C)C(=O)OC)C(=O)[O-])C
CC1([C@H](CC[C@@]1(C)C(=O)OC)C(=O)[O-])C
CC1([C@@H](CC[C@]1(C)C(=O)OC)C(=O)[O-])C
CC1([C@@H](CC[C@@]1(C)C(=O)OC)C(=O)[O-])C
C[C@@]1(CC[C@@H](C1(C)C)C(=O)OC)C(=O)OC
C[C@]1(CC[C@@H](C1(C)C)C(=O)OC)C(=O)OC
C[C@@]1(CC[C@H](C1(C)C)C(=O)OC)C(=O)OC
Cc1c(sc2c1c(=O)oc(n2)C)C
C[C@]1(CC[C@H](C1(C)C)C(=O)OC)C(=O)OC
CC(C)C(=O)NC(C)C
c1ccc(cc1)c2nc(c(c(n2)Cl)N)Cl
Cc1nc(c(c(n1)Cl)N)Cl
c1cc(ccc1O)OC(C(F)(F)F)(F)F
c1ccc(c(c1)O)OC(C(F)(F)F)(F)F
C=CCc1cc(c(cc1O)CC=C)O
C1C=CC[C@@H]2[C@@H]1C(=O)N2
C1C=CC[C@@H]2[C@H]1C(=O)N2
C1C=CC[C@H]2[C@@H]1C(=O)N2
C1C=CC[C@H]2[C@H]1C(=O)N2
CCOC(=O)c1c(cc(cc1O)O)C
COc1cccc(c1C(=O)[O-])O
CC(=O)c1ccc(cc1)I
Cc1cccc(c1C)C(=O)[O-]
c1cc(ccc1CO)OC(F)F
CC(=O)NCC1CC1
c1c(cc(cc1Cl)Cl)C(=O)N
CC(C)(C)c1ccc(cc1)S(=O)(=O)N
COc1ccc(c(c1)S(=O)(=O)N)OC
CC(=O)NCc1cccnc1
Cc1cc(ccc1C(=O)[O-])Cl
Cc1ccc(cc1Cl)C[NH3+]
Cc1cc(cc(c1S(=O)(=O)N)Cl)Cl
Cc1c(nc(s1)C)CC(=O)OC
Cn1c(=O)n-2c(n1)CSc3c2cccc3
C=CCn1c(=O)n-2c(n1)CSc3c2cccc3
c1ccc(cc1)C(=O)c2cccs2
c1cnc(cc1C#N)C#N
c1cnccc1c2nnc3n2c(c(s3)C#N)N
c1cc2c3c(c1)c(cc(=O)n3CCC2)Cl
c1cc(ccc1[C@@H](C2CC2)O)F
c1cc(ccc1[C@H](C2CC2)O)F
C=CCn1c2ccccc2sc1=O
C=CCS(=O)(=O)c1ccccc1
COc1cc(ccc1C(=O)[O-])N
CC(=O)c1cccc(c1)OCc2ccccc2
CCOC(=O)[C@@H](C#N)c1ccccc1
CCOC(=O)[C@H](C#N)c1ccccc1
C1C[C@H](CC=C1)C(=O)[O-]
CC1(OCCO1)CC(O)O
COC(=O)[C@@H]1CCC[C@H](C1O)C(=O)OC
COC(=O)[C@H]1CCC[C@@H](C1O)C(=O)OC
C[NH+](C)CCc1ccc(cc1)O
Cc1c(scn1)CCO
CCOC(=O)[C@H]1CCCC1=O
CCOC(=O)[C@@H]1CCCC1=O
c1cc(ccc1CCO)Cl
CC(=O)c1ccc(c(c1)N)Cl
c1ccc(cc1)S(=O)(=O)CC[NH+]2CCCC2
Cc1cc(on1)NC(=O)C
Cn1c(cc([nH+]1)C2CC2)N
CCOC(=O)CC1(OCCO1)C
Cc1c(c(c2ccccc2n1)C(=O)[O-])N
COc1cscc1C(=O)[O-]
COc1c(csc1Cl)C(=O)[O-]
COc1c(csc1Br)C(=O)[O-]
C1CCN(C1)C(=[NH2+])N
Cn1c(c(cn1)C(=O)N)N
Cc1ccc(cc1)NC(=O)N
COc1ccccc1NC(=O)N
Cc1ccc(cc1Cl)NC(=O)N
COc1cccc(c1)NC(=O)N
Cc1cc(ccc1NC(=O)N)Cl
CCOC(=O)CSc1ccc(cc1)Cl
CCOC(=O)Cn1cnc(c1Cl)Cl
CSc1cccs1
c1nc(c(n1CC#N)Cl)Cl
c1cc(sc1)C(=O)n2cnc(c2Cl)Cl
c1cc(ccc1Cn2cnc(c2Cl)Cl)F
CC1(CNC(=O)c2ccc(cc2O1)OC)C
Cc1c(ccc2c1OC(CNC2=O)(C)C)OC
COc1ccc2c(c1)cccc2OC
Cc1c2c(c(cnc2n(n1)C)C(=O)[O-])Cl
CC(C)(C)NC(=O)Oc1ccccc1
CC(C)CNC(=O)Oc1ccccc1
Cc1c2c(c(cnc2n(n1)C)C(=O)N)Cl
C[NH+]1CCN(CC1)C(=O)Oc2ccccc2
CC(C)(C)NC(=O)NCc1ccccc1
c1cc(sc1)Sc2ccc(cc2)N
Cc1cc(=O)c2ccc(cc2o1)O
CSc1ccc(cc1)Cl
Cc1ccc(cc1)[S@@](=O)C
Cn1c(cc(n1)c2cccs2)C(F)(F)F
c1ccc(cc1)[C@@H]2[C@@H](C(=O)c3ccccc3O2)O
c1ccc(cc1)[C@@H]2[C@H](C(=O)c3ccccc3O2)O
c1ccc(cc1)C(=O)CCC(=O)c2ccccc2
c1ccc2c(c1)CC(=C2)[NH+]3CCOCC3
C[C@H]1CC(=O)Nc2ccccc2O1
C[C@@H]1CC(=O)Nc2ccccc2O1
CC(C)C(=O)Nc1c2c(nc[nH]2)ncn1
Cc1ccc2c(c1)NC(=O)C[C@H](O2)C
Cc1ccc2c(c1)NC(=O)C[C@@H](O2)C
C[C@H]1CC(=O)Nc2cc(ccc2O1)Cl
C[C@@H]1CC(=O)Nc2cc(ccc2O1)Cl
CSc1ccc(cn1)C(F)(F)F
c1cnc(c(n1)C#N)Cl
CC(C)(CCc1ccccc1O)O
COC(=O)[C@H]1CC(=O)N(C1)Cc2cccs2
COC(=O)[C@@H]1CC(=O)N(C1)Cc2cccs2
c1cc(sc1)Sc2ccsc2
COc1ccc(cc1)C(=O)N
c1ccc(cc1)Cn2cnc(c2Cl)Cl
CSc1ccsc1
CC(=O)c1ccc(c(c1)CC=C)O
CSc1ccccc1C(=O)[O-]
CC(=O)Nc1ccc(cc1)NC(=O)[C@H]2CC2(C)C
C[S@@](=O)c1ccccc1Cl
CC(=O)Nc1ccc(cc1)NC(=O)[C@@H]2CC2(C)C
Cc1c(cco1)C(=O)CC#N
C1C[C@H]2C(=O)N3CCC[C@H]3C(=O)N2C1
C1C[C@@H]2C(=O)N3CCC[C@@H]3C(=O)N2C1
COc1ccc2c(c1)non2
c1ccc2c(c1)non2
CC1=C([C@H](NC(=O)N1)c2ccccc2)C(=O)OC
c1ccc(cc1)C(=[NH2+])Nc2ccccc2
Cc1ccc2c(c1)non2
CC(C)(C#C)Oc1ccc(cc1)C#N
CC1(C=Cc2cc(ccc2O1)C#N)C
CC1=C([C@@H](NC(=O)N1)c2ccccc2)C(=O)OC
c1cc(cc(c1)O)N2CCCC2=O
c1ccc(cc1)N2C3=C(CCCC3)CCC2=O
c1cc2c(cc1Cl)non2
c1cc2c(cc1C#N)non2
c1cc(cnc1)C(=O)NCn2cncn2
COc1ccc2c(c1OC)C(=O)OC2
c1cc2c(cc1O)non2
c1ccc2c(c1)/C(=C/C(=O)[O-])/OC2=O
CSc1nc2ccc(cc2s1)N
Cc1c([nH]c(=O)[nH]1)C(=O)C
CC(C)(c1ccccn1)O
COc1cccc(c1C(=O)N)F
C(#N)c1c(nc([nH]1)Br)C#N
c1cc2c(cc1Cl)CC(=O)N2
C1(C(C(C1C(=O)[O-])C(=O)[O-])C(=O)[O-])C(=O)[O-]
COC(=O)c1c(cc(cn1)C(F)(F)F)Cl
CC(C)(C)[C@@H](Cc1ccccc1)C(=O)[O-]
CC(C)(C)[C@H](Cc1ccccc1)C(=O)[O-]
Cn1cc(c(=O)n(c1=O)C)Br
c1ccc2c(c1)c3ccccc3nn2
c1c(c(=O)[nH]c(=O)n1C2CC2)C#N
c1ccc(c(c1)n2cc(c(=O)[nH]c2=O)C#N)Cl
CSc1c(c(n(n1)c2ccccc2)N)C#N
c1ccc(cc1)[C@@](C2CCC2)(C(=O)[O-])[NH3+]
CSc1c(cn(n1)c2ccccc2)C#N
CC(C)n1cc(c(=O)[nH]c1=O)C#N
c1ccc(cc1)[C@](C2CCC2)(C(=O)[O-])[NH3+]
CC1(COC(=N1)c2ccc(c(c2)OC)OC)C
CC(=O)c1ccc(s1)C#CC(C)(C)O
c1ccc(cc1)COC(=O)N2CCNC(=O)C2
c1cc(ccc1Cn2ccnc2)Cl
c1cc(ccc1Cn2ccnc2CO)Cl
CC(=O)c1ccc(s1)C#Cc2ccccc2
C1C[NH2+]CCC1CO
CSc1ncc(c(n1)N)C#N
CSc1ncc(c(n1)N)C(=O)N
Cc1cc(nc(n1)N)OC(F)F
c1ccc(cc1)NC(=O)Nn2cnnc2
Cc1cc(nnc1Cl)Cl
CN(C)C(=O)CCc1ccncc1
C[NH+](C)CCCc1ccncc1
c1ccc2c(c1)c(c[nH]2)[C@@H](c3ccncc3)O
c1ccc2c(c1)c(c[nH]2)[C@H](c3ccncc3)O
c1ccc(cc1)C#Cc2cc(cnc2)C(=O)[O-]
CCOC(=O)c1cc(cnc1)C#CC[NH+](C)C
c1c(cncc1Br)C#N
CC(C)(C)OC(=O)c1cccc(c1)N
Cc1csc2c1cc(cc2)F
CC1=CS(=O)(=O)c2c1cc(cc2)Cl
c1ccc(cc1)C[NH+]2CCC(CC2)n3cccc3
c1ccc(cc1)C#Cc2ccc(o2)C(=O)[O-]
CCOC(=O)CSc1ccccc1
Cc1ccc(cc1)SCCC(=O)[O-]
COc1ccc(cc1)SCCC(=O)[O-]
c1cc(cc(c1)SCCC(=O)[O-])C(F)(F)F
CNC(=O)c1ccccc1SCCC(=O)[O-]
c1ccc2c(c1)cccc2SCCC(=O)[O-]
Cc1c2c3c(cnc2n(n1)C)c(=O)[nH]n3C
CC(=O)c1cc2c(s1)SCC(=O)N2
c1ccc(cc1)c2c(c3ccccc3nn2)C(=O)[O-]
COc1ccc(cc1OC2CCCC2)C(=O)[O-]
Cn1c(=O)cc(c2c1n(c(=O)n(c2=O)C)C)[O-]
CC(=O)c1cc(ccc1OC)NC(=O)C
COc1ccc(cc1OC2CCCC2)C(=O)N
c1cc2c(cc1OC(F)(F)F)cc([nH]2)C(=O)[O-]
COc1ccc(cc1OC2CCCC2)N
COc1ccc(cc1OC2CCCC2)C#N
Cc1ccc(cc1C)C(=O)OC
c1c(c([nH]n1)C2CC2)C#N
c1cc2c(cc1F)c(cc(n2)C(F)(F)F)Cl
c1ccc2c(c1)nc3c(n2)Oc4ccccc4N3
CCOC(=O)C1CC[NH+](CC1)Cc2ccccc2
c1ccc(cc1)C[NH+]2CCC(CC2)CO
c1ccc(c(c1)C[NH3+])F
CSc1ccccc1C[NH3+]
C=C1[C@@H]([C@@H]1C(=O)[O-])C(=O)[O-]
C=C1[C@H]([C@@H]1C(=O)[O-])C(=O)[O-]
CCOC(=O)C1CC[NH+](CC1)Cc2cccnc2
c1cc(cnc1)CCO
CCc1nccn1Cc2ccccc2
Cc1cc(cnc1)C(=O)OC
CCOC(=O)Cc1ccc(cc1)O
CCOC(=O)Cc1cc(ccc1F)F
c1cc(c(cc1Cl)F)CC#N
COC(=O)c1ccc2c(c1)nns2
CC(=O)c1cc(cs1)Br
COC(=O)c1ccc2c(c1)cccn2
CC(C)Nc1ccc(cc1N)C(=O)OC
CC(C)n1c2ccc(cc2nn1)C(=O)[O-]
CC(C)(C)OC(=O)N1CCC(CC1)C[NH3+]
c1ccc2c(c1)c(no2)CC(=O)[O-]
COc1ccc2c(c1)occ2CC(=O)[O-]
c1cc(c(cc1O)F)C#N
Cc1ccc(cc1N)I
c1cc(c(cc1Cl)CO)O
c1c(cc(c(c1CO)O)Cl)Cl
COc1cc(cc(c1)OC)C#N
COc1cc(cc(c1)OC)C(=O)N
c1ccc2c(c1)nc(c(n2)Cl)N3CCCC3
c1ccc2c(c1)nc(c(n2)Cl)NCC3CC3
COC(=O)NCc1ccccc1
c1cnccc1I
Cc1c(n2ccsc2n1)C(=O)[O-]
CC(C)N(C(C)C)C(=O)NCc1ccccc1
c1ccc(cc1)CNc2ncc(s2)C(=O)[O-]
Cc1c(c(n(n1)C)Cl)C(=O)[O-]
CN(C)C(=O)Nc1ccc(cc1)Cl
c1ccc(cc1)NC(=O)N2CCCCC2
CC(C)(C)C(=O)Nc1ccncc1
c1cocc1C(=[NH2+])N
c1cc(c([nH+]c1)N2CCC[NH2+]CC2)C#N
CCOC(=O)c1ccc(c(c1)N)NC
CCOC(=O)c1ccc2c(c1)nnn2C
c1cc(ccc1CN2C[C@H](CC2=O)C(=O)[O-])F
c1cc(ccc1CN2C[C@@H](CC2=O)C(=O)[O-])F
c1cscc1C(=[NH2+])N
CC(=O)c1ccc(nc1)Cl
c1ccc(c(c1)N)n2cccn2
CCOC(=O)c1cn2c(n1)ccc(n2)Cl
CCOC(=O)CNc1ccccc1C#N
c1ccc(cc1)CC(=O)c2c(cccc2F)F
CN(C)c1ccc(cc1)C(=O)Cc2ccccc2
Cc1ccc(cc1)CC(=O)c2cccnc2
Cc1ccc(cc1)CC(=O)c2cccc(c2)C#N
c1ccc(cc1)C(=O)Cc2cccc(c2)C(=O)N
C[C@@H](/C=C/c1ccc2ccccc2n1)O
CC(C)(C)C(=O)Nc1ccncc1C(=O)[O-]
CNc1ccc(cc1N)C#N
COC(=O)c1ccc2c(c1)nc[nH]2
CC1=CC(=O)O[C@H](C1)c2ccccc2
CC1=CC(=O)O[C@@H](C1)c2ccccc2
c1cnc(c2c1occ2)Cl
COCc1c[nH]c2c1cccc2
c1ccc2c(c1)c(no2)N
COc1cccc2c1c(no2)N
CC(C)(C)C(=O)Nc1c(cccn1)C(=O)[O-]
CC1(COC(OC1)C2CC[NH2+]CC2)C
Cc1c(c(no1)c2ccc(cc2)F)C(=O)[O-]
Cc1c(c(no1)c2ccc(cc2)OC)C(=O)[O-]
CC(=O)c1ccc(c(c1)N)NC
Cc1ccccc1n2c(c(cn2)C(=O)[O-])C
c1ccc2c(c1)c(no2)Cl
COc1ccc(cc1)c2c(nco2)C(=O)[O-]
Cc1c(c(c(n1C2CC2)C)C(=O)[O-])C(=O)C
CCOC(=O)c1c(n(c(c1C(=O)C)C)C2CC2)C
CCOC(=O)c1c(n(c(c1C[NH3+])C)C2CC2)C
Cc1c(c(n(n1)C)C(=O)[O-])Br
Cc1c(sc(n1)Br)C(=O)[O-]
c1cc2c(c(sc2nc1)C(=O)[O-])N
C[C@@](c1ccccc1)(C(=O)[O-])O
Cc1c(cnn1c2ccc(cc2)F)CO
C[C@](c1ccccc1)(C(=O)[O-])O
c1ccc(cc1)COC(=O)N2CCC(CC2)O
C[C@]1([C@@H]2C[C@@H](C2(C)C)C[C@@H]1O)O
c1cc(nn2c1nc(c2)C(=O)[O-])Cl
C[C@]1([C@H]2C[C@H](C2(C)C)C[C@@H]1O)O
C[NH2+]Cc1ccc(cc1)OC
C[NH2+]Cc1cccc(c1)C(F)(F)F
C[NH2+]Cc1ccc(cc1)C(F)(F)F
C[NH2+]Cc1ccc(cc1)Cl
C[NH2+]Cc1cccc(c1)Cl
C[NH2+]Cc1ccccc1Cl
C[NH2+]Cc1ccc(cc1)F
Cc1ccc2c(c1)cc(s2)C(=O)[O-]
C[NH2+]Cc1ccncc1
c1ccc(cc1)COC(=O)N2CCC[C@H](C2)O
c1ccc(cc1)COC(=O)N2CCC[C@@H](C2)O
C1COCCC1CO
c1cc(cc(c1)C(=O)[O-])c2cccs2
c1cc(sc1)C(=O)c2ccc(cc2)F
c1cc(ccc1c2ccsc2)C(=O)[O-]
Cc1c2ccccc2sc1C(=O)C
c1ccc2c(c1)C=CS2(=O)=O
c1cc2c(cc1N)S(=O)(=O)C=C2
c1cc2c(cc1Cl)c(cs2)CC#N
c1cc2c(cc1Cl)c(cs2)CC(=O)[O-]
Cc1c2ccccc2sc1CC(=O)[O-]
COc1ccc(cc1)CC2CCC(=O)CC2
COc1cccc(c1C#N)OCC(F)(F)F
CCOc1cccc(c1C#N)OCC(F)(F)F
C(CO)[C@H]1C(=O)N[C@H](C(=O)N1)CCO
c1cc2cccc3c2c(c1)C(=O)N3
c1cc2cccc3c2c(c1)C(=O)CC3=O
C(CO)[C@@H]1C(=O)N[C@@H](C(=O)N1)CCO
c1cc2cccc(c2c(c1)CO)Br
c1cc2c(cc1Cl)nco2
CCOC(=O)Cc1ccccc1Br
Cc1cc2ccccc2nc1Cl
c1ccc(cc1)[C@@H]2CO[C@@H]3[NH+]2[C@H](CCC3)C#N
COC(=O)c1c(ccc(c1O)Cl)O
c1cc2c(cc1N)CCC2=O
CCOC(=O)C1=C(CCC1)N
Cc1c(nns1)c2ccccc2
COc1ccc(cc1)[C@H]2CC2(Cl)Cl
COc1ccc(cc1)[C@@H]2CC2(Cl)Cl
C[C@@H](CC(Cl)(Cl)Cl)C(=O)OC
C[C@H](CC(Cl)(Cl)Cl)C(=O)OC
c1cc(ccc1C(F)(F)F)N2CCCCC2=O
c1cc(ccc1C(F)(F)F)n2ccnc2
CCO[C@@H](C)Oc1ccccc1O
CCO[C@H](C)Oc1ccccc1O
CC(C)(C)C(=O)O[C@H]1CC1(Cl)Cl
CC(C)(C)C(=O)O[C@@H]1CC1(Cl)Cl
C[C@@H](C(=O)OC)Oc1ccccc1
C[C@H](C(=O)OC)Oc1ccccc1
C[C@]12CC[C@H](C1)C([C@@H]2NC(=O)c3ccco3)(C)C
C[C@]12CC[C@H](C1)C([C@H]2NC(=O)c3ccco3)(C)C
CCC(CC)(C#N)C(=O)N
C[C@]1(CCC(=O)O1)Cc2ccccc2
C[C@@]1(CCC(=O)O1)Cc2ccccc2
c1cnccc1C[C@@H](C(Cl)(Cl)Cl)O
c1cnccc1C[C@H](C(Cl)(Cl)Cl)O
c1ccc(cc1)Cn2cc[nH]c2=O
C1CCO[C@H](C1)OC2CCCC(=O)CCC2
C1CCO[C@@H](C1)OC2CCCC(=O)CCC2
CC(=C(c1ccccc1)C(=O)OC)C
CCOC(=O)[C@@H](C)C(C)C
CCOC(=O)[C@H](C)C(C)C
CCOC(=O)C1([C@H]2[C@@H]1CCCC2)C
C=Cc1ccc(cc1)C(=O)[O-]
CC(C)(CCC[NH+](C)C)Cl
C1C2CC3(CC1CC(C2)(C3)O)O
CC(C)(CO)C(C)(C)O
c1ccc(cc1)C(=O)Nc2cccc3c2cc[nH]3
CC(=O)NC1=NC(=O)CN1C
C1CCC(CC1)(CCO)CO
CC(C)(C)CC(=O)NC(C)(C)C
c1ccc(c(c1)Cc2ccc(cc2)O)O
COc1ccc(c(c1)O)C(=O)[O-]
COc1cccc(c1O)C(=O)[O-]
COc1ccc(cc1Cl)N
CCC[C@H]1C(=C(NC(=O)N1)C)C(=O)OCC
CCC[C@@H]1C(=C(NC(=O)N1)C)C(=O)OCC
Cc1nc2ccccc2n1N
c1ccc(cc1)C(=O)Nc2ccncc2
c1ccc2c(c1)ccc(=[NH2+])n2N
Cc1c(=O)n(c2nc3ccccc3c(=O)n2n1)N
CCOC(=O)CS(=O)(=O)c1ccccc1
Cc1cc(=O)[nH]c(=O)[nH]1
CN(C)c1c(cncn1)C#N
CC(=O)c1ccc(c(c1)OC)O
CCOc1c(nc2ccccc2n1)OCC
CCOC(=O)C12CCC(CC1)(CC2)C(=O)N
Cc1ccc(n1c2cccc(c2)O)C
c1ccc(cc1)OCC(=O)NCC(=O)N
CC(C)(C)[C@H](CO)[NH3+]
c1cc(oc1)CNC(=O)N
C1CCC(CC1)NC(=O)N
CCOC(=O)[C@H](CO)[NH3+]
COC(=O)c1ccc(c(c1)N)N
Cc1cc(cc(c1I)C)O
c1cc(c(cc1Cl)C(=O)[O-])N
CCOC(=O)[C@@H](C)[NH3+]
CCOC(=O)[C@H](C)[NH3+]
CCOC(=O)CC[NH3+]
CCOC(=O)[C@H](C(C)C)[NH3+]
COC(=O)c1ccccc1Br
CCOC(=O)c1ccccc1Br
CC(C)(C#N)Oc1ccc(cc1)Cl
CC(C)(C(=O)OC)Oc1ccc(cc1)Cl
CC(C)OC(=O)c1ccccc1Br
COC(=O)c1ccc(c(c1)F)Cl
Cc1cc(cc(c1C#N)C)O
Cc1cc(cc(c1O)C)C#N
CCOC(=O)c1ccc(cc1)C(F)(F)F
CCOC(=O)c1ccc(c(c1)F)F
Cc1c(nc(=O)[nH]n1)SC
COCn1c2ccccc2nn1
CC(C)[C@H]1C(=O)NCC(=O)N1
c1ccc(cc1)c2cc(=O)oc3c2ccc(c3)O
CCOC(=O)[C@@H](C)Oc1cccc(c1)C
CCOC(=O)[C@H](C)Oc1cccc(c1)C
Cc1c(c(n[nH]1)O)CC=C
Cc1c([nH]nc1O)C
c1ccc2c(c1)ccc(n2)C(=O)c3ccccn3
C1CCCC23CC(=O)CC2(CC1)CC(=O)C3
Cc1cc(c(cc1C[NH3+])C[NH3+])C
Cc1c(ncnc1OC)OC
COc1c(c(ncn1)OC)N
Cc1cc(c(cc1CO)CO)C
COC(=O)[C@@H]1CN2CCCc3c2c(ccc3)C1=O
CC(C)Nc1c(nc(c(n1)N)C(=O)OC)Cl
c1cc(ccc1O)OC(F)(F)F
c1cc(c(cc1Cl)Cl)C2=NCCO2
c1cc(c(cc1N)C(F)(F)F)C#N
Cc1c(c(nc(n1)c2ccccn2)Cl)Cl
Cc1cc([nH+]c(c1C#N)N2CCCCC2)C
Cc1cc(=O)c2ccccc2o1
CC1(CC(=O)c2ccc(c(c2O1)CC=C)O)C
CCOC(=O)c1cc(nc(c1C#N)Cl)C
Cc1ccc(c(c1)C(=O)OC)O
CN(C)C(=O)OCc1cc(nc(c1)Cl)Cl
Cc1c(c(ccn1)Cl)OCC(=O)N
CC(C)(C)C(=[NH2+])N
CC(C)(C)c1ccc(c(c1)N)N
C[NH+](C)Cc1cc(nc(c1)Cl)Cl
CC[NH+](CC)Cc1cc(nc(c1)Cl)Cl
CC(C)NC(=O)Nc1cc(nc(c1)Cl)Cl
CNC(=O)c1cc(nc(c1)Cl)Cl
Cc1nc(nc(n1)N)C
c1c(cc(nc1Cl)Cl)C(=[NH2+])N
COc1cc(c(cc1OC)Br)OC
CC(C)NS(=O)(=O)NC(C)C
c1ccc(cc1)CS(=O)(=O)c2ccccc2
CN(C)c1nc(nc(n1)Cl)N(C)C
CC(=O)c1ccc(cc1)C(F)(F)F
CC[C@@H](C)[C@@H](C(=O)[O-])[NH2+]C
CC(=O)c1cccc(c1)C(F)(F)F
CC[C@H](C)[C@@H](C(=O)[O-])[NH2+]C
CC[C@@H](C)[C@H](C(=O)[O-])[NH2+]C
COC(=O)c1ccc(cc1)C(F)(F)F
CC[C@H](C)[C@H](C(=O)[O-])[NH2+]C
Cc1cccc2c1onc2[O-]
CC(=O)Oc1coc2c1cccc2OC
COc1cccc(c1OCC(=O)[O-])C(=O)[O-]
COc1cc(cc(n1)Cl)C(=O)[O-]
COc1ccc(c(c1)OCC(=O)[O-])C(=O)[O-]
CC(=O)Oc1coc2c1ccc(c2)OC
c1c(cc(nc1Cl)Cl)C(=O)NCO
Cc1cc(cc(n1)Cl)C(=O)[O-]
CCC(=O)c1c[nH]c2c1cccc2
Cn1ccc(n1)C(OC)OC
c1c(c(c(nc1Cl)Cl)C#N)C(F)(F)F
COC(=O)c1cnccc1C(F)(F)F
c1cncc(c1C(F)(F)F)C#N
Cn1cc(c(n1)C#N)Cl
c1ccn(c1)c2cnccc2C(F)(F)F
Cc1cc(c(cn1)C#N)C(F)(F)F
COC(=O)CSc1[nH]c2ccccc2n1
c1cc(ncc1C(=O)N)Cl
c1c(cc(nc1Cl)Cl)C(=O)[O-]
c1c(cc([nH+]c1Cl)Cl)N
Cc1ccncc1C(=O)N
c1cc(nc(c1N)Cl)Cl
c1ccc(c(c1)N)OC(F)(F)F
Cn1ccc(=O)n(c1=O)C
Cc1c(ccc(c1O)C(=O)C)O
CC(C)(C)n1c(=O)c(c(cn1)Cl)Cl
c1cc(cc2c1cc[nH]2)F
Cc1ccc(cc1Cl)OCC(=O)[O-]
Cc1cc(c(c(=O)n1N)C#N)C(F)(F)F
c1cnccc1CC[NH+]2CCCC2
CC[NH+](CC)CCc1ccncc1
CC1(CC(=O)c2ccc(cc2O1)OC)C
CCOC(=O)c1ccc(cc1Cl)Cl
CCN(CC)c1cccc(c1)NC(=O)C
c1ccc(c(c1)N)S(=O)(=O)N
CN(C)c1cccnc1
CC(=O)c1ccc(c(c1)C(=O)[O-])O
Cc1cc(=O)cc(o1)C
COC(=O)C1CCC(CC1)O
CC1(OCCO1)[C@H]2CCOC2=O
CC1(OCCO1)[C@@H]2CCOC2=O
c1ccc(cc1)CNC(=O)c2cccnc2Cl
CC(C)[C@@](C)(C#N)Nc1ccccc1
CC(C)[C@](C)(C#N)Nc1ccccc1
CC(=O)OC12C[C@@H]3C[C@H](C1)CC(C3)(C2)C(=O)[O-]
C1CC2(CCC1(CC2)C(=O)[O-])C(=O)[O-]
COC(=O)c1ccc(cc1)SC
c1ccc(cc1)CSc2ccccc2C(=O)N
CCOC(=O)c1ccc(cc1)N(C)C
c1ccc2c(c1)c(c[nH]2)CC#N
c1ccc(c(c1)C#N)OCC2CC2
CCCc1c(nc2ccccn2c1=O)O
Cc1ccc(c(n1)C)O
c1cc(cc(c1)O)C(=O)c2cc(ccc2N)Cl
C[C@@](C#N)(c1ccncc1)Nc2ccccc2
COc1ccc2cccc(c2c1)O
C[C@](C#N)(c1ccncc1)Nc2ccccc2
c1ccc2c(c1)C(=O)C(C(=O)N2)(O)O
CN(C)C(=O)Oc1cc(=O)oc2c1cccc2
C[C@@](C#N)(c1cccnc1)Nc2ccccc2
C[C@](C#N)(c1cccnc1)Nc2ccccc2
CC(=O)NCCc1ccccc1
CCOC(=O)CSc1ccc2ccccc2n1
CCCC(=O)c1ccc(cc1)OC
COC(=O)c1cc(c(nc1Cl)Cl)F
Cc1ccc2c(c1)[nH]c(=O)o2
Cc1ccc2c(c1)oc(=O)[nH]2
COc1cc(cc(c1O)Br)CO
Cc1c(=O)n(c(n[nH+]1)Nc2ccccc2)N
CCOC(=O)[C@H]1CCCC(=O)C1
CCOC(=O)[C@@H]1CCCC(=O)C1
CC(=O)N1CCC(=C)CC1
Cc1c(=O)n(c(nn1)Nc2ccc(cc2)OC)N
Cc1nc2c(cn(n2)C)c(=O)n1N
COC(=O)c1ccc(cc1)C(=O)[O-]
CSc1nc(cc(n1)Cl)N
c1cc2cc(ccc2nc1)N
C(#N)c1c(c(c(c(c1F)F)C#N)F)N
CCNc1nc(nc(n1)Cl)NC(C)(C)C
Cn1c(=O)cc(c(n1)c2ccccc2)Cl
CCC(C)(C)c1ccc(c(c1)N)O
Cn1c2ccccc2nc1N
CC(=O)c1cnccn1
c1ccc2c(c1)CC[C@H](O2)C(=O)[O-]
c1ccc2c(c1)CC[C@@H](O2)C(=O)[O-]
Cc1cc(nc(n1)N)C
CCOC(=O)C1=Cc2ccccc2CC1=O
CN(C)C(=O)COc1cccc2c1cccc2
C[C@H]1C(C(=NC(=C1C(=O)OC)C)C)C(=O)OC
CC(C)(C)CC(=O)NC
CC1=NC(=C(CC1C(=O)OC)C(=O)OC)C
c1ccc2c(c1)SCCS2
c1ccc(cc1)CNc2c[nH]c(=O)[nH]c2=O
c1ccc(cc1)[C@H]2C[C@H](CC3([NH2+]2)CCCCC3)O
c1ccc(cc1)[C@@H]2C[C@H](CC3([NH2+]2)CCCCC3)O
c1ccc(cc1)[C@H]2C[C@@H](CC3([NH2+]2)CCCCC3)O
Cc1ccc2c(c1)nco2
c1ccc(cc1)[C@@H]2C[C@@H](CC3([NH2+]2)CCCCC3)O
COc1cccc(c1C(=O)NCC(=O)[O-])O
Cc1ccc(o1)c2ccccc2N
CCOC(=O)c1ccsc1NC(=O)C
Cc1ccc2c(c1)ocn2
c1cc(c(cc1N)N)OC(C(F)F)(F)F
c1ccc(cc1)OC(C(F)F)(F)F
COc1cc2ccccc2nn1
Cc1cccc(c1C)NC(=O)C
C[C@@H](c1ccccc1)NC(=O)C
C[C@@H](CCc1ccccc1)NC(=O)C
C[C@H](CCc1ccccc1)NC(=O)C
c1c[nH+]cc(c1N)N
C[C@@H]([C@@H](c1ccccc1)O)C(=O)[O-]
CC(C)(C)N1CCNC1=O
C1CC(=O)[C@@H]2[C@H]1C(=O)CC2
C1CC(=O)[C@H]2[C@@H]1C(=O)CC2
CC1[C@H]([C@@H]1C(=O)OC)C(=O)OC
CC1[C@@H]([C@H]1C(=O)OC)C(=O)OC
c1ccc(cc1)c2c(cc(nn2)Cl)N
Cc1cc2cc3n(c2nn1)N=C(CC3)Cl
Cc1c(c2ccccc2n(c1=O)C)Cl
CCC(C)(CO)CO
Cc1cccc(n1)CO
Cc1c(sc(=[N+]2CCCCC2)s1)C
Cc1cc(c(cc1C(=O)C)OC)OC
c1cc(c(cc1Cl)Cl)CC#N
CC(=O)c1cc(ccc1OC)OC
CC(=O)c1c(cccc1OC)O
c1ccc2c(c1)n(c(=O)o2)CC(=O)[O-]
CCC(=O)O[C@@H](C)C(Cl)(Cl)Cl
CCC(=O)O[C@H](C)C(Cl)(Cl)Cl
COc1ccc(c(c1)OC)CO
CNc1ccc(cc1)C(=O)[O-]
c1ccc(cc1)C[C@@H](c2ccccc2)C(=O)[O-]
c1ccc(cc1)C[C@H](c2ccccc2)C(=O)[O-]
Cc1cc(nc(n1)NC(=O)C(C)(C)C)Cl
CCCc1c(c(n[nH]1)O)C
COC(=O)c1c(c2c(s1)cccc2Cl)N
Cc1ccc(cc1)NC(=O)c2ccccc2
c1ccc(cc1)n2cccnc2=O
c1ccc(cc1)C[NH2+]Cc2ccccc2O
c1ccc(c(c1)[C@@H](CC(=O)[O-])C(=O)[O-])O
c1ccc(c(c1)[C@H](CC(=O)[O-])C(=O)[O-])O
c1ccc(c(c1)N2CCOCC2)O
C[C@H]1CCCN(C1)c2ccccc2O
C[C@@H]1CCCN(C1)c2ccccc2O
c1ccc2c(c1)c(cs2)CC#N
c1ccc2c(c1)c(cs2)C[NH+]3CCCC3
c1ccc2c(c1)c(cs2)C[NH+]3CCOCC3
C[NH+](C)Cc1cc2ccccc2o1
c1ccc(cc1)C(=O)N[C@@H](CO)C(=O)[O-]
c1ccc(cc1)C(=O)N[C@H](CO)C(=O)[O-]
CC(=O)Nc1ccc(c(c1)C(=O)[O-])O
c1cc2ccc3cccnc3c2nc1
c1cc2c(cc1N)OCO2
c1cc(c(c(c1)F)C#N)F
CCC[C@@H]1[C@@H](COC1=O)Cc2cncn2C
Cc1cccc(c1O)Cl
CC1(COC2(CCC(=O)CC2)OC1)C
Cc1ccc(cc1N)C(=O)[O-]
COc1ccc(c(c1)C(=O)[O-])Br
COc1cc(ccc1O)CO
Cc1c(cccc1Cl)F
c1ccc(cc1)[C@H](C(=O)[O-])O
COc1cc2c(cc1OC)C(=O)CC2
c1ccnc(c1)CC[NH3+]
c1ccc(cc1)C#CS(=O)(=O)N
C[NH+](C)C(OC)OC
c1cc(c(cc1F)F)O
COc1cccc(c1)Br
c1ccc(c(c1)F)F
c1cc(ccc1C#N)C(F)(F)F
c1cc(cc(c1)Cl)C[NH3+]
c1cc(c(nc1)Cl)C(=O)[O-]
C1CC(CCC1C(=O)[O-])C(F)(F)F
c1cc(ccc1C(F)(F)F)F
Cc1ccc(cc1N)F
C[C@H](COc1ccccn1)[NH3+]
c1cc(ccc1C(F)(F)F)N
Cc1cccc(c1C(=O)[O-])N
c1cc(ccc1CC#N)O
c1ccc(c(c1)C#N)F
c1ccc(c(c1)C(=O)[O-])F
c1cc(ccc1O)F
c1cc(c(nc1)Cl)N
COC(=O)c1c(cccc1F)N
COc1ccccc1Br
CCOC(=O)CC#N
CCOC(=O)c1ccco1
c1ccc(c(c1)O)F
CC(=O)c1nccs1
c1cc(c(nc1)Cl)O
c1c(cncc1Cl)O
Cc1c(c(=O)cco1)O
CSc1nc(n(n1)c2ccccc2)N
CC(=O)c1ccccc1N
C1=C/C(=C/C#N)/NC=C1
c1ccnc(c1)CC#N
COc1cc(cc(c1)OC)N
Cc1c(noc1N)C
Cn1c(cc(=O)[nH]1)Nc2ccccc2
CCOC(=O)c1c(noc1c2ccco2)C
c1cc2c(cc1O)OCO2
Cc1ccc2c(c1)OCO2
c1ccc2c(c1)OCO2
Cc1c(nccn1)C(=O)C
CC(C)c1ccc(cc1)Nc2cc(=O)[nH]n2C
COC(=O)C1CC1
CCOC(=O)C1(CC1)C
CCOC(=O)[C@H]1C[C@H]1C
CCOC(=O)[C@@H]1C[C@H]1C
CCOC(=O)[C@H]1C[C@@H]1C
CCOC(=O)[C@@H]1C[C@@H]1C
c1cc(c(c(c1N)F)F)F
c1ccc(c(c1)F)I
c1c(cc(c(c1Cl)N)Cl)Cl
CC(C)OC(=O)CC#N
c1cc(c(cc1O)Cl)F
c1cc(c(c(c1)F)C(=O)[O-])F
c1cnc(cn1)C#N
COc1ccc(c(c1)OC)N
CC(C)Cc1nccs1
CCCc1nccs1
c1c(cc(cc1C(F)(F)F)O)C(F)(F)F
C1C[NH+]2CCC1C(=O)C2
c1cc(cc(c1)Cl)CO
COc1cc(cc(c1OC)OC)CO
c1ccc(c(c1)CO)F
COc1ccc(cc1Br)F
COc1ccccc1C[NH3+]
c1cc(ccc1C(=O)c2[nH]ccn2)Cl
CC(C)(C)c1ccc(cc1)C(=O)c2[nH]ccn2
c1cc(ncc1C(=O)[O-])Cl
c1cc(ccc1CCO)O
c1cc(cc(c1)O)C(F)(F)F
c1c(cc(cc1F)Br)F
Cc1ccc(cc1Cl)Nc2cc(=O)[nH]n2C
c1ccc(c(c1)C#N)Br
c1cc(nc(c1)Br)Br
Cc1ccc(cc1F)N
c1cc(c(cc1I)F)F
COc1cccc(c1C#N)OC
c1cc(ccc1C#N)Br
Cc1[nH]c2ccccc2n1
CCOC(=O)c1ccc(cc1)C
c1cc(ccc1C#N)F
Cc1ccc(c(c1)NC(=O)C)O
COc1cc(ccc1O)O
CCOC(=O)c1ccoc1
Cc1ccc([nH+]c1)N
c1c(c(cc(c1F)F)F)C(=O)[O-]
c1cc(c(cc1F)Cl)F
Cc1cc(n(n1)CO)C
CC(=O)Oc1ccccc1C#N
c1ccc2c(c1)CCC(=O)N2
Cn1c(=O)[nH]c(n1)c2ccccc2
Cn1c(=O)[nH]c(n1)c2ccc(cc2)Cl
CC(C)(C)c1ccc(cc1)c2[nH]c(=O)n(n2)C
Cn1c(=O)[nH]c(n1)c2cccnc2
CN1CCN(C1=O)C
c1cc(cc(c1)N)N
COc1ccc(cc1C(=O)[O-])Cl
CC(C)(C(=O)[O-])Oc1ccc2ccccc2c1
c1cc(ccc1F)F
CN(C)c1cc[nH+]cc1
CC(=O)c1cccc(c1)OC(F)(F)F
c1cc(cc(c1)C#N)CSc2ncnc(n2)N
C[C@H](CC(=O)OC)O
Cc1cc(ccc1F)Br
c1ccc(c(c1)C(=O)[O-])Br
CC(=O)c1ccc2cc(ccc2c1)OC
CC(=O)c1cccc(c1)F
c1cc(c(cc1Br)F)F
C[NH+](C)CCc1ccccn1
COc1ccc(c(c1)C(=O)[O-])OCC(F)(F)F
c1c(cc(cc1F)F)CO
c1c(cc(cc1F)F)CC#N
c1c(cc(cc1F)F)CC(=O)[O-]
c1cc(c(cc1CC#N)Cl)Cl
c1ccc(c(c1)CC(=O)[O-])O
c1cc(cc(c1)OC(F)(F)F)C(=O)[O-]
c1cc(cc(c1)OC(F)(F)F)N
c1c(c(cc(c1F)F)Cl)C(=O)[O-]
c1cc(c(cc1O)C(F)(F)F)F
c1cc(c(cc1N)C(F)(F)F)F
C1CN(C(=O)N1)CC[NH3+]
C[C@@H](c1ccco1)O
C[C@H](c1ccco1)O
c1cc(c(cc1O)F)F
Cc1ccc(cc1Br)F
c1cc(c(cc1CO)F)F
Cc1ccc(cc1Cl)F
c1cc(c(cc1Cl)F)F
c1cc(c(cc1Cl)N)F
c1cc(c(c(c1)Cl)O)Cl
c1c(cc(cc1F)F)N
c1cc(cc(c1)C(F)(F)F)CC#N
CCOC(=O)c1ccc(c(c1)N)N2CCCCC2
c1cc(ccc1CC#N)Br
c1ccc(c(c1)CO)C(F)(F)F
c1cc(cc(c1)OC(F)(F)F)C#N
c1c(cc(cc1F)F)F
Cc1ccc[nH+]c1N[C@H]2c3ccccc3C(=O)O2
c1c(cc(c(c1F)C#N)F)F
c1ccc(c(c1)C(F)(F)F)O
Cc1ccc[nH+]c1N[C@@H]2c3ccccc3C(=O)O2
CC(=O)c1c2ccccc2ccc1O
Cc1cc(ccc1O)C(=O)C
CC(=O)c1cc(ccc1O)O
COc1cc2c(c(c1OC)OC)C(=O)CC2
CC1(CCCCC1)C(=O)[O-]
c1cc(cc(c1)F)O
c1ccc(c(c1)N)Cl
c1cc(c(cc1Cl)c2ncon2)N
Cc1ccncc1C2=NC(CO2)(C)C
Cc1ccc(c(c1)Br)O
CC1(COC(=N1)c2cccnc2)C
Cc1cccc(=O)[nH]1
CC(C)(C)[C@@H](C(=O)[O-])[NH3+]
c1c(c(c(c(c1F)F)F)F)C(=O)[O-]
C1[C@H]([C@H](CO[C@@H]1O)O)O
C1[C@H]([C@@H](CO[C@@H]1O)O)O
C1[C@@H]([C@H](CO[C@@H]1O)O)O
C1[C@@H]([C@@H](CO[C@@H]1O)O)O
CCOC(=O)c1cccnc1Cl
c1cc2c(cc1Cl)cc([nH]2)C(=O)[O-]
c1ccnc(c1)[C@H]2CCCC2=O
c1ccnc(c1)[C@@H]2CCCC2=O
Cc1cc(n[nH]1)[N-]S(=O)(=O)c2cccs2
Cc1csc(n1)CC#N
CC(C)(C)c1csc(n1)CC#N
c1cc(ccc1c2csc(n2)CC(=O)N)F
c1ccc(cc1)c2[nH]cc(n2)C(=O)[O-]
Cc1ccc(cc1)[C@H]2Nc3ccccc3C(=O)N2
Cc1ccc(cc1)[C@@H]2Nc3ccccc3C(=O)N2
Cc1cc(n(n1)C)NC(=O)c2ccccc2
c1cnccc1c2cnco2
c1cc(cnc1)c2cnco2
c1ccnc(c1)c2cnco2
c1cc(ccc1c2cnco2)F
c1cc(cc(c1)C(F)(F)F)c2cnco2
c1cc(oc1)c2cnco2
COc1ccc(s1)OC
c1cc(c(cc1C(F)(F)F)Cl)N
c1cc(c(cc1C(F)(F)F)Cl)C#N
CCOC(=O)c1c(ocn1)c2ccccc2
Cc1cc(n(n1)C)NC(=O)c2ccccc2Cl
c1ccnc(c1)[C@H]2CCCCC2=O
c1ccnc(c1)[C@@H]2CCCCC2=O
CC(C)(C)c1cn2c(n1)SCC2
Cc1cc(n(n1)C)NC(=O)NC
Cc1cc(oc(=O)c1)C(Cl)(Cl)Cl
CC(=O)[C@@H](c1ccccc1)[NH3+]
CC(=O)[C@H](c1ccccc1)[NH3+]
c1csc2c1cc(s2)C(=O)[O-]
CN(C)c1c(cccc1F)F
Cc1cc(n(n1)C)NC(=O)C(C)(C)C
Cc1cc(n(n1)C(C)(C)C)N
Cc1cc(n(n1)C(C)(C)C)NC(=O)NC
Cc1nc(sn1)c2ccccc2
c1ccc(c(c1)C[NH3+])OC(F)(F)F
Cc1cc(n2c(n1)cc(n2)c3cccs3)C
c1ccc(c(c1)Cn2cccc2)OC(F)(F)F
CC(=O)Nc1cccc(c1)C#N
CC(C)OC(=O)c1cc2c(s1)ccs2
c1cc(sc1)c2cnco2
Cc1ccc(cc1)S(=O)(=O)C=C
CS(=O)(=O)c1ccccc1
CCOC(=O)c1c(noc1C(F)(F)F)C
Cc1cc(n2c(n1)cc(n2)c3ccccc3)C
CC1(COC(=N1)c2ccc(cc2)OC)C
c1ccc(cc1)[C@@H](C#N)c2ccccc2C#N
c1c(c(ncn1)N)C#N
Cc1ccc(cc1)S(=O)(=O)C
Cc1ncc(c(n1)N)C#N
CC1(COC2=[N+]1C(=O)c3c2scc3)C
CC(=O)Nc1cc(nn1c2ccccc2)C3CC3
CC(C)(C)n1c(cc([nH+]1)C2CC2)N
c1cc(c(cc1Cl)OC(F)(F)F)N
CSc1c(cccc1N)C(F)(F)F
CSc1ccc(s1)C#N
c1ccc(cc1)C[C@@H](C(F)(F)F)O
c1ccc(cc1)C[C@H](C(F)(F)F)O
c1cscc1C#N
c1cc(cnc1)C(=[NH2+])N
CN(c1cc(ccn1)C(F)(F)F)n2cccc2
CN(c1ccc(cn1)C(F)(F)F)n2cccc2
Cc1ccc(cc1)c2nc(on2)C(F)(F)F
CC(=O)OC(c1ccco1)OC(=O)C
CC(=O)OC(c1cccs1)OC(=O)C
Cc1cc(=O)n2c([nH]1)cc(n2)C(C)(C)C
Cc1cc(n2c(n1)cc(n2)C(C)(C)C)C
CSc1ccccc1OC(F)(F)F
c1ccnc(c1)c2cc[nH]n2
c1ccnc(c1)c2ccn[nH]2
CCOC(=O)Cc1csc(n1)c2ccccc2
c1cc(c(c(c1N)Cl)Cl)Br
CCOC(=O)C[C@H]1C(=O)N(CC[NH+]1C)C
CCOC(=O)C[C@@H]1C(=O)N(CC[NH+]1C)C
Cc1ccc(cc1)n2cccc2C#N
c1csc2c1scc2
c1c(cc(c(c1C#N)N)Cl)Cl
Cc1cc(cc(n1)C)c2cccs2
Cc1cc(n2c(n1)cc(n2)C3CC3)C
c1ccc(cc1)c2cnco2
CC(=O)N1CCC(CC1)C#N
c1c(cc(cc1F)F)COC(=O)C2CCC2
c1ccc2c(c1)nc(c3n2ccc3)Cl
C1CCN(C(=O)C1)C[NH+]2CCOCC2
CCc1ccc([nH]c1=O)C
C1CC[NH+](CC1)CN2CCCCC2=O
C[C@H]1C[NH+](C[C@H](O1)C)CN2CCCCC2=O
C[C@@H]1C[NH+](C[C@H](O1)C)CN2CCCCC2=O
C[C@H]1C[NH+](C[C@@H](O1)C)CN2CCCCC2=O
CC[NH+](CC)Cn1cccc(c1=O)C
c1ccc2c(c1)c(ccc2O)O
CCOC(=O)Nc1ccccc1OC(F)(F)F
Cc1cc(cc(c1OC)C)C(=O)[O-]
c1cc(ccc1F)SCCC(=O)[O-]
CC(=O)Oc1cccc(c1OC(=O)C)F
c1ccc2c(c1)c(=O)oc(=O)c3n2ccc3
c1cc(c(cc1F)C(=O)[O-])N
c1c(cc(c(c1C(=O)[O-])N)Br)F
Cc1ccc(c(c1)C)c2csc(n2)C
CCOC(=O)[C@H]1CCC(=O)c2n1ccc2
CCOC(=O)[C@@H]1CCC(=O)c2n1ccc2
c1cc(cnc1)c2nnco2
CC(C)(C)c1ccc(cc1)c2cc(n(n2)C)N
Cc1ccc(n1CCCn2ccnc2)C
CCOC(=O)[C@@H]1CC=CC[C@H]1c2cccnc2
CCOC(=O)[C@H]1CC=CC[C@@H]1c2cccnc2
CCOC(=O)[C@@H]1CC=CC[C@@H]1c2cccnc2
COC(=O)c1ccc[nH]1
CCOC(=O)c1ccc[nH]1
CN(C)c1cccc(c1)Cl
CN(C)c1cccc(c1)OC
CN(C)c1cccc(c1Cl)Cl
CCOC(=O)[C@@H](c1ccccc1)n2cccc2
CCOC(=O)[C@H](c1ccccc1)n2cccc2
CCOC(=O)c1c(n2c(cc(n2)C)nn1)C
c1cc(cc(c1)OC(F)(F)F)c2ccon2
Cc1c(c(on1)C)C(=O)N2CCCC2
Cc1c(c(on1)C)C(=O)N2CCCCC2
Cc1cc(n(n1)C)NC(=O)C
Cc1cc([nH]c1C(=O)C)C
C[C@H](c1ccc(cc1)CC(C)C)C(=O)OC
C[C@@H](c1ccc(cc1)CC(C)C)C(=O)OC
CC(=[NH2+])Nc1cc(n[nH]1)c2ccccc2
c1cncc(c1C(=O)[O-])N
Cc1c(cc(o1)C(C)(C)C)c2c(c[nH]n2)C#N
Cc1nc(cs1)CC(=O)OC(C)C
CN(C)C(=O)Nc1csc(c1OC)Cl
c1cnc(cn1)c2nc(on2)C3CCC3
Cc1cccc(c1)c2nc(on2)C3CCC3
c1cc(sc1)c2cc3ncc(c(n3n2)N)C#N
c1ccc(cc1)c2cc3ncc(c(n3n2)N)C#N
CC(C)(C)c1cc2ncc(c(n2n1)N)C#N
Cc1cc(n2c(n1)c(cn2)C#N)C
Cc1ccsc1C[NH3+]
Cc1ccc(n1C)C[NH3+]
c1cc2c(cc1Cl)c(cs2)C[NH3+]
c1c(cc(cc1Cl)Cl)CO
Cc1cc(=O)n2c([nH]1)cc(n2)C3CC3
c1cc(ccc1CO)C(F)(F)F
CSc1c(c(n[nH]1)c2ccccc2)C#N
CC(=O)Nc1cc(n[nH]1)C2CC2
CS(=O)(=O)c1c(c(n[nH]1)c2ccccc2)C#N
Cc1nc(cs1)C#N
CSc1c(c([nH]n1)c2ccco2)C#N
COc1cccc(c1)c2c(c([nH]n2)SC)C#N
Cn1c(c(c(n1)c2ccccc2)C#N)SC
CCOC(=O)c1cc(nn1C)C(C)(C)C
CCOC(=O)c1c(c(on1)C)C(=O)C
CSc1c(c([nH]n1)c2ccccc2Cl)C#N
Cc1cc(c(c(c1)C)CC(=O)[O-])C
CC1(CC(=O)C(O1)(C)C)C
Cc1cc(c(c(c1OC(=O)C)C)C)O
c1cc(ccc1Cn2c(nnn2)N)Cl
c1ccnc(c1)c2ccnc(n2)N
c1cc(sc1)[C@@H](C#N)[NH+]2CCOCC2
c1cc(sc1)[C@H](C#N)[NH+]2CCOCC2
CN1[C@H](c2cc(ccc2OC1=O)Cl)O
C[NH+]1CCN(CC1)c2ccc(cc2)N
c1cc(oc1)C(=O)N2C[C@@H](C[C@@H]2C(=O)[O-])O
COC(=O)c1ccc(c(c1)Cl)Cl
c1ccc(cc1)c2ccc(c(n2)Cl)C#N
c1cc(ccc1c2ccc(c(n2)Cl)C#N)F
CC(C)c1c(snn1)C(=O)[O-]
Cn1c(c(c(n1)C(F)(F)F)C#N)OC
c1ccc(cc1)Sc2ccc(cc2N)C#N
c1cnccc1Cn2cc(c(nc2=O)[O-])C#N
c1cnccc1C(=O)Nc2nncs2
c1cnccc1C(=O)Nc2nccs2
c1c(c(cc2c1OCO2)Br)CO
c1ccc(cc1)OCc2ccc(cc2)C(=O)[O-]
CCc1ccc(cc1)[C@@H](CC(=O)[O-])[NH3+]
CCc1ccc(cc1)[C@H](CC(=O)[O-])[NH3+]
c1ccc(c(c1)CO)Oc2ccccc2C#N
c1c(cnc(c1C(=O)[O-])Cl)Br
CC(C)(C(=O)[O-])n1cccn1
c1ccc(c(c1)C#N)n2ccnc2
COC(=O)c1ccc(cc1)n2ccnc2
c1ccc(cc1)Cn2cc(c(nc2=O)[O-])C#N
c1cc(ccc1n2cc(c(=O)[nH]c2=O)C#N)Cl
c1ccc(cc1)n2cc(c(=O)[nH]c2=O)C#N
COc1ccc(cc1)n2cc(c(nc2=O)[O-])C#N
CC(=Cc1nc2cccc(c2c(=O)o1)F)C
c1ccc(cc1)COc2ccsc2C(=O)[O-]
CC(C)(C(=O)[O-])n1cncn1
c1cc(nnc1N2CCC(CC2)C(=O)N)Cl
c1cc2c(c(c1)F)c(=O)oc(n2)c3cccs3
CC(C)(C)C(=O)Nc1cccc(c1C(=O)[O-])F
COC(=O)c1ccc(cc1Cl)Cl
COC(=O)c1ccccc1F
Cc1nc(cs1)C(=[NH2+])N
c1cc(ccc1Oc2ccc(cn2)N)Cl
CCOC(=O)c1c(noc1C(=O)C)C
Cc1cccc(c1)CSc2cnc(nc2C)C
Cc1ccc(c(n1)Cl)C#N
c1cc(ncc1C#N)Cl
Cc1c(nc(nc1Cl)C(F)(F)F)C
COc1ccc(cn1)C#N
Cc1nccc(n1)C(OC)OC
Cc1ccc(c(n1)Cl)C(=O)N
Cc1ccc(cn1)C#N
C/C=C(\C)/c1nnc(s1)NCC(C)(C)C
C/C=C(/C)\c1nnc(s1)NCC(C)(C)C
CCOC(=O)c1ccc(nc1)Cl
Cc1nnc(s1)NCC(C)(C)C
CC(C)c1nnc(s1)NCC(C)(C)C
CCOC(=O)c1cc(nn1C)C
COc1ccc(cn1)C(F)(F)F
c1cc(ncc1C(F)(F)F)Br
c1cnccc1C(F)(F)F
CC(=O)Nc1c(cc(cc1F)F)C#N
COc1c(cccn1)C(F)(F)F
Cn1c2c3cc(cc(c3ncc2c(=O)[nH]1)F)F
c1c(cc(c2c1c3c(cn2)c(n[nH]3)O)F)F
c1ccc(c(c1)c2[nH]c3ccccc3n2)O
c1ccc(cc1)NC(=O)c2ccc(nc2)Cl
COc1cc(cc(n1)Cl)C(=O)N
c1ccnc(c1)Sc2cc(cc(n2)Cl)C#N
c1cnc(cc1C(=O)[O-])Cl
CC(=O)Nc1c(cccc1Cl)F
c1c(cnc(c1C(=O)N)Cl)Cl
c1c(cnc(c1N)Cl)Cl
c1cc(sc1)c2nc(sn2)Cl
c1cc(ccc1C(=O)C[NH3+])Cl
c1ccc(c(c1)C(=O)Nc2ccccc2N)O
C[C@H](CO)Oc1ccc(cc1Cl)Cl
c1cc(c(cc1N)Cl)Br
Cc1ccc(cc1)C(=[NH2+])N
c1ccc2c(c1)cc(s2)C(=O)N3CCCC3
CC(C)(C)C(=O)Nc1ccc(cc1)F
c1ccc2c(c1)cc(s2)C(=O)N3CCCCC3
COC(=O)c1ccc(c(c1)F)F
c1ccc2c(c1)cc(s2)C(=O)N3CCOCC3
Cc1cc(n(n1)C)C(=O)N
Cc1cccc(c1O)C(=O)OC
Cc1ccc(cc1)NC(=O)c2ccnc(c2)Cl
Cc1c(c(n[nH]1)C)c2ccc(cc2C(=O)[O-])OC
CCOC(=O)[C@H](C)c1ccccc1
c1cc(c(cc1C#N)N)N
CC(=O)Nc1cccc(c1C(=O)[O-])F
c1cc(cc(c1)C(F)(F)F)C(=O)NC2CC2
c1c(cc(cc1Cl)Cl)C(=O)NC2CC2
Cc1c2ccccc2nc(c1C#N)Cl
COc1c(cccn1)N
CCOC(=O)Cc1c(cccc1F)F
CCOC(=O)Cc1ccc(cc1)C
c1ccc(c(c1)N)NC(=O)c2cccnc2Cl
CCOC(=O)c1cc(n(n1)C(C)(C)C)C
c1cc2c(c(c1)F)c(=O)oc(n2)c3ccco3
c1cc(oc1)CNC(=O)c2ccnc(c2)Cl
c1cc(cnc1)NC(=O)c2ccnc(c2)Cl
Cc1cccc(c1)C(=[NH2+])N
Cc1ccsc1Br
CC(C)(C)NC(=O)c1cc2ccccc2oc1=O
c1ccc2c(c1)cc(c(=O)o2)C(=O)NC3CC3
c1csc(c1C[NH3+])Br
CNc1cccc[nH+]1
c1ccc(cc1)NC(=O)Nc2cccnc2Cl
CNc1ccc(cc1F)F
c1cc(ccc1CCO)Br
c1cc(ccc1CCO)C#N
c1ccc(c(c1)C(=O)[O-])N2CCCCC2
c1c(cc(cc1Cl)Cl)C[NH3+]
c1cc(c(cc1F)F)C(=O)[O-]
c1cc(c(cc1C[NH3+])Cl)F
COc1cccc(c1C#N)F
c1cc(c(cc1Cl)C[NH3+])Cl
COc1cccc(c1C[NH3+])OC
COC(=O)c1ccccc1Cl
CC(C)(C)C(=O)N
CC(=O)c1ccc(cc1)C#N
COC(=O)c1c(cccc1F)F
c1cc(c(cc1F)Cl)C(=O)N
CNc1ccccc1C(F)(F)F
CNc1ccccc1Cl
CNc1ccc(c(c1)Cl)Cl
CNc1ccc(cc1Cl)Cl
CNc1cccc(c1)Cl
Cc1cc(cc(c1C#N)Cl)Cl
c1cc(cc(c1)O)N2CCOCC2
COC(=O)c1cccc(c1)C(F)(F)F
Cc1cccc(c1C)C(=O)N
Cc1ccc(cc1C(=O)[O-])F
COC(=O)c1ccc(cc1)Cl
CC(=O)c1cccc(c1Cl)Cl
c1cc(ccc1C#N)OC(F)(F)F
c1ccc(c(c1)C#N)OC(F)(F)F
c1ccc(cc1)OC(F)(F)F
CC(=O)N(C)Cc1cccnc1
C[NH2+]Cc1cccnc1
c1ccc(c(c1)C(=O)[O-])OC(F)(F)F
CC(CC(=O)[O-])CC(=O)[O-]
c1cc(c(cc1C(=O)N)Cl)Cl
c1cc(c(c(c1)F)C#N)n2c(c(cn2)C#N)N
c1ccc(c(c1)C(=O)N)OC(F)(F)F
CC(=O)c1ccc(cc1)OC(F)(F)F
CNc1ccc(cc1)OC(F)(F)F
CNc1ccccc1OC(F)(F)F
c1cc(ccc1CC(=O)[O-])Br
COC(=O)c1ccccc1OC(F)(F)F
COC(=O)c1ccc(cc1)OC(F)(F)F
c1ccc(c(c1)C#N)n2c(c(cn2)C#N)N
CSc1ccc(cc1)Br
Cc1ccc(cc1)OC(F)F
CC(=O)c1ccc(cc1)OC(F)F
c1cc(c(cc1F)F)C(=O)N
Cc1c(cccc1Cl)C#N
c1cc(ccc1C(=O)[O-])OC(F)F
c1cc(ccc1N)OC(F)F
c1cc(ccc1CO)OC(F)(F)F
c1cc(ccc1C#N)OC(F)F
c1cc(cc(c1)Br)S(=O)(=O)N
C[C@@]12CC[C@@](C1(C)C)(OC2=O)C(=O)N(C)C
C[C@]12CC[C@](C1(C)C)(OC2=O)C(=O)N(C)C
c1cc(cc(c1)I)C(=O)[O-]
CC(=O)c1cccc(c1)Br
Cc1ccc(c(c1)N)C(=O)[O-]
CCOC(=O)c1ccc(cc1F)F
c1cc(ccc1C(=O)[O-])I
COC(=O)c1ccc(cc1Cl)F
COc1ccc(cc1C(=O)OC)Cl
c1cc(c(c(c1)Cl)Cl)C(=O)N
c1cc(ccc1C(=O)CO)Br
CC1([C@@]2(CC[C@]1(CC2=O)C(=O)[O-])C)C
c1cc(c(cc1Cl)C(=O)N)Cl
CC1([C@]2(CC[C@@]1(CC2=O)C(=O)[O-])C)C
CCNC(=O)[C@]12CC[C@](C1(C)C)(C(=O)C2)C
CCNC(=O)[C@@]12CC[C@@](C1(C)C)(C(=O)C2)C
CC(C)NC(=O)[C@]12CC[C@](C1(C)C)(C(=O)C2)C
CC(C)NC(=O)[C@@]12CC[C@@](C1(C)C)(C(=O)C2)C
Cn1cncc1C(=O)OC
C[C@@]12CC[C@@](C1(C)C)(CC2=O)C(=O)N(C)C
C[C@]12CC[C@](C1(C)C)(CC2=O)C(=O)N(C)C
c1cc(c(cc1C#N)OC(F)(F)F)C#N
C[C@@]12CC[C@@](C1(C)C)(CC2=O)C(=O)N3CCCC3
CCNc1ccc(cc1)OC(F)(F)F
C[C@]12CC[C@](C1(C)C)(CC2=O)C(=O)N3CCCC3
c1cc(c(cc1C(=O)[O-])OC(F)(F)F)N
c1cc(c(cc1C#N)OC(F)(F)F)N
COC(=O)c1ccccc1C#N
CC1([C@H]2CC[C@](C2)(C1=C)C(=O)N)C
CC1([C@@H]2CC[C@@](C2)(C1=C)C(=O)N)C
Cn1cccc1[C@@H](C#N)c2cccc(c2C#N)F
Cn1cccc1[C@H](C#N)c2cccc(c2C#N)F
c1cc(oc1)C(=O)c2[nH]cc[nH+]2
c1csc(c1SCC(=O)N)C(=O)[O-]
c1cnc(nc1)N2CCC(CC2)C(=O)[O-]
Cc1c(cnc2n1ncc2C#N)C(=O)C
c1ccc(cc1)C(=O)c2ccc(s2)CC#N
COc1ccc(cc1)c2ccnc3n2nc(n3)N
c1ccnc(c1)c2ccnc3n2nc(n3)N
CO[C@@H](Cc1nc2ccccc2s1)C(=O)[O-]
CO[C@H](Cc1nc2ccccc2s1)C(=O)[O-]
Cc1ccc(cc1)Sc2ccc(cc2C#N)N
Cc1ccc(cc1)[C@@H](C(C)(C)C(=O)[O-])O
Cc1ccc(cc1)[C@H](C(C)(C)C(=O)[O-])O
c1ccc2c(c1)ccc3c2[C@H]([C@H](CO3)CO)[NH3+]
c1ccc2c(c1)ccc3c2[C@H]([C@@H](CO3)CO)[NH3+]
c1ccc2c(c1)ccc3c2[C@@H]([C@H](CO3)CO)[NH3+]
c1ccc2c(c1)ccc3c2[C@@H]([C@@H](CO3)CO)[NH3+]
c1c(c(cc(c1O)Cl)F)N
CCOC(=O)COc1cc(c(cc1Cl)F)N
c1cc(ccc1c2cc(on2)C(=O)[O-])Cl
c1ccc(c(c1)c2cc(on2)C(=O)[O-])Cl
C[C@H](c1cc(no1)c2ccc(cc2)Cl)O
c1ccc(cc1)C(=[NH2+])NCC(=O)[O-]
CCOC(=O)c1cn(nc1C(F)(F)F)C
c1cc(cc(c1)C(F)(F)F)C(=[NH2+])NCC(=O)[O-]
CN(CCO)c1cccc[nH+]1
COc1ccc(cc1)Oc2ccccc2C#N
C[NH+](C[C@@H](C(F)(F)F)O)C1CCCCC1
c1ccnc(c1)[C@H]2CCCC[C@H]2O
C[NH+](C[C@H](C(F)(F)F)O)C1CCCCC1
C[C@@H]1C[NH+](C[C@H](O1)C)C[C@@H](C(F)(F)F)O
c1ccnc(c1)[C@@H]2CCCC[C@H]2O
c1ccnc(c1)[C@H]2CCCC[C@@H]2O
c1ccnc(c1)[C@@H]2CCCC[C@@H]2O
C[NH+]1CCN(CC1)c2ccc(c[nH+]2)N
c1ccc(cc1)[C@@H]([C@@H](C(=O)[O-])O)O
c1ccc(cc1)[C@H]([C@@H](C(=O)[O-])O)O
CC(=O)c1cc([nH]c1)C(=O)OC
c1ccc(cc1)[C@@H]([C@H](C(=O)[O-])O)O
Cc1cc(nc(n1)c2ccccn2)Cl
c1ccc(cc1)[C@H]([C@H](C(=O)[O-])O)O
c1cc(cc(c1)Oc2ncccn2)CO
CCn1c(cc(n1)C)N
COC(=O)Cc1c2ccccc2on1
Cc1nnc2n1c3ccccc3nc2Cl
C[C@@H](C(=O)OC)n1cncn1
C[C@H](C(=O)OC)n1cncn1
c1cc(c(c(c1)F)C#N)[C@@H](C#N)c2cccs2
c1cc(c(c(c1)F)C#N)[C@H](C#N)c2cccs2
C[C@@H](C(=O)[O-])NS(=O)(=O)c1ccc(cc1)F
C[C@H](C(=O)[O-])NS(=O)(=O)c1ccc(cc1)F
c1cc(ccc1S(=O)(=O)NCC(=O)[O-])Cl
C[C@@H](C(=O)C)Oc1ccc(cc1)C#N
C[C@H](C(=O)C)Oc1ccc(cc1)C#N
c1ccc(cc1)c2cc(on2)CO
c1ccc(cc1)c2cc(on2)C(=O)[O-]
c1ccc(cc1)Cn2cnc3c2cccc3
C[C@@H](c1ccccc1)n2cnc3c2cccc3
C[C@H](c1ccccc1)n2cnc3c2cccc3
Cc1cc(n(n1)c2ccc(nn2)n3ccnc3)C
c1cc(ccc1C#N)c2ccc(cc2)C(=O)[O-]
COC(=O)c1c(c2ccc(cc2s1)Cl)[O-]
CCOC(=O)c1cc2cccn2cn1
Cc1cc2ncc(c(n2n1)N)C(=O)OC
c1c[nH]c2c(c1=O)c(ncn2)N
Cc1cc(cc(=O)[nH]1)C(F)(F)F
c1ccc(cc1)c2ccc(cc2)c3ccnc(n3)N
CN(C)c1c(cnc(n1)N)c2ccccc2
CN(C)S(=O)(=O)c1ccc(cc1)N
c1cc(c(cc1F)F)NC(=O)CC#N
c1ccc(cc1)c2cnc3ncnn3c2N
c1c(cc(cc1Cl)Cl)NC(=O)CC#N
c1cc(c(cc1NC(=O)CC#N)Cl)F
c1cnc2ncnn2c1N
c1ccc(c(c1)[C@@H](C#N)c2ccc(nn2)Cl)F
c1ccc(c(c1)[C@H](C#N)c2ccc(nn2)Cl)F
C=CCn1cccc(c1=O)C(=O)[O-]
c1c(c(=O)nc(n1N2CCCCC2)[O-])C#N
c1c(c(nc(=O)n1N2CCCCC2)[O-])C#N
c1ccc-2c(c1)CCc3c2nc(nc3)N
Cc1c(sc(n1)c2cccnc2)C(=O)[O-]
c1ccc(cc1)SCc2ccc(cc2)N
COc1cnc(nc1Cl)c2ccccn2
Cc1ccc(cc1Cl)NC(=O)CC#N
CCOc1cnc(o1)c2ccc(cc2)OC
CC(=O)c1c(nn(c1Cl)C)c2ccccc2
CCOC(=O)C1=C(NC(=O)CC1)C(F)(F)F
Cc1cc(c(cc1Cl)F)C(=O)C
c1ccc(c(c1)C(=O)[O-])NCCC(=O)[O-]
c1cc(sc1)Sc2c(nccn2)C#N
C1CC[NH2+][C@@H](C1)C(=O)N
Cc1csc2c1c(c(s2)[S@@](=O)C)C
Cc1ccc(n1c2ccccc2N)C
c1cnc(c(n1)C#N)S(=O)(=O)CCO
CCOC(=O)[C@H]1Cc2c3ccccc3ccc2O1
CCOC(=O)[C@@H]1Cc2c3ccccc3ccc2O1
c1ccc2c(c1)ccc3c2C[C@H](O3)C(=O)[O-]
c1ccc2c(c1)ccc3c2C[C@@H](O3)C(=O)[O-]
c1c(c(cc(c1O)F)F)N
c1cc(ccc1Sc2c(nccn2)C#N)Cl
CC(C)COCC(=O)[O-]
CC(=O)c1ccccc1C#N
C[NH+]1CCN(CC1)c2ccc(c(c2)N)N
Cc1cc(=O)cc(n1c2ccc(cc2)O)C
Cc1cc(=O)cc(n1c2ccccc2O)C
c1cc(sc1c2ccnc(n2)N)Cl
COC(=O)c1ccc(cc1)[C@@H](CC(=O)[O-])[NH3+]
COC(=O)c1ccc(cc1)[C@H](CC(=O)[O-])[NH3+]
c1cnc(nc1c2c(ccs2)Cl)N
COC(=O)c1ccc(cc1Cl)N2CCCC2
c1cc(c(cc1N2CCCC2)Cl)C(=O)[O-]
c1cc(c(cc1N2CCOCC2)Cl)C(=O)[O-]
c1cnn(c1)c2ccc(c(c2)Cl)C(=O)[O-]
Cc1ccc(c(c1)C)n2c(cc(=O)cc2C)C
c1cc(cc(c1)Oc2ncccn2)C(=O)[O-]
COc1ccc(cc1)c2nc(cs2)C(=O)[O-]
c1cnc(nc1)Oc2ccc(cc2)C(=O)[O-]
Cc1c(cccc1n2cccc2)N
Cc1nc2ccc(cc2o1)N
CCc1nc2ccc(cc2o1)N
C[C@@H](c1c(nn(c1Cl)C)C(F)(F)F)O
C[C@H](c1c(nn(c1Cl)C)C(F)(F)F)O
Cc1ccccc1Cn2c3ccccc3nc2N
CS(=O)(=O)c1ccc(cc1)C(=O)C[NH3+]
COC(=O)CSc1cnc2ccccc2n1
c1cc(c(cc1NC(=O)CC#N)Cl)Cl
c1cc(ccc1S(=O)(=O)CC(=O)[O-])Cl
c1ccc2c(c1)c(c[nH]2)c3ccc(nn3)Cl
c1cnn(c1)c2ccc(cn2)C(=O)[O-]
c1c(c(=O)[nH]c(=O)n1N2CCOCC2)C#N
c1c(c(=O)nc2n1CCO2)C#N
c1ccc(cc1)N2CCN(CC2)C(=[NH2+])CC#N
CCOC(=O)c1c(c[nH]c1N)c2ccccc2
Cc1c(sc(n1)c2ccccn2)C(=O)[O-]
CN(C)c1nc(cc(n1)Cl)Cl
Cc1ccc(cc1)c2nc(c(s2)C(=O)[O-])C
CN(C)c1nc(cc(n1)Cl)OC
Cc1ccc(cc1)c2nc(cs2)C(=O)[O-]
c1ccc(cc1)c2c(snn2)Cl
Cc1c(nc(s1)c2ccncc2)O
Cc1c(nc(s1)c2cccnc2)O
Cc1c(nc(s1)c2ccccn2)O
COc1ccnc(c1C#N)N
Cn1c(c(c(n1)c2ccccc2)CO)Cl
c1cc(c(nc1)Cl)CO
C=CCn1cc(c(=O)[nH]c1=O)C#N
Cn1c(=O)c(cn(c1=O)CC=C)C#N
Cn1c2c(cc(s2)CO)c(n1)C(F)(F)F
c1ccc2cc(ccc2c1)c3c[nH]c(c3C#N)N
CN1c2ccccc2CC1=O
Cn1c2ccccc2cc1O
c1cc2c(cc1N)ocn2
c1cc(oc1)CNC(=O)[C@H]2CC=CC[C@H]2C(=O)[O-]
CC(=O)NCCc1ccc(cc1)OC(=O)C
c1cc(oc1)CNC(=O)[C@@H]2CC=CC[C@H]2C(=O)[O-]
c1cc(oc1)CNC(=O)[C@H]2CC=CC[C@@H]2C(=O)[O-]
c1cc(oc1)CNC(=O)[C@@H]2CC=CC[C@@H]2C(=O)[O-]
COc1cc(c(cc1C(=O)[O-])Br)N
Cc1ccc(cc1)S(=O)(=O)N[C@@H](C)C(=O)[O-]
Cc1ccc(cc1)S(=O)(=O)N[C@H](C)C(=O)[O-]
COC(=O)c1ccc(c(c1)N)n2cncn2
c1cc(cc(c1)F)C[NH+]2CCC(CC2)C(=O)[O-]
CCOC(=O)c1c(nc(s1)c2ccccn2)C
Cc1cc(nc(n1)N)c2c(ccs2)Cl
Cc1c([nH]c(c1C#N)N)C
Cc1c(sc(n1)c2ccc(cc2)Cl)CO
CCc1nc2cc(ccc2o1)N
c1cc2c([nH]nc2nc1)N
c1cc2c(n[nH]c2nc1)N
CC(=O)c1c(nn(c1Cl)C)C(F)(F)F
Cn1c2c(cccn2)c(n1)N
c1cc2c(noc2nc1)N
COC(=O)c1c(ccs1)Oc2ccc(cc2)N
Cc1ccnc(c1)NC(=O)c2cccc(c2)F
COC(=O)c1ccc(cc1)c2ccc(cc2)N
Cc1c(c(n[nH]1)C)Cc2ccc(cc2)O
Cc1c(c(ns1)SC)C#N
C[NH+](C)/C=C/c1c(c(ns1)SC)C#N
Cc1c(c(n(n1)C)C)Cc2ccc(cc2)O
CCOC(=O)c1c(c2c(snc2s1)C)N
CC(C)(C#N)[NH+]1CCN(CC1)c2ccccc2
CCOC(=O)Cc1c(cccn1)C(=O)[O-]
c1cc(cc(c1)C(F)(F)F)C(=O)NCC(=O)[O-]
Cc1cc(n2c(n1)cc(n2)C(C)C)C(F)(F)F
Cc1c(cco1)C(=O)Nc2ncccn2
CC(=O)Nc1ccc2c(c1)scn2
CCOC(=O)c1csc(n1)c2cccs2
Cc1c(sc(n1)c2cccs2)C(=O)[O-]
Cc1c(c(no1)CO)C(=O)Nc2nccs2
c1cc(ccc1c2c(snn2)Cl)F
C[C@@H]1COc2ccccc2N1
Cn1c(c(c(n1)c2ccccc2)C(=O)[O-])Cl
c1cnc(nc1)Oc2ccc(cc2Cl)N
Cc1ccc(cc1)Sc2c(cccn2)CO
CC(C)n1cc(c(=O)c2c1cccc2)C(=O)[O-]
c1cc(c2ncc(n2c1)c3ccc(cc3)Cl)N
Cc1ccc(o1)C(=O)Nc2ncccn2
Cc1c(c(on1)N)C#N
c1ccc2c(c1)CC(C2)C(=O)N3CCOCC3
c1cnccc1c2nccc(n2)N
c1ccc2c(c1)CC(C2)C(=O)N3CCCCC3
c1cc(cnc1)c2nccc(n2)N
CNC(=O)Cc1ccccc1
C[NH+]1CCN(CC1)c2c(ccc[nH+]2)N
c1cc(c(cc1C(=O)[O-])F)N
c1cc(c(cc1N)CO)O
Cc1ccc(cc1)c2c(n3ccsc3n2)CO
c1ccc2c(c1)ncn2c3ccc(cc3)CO
CN(C)c1ccc2c(c1)c(n[nH]c2=O)[O-]
CC(C)(C)NC(=O)c1cc2ccccc2o1
c1c(c(cnc1Cl)Cl)C(=O)[O-]
Cc1c(sc(n1)c2ccc(cc2)Cl)C[NH3+]
c1cc(cc(c1)n2cc(cn2)O)C(F)(F)F
COC(=O)[C@H]1CN(C(=O)C1=O)Cc2ccccn2
COC(=O)c1cc(c(nc1)Cl)Cl
c1cc2c(cc1C(=O)N3CCOCC3)CCO2
c1ccc(cc1)NC(=O)c2ccc3c(c2)CCO3
COC(=O)c1c(ccs1)Oc2ccccc2N
Cc1c(c(nc(c1Br)C)Cl)C#N
COC(=O)c1ccccc1Oc2ccc(cc2)N
c1cc(c([nH+]c1)N2CCOCC2)C#N
CC(C)(C)OC(=O)N1CCCC[C@H]1CO
CC(C)(C)OC(=O)N1CCCC[C@@H]1CO
CCOC(=O)[C@@H](c1ccccc1)[NH+]2CCCCC2
CCOC(=O)[C@H](c1ccccc1)[NH+]2CCCCC2
COC(=O)c1ccc(cc1)c2c(cccn2)C#N
COC(=O)c1ccc2c(c1)CCO2
CCCc1c(c(n(n1)C)C(=O)N)N
CC(C)(C)N(C)C(=O)c1ccc2c(c1)CCO2
c1cc(ccc1n2cc(nn2)CO)Cl
c1cc(c(cc1C(=O)NCC(=O)[O-])Cl)Cl
CC(=C)C[NH2+]C[C@H]1c2ccccc2CCO1
CC(=C)C[NH2+]C[C@@H]1c2ccccc2CCO1
c1ccc(c(c1)C#N)[C@@H](C#N)c2ccc(cc2)F
c1ccc(c(c1)C#N)[C@H](C#N)c2ccc(cc2)F
CNc1c(c(ns1)N2CCOCC2)C#N
CCOc1ccc(cc1)Cc2nnc(s2)NC
C[NH+](C)Cc1ccc(o1)C(=O)OC
c1cc(ccc1c2cc(c(=O)[nH]c2)C#N)Cl
c1cc(nnc1N2CCC(CC2)C(=O)[O-])Cl
CCOC(=O)c1c([nH]c(=O)[nH]1)C
CC(=O)Nc1cc(c(cc1Cl)Cl)O
COCc1cc(nc(n1)c2ccccc2)Cl
COC(=O)c1ccccc1[S@@](=O)C
COC(=O)c1ccccc1S(=O)(=O)C
c1c(cc(c2c1CCO2)C(=O)N)Br
Cc1cnc(c(c1OC)C)CO
CNC(=O)N(c1ccccc1)c2ccccc2
Cc1c(ncn1Cc2ccc(cc2)Cl)C(=O)N
c1cc(c2cn[nH]c2c1)N
Cc1c(c(on1)N)C(=O)N
c1cc(ccc1C#N)N2CC[NH2+]CC2
c1cc2nc(cn2cc1Cl)C(=O)[O-]
CC(C)(C)Oc1ccc(nn1)Cl
c1ccc(cc1)c2c(c(=O)c3ccccc3[nH]2)O
CCOC(=O)Cc1c2ccccc2c(=O)n(n1)C
CC(=O)Nc1ccccc1C(=O)N
c1cc(ccc1CC(=O)Nc2ccc(cc2)F)O
C[C@@H](C(=O)C)Oc1ccc2c(c1)OCO2
C[C@H](C(=O)C)Oc1ccc2c(c1)OCO2
c1cc(cc(c1)N)C2=N[C@H]3C=CC=C[C@H]3N=C2
c1cc(cc(c1)N)C2=N[C@H]3C=CC=C[C@@H]3N=C2
c1cc(cc(c1)N)C2=N[C@@H]3C=CC=C[C@H]3N=C2
c1cc(cc(c1)N)C2=N[C@@H]3C=CC=C[C@@H]3N=C2
c1ccc2c(c1)ccc3c2cc(c(=O)o3)C(=O)[O-]
c1cc(c2cc(sc2c1)C(=O)[O-])F
c1cc(c(cc1Cl)Cl)n2cc(cn2)O
CN(C)C(=O)c1ccc2c(c1)scn2
c1cc(c([nH+]c1)N2CCCCC2)C#N
Cc1cccc(c1)NCc2ccncc2
COc1ccc(cc1)C(=O)CO
COC(=O)c1ccc(nc1)n2cccc2
CC(=O)OCc1ccc(nc1)Cl
CC1=Cn2c(=O)c3ccccc3c(=O)n2C1
Cn1c(c(cn1)C#N)N
c1ccc(cc1)[C@@H](C#N)c2ccc(nn2)Cl
c1ccc(cc1)[C@H](C#N)c2ccc(nn2)Cl
CC(=O)c1cc(n(c1)C)C(=O)OC
COC(=O)c1cc(c[nH]1)C(=O)c2ccccc2
COC(=O)c1ccc[nH]c1=O
c1ccc(cc1)Cn2cccc(c2=O)C(=O)[O-]
c1ccc2c(c1)C(=O)C(CS2)(CO)CO
c1c(c[nH]c(=O)c1C(=O)[O-])Br
Cn1c(c(nc1Sc2cccs2)C#N)C#N
CCOC(=O)c1c(con1)C(=O)c2ccccn2
Cc1c(nc(s1)C)c2ccccc2
CC(C)(C)C(=O)Nc1ccsc1C(=O)[O-]
Cc1c(sc(n1)c2ccccc2)C(=O)N
CC(=O)c1ccc(s1)CC#N
c1ccc(cc1)c2cc(c(nc2)Cl)C#N
CCC(=O)Nc1ccc(cc1)c2csc(n2)C
c1c(cnc(c1Cl)C(C#N)C#N)C(F)(F)F
COc1cccc(c1)n2c(=O)[nH]c(=O)c(n2)C#N
c1cc(cc(c1)Cl)n2c(=O)[nH]c(=O)c(n2)C#N
c1cc(ccc1n2c(=O)[nH]c(=O)c(n2)C#N)F
c1c(cnc(c1Cl)C(=O)[O-])C(F)(F)F
c1c(c(cc(c1O)Cl)Cl)N
c1cc(ncc1CO)Cl
C[S@@](=O)c1ccccc1C(=O)[O-]
Cc1c(cno1)C(=O)C
c1cc(ccc1n2c(=O)[nH]c(=O)c(n2)C#N)Cl
c1cc(ccc1n2ccc(=O)c(n2)C(=O)[O-])Cl
Cc1cccc(n1)n2cc(nc2)C(=O)OC
Cc1cccc(c1)Nc2cc(=O)[nH]c(=O)[nH]2
c1ccc(cc1)CNc2cc(=O)[nH]c(=O)[nH]2
Cc1ccccc1Nc2cc(=O)[nH]c(=O)[nH]2
Cc1ccc(cc1C)Nc2cc(=O)[nH]c(=O)[nH]2
c1cc(c(nc1)SCCC(=O)[O-])C(=O)[O-]
Cc1c(nc2cc(ccc2n1)N)C
c1cc(cc(c1)F)Nc2cc(=O)[nH]c(=O)[nH]2
c1cc(cc(c1)Cl)Nc2cc(=O)[nH]c(=O)[nH]2
c1cc(ccc1Nc2cc(=O)[nH]c(=O)[nH]2)Cl
COc1ccccc1Nc2cc(=O)[nH]c(=O)[nH]2
Cc1c(sc(c1c2ccccc2)C(=O)N)C#N
c1ccc(cc1)Cc2c(=O)oc3ccccc3n2
CC(C)c1c(nc(s1)Cl)C(=O)[O-]
c1cc(oc1)Cn2cc(c(=O)[nH]c2=O)C#N
Cc1ccc(n1c2ccc(cc2)CO)C
CC(C)(C)OC(=O)N1CCC(CC1)CO
Cc1nc2cc(ccc2o1)N
COC(=O)c1c(nc(s1)N2CCOCC2)N
c1ccnc(c1)[C@@H](C#N)c2ccc(nn2)Cl
c1ccnc(c1)[C@H](C#N)c2ccc(nn2)Cl
c1cc(c(cc1F)F)n2cc(c(=O)[nH]c2=O)C#N
COC(=O)c1c(ccs1)OCc2ccccc2
c1c(c(=O)[nH]c(=O)n1C2CCCCC2)C#N
c1ccc(cc1)[C@@H](C#N)c2cccc(c2C#N)F
c1ccc(cc1)[C@H](C#N)c2cccc(c2C#N)F
c1ccc(cc1)[C@@H](C#N)c2cccc(n2)Cl
c1ccc(cc1)[C@H](C#N)c2cccc(n2)Cl
c1cc(oc1)c2ccnc3n2nc(n3)N
CSc1c(cn(n1)c2ccccc2)C(=O)N
c1cc(sc1)c2ccnc3n2nc(n3)N
c1ccc(cc1)C(=O)Nc2ccsc2C(=O)[O-]
COc1ccc(cc1)c2ccc(s2)C(=O)[O-]
CC(C)(CO)NC(=O)c1ccccc1OC
COc1ccc(cc1)CC(C#N)C#N
c1ccc(cc1)COc2ccc(cc2)C(=O)[O-]
c1cc(ccc1Oc2c(nccn2)C#N)Cl
c1cc(c(cc1Cl)Cl)CC(C#N)C#N
c1cc(c(c(c1)Cl)CC(C#N)C#N)F
COc1ccc(cc1)Oc2c(nccn2)C#N
Cc1c(c(=O)cc[nH]1)OCc2ccc(cc2)F
c1cc(ccc1[C@@H](C(=O)[O-])[NH3+])Br
c1cc(ccc1[C@H](C(=O)[O-])[NH3+])Br
c1cc(c2nnc(n2c1)C(F)(F)F)N
c1cc(ccc1c2cc(on2)C[NH3+])Cl
COc1ccc(cc1)c2cc(on2)C[NH3+]
CCOC(=O)Cn1cc(c(nc1=O)[O-])C#N
c1ccc(cc1)c2cc(on2)C[NH3+]
c1cc(ncc1C(F)(F)F)n2ccnc2
CC(C)(CO)[C@@H](C(=O)N)O
CC(C)(CO)[C@H](C(=O)N)O
c1ccc(cc1)c2ccnc3c2c(n[nH]3)N
c1cc(sc1)[C@@H](CC(=O)[O-])[NH3+]
c1cc(sc1)[C@H](CC(=O)[O-])[NH3+]
c1ccc(c(c1)[C@@H](CC(=O)[O-])[NH3+])Cl
c1ccc(c(c1)[C@H](CC(=O)[O-])[NH3+])Cl
Cc1ccc(cc1)[C@@H](CC(=O)[O-])[NH3+]
Cc1ccc(cc1)[C@H](CC(=O)[O-])[NH3+]
c1cc(cc(c1)C(F)(F)F)[C@@H](CC(=O)[O-])[NH3+]
c1cc(cc(c1)C(F)(F)F)[C@H](CC(=O)[O-])[NH3+]
c1cc(cc(c1)Cl)[C@@H](CC(=O)[O-])[NH3+]
c1cc(cc(c1)Cl)[C@H](CC(=O)[O-])[NH3+]
C[NH+]1CCN(CC1)c2ccc(cc2F)N
C#Cc1cccc(c1)NC(=O)c2ccccc2
CCOC(=O)C1CCN(CC1)c2ccc(cc2)N
c1ccc(cc1)Cn2ccnc2
CCOC(=O)c1cc2c([nH]1)ccs2
c1cc2c(c(c1)F)c(=O)oc(=O)[nH]2
c1cc([nH+]cc1C(=O)[O-])N2CCCCC2
Cc1ccc(n1c2ccc(cc2)CC(C#N)C#N)C
CC(=O)Nc1ccc(cn1)C(=O)OC
CC(=O)c1ccc(cc1)N2CC[NH+](CC2)C
CC(C)(C#Cc1ccc(cc1)C#N)O
Cc1c(c(on1)C)Cc2ccc(cc2)O
Cc1ccc(cc1)[C@@H](C#N)c2ccc(nn2)Cl
Cc1ccc(cc1)[C@H](C#N)c2ccc(nn2)Cl
Cc1cccc(c1)[C@@H](C#N)c2ccc(nn2)Cl
Cc1cccc(c1)[C@H](C#N)c2ccc(nn2)Cl
CC(C)(C#Cc1ccc(cc1)CO)O
c1ccc(cc1)Cn2cc(ccc2=O)C(=O)[O-]
COC(=O)c1cc(c(=O)[nH]c1)Cl
Cn1c(=O)c(cn(c1=O)c2ccccc2)C#N
c1cc[nH+]c(c1)N2CCN(CC2)C(=[NH2+])CC#N
c1cc(ccc1N)Sc2ccc(cc2)F
CC(=O)c1cc(n(c1)C)C(=O)[O-]
CC(C)(C#Cc1ccc(cc1)C(=O)OC)O
c1cc(ccc1OCC(=[NH2+])N)F
CSc1ncc(cn1)c2ccccc2
c1ccc2cc(ccc2c1)[C@@H](C[NH3+])O
c1ccc2cc(ccc2c1)[C@H](C[NH3+])O
c1ccc2c(c1)[C@H](CS2(=O)=O)[NH+]3CCCC3
c1cc(ccc1[C@H](C(=O)[O-])[NH3+])Cl
c1ccc2c(c1)[C@@H](CS2(=O)=O)[NH+]3CCCC3
CC(C)c1ccc(cc1)[C@@H](c2nccn2C)O
c1ccc(cc1)C#Cc2ccc(s2)CO
CC(C)c1ccc(cc1)[C@H](c2nccn2C)O
Cc1c(sc2n1ncn2)C(=O)C
Cn1ccnc1[C@@H](c2cccc(c2)OC)O
Cn1ccnc1[C@H](c2cccc(c2)OC)O
CC(=O)OCc1cnc(s1)Cl
CCn1cc[nH+]c1[C@@H](c2cccc(c2)OC)O
CCn1cc[nH+]c1[C@H](c2cccc(c2)OC)O
CCn1ccnc1[C@@H](c2ccc(cc2)C)O
COc1ccc(cc1Cl)C[NH3+]
c1cc2c(cc1[C@@H](CC(=O)[O-])[NH3+])OCO2
c1cc2c(cc1[C@H](CC(=O)[O-])[NH3+])OCO2
CCn1ccnc1[C@H](c2ccc(cc2)C)O
c1cc(cc(c1)F)[C@@H](CC(=O)[O-])[NH3+]
c1cc(cc(c1)F)[C@H](CC(=O)[O-])[NH3+]
c1cc(cc(c1)Br)[C@@H](CC(=O)[O-])[NH3+]
c1cc(cc(c1)Br)[C@H](CC(=O)[O-])[NH3+]
CC(C)c1ccc(cc1)[C@@H](CC(=O)[O-])[NH3+]
CC(C)c1ccc(cc1)[C@H](CC(=O)[O-])[NH3+]
COC(=O)C[C@@H](c1cccs1)[NH3+]
COC(=O)C[C@H](c1cccs1)[NH3+]
Cc1ccccc1[C@@H](CC(=O)[O-])[NH3+]
Cc1ccccc1[C@H](CC(=O)[O-])[NH3+]
Cc1cccc(c1)[C@@H](CC(=O)[O-])[NH3+]
Cc1cccc(c1)[C@H](CC(=O)[O-])[NH3+]
CC(=O)c1cccc(c1)N2CC(C2=O)(C)C
CC(C)[C@@H](CC(=O)[O-])[NH3+]
CC(C)[C@H](CC(=O)[O-])[NH3+]
c1ccn(c1)c2cc(c(cc2F)Cl)O
Cc1ccc(c(n1)[C@@H](C(F)(F)F)O)O
Cc1ccc(c(n1)[C@H](C(F)(F)F)O)O
CCOC(=O)c1cc(cnc1)C#CC(C)(C)O
c1cc([nH+]cc1C(=O)[O-])N2CCCC2
c1c(c[nH]c(=O)c1Br)C(=O)[O-]
COC(=O)c1cc(cnc1Cl)Cl
COC(=O)c1cc(c[nH]c1=O)Cl
c1c(cnc(c1C(=O)[O-])Cl)Cl
CCc1ncc(n1C)[C@@H](c2ccc(cc2)C)O
CCc1ncc(n1C)[C@H](c2ccc(cc2)C)O
COC(=O)[C@@H](c1ccc(cc1)Br)[NH3+]
COC(=O)[C@H](c1ccc(cc1)Br)[NH3+]
CCCc1[nH+]cc(n1C)[C@@H](c2ccc(cc2)C)O
Cc1cccn2c1ncc2
Cc1ccc2nccn2c1
CCCc1[nH+]cc(n1C)[C@H](c2ccc(cc2)C)O
c1cc2nccn2cc1Cl
C[NH+](C)CC#Cc1ccc(s1)c2cc[nH]n2
Cn1cccc1[C@@H](C#N)c2ccc(nn2)Cl
Cn1cccc1[C@H](C#N)c2ccc(nn2)Cl
Cc1c(cccc1C#N)C#N
c1cc(sc1)S(=O)(=O)N2CCCC2
Cc1cc(n(n1)CCO)C
CN(C)S(=O)(=O)c1cccs1
Cc1ccc(cc1)Sc2ccc(cc2)N
C[C@@H](C(=O)C)Oc1ccsc1C(=O)OC
C[C@H](C(=O)C)Oc1ccsc1C(=O)OC
CCOC(=O)CCn1ccnc1C
C[NH+](C)CC#Cc1cc(cnc1)C#N
C[C@@H](C(=O)[O-])N1Cc2ccccc2C1=O
C[C@H](C(=O)[O-])N1Cc2ccccc2C1=O
COc1ccc(cc1)c2nc(cs2)CC(=O)[O-]
Cn1c(c(c(n1)c2ccccc2)C#N)Cl
c1ccc(cc1)C#Cc2cc(cnc2)C#N
c1ccc(cc1)c2ccnc(c2C#N)Cl
c1ccc2c(c1)c3c(c(=O)o2)[C@H](CO3)O
c1ccc2c(c1)c3c(c(=O)o2)[C@@H](CO3)O
c1cnc(nc1)Oc2ccc(cc2)c3cc[nH]n3
c1cnc(nc1)Oc2ccc(cc2)c3ccn[nH]3
c1c(sc(n1)Cl)C[NH+]2CCOCC2
CC(=O)c1cccc(c1)Oc2ncccn2
c1cnc(nc1)Oc2ccc(cc2)CC#N
c1ccn2c(c1)c(c3c2cc(cc3)O)C#N
c1cnn(c1)Cc2cnc(s2)Cl
CCc1ccc(nc1)CCO
CC(C)(C#Cc1cc2ccccc2n1C)O
CS(=O)(=O)Nc1ccc2c(c1)C(=O)OC2
c1c(c(cc2c1OCO2)Br)C#N
c1cc(sc1)c2cc[nH]c(=O)c2C#N
C[C@H]1CCCCN1c2ccc(cc2F)C(=O)C
C[C@@H]1CCCCN1c2ccc(cc2F)C(=O)C
c1cc(oc1)c2cc[nH]c(=O)c2C#N
c1cc(sc1)c2ccnc(n2)N
c1cc(ccc1[C@@H](CC(=O)[O-])[NH3+])O
c1cc(ccc1[C@H](CC(=O)[O-])[NH3+])O
c1cscc1[C@@H](CC(=O)[O-])[NH3+]
c1cscc1[C@H](CC(=O)[O-])[NH3+]
CC(C)(C)c1ccc(cc1)[C@@H](CC(=O)[O-])[NH3+]
CC(C)(C)c1ccc(cc1)[C@H](CC(=O)[O-])[NH3+]
CSc1ccc(cc1)[C@@H](CC(=O)[O-])[NH3+]
CSc1ccc(cc1)[C@H](CC(=O)[O-])[NH3+]
c1cc(cc(c1)O)[C@@H](CC(=O)[O-])[NH3+]
c1cc(cc(c1)O)[C@H](CC(=O)[O-])[NH3+]
CC(C)C[C@@H](CC(=O)[O-])[NH3+]
CC(C)C[C@H](CC(=O)[O-])[NH3+]
c1cnn(c1)Cc2ccc(cc2)N
C1C[C@H](CC=C1)[C@@H](CC(=O)[O-])[NH3+]
C1C[C@@H](CC=C1)[C@H](CC(=O)[O-])[NH3+]
CCC(CC)[C@@H](CC(=O)[O-])[NH3+]
CCC(CC)[C@H](CC(=O)[O-])[NH3+]
CC[C@@H](C)[C@@H](CC(=O)[O-])[NH3+]
CC[C@H](C)[C@@H](CC(=O)[O-])[NH3+]
CC[C@@H](C)[C@H](CC(=O)[O-])[NH3+]
CC[C@H](C)[C@H](CC(=O)[O-])[NH3+]
COc1ccc(c(c1)N)n2cccc2
c1ccc2c(c1)nc(o2)c3cc(ccc3F)N
c1cc(c(cc1N)F)C(=O)[O-]
CCOC(=O)c1c[nH]c(=O)c(c1C)C(=O)N
Cc1c(cc(c(=O)[nH]1)C(=O)N)C(=O)C
c1ccc2c(c1)nnn2Cc3ccc(cc3)N
COC(=O)c1ccc(cc1O)n2cccc2
c1ccc(cc1)Oc2ccsc2CO
c1c(cnc(c1Br)Cl)C(=O)[O-]
CC(C)(C)c1cc(n(n1)c2ccccc2)C(=O)[O-]
COc1cccc(c1)C(=O)c2cc([nH]c2)C(=O)[O-]
CCCC(=O)c1cc([nH]c1)C(=O)[O-]
COc1ccc(cc1)C(=O)c2cc([nH]c2)C(=O)[O-]
Cc1ccc(cc1)C(=O)c2cc([nH]c2)C(=O)[O-]
CCOC(=O)c1cc2cc(ccc2s1)N
CS(=O)(=O)N1CCC(CC1)n2cccc2
C[C@@H](C(=O)C)Oc1ccccc1
C[C@H](C(=O)C)Oc1ccccc1
C[C@@H](C(=O)C)Oc1cccc(c1)C(F)(F)F
C[C@H](C(=O)C)Oc1cccc(c1)C(F)(F)F
Cc1cc([nH+]c(c1C(=O)[O-])N)C
c1ccc(cc1)C(=O)c2cc([nH]c2)C(=O)N
CC(=O)N1C[C@]23C=C[C@H](O2)C[C@@H]3CC14CCCC4
c1cc2c(nc1)Nc3c(nc4c(n3)non4)N2
c1ccc(cc1)n2c(=O)[nH]c(=O)c(n2)C#N
c1ccc(cc1)NC(=O)c2[nH]ccn2
COc1ccc(cc1)n2c(=O)[nH]c(=O)c(n2)C#N
c1ccc2c(c1)c3c4n2CC[NH2+][C@H]4CCC3
c1ccc2c(c1)c3c4n2CC[NH2+][C@@H]4CCC3
c1cc2c(cc1N)c3c4n2CC[NH2+][C@H]4CCC3
c1cc2c(cc1N)c3c4n2CC[NH2+][C@@H]4CCC3
Cc1ccc2c(c1)C(=O)CCCCC(=O)N2
Cc1ccc(c(c1)C)NC(=O)C
c1c(cncc1C(=O)[O-])C#CCC2CCCCC2
COc1cccc(c1)C(=O)CC#N
c1ccc(cc1)C#Cc2ccc(cc2)c3ccn[nH]3
c1ccc(cc1)c2ccccc2n3cnnn3
Cc1ccc(cc1Cl)n2c(nnn2)SC
c1ccc(cc1)c2cc3ccccc3nn2
Cc1ccc2c(c1)c(ns2)C(=O)N
c1cc(cc(c1)C(F)(F)F)C2=N[NH+]=C(C2)N
c1cc(cc(c1)C(F)(F)F)c2cc([nH]n2)N
COC(=O)c1cccc(c1)NC(=O)N
c1ccc(cc1)CNC(=O)Nc2ccc(cc2)F
c1ccc(cc1)CNC(=O)Nc2cccc(c2)F
c1cc(sc1)C(=O)n2c(c(cn2)C#N)C3CC3
Cc1c(c(sc1C(=O)[O-])SC)[C@@H](C)O
Cc1c(c(sc1C(=O)[O-])SC)[C@H](C)O
Cc1c(nc(n(c1=O)C)N)C
Cc1cccc(n1)NC(=O)COc2ccccc2
Cc1cccc(c1)C(=O)Nc2ccc(cn2)Cl
c1ccc(cc1)CC(=O)Nc2ccc(cn2)Cl
c1cc2c(cc1F)c(cc(n2)C(F)(F)F)[O-]
CC(C)NC(=O)c1ccccc1N
c1cnccc1c2cc([nH]n2)C(F)(F)F
CCOC(=O)c1ccc2c(c1)non2
c1ccnc(c1)c2cc([nH]n2)C(F)(F)F
c1ccc(cc1)CNC(=O)Nc2ccccc2
Cc1ccccc1NC(=O)NCc2cccs2
c1ccnc(c1)C(=O)Nc2cccc(c2)C(=O)[O-]
c1ccnc(c1)C(=O)Nc2ccc3c(c2)OCO3
CN(C)S(=O)(=O)Nc1ccccc1
CC1(CC2(CC(OC2=O)(C)C)C(=O)O1)C
CCc1ccc(cc1)Cc2c([nH]c(=O)[nH]c2=O)[O-]
Cc1ccccc1n2c(cc(=O)[nH]c2=O)N
c1cc2c(cc1NC(=O)N3CCOCC3)non2
c1cc(ccc1CSc2nncn2N)F
c1cc2c(cc1NC(=O)N3CCCCC3)non2
c1ccc(cc1)C2=CC[NH+](CC2)CCCC(=O)[O-]
c1cc(ccc1Cn2cc(c(=O)[nH]c2=O)C#N)F
Cc1ccc(cc1)NS(=O)(=O)N(C)C
CCOC(=O)Nc1cc(cnc1)Br
CC(C)Oc1cc(ccc1OC)C(=O)[O-]
CC(C)Oc1cc(ccc1OC)C(=O)N
Cc1ccccc1n2cc(c(=O)[nH]c2=O)C#N
CCCn1c(=O)ccn(c1=O)c2ccccc2C
CCOC(=O)Nc1cc(cnc1)C
CCCn1c(=O)c(cn(c1=O)C2CC2)C#N
CCCn1c(=O)c(cn(c1=O)C2CC2)C(=O)N
c1cc(c(cc1F)F)NC(=O)N
COc1ccc(cc1)n2c(cc(=O)[nH]c2=O)N
c1cc(c(cc1F)F)n2c(cc(=O)[nH]c2=O)N
Cc1ccccc1n2ccc(=O)[nH]c2=O
CC(C)[NH+]1CCC(CC1)n2c3ccccc3nn2
c1ccc(cc1)NC(=O)c2ccc3c(c2)cccn3
CC(C)Sc1c(cccc1Cl)NC(=O)C
c1cc2c(c(c1)Cl)snn2
c1cc2cc(ccc2nc1)C(=O)N3CCOCC3
Cc1cc(ccc1Br)NC(=O)C
c1ccc2c(c1)CN(C2=O)c3nccs3
c1cc(sc1)c2cc(nc(n2)N)C(F)(F)F
Cc1ccc2c(cccc2n1)N
c1csc(n1)c2cc(nc(n2)N)C(F)(F)F
Cc1cc(on1)NC(=O)c2ccc3c(c2)non3
CN(C)c1cc(c2cc(ccc2[nH+]1)Cl)N
Cc1cc(no1)NC(=O)c2ccc3c(c2)non3
C[NH+]1CCc2c(c(cc([nH+]2)N(C)C)N)C1
CC(C)n1c2ccc(cc2nn1)C(=O)OC
c1ccc(cc1)C(=O)NC2Cc3ccccc3C2
Cc1c(cc(o1)/C=C(\C)/CO)C(=O)[O-]
Cc1c(cc(o1)/C=C(/C)\CO)C(=O)[O-]
c1ccc2c(c1)CC(C2)NC(=O)C3CCC3
c1ccc2c(c1)CC(C2)NC(=O)C3CCCCC3
c1ccc2c(c1)CC(C2)NC(=O)C3CC3
c1cc2c(cc1C#N)nns2
c1cc2c(cc1C(=O)N3CCOCC3)nns2
c1cc2c(cc1C(=O)N3CCCCC3)nns2
c1cc2c(ccnc2cc1Cl)N3CC[NH2+]CC3
CSc1c(c(n[nH]1)c2cccs2)C#N
c1cc(sc1)c2nc(no2)N3CCCCC3
c1cc(oc1)c2cc(nc(n2)N)C(F)(F)F
Cc1ccc(n1c2ccc(cc2)C(=O)OC)C
CC(=O)Nc1cccc(c1)OC
CC(=O)Nc1cccc(c1)Cl
CC(C)(C)c1ccc(s1)C(=O)N
CCc1c2nnc(n2c3ccccc3n1)C
c1ccc(cc1)NC(=O)N/C=C/c2cccs2
c1ccc(c(c1)C[NH+]2CCCCC2)O
CCOC(=O)c1c(c2cccnc2s1)N
CC1=CC[C@H](CC1)CO[C@H]2CCCCO2
CC1=CC[C@@H](CC1)CO[C@H]2CCCCO2
c1cc2c3c(c(=O)[nH]cn3)sc2nc1
CC1=CC[C@H](CC1)CO[C@@H]2CCCCO2
COc1c2c(c3cccnc3s2)ncn1
CC1=CC[C@@H](CC1)CO[C@@H]2CCCCO2
C[C@H]1CC(O[C@H](O1)C(C)(C)C[NH+](C)C)(C)C
C[C@@H]1CC(O[C@H](O1)C(C)(C)C[NH+](C)C)(C)C
C[C@H]1CC(O[C@@H](O1)C(C)(C)C[NH+](C)C)(C)C
C1CC[NH+](CC1)[C@@H]2CC[C@H]3CCC[C@@H]2[C@@H]3O
c1cc(oc1)[C@H]2OC[C@H](O2)C[NH+]3CCCCC3
c1cc(oc1)[C@@H]2OC[C@H](O2)C[NH+]3CCCCC3
c1cc(oc1)[C@H]2OC[C@@H](O2)C[NH+]3CCCCC3
c1ccc(cc1)c2csc(n2)c3ccncc3
c1cc(oc1)[C@@H]2OC[C@@H](O2)C[NH+]3CCCCC3
Cc1ccc(c(c1)C)Nc2nnns2
COc1ccccc1Nc2nnns2
Cc1ccc(cc1)Nc2nnns2
COc1ccc(cc1)Nc2nnns2
c1cc(cc(c1)Cl)C(=O)Nc2nccs2
c1ccc2c(c1)nc(s2)c3c(non3)N
c1ccc2c(c1)[nH]c(n2)c3c(non3)N
CC(=O)Nc1cnc2ccccc2n1
CC12C(NC(=O)N1)(NC(=O)N2)C
COc1ccc(cc1)C[NH2+]Cc2ccc(cc2)F
COc1ccc(cc1)C[NH2+]Cc2ccccc2
c1ccc(cc1)NCc2ccc3c(c2)OCO3
c1ccc(c(c1)CC(=O)c2ccncc2)Cl
Cc1ccccc1C[NH2+]Cc2ccc(cc2)OC
Cc1nc2ccc(cc2o1)NC(=O)NC
c1cc2c(cc1C[NH2+]Cc3ccncc3)OCO2
Cc1cccc(c1)C[NH2+]Cc2ccc(cc2)OC
CNC(=O)Cc1csc2c1cc(cc2)Cl
CNC(=O)Cc1c2ccccc2sc1Cl
Cc1c2ccccc2sc1CC(=O)N(C)C
Cc1ccc2c(c1)c(cs2)CC#N
Cc1ccc2c(c1)c(cs2)CC(=O)OC
Cc1ccc2c(c1)c(cs2)CC(=O)NC
CCOC(=O)c1csc(n1)c2cccnc2
CCOC(=O)c1csc(n1)c2ccncc2
Cc1c2ccccc2sc1c3ccn[nH]3
Cc1c(sc2c1c(ncn2)N)C
CSc1nccc(n1)c2cccnc2
C[C@H]1CCCN(C1)C(=O)c2cccs2
C[C@@H]1CCCN(C1)C(=O)c2cccs2
Cc1c2ccccc2sc1C#N
c1ccc(cc1)NCCC(=O)c2cccs2
Cn1c(=O)c2ccccc2c(n1)Cl
c1cc(c(c(c1)F)C#N)OCC(F)(F)F
c1cc(ccc1c2ccc(o2)CO)Cl
c1cc(ccc1c2ccnc(n2)N)N
COC(=O)[C@]1(C[NH+]2CCC1CC2)O
COC(=O)[C@@]1(C[NH+]2CCC1CC2)O
Cc1ccc(cc1)SCCC(=O)c2ccco2
c1cnccc1c2nc(cs2)C(=O)N
Cn1c(ncn1)c2csc(n2)c3ccncc3
c1cc(cnc1)c2nc(cs2)C(=O)N
Cc1nnc(o1)c2csc(n2)c3cccnc3
c1cc(cnc1)c2nc(cs2)C#N
COc1ccc(cc1)c2[nH]c(=O)[nH]n2
c1ccc2c(c1)c(c[nH]2)C3=NCCO3
c1cc(c(cc1S(=O)(=O)N)Cl)Cl
CCCn1c(nnn1)NCc2ccc(cc2)C
C[C@@H]1CCC[C@H](N1c2[nH]c(=O)n(n2)C)C
C[C@H]1CCC[C@@H](N1c2[nH]c(=O)n(n2)C)C
C1C[NH+]=C(N1)N2CCOCC2
Cc1nc2ccccc2c3n1c4ccccc4n3
CCCn1c(n[nH]c1=O)c2cccs2
CCN(CC)c1ccc(cc1)C#N
Cc1c(nc(s1)c2c(cccc2F)F)O
Cc1ccc(cc1)NC(=[NH2+])c2ccccc2
Cc1ccc(c(n1)C)C(=O)Nc2ccccc2
Cc1ccc(c(n1)C)C(=O)N
Cc1cc(nc2c1c(=O)n([nH]2)c3ccccc3)C
Cc1cc(nc2c1c(n(n2)c3ccccc3)O)C
CC1=Nc2ccc(c3c2c(ccc3)[N-]1)C(=O)C
CCc1cccc(c1NC(=O)c2ccco2)C
c1cc(oc1)S(=O)(=O)CC#N
c1cc2cccc3c2c(c1)C(=O)S3
c1cc(c(cc1Cl)S(=O)(=O)N)Cl
c1ccc(cc1)C[S@@](=O)c2ccccc2
C[S@@](=O)c1nc2ccccc2s1
Cc1ccc2c(c1)oc(n2)c3cc(cc(c3)N)N
c1ccc(cc1)[C@H]2Cc3c(cnc(n3)N)C(=O)C2
c1ccc(cc1)[C@@H]2Cc3c(cnc(n3)N)C(=O)C2
CCCn1cnc2c1cccc2
CCc1cccc(c1NC(=O)C)CC
CNC(=O)c1ccccc1Br
CC(=O)Nc1ccccc1Br
c1ccc(c(c1)CC(=O)N)Br
CC(=O)NCc1ccccc1Br
c1ccc2c(c1)n3cnnc3s2
c1ccc(cc1)NC(=O)NCCC(=O)[O-]
Cc1c(cco1)C(=O)Nc2cccnc2
C[C@H]1CC(=O)Nc2ccccc2N1C(=O)NC
C[C@@H]1CC(=O)Nc2ccccc2N1C(=O)NC
CC(=O)N1CCC(=O)Nc2c1cccc2
C[C@@H]1CN(c2ccccc2N(C1=O)C)C
C[C@H]1CC(=O)Nc2ccccc2N1C(=O)N
C[C@@H]1CC(=O)Nc2ccccc2N1C(=O)N
CCN1c2ccccc2N(CCC1=O)C
CC(=O)c1ccc(c2c1OCCO2)OC
COc1cc2ccncc2cc1O
Cc1c(ccc2c1OC(CC2=O)(C)C)OC
CC1(CC(=O)c2cc(c(cc2O1)O)Cl)C
c1ccc(cc1)c2cnns2
CCC(=O)N1CCCc2c1cccc2
CN(C)c1ccc(cc1)C(=O)c2ccccc2
c1cc2c3c(c1)CCN3C(=O)CC2
c1cc(ccc1C#N)N2CCOCC2
c1ccc(cc1)c2cn(nn2)c3ccccc3
COCc1c(nns1)C(=O)OC
CCOC(=O)c1c(snn1)C
Cc1cnnn1c2ccccc2
Cc1c(cco1)C(=O)Nc2ccc(cc2)F
CCOC(=O)c1c(cccc1OC)OC
COc1ccc(cc1)OC(=O)N2CCOCC2
Cc1nc2ccccc2n1C(=O)N3CCOCC3
CCOC(=O)n1c2ccccc2nc1N
CC[C@H]1C(=c2ccccc2=[NH+]C1=O)[NH3+]
c1cc(oc1)C(=O)N2CCC(CC2)C(=O)N
CC1CCC(CC1)NC(=O)C
C1[C@H]2C[C@H]3C[C@@H]1[C@H]([C@@H](C2)C3=O)C(=O)[O-]
C1[C@H]2C[C@H]3C[C@@H]1[C@@H]([C@@H](C2)C3=O)O
CCOC(=O)C12CCC(CC1)(CC2)C(=O)[O-]
C1C[C@@H]2[C@@H]3C[C@H]1C[C@H]2OC3=O
C1[C@H]2C[C@H]3C[C@@H]1[C@@H]([C@@H](C2)[C@H]3O)C(=O)[O-]
CC1=C(C[C@H]([C@@H](C1)C(=O)[O-])C(=O)[O-])C
CC1=C(C[C@@H]([C@H](C1)C(=O)[O-])C(=O)[O-])C
CC1=C(C[C@@H]([C@@H](C1)C(=O)[O-])C(=O)[O-])C
C1C[C@@H]2[C@@H](C[C@H]1C[C@H]2O)C(=O)[O-]
C1C[C@H]2[C@@H](C[C@@H]1C[C@H]2O)C(=O)[O-]
C1C[C@H]2C[C@@H]1[C@@H]([C@@H]2O)C(=O)N
C1[C@H]2C[C@@H]([C@@H]1[C@H](C2)O)C(=O)[O-]
c1ccc(cc1)C[NH+]2C[C@H]3CC[C@@H]2[C@H](C3)O
CC(=C(c1ccccc1)NC(=O)C)C
CC(C)(CC1(CCCCC1)CO)O
c1cc2c3c(c1)NC(=O)[C@@H]3CCC2
c1cc2c3c(c1)NC(=O)[C@H]3CCC2
C[NH+]1CC[C@]2(CCCC[C@H]2C1)Cl
c1cc(c(c(c1)F)F)C(=O)N2CCCC2
CC(=C(c1ccccc1)C(=O)[O-])C
CCn1c2ccccc2c(=O)c(c1[O-])C
c1cc2c3c(c1)c(=O)cc(n3CCC2)[O-]
c1cc(cnc1)c2[nH]nc(n2)c3cccnc3
c1ccnc(c1)c2[nH]nc(n2)c3ccncc3
c1ccnc(c1)c2nc([nH]n2)c3ccncc3
Cc1ccc(cc1)S(=O)(=O)NC(C)(C)C
CCOC(=O)[C@H]1CCCNC1=O
CCOC(=O)[C@@H]1CCCNC1=O
CC[C@@H](C)c1cc(nc2n1c3ccccc3n2)N
CC[C@H](C)c1cc(nc2n1c3ccccc3n2)N
C[C@]1(CO[C@](CO1)(C)OC)OC
C[C@@]1(CO[C@@](CO1)(C)OC)OC
c1ccc(cc1)[C@H]2[C@H](C(=O)c3ccccc3O2)[NH3+]
c1ccc(cc1)[C@@H]2[C@H](C(=O)c3ccccc3O2)[NH3+]
c1ccc(cc1)[C@H]2[C@@H](C(=O)c3ccccc3O2)[NH3+]
c1ccc(cc1)[C@@H]2[C@@H](C(=O)c3ccccc3O2)[NH3+]
c1ccc2c(c1)CCO[C@H]2C(=O)[O-]
c1ccc(cc1)[C@H]2CNC(=O)c3ccccc3O2
c1ccc(cc1)[C@@H]2CNC(=O)c3ccccc3O2
c1ccc2c(c1)CCO[C@@H]2C(=O)[O-]
Cc1c(c([nH]c1C(C)C)C)C(=O)C
c1ccc(cc1)c2nnn(n2)c3ccccc3
CCCC(=O)c1ccc(c(c1)OC)OC
CC(C)(C)c1ccc(cc1)C(=O)CC[NH+](C)C
CCOC(=O)c1cc(nc2c1cccc2)C3CC3
c1cc(ccc1c2ccc(o2)C(=O)[O-])F
c1cc(ccc1C(=O)Cc2c(=O)nc[nH]n2)Cl
c1ccc(cc1)Nc2nnc(o2)c3ccncc3
c1ccc(cc1)CC[NH+]2CCC(CC2)O
c1ccc2c(c1)CCc3c(ccs3)[C@H]2O
c1ccc2c(c1)CCc3c(ccs3)[C@@H]2O
C[N+]1=C2N(CC1)[C@@H]3C=CC=CN3C4=[NH+]CCN42
C[N+]1=C2N(CC1)[C@H]3C=CC=CN3C4=[NH+]CCN42
c1cc2c(cc1C(=O)N3CCOCC3)OCCO2
COc1ccc(cc1)NC(=O)N
COc1ccc(cc1OCc2ccccc2)CO
CC(=O)c1ccc(c2c1cccn2)O
c1cc(oc1)C(=O)OCC[NH+]2CCOCC2
Cn1c2ccccc2c(cc1=O)OC(=O)N(C)C
Cn1c2ccccc2c(=O)c(c1[O-])C#N
CC1(C(C1(C)C)C(=O)Nc2cccnc2)C
Cc1ccccc1NC(=O)[C@H]2CCC(=O)N2
Cc1ccccc1NC(=O)[C@@H]2CCC(=O)N2
c1cc(cnc1)CNC(=O)[C@H]2CCC(=O)N2
c1cc(cnc1)CNC(=O)[C@@H]2CCC(=O)N2
c1cc(cnc1)CNC(=O)CCC2CCCCC2
CC(=C(C(=O)OC)NC(=O)c1ccccc1)C
CC(=C(C(=O)N(C)C)NC(=O)c1ccccc1)C
CC1([C@H]2CC[C@@]1(C(=O)C2)C(=O)[O-])C
CC1([C@@H]2CC[C@]1(C(=O)C2)C(=O)[O-])C
COc1ccc(cc1OC)C2(CCCC2)C[NH3+]
CC(C)NC(=O)C1(CCCC1)c2ccccc2
c1ccc2c(c1)CCO[C@]2(CCC(=O)[O-])C(=O)[O-]
c1ccc2c(c1)CCO[C@@]2(CCC(=O)[O-])C(=O)[O-]
c1ccc2c(c1)c(cc(n2)c3ccco3)C(=O)N
c1ccc2c(c1)COC(OC2)C[NH+]3CCCC3
Cc1ccc(cc1)NC(=O)C[C@H]2C[C@H](OC2=O)C
Cc1ccc(cc1)NC(=O)C[C@@H]2C[C@H](OC2=O)C
Cc1ccc(cc1)NC(=O)C[C@H]2C[C@@H](OC2=O)C
Cc1ccc(cc1)NC(=O)C[C@@H]2C[C@@H](OC2=O)C
Cc1ccc(cc1C)C(=O)Nc2nncs2
CCOC(=O)c1cccc(n1)C(=O)[O-]
CC(C)OC(=O)c1cccc(n1)C(=O)[O-]
CC(=O)c1c(c2ccccc2o1)N
C[NH+]1[C@H]2CC[C@@H]1CC(C2)OC(=O)c3ccco3
Cn1c(cccc1=O)c2ccccc2
c1ccc(cc1)/C=C/n2ccccc2=O
c1ccc(cc1)Cn2ccccc2=O
Cn1ccc(n1)C(=O)Nc2ccccc2
CC(=O)NCCc1c[nH]c2c1cccc2
Cn1ccc(n1)C(=O)Nc2ccc(cc2)OC
Cc1ccc2c(c1)sc(n2)NC(=O)C
c1ccc(c(c1)C(=O)[O-])[S@](=O)CCC(=O)[O-]
C[NH+]1CCN(CC1)C(=O)CCC(=O)[O-]
c1c(cc(c2c1c(c[nH]2)CC[NH3+])Cl)Cl
c1ccc2c(c1)n(c(=O)o2)C[NH+]3CCOCC3
CC(=O)c1cc2cc(ccc2oc1=O)OC
COc1ccc2c(c1)cc(c(=O)o2)C(=O)OC
CNC(=O)c1cc2cc(ccc2oc1=[NH2+])OC
c1ccc(c(c1)C(=O)Cn2cncn2)Cl
Cc1ccc(cc1)C(=O)Cn2cncn2
c1ccc(cc1)C(=O)Cn2cncn2
Cc1cc(=O)oc(c1C(=O)OC)C
CCOC(=O)/[NH+]=c\1/cc(c2ccccc2o1)O
COc1ccc2c(=O)cc(oc2c1)C(=O)OC
Cc1ccc2c(c1)c3c([nH]2)CC[NH+](C3)C
CC(=O)c1cc2cc(ccc2oc1=O)Cl
CC[C@@H](C(=O)N)Sc1nc2ccccc2o1
CC[C@H](C(=O)N)Sc1nc2ccccc2o1
COC(=O)n1c2ccc(cc2oc1=O)Cl
CC(=O)Nc1nc2ccc(cc2s1)N
CC(=O)Nc1ccc2c(c1)sc(n2)NC(=O)C
CC(=O)Nc1nc2ccc(cc2s1)C(=O)[O-]
Cc1nc2ccc(cc2c(=O)o1)Cl
COC1=NS(=O)(=O)c2c1cccc2
CCc1nnc(s1)NC(=O)c2ccc(cc2)C
c1cc2cccnc2c(c1)OC(=O)c3ccco3
CCc1nnc(s1)NC(=O)c2ccco2
CCSc1c(c(c(c(n1)C)C)C)C#N
c1ccc2c(c1)nc(o2)SCCC(=O)[O-]
Cn1c(c(cn1)N)C(=O)N2CCOCC2
Cn1c2ccccc2c(=O)[nH]c1=O
COC(=O)c1coc(=O)c2c1cccc2
c1ccc2c(c1)c(coc2=O)C(=O)[O-]
Cc1cc2ccccc2c(=O)n1N
COC(=O)c1cn(c(=O)c2c1cccc2)N
COc1cc(c(cc1OC)C(=O)[O-])CC(=O)[O-]
CC(C)(C)OC(=O)Nc1ccc2c(c1)OCO2
c1ccc2c(c1)ncn2CC[NH+]3CCCCC3
c1cc(cc(c1)F)C(=O)Nc2nccs2
c1ccc(cc1)SCC[NH+]2CCOCC2
c1cc(c(cc1F)F)NC(=O)c2cnccn2
Cc1cccc(c1)NC(=O)CC[NH+]2CCOCC2
Cc1cccc(c1)NC(=O)CC[NH+]2CCCCC2
Cc1cccc(c1)NC(=O)CC[NH+]2CCCC2
c1ccc(cc1)NC(=O)CC[NH+]2CCCCCC2
C[C@H]1CCC[NH+](C1)CCC(=O)Nc2ccccc2
C[C@@H]1CCC[NH+](C1)CCC(=O)Nc2ccccc2
Cc1ccc(cc1)NC(=O)CC[NH+]2CCCCC2
Cc1ccc(cc1)NC(=O)CC[NH+]2CCCC2
Cc1ccccc1NC(=O)CC[NH+]2CCCC2
COc1cccc(c1)NC(=O)CC[NH+]2CCCC2
COc1ccccc1NC(=O)CC[NH+]2CCCC2
c1cc(ccc1NC(=O)CC[NH+]2CCCC2)F
C=CCN(CC=C)C(=O)c1ccc2c(c1)OCO2
Cc1nc2cc(ccc2n1CCO)C(=O)[O-]
CCn1c(nc2c1ccc(c2)S(=O)(=O)N)C
CC[C@@H](C)n1c2c3ccccc3oc(=O)c2nn1
CC[C@H](C)n1c2c3ccccc3oc(=O)c2nn1
Cc1ccc(cc1NC(=O)CCC(=O)[O-])C(=O)[O-]
c1cc(cc(c1)N)c2nnc(o2)c3ccco3
c1cc(oc1)c2nnc(o2)c3ccc(cc3)N
CCOC(=O)CCn1ccc(=O)[nH]c1=O
CCCC(=O)Nc1c([nH]nc1C)C
Cc1c(c(=O)[nH]c(=O)[nH]1)Cc2ccccc2
CCOC(=O)Cc1c([nH]c(=O)[nH]c1=O)C
Cc1c2ccccc2oc1C(=O)OCC[NH+](C)C
c1ccn(c1)c2ccc(cc2)Br
COc1ccc(cc1)n2cccc2
Cc1ccc2c(c1)c3c([nH]2)sc(n3)C
CCOc1ccc2c(c1)c3c([nH]2)sc(n3)C
Cc1c(c2n(c3ccccc3n2n1)C)C(=O)OC
COc1ccc(cc1)c2ncc3n2cccc3
c1ccc2c(c1)c(ncn2)SCC(=O)N
CN(C)C(=O)NCc1cccnc1
CC(C)OC(=O)Cn1cnc2ccccc2c1=O
c1ccc(cc1)c2nnc(o2)c3cccnc3
Cc1ccc(cc1)OC[C@@H](C[NH+]2CCCC2)O
Cc1ccc(cc1)OC[C@H](C[NH+]2CCCC2)O
Cc1cccc(c1)OC[C@@H](Cn2cc[nH+]c2C)O
Cc1cccc(c1)OC[C@H](Cn2cc[nH+]c2C)O
C[C@@](CC(=O)[O-])(c1ccccc1)C(=O)[O-]
C[C@]1(CC(=O)NC1)c2ccccc2
C[C@@]1(CC(=O)NC1)c2ccccc2
c1ccc(cc1)C[C@H]2CCC(=O)N2
c1ccc(cc1)C[C@@H]2CCC(=O)N2
C1CCOC(OC1)C[NH+]2CCOCC2
Cc1ccc2c(c1)OC(=O)C[C@H]2c3ccccc3
Cc1ccc2c(c1)OC(=O)C[C@@H]2c3ccccc3
CC(=O)Nc1ccc2c(c1)ccc(=O)o2
Cc1cc(=O)c2cc(ccc2[nH]1)O
CCOC(=O)N1C=Cc2ccccc2[C@H]1C#N
CCOC(=O)N1C=Cc2ccccc2[C@@H]1C#N
c1ccnc(c1)C(=O)c2ccccn2
Cc1cc(cc(c1)NC(=O)CC[NH+]2CCCC2)C
CCS(=O)(=O)N1CC[NH+](CC1)C2CCCC2
CC[C@@H](C)[NH+]1CCN(CC1)S(=O)(=O)CC
CC[C@H](C)[NH+]1CCN(CC1)S(=O)(=O)CC
CCS(=O)(=O)N1CC[NH+](CC1)C(C)C
CCCS(=O)(=O)N1CC[NH+](CC1)[C@@H](C)CC
CCCS(=O)(=O)N1CC[NH+](CC1)[C@H](C)CC
CCCS(=O)(=O)N1CC[NH+](CC1)C(C)C
COc1ccc2c(c1)occ(c2=O)c3ccon3
c1cc(oc1)C(=O)Nc2ccc(cc2O)Cl
C[C@@H](Cc1c[nH]c2c1cccc2)C(=O)[O-]
C[C@H](Cc1c[nH]c2c1cccc2)C(=O)[O-]
CC1(C[C@H](C(=O)O1)CC(=O)[O-])C
CC1(C[C@@H](C(=O)O1)CC(=O)[O-])C
CN1C(=O)CC[C@]1(c2ccccc2)C(=O)[O-]
CN1C(=O)CC[C@@]1(c2ccccc2)C(=O)[O-]
CC[NH+](CC)Cc1cccc2c1COC2
CCOC(=O)c1c(c(c([nH]1)C)C(=O)OC)C
Cc1ccc2nc(c(c(=O)n2c1)Cl)C
Cc1ccccc1C(=O)NCC[NH+](C)C
c1ccc(cc1)CC(=O)N2CCc3c2cccc3
c1ccc(c(c1)C(=O)N)NC(=O)c2ccco2
CN(C)c1nc(nc(n1)N)c2cccnc2
c1cc(oc1)c2nc(nc(n2)N)c3ccco3
c1cc(oc1)c2nc(nc(n2)N3CCCCC3)N
CC(C)CSc1[nH]c2ccccc2n1
C=CCc1ccccc1Oc2cc(nc(n2)N)F
C[C@@H](C(=O)[O-])Nc1nc(cc(n1)F)F
C[C@H](C(=O)[O-])Nc1nc(cc(n1)F)F
C[C@H]1CCCN(C1)C(=O)c2nc[nH]n2
C[C@@H]1CCCN(C1)C(=O)c2nc[nH]n2
Cc1ccc(cc1)NC(=O)CCc2ccc(o2)C
Cc1c(cccc1N)c2nc3ccccc3o2
CCc1ccc(cc1)n2nc3ccc(cc3n2)N
Cc1ccccc1[C@H]2CC(=O)NC2
Cc1ccccc1[C@@H]2CC(=O)NC2
Cc1ccc(c([nH+]1)CCc2ccc(cc2)OC)[O-]
Cc1cc(c(c(n1)Cl)C#N)COC
CC1=[N+](C(Cc2c1cc(c(c2)OC)OC)(C)C)C
Cc1ccc2c(c1)c3c([nH]2)[C@H](CCC3)O
Cc1ccc2c(c1)c3c([nH]2)[C@@H](CCC3)O
Cc1ccc2c(c1)c3c([nH]2)[C@H](CCC3)C#N
Cc1ccc2c(c1)c3c([nH]2)[C@@H](CCC3)C#N
c1cc(cc(c1)F)C(=O)Nc2nncs2
Cc1ccc2c(c1)c3c(n2C)[C@H](CCC3)O
Cc1ccc2c(c1)c3c(n2C)[C@@H](CCC3)O
Cc1ccc2c(c1)c3c(n2C)[C@H](CCC3)C#N
Cc1ccc2c(c1)c3c(n2C)[C@@H](CCC3)C#N
Cc1csc2c1nc3n(c2=O)CCCCC3
COc1ccccc1n2cnc(c2C(=O)OC)N
CCOC(=O)Cn1cnc(=O)c(c1C)C#N
c1ccc2c(c1)[nH]c(n2)CC(=O)N3CCCC3
Cc1c(sc(n1)NC(=O)C)C(=O)OC
c1cc(ccc1NC2=CC(=O)NC2)Cl
Cc1ccc(cc1)NC2=CC(=O)NC2
c1ccc(cc1)NC(=O)NCCN2CCCC2=O
CCOc1ccc(cc1)c2cn3ccsc3n2
CN(C)c1c(nc(o1)c2ccc(cc2)OC)C#N
c1nc(=O)c(c2n1CCCCC2)C#N
CN(C)c1cc[nH+]c(c1C#N)Cl
CCOC(=O)c1c(c(c2n1CCCC2)C#N)N
CCOC(=O)c1c(c(c2n1CCCCC2)C#N)N
c1c(cc(c(=O)c(c1CO)[O-])CO)CO
COc1ccccc1Nc2cccccc2=O
c1ccc(cc1)CSc2nncn2N
COc1ccc(cc1)CSc2nncn2N
CC1=C(CC(=O)N1C[C@H]2CCCO2)C(=O)OC
CC1=C(CC(=O)N1C[C@@H]2CCCO2)C(=O)OC
CC1=C(CC(=O)N1Cc2cccnc2)C(=O)OC
c1cnccc1c2nnc3n2CCCCC3
Cc1c(c([nH]c1C(=O)C)C)C(=O)[O-]
c1ccn(c(=O)c1)CC(=O)c2ccc(cc2)Cl
CCN1c2cccc3c2c(ccc3)C1=O
CC(=O)Nc1nnc(s1)c2ccc(cc2)F
Cc1nc2c3ccccc3ccc2o1
c1ccc(c(c1)C(=O)NCc2cccnc2)F
C1CCC(CC1)n2c(nnn2)SCC(=O)[O-]
c1ccc2c(c1)nc(n2CCO)C(F)(F)F
CC(=C)c1nc2ccccc2c(=O)o1
c1ccc2c(c1)[C@H]3C=CC[C@H]3[C@@H](N2)C(=O)[O-]
Cc1ccc2c(c1)[C@H]3C=CC[C@H]3[C@@H](N2)C(=O)[O-]
c1ccc2c(c1)ccn2CCC(=O)[O-]
c1ccc(c(c1)C(=O)Nc2c(ccc[nH+]2)[O-])F
c1ccc2c(c1)nc(o2)N3CCCCC3
Cc1[nH]c(c(n1)c2ccccc2)c3ccccc3
c1cc[nH+]c(c1)NCc2cccs2
Cc1cccc([nH+]1)NCc2ccccc2O
COc1c2ccccc2c(nn1)Cl
CCOC(=O)N1CCc2c1cccc2
CCSc1c(c(sn1)SCC)C#N
CC1(COC(=O)[C@H]1OC(=O)c2ccccc2)C
CC1(COC(=O)[C@@H]1OC(=O)c2ccccc2)C
Cc1c(cc(c(n1)SC)C#N)C(=O)C
Cc1cc(nc(n1)Nc2ccccc2O)C
Cc1cc(nc(n1)Nc2ccc(cc2)O)C
Cc1cc(nc(n1)NC(C)(C)C(=O)[O-])C
CN(C)S(=O)(=O)c1ccc(o1)C(=O)OC
CN(C)S(=O)(=O)c1ccc(o1)C(=O)[O-]
Cc1c(cc(o1)C(=O)OC)S(=O)(=O)N
CCc1nnc(s1)NC(=O)C(CC)CC
Cc1cc(nc(n1)c2ccccc2)N3CCCC3
CCOc1cccc2c1oc(=O)c(c2)C(=O)C
CNC(=O)c1cc2cc(ccc2oc1=O)Cl
c1ccc2c(c1)nc3n2C(=O)C[C@H](S3)C(=O)[O-]
c1ccc2c(c1)nc3n2C(=O)C[C@@H](S3)C(=O)[O-]
c1ccc2c(c1)nnn2CCC(=O)N
CCSc1nc2c(n1C)c(=O)[nH]c(=O)n2C
CC(C)(C)N1CCN(C1=O)C(C)(C)C
CCO/C(=C/1\[C@@H](N=C(N=C1C)O)C)/[O-]
CCOC(=O)C1=C(NC(=O)N[C@H]1C)C
CCO/C(=C/1\[C@H](N=C(N=C1C)O)C)/[O-]
CCOC(=O)C1=C(NC(=O)N[C@@H]1C)C
CC(C)Oc1ccc(nn1)Cl
C[C@@H](C(=O)[O-])Sc1[nH]c2ccccc2n1
C[C@H](C(=O)[O-])Sc1[nH]c2ccccc2n1
CCOC(=O)c1cnn(c1N)c2ccccn2
CC(=O)Nc1nc2c(cccc2s1)OC
Cc1c(sc(n1)NC)C(=O)[O-]
c1cnccc1c2nnc(o2)SCC(=O)N
CCn1c(nc2ccccc2c1=O)C
Cc1cc([nH]c(=O)c1C(=O)c2ccccc2)C
CCSc1c(c(cc(=O)[nH]1)C)C#N
CCOC(=O)Cn1c2c(c(n1)C)[C@@H]3[C@H](C2)C3(C)C
c1c(c(=O)[nH]c(=O)[nH]1)C[NH+]2CCCCC2
C[C@H]1C[NH+](C[C@H](O1)C)Cc2ccccc2Cl
C[C@@H]1C[NH+](C[C@H](O1)C)Cc2ccccc2Cl
C[C@H]1C[NH+](C[C@@H](O1)C)Cc2ccccc2Cl
Cc1ccc(o1)CNc2ccc3c(c2)CCC3
CC(C)Oc1c(c(ns1)Cl)C(=O)N
c1ccc(cc1)Cn2c(=O)ccs2
c1ccc(c(c1)C(=O)NC[C@H]2CCCO2)F
c1ccc(cc1)Cn2c(=O)cc(s2)Cl
c1ccc(c(c1)C(=O)NC[C@@H]2CCCO2)F
CC(C)(C[NH2+]C1CC[NH+](CC1)C)C[NH+](C)C
Cn1c(=O)c(c(s1)Cl)C#N
COc1ccc(cc1)c2cn3ccsc3n2
Cc1nc2ccc3ccccc3c2o1
c1ccc2c(c1)CCN2C(=O)C[NH+]3CCCCC3
C[NH+](CCc1ccccn1)Cc2ccc(cc2)F
c1ccc(cc1)CC(=O)Nc2c[nH]c(=O)[nH]c2=O
COc1ccc(cc1)S(=O)(=O)N2CCCC2
c1ccc(cc1)CCNC(=O)NC2CCCCC2
CC(C)(C)C1CCC(CC1)[NH+]2CCOCC2
Cc1ccc(cc1)C[NH2+]Cc2ccc(cc2)OC
CCc1c(ccc(n1)C)OCC(=O)[O-]
Cc1nc(on1)c2ccccc2O
COc1ccc(cc1)NCc2cccnc2
CN(C)S(=O)(=O)N(C)Cc1ccccc1
CN(C)S(=O)(=O)N1CCc2ccccc2C1
CN(C)S(=O)(=O)N1CCCc2c1cccc2
CCOC(=O)COc1c(c(cc(n1)C)C)C#N
Cc1cc(nc(n1)NC(=O)C)SC
Cc1cc(nc(n1)N)SCC(=O)OC
Cc1cc(nc(n1)N)SCC(=O)[O-]
Cc1cc(n(n1)c2cc(nc(n2)N)C)C
Cc1cc(nc(n1)N2CC(=O)N(C2=[NH2+])C)C
Cc1ccc(cc1)N2C[C@H](CC2=O)C(=O)NC
Cc1ccc(cc1)N2C[C@@H](CC2=O)C(=O)NC
C[NH+](C)CCSc1[nH]c2ccccc2n1
c1ccc2c(c1)[nH]c(n2)SCC[NH+]3CCCC3
Cc1cc(n2c(n1)ncn2)Nc3cccc(c3)O
Cc1cc(n2c(n1)ncn2)NCc3ccccc3
c1cc(cc(c1)F)C[NH+]2CCC[C@H]2CO
COc1ccccc1[C@@H](CC(=O)[O-])c2ccco2
COc1ccccc1[C@H](CC(=O)[O-])c2ccco2
c1cc(oc1)[C@@H](CC(=O)[O-])c2ccc(cc2)F
c1cc(oc1)[C@H](CC(=O)[O-])c2ccc(cc2)F
C[C@@H](COC)[NH2+]Cc1cccc2c1cccc2
C[C@H](COC)[NH2+]Cc1cccc2c1cccc2
c1ccc(cc1)C(=O)N2CCC[C@H](C2)C(=O)[O-]
c1ccc(cc1)C(=O)N2CCC[C@@H](C2)C(=O)[O-]
c1c(cncc1O)C(=O)N[C@@H](CO)C(=O)[O-]
c1c(cncc1O)C(=O)N[C@H](CO)C(=O)[O-]
C[C@H]1CN([C@H](O1)c2ccccc2)C(=O)C
CCc1ncc(n1C)[C@@H](c2ccccc2)O
C[C@@H]1CN([C@H](O1)c2ccccc2)C(=O)C
C[C@H]1CN([C@@H](O1)c2ccccc2)C(=O)C
C[C@@H]1CN([C@@H](O1)c2ccccc2)C(=O)C
CCc1ncc(n1C)[C@H](c2ccccc2)O
CC(=O)N1CCO[C@H]1c2ccccc2OC(=O)C
CC(=O)N1CCO[C@@H]1c2ccccc2OC(=O)C
Cc1cccc(c1)NC(=O)c2cnccn2
Cc1ccc(cc1Cl)NC(=O)c2cnccn2
c1c(c(=O)[nH]c(=O)n1CCC(=O)[O-])F
c1cn(c(=O)[nH]c1=O)CCC(=O)[O-]
Cc1c(c(=O)[nH]c(=O)[nH]1)CC(=O)[O-]
Cc1ccc(cc1C[NH+](C)C)OC
c1ccc(cc1)[C@H]2C[C@H]2C(=O)NC3CCCC3
c1ccc(cc1)[C@@H]2C[C@H]2C(=O)NC3CCCC3
c1ccc(cc1)[C@H]2C[C@@H]2C(=O)NC3CCCC3
c1ccc(cc1)[C@@H]2C[C@@H]2C(=O)NC3CCCC3
C[C@@H](c1ccc(o1)C(=O)OC)[NH+](C)C
C[C@H](c1ccc(o1)C(=O)OC)[NH+](C)C
c1ccc(c(c1)C[NH+]2CCC[C@H](C2)C(=O)N)F
c1ccc(c(c1)C[NH+]2CCC[C@@H](C2)C(=O)N)F
CCSc1cc(nc2n1ncn2)C
c1cc(c(c(c1)Cl)C[NH+]2CCC(CC2)O)F
c1cc(ccc1C[NH+]2CCOCC2)C(F)(F)F
Cc1cc(n2c(n1)ncn2)SCC(C)C
Cc1ccc2c(c1)c3c([nH]2)[C@H](CCC3)NC(=O)C
Cc1ccc2c(c1)c3c([nH]2)[C@@H](CCC3)NC(=O)C
CC(C)(C)NC(=O)Cc1ccc(cc1)OC
CC(C)(C)NC(=O)c1c(cccc1OC)OC
C[NH+]1CCC(CC1)[NH+](C)C/C=C/c2ccccc2
c1ccc2c(c1)CCCN2C(=O)c3cccnc3
c1cc(cc(c1)Cl)NCc2ccncc2
c1cc(cnc1)C(=O)Nc2ccc(c(c2)F)F
c1cc(sc1)C(=O)Nc2ccc(c(c2)F)F
c1ccc(cc1)CC[NH+]2CCOCC2
Cc1cn2c(nc1=O)O[C@@H]3[C@H]2O[C@H]([C@@H]3O)CO
COC(=O)CNS(=O)(=O)c1ccc(cc1)F
c1ccc2c(c1)[C@H](OC2=O)Nc3ccc(cc3)F
c1ccc2c(c1)[C@@H](OC2=O)Nc3ccc(cc3)F
CS(=O)(=O)Nc1nc2ccccc2s1
Cc1ccc(c(c1)NCc2ccccn2)C
CC(C)Nc1cc(ccc1OC)OC
Cc1ccc(c(c1)C)C[NH2+][C@@H](C)COC
Cc1ccc(c(c1)C)C[NH2+][C@H](C)COC
c1ccc(cc1)CS(=O)(=O)Nc2ncccn2
c1cc(ccc1c2nc3cc(ccc3o2)N)O
CNS(=O)(=O)c1ccc(c(c1)OC)OC
C[C@@H](COC)[NH2+]Cc1ccccc1F
C[C@H](COC)[NH2+]Cc1ccccc1F
CCOc1ccc(cc1)C(=O)NCc2ccco2
c1ccc2c(c1)CCC[C@H]2[NH2+]Cc3cccnc3
c1ccc2c(c1)CCC[C@@H]2[NH2+]Cc3cccnc3
c1cc(oc1)C(=O)Nc2ccc(cc2)F
c1cc(oc1)C(=O)Nc2ccc(c(c2)F)F
Cc1cc(ccc1NCc2cccnc2)F
Cc1nc2ccccc2n1CC[NH+]3CCCCC3
c1ccc2c(c1)c(cc(n2)C(=O)[O-])C(=O)[O-]
CC(=O)Oc1ccc(cc1)C(=O)Nn2cnnc2
c1ccc2c(c1)c(nc(n2)c3cccnc3)Cl
CCOC(=O)c1c(nc2n1cccc2)C
Cc1ccc2cc(c(=[NH2+])oc2c1)C(=O)N
Cc1c2c(n(n1)CCO)C[C@@H]3[C@H]2C3(C)C
c1ccc(cc1)n2nc3c(n2)C(=O)CCC3
C[C@H]1CC(=C)C[C@H](O1)c2ccccc2O
C[C@@H]1CC(=C)C[C@H](O1)c2ccccc2O
C[C@H]1CC(=C)C[C@@H](O1)c2ccccc2O
C[C@@H]1CC(=C)C[C@@H](O1)c2ccccc2O
C1CC[NH+](CC1)[C@H]2CC[C@H]3CC[C@@H]2[C@@H]3O
Cn1ccnc1[C@@H](c2cccc3c2cccc3)O
Cn1ccnc1[C@H](c2cccc3c2cccc3)O
COc1ccc(cc1)n2cnc3c2cccc3
COc1cccc(c1)Oc2cc(nc(n2)N)F
Cc1cc(n2c(n1)c(cn2)C(=O)[O-])C
CN(C)S(=O)(=O)N1CCc2c1cccc2
CC(C)C(=O)Nc1nnc(s1)c2ccco2
CCOC(=O)c1c(nc2c(cnn2c1C)C#N)C
C[C@H]1[C@H](CC[C@@]1(c2ccccc2)C(=O)[O-])O
CCN1[C@@H]2[C@@H](NC1=O)N(C(=O)N2C)C
CCN1[C@@H]2[C@H](NC1=O)N(C(=O)N2C)C
CCN1[C@H]2[C@@H](NC1=O)N(C(=O)N2C)C
CCN1[C@H]2[C@H](NC1=O)N(C(=O)N2C)C
CN1C2C(NC1=O)NC(=O)N2C
c1cc(ccc1N2C[C@H](CC2=O)C(=O)[O-])F
CCOC(=O)c1c(nc(nc1N)NC(=O)C)C
c1cc(ccc1N2C[C@@H](CC2=O)C(=O)[O-])F
CCOC(=O)CN1[C@@H]2[C@@H](NC(=O)N2)NC1=O
CCOC(=O)CN1[C@H]2[C@H](NC(=O)N2)NC1=O
CCOC(=O)CN1[C@H]2[C@@H](NC(=O)N2)NC1=O
CC(C)(C)Nc1nc(nc(n1)Cl)NC
CNc1nc(nc(n1)OC)CC(=O)C2CC2
CC(=O)c1ccc(o1)c2nc3ccccc3n2C
c1cc(oc1)c2[nH]c3ccc(cc3n2)N
Cc1nc2cc3ccccc3cc2n1C
COC(=O)CCC(=O)Nc1ccccc1Cl
CCOC(=O)c1c(n2c3c1cccc3CCC2)C
COc1ccccc1NC(=O)Nc2ccccc2
Cc1nc2c(cc(cc2Cl)Cl)c(=O)o1
Cc1ccc2c(c1)c(c([nH]2)C)CCC(=O)N
COC(=O)C1CC(C1)OCc2ccccc2
c1cc2c(cc1F)c3c([nH]2)c(=O)[nH]cn3
c1cc2c(cc1F)c3c([nH]2)c(=O)n(cn3)N
COc1c2c(c3ccccc3[nH]2)ncn1
COc1ccc2c(c1)c3c([nH]2)c(ncn3)OC
Cc1cc(nc2c1c(nn2C(C)C)C)C
c1cc2c(cc1F)c3c([nH]2)c(=O)n(c(=O)[nH]3)N
Cc1c(c([nH]n1)c2ccccc2)Br
c1ccc(cc1)S(=O)(=O)n2cccn2
C[C@H](CCc1ccccc1)NC(=O)c2ccco2
Cc1cc(c(c(c1C(=O)C)C)C(=O)[O-])C
CC(=O)Oc1ccc(cc1OC)C(=O)[O-]
C[NH+](C)CCN1CCc2c1cccc2
CC(C)(C)S(=O)(=O)c1ccsc1
Cc1cc(c(c(c1)C)S(=O)(=O)N)C
CC(C)(C)S(=O)(=O)c1ccncc1
COc1ccc2c(c1)c(=O)cc(o2)[O-]
COc1ccc2c(c1)c(cc(=O)o2)[O-]
CC(C)Oc1ccc(cc1)NC(=O)N
CC(C)(C#N)NC(=O)Nc1ccccc1
Cc1ccc(cc1)Nc2nc(nc(n2)Cl)N
c1cc2ccc3cc([nH]c3c2nc1)CC#N
Cc1ccc(cc1)NC(=O)CCC(=O)OC
CCC(=O)NCCc1ccc(cc1)OC
Cc1c(c(n[nH]1)C)c2c([nH]nc2C)C
Cc1nc2cc(c(cc2s1)SC)OC
Cc1ccc2c(c1)C(=O)C[C@](O2)(C(F)(F)F)O
COc1cccc(c1)CCNC(=O)c2ccco2
Cc1ccc2c(c1)C(=O)C[C@@](O2)(C(F)(F)F)O
c1ccc(cc1)CCNC(=O)c2ccco2
c1ccc(cc1)CNc2nc(nc(n2)Cl)N
c1ccc(cc1)Cn2cnc3c2cc(c(c3)F)F
Cc1cc(c(cc1NC(=O)C)NC(=O)C)C
CC(C)[C@@H](C(=O)[O-])NC(=O)c1ccco1
CC(C)[C@H](C(=O)[O-])NC(=O)c1ccco1
c1ccc(cc1)Nc2c[nH]c(=O)[nH]c2=O
c1ccc2c(c1)CCN2CC(=O)[O-]
C[NH2+]C[C@@H](c1ccc2cc[nH]c2c1)O
C[NH2+]C[C@H](c1ccc2cc[nH]c2c1)O
c1cc(c2c(c1Cl)c(c[nH]2)CC[NH3+])Cl
c1cc2c(cc1O)c(c[nH]2)CC(=O)[O-]
COc1cccc(c1)C(=O)c2ccc(cc2)O
c1ccnc(c1)C[NH2+]Cc2ccco2
CC(=O)N(Cc1ccccn1)Cc2ccco2
Cc1cc(n(n1)C[C@@H](c2ccccc2)O)C
Cc1cc(n(n1)C[C@H](c2ccccc2)O)C
C=CC[NH+]1Cc2ccc(cc2C1)C(=O)[O-]
c1ccc(cc1)C(=O)[C@@H]2CCOC2=O
CC(=O)O[C@H]1[C@H]2CC[C@@H]1[C@@H](CC2)[NH+]3CCCC3
C1CC[NH+](C1)[C@H]2CC[C@@H]3CCC[C@H]2[C@H]3O
c1cc2n(c1)CCN=C2
C1CC[NH+](CC1)C[C@H]2COC3(O2)CCCC3
C1CC[NH+](CC1)C[C@@H]2COC3(O2)CCCC3
C1CCC2(C1)OC[C@H](O2)C[NH+]3CCCC3
C1CCC2(C1)OC[C@@H](O2)C[NH+]3CCCC3
CC(C)N(C(C)C)C(=O)c1ccccc1C(=O)[O-]
c1ccc(cc1)c2cc(=O)[nH]n2c3ccccc3
c1ccc(cc1)[C@@H](CNC(=O)c2ccccc2)O
c1ccc(cc1)[C@H](CNC(=O)c2ccccc2)O
Cc1nc2ccccc2c(=O)n1CC(C)C
c1ccc(cc1)[C@H]2C[C@H]2C(=O)N3CCCCC3
c1ccc(cc1)[C@@H]2C[C@H]2C(=O)N3CCCCC3
c1ccc(cc1)[C@H]2C[C@@H]2C(=O)N3CCCCC3
c1ccc(cc1)[C@@H]2C[C@@H]2C(=O)N3CCCCC3
C1CCC2(CC1)OC[C@H](O2)C[NH+]3CCCC3
C1CCC2(CC1)OC[C@@H](O2)C[NH+]3CCCC3
C[C@@H](C[NH+](C)C)C(=O)c1ccccc1
C[C@H](C[NH+](C)C)C(=O)c1ccccc1
c1ccc2c(c1)nc(s2)NCC(=O)[O-]
CC(C)[NH+](Cc1ccc(o1)C(=O)[O-])C(C)C
CC(C)(C)[NH2+]Cc1ccc(o1)C(=O)OC
CCc1nc(nc(n1)OCC)NCC
CC(C)Sc1[nH]c2c(n1)c(ncn2)N
CCc1nc2c(c3c(s2)CCCC3)c(=O)o1
Cc1c(sc2c1c(=O)oc(n2)C(C)C)C
Cc1c(c2cc(ccc2n1C)OC)C(=O)C
Cc1ccc(cc1)Cc2cc(c(nc2)OC)O
CCc1c(c(cc(n1)C)C[NH+](C)C)O
CCc1ccc(cc1N)c2c(cccn2)O
Cc1cc(cc(c1O)C)c2c(ccc[nH+]2)[O-]
Cc1c2ccc(c(c2oc1C(=O)[O-])OC)OC
c1ccc(cc1)CCc2c(cccn2)O
Cc1ccc(c([nH+]1)CCc2ccc(cc2)O)[O-]
c1cc2cccnc2c(c1)NC(=O)CCC(=O)[O-]
CC(C)(C)c1cc(c(c(c1)CO)O)CO
c1cc(ccc1Nc2ccc(cc2)O)O
c1cc2cc(c3cccnc3c2nc1)N
C[C@@H](Cc1c[nH]c2c1ccc3c2cccc3)[NH3+]
CCc1cc(=O)oc2c1ccc(c2C)OC
Cc1c(c(=O)oc2c1ccc(c2)OCC(=O)N)C
CCc1cc(=O)oc2c1ccc(c2C)O
c1cc(sc1)CNc2ccc(cc2)C(=O)[O-]
CCOc1ccc2c(c1)c(c([nH]2)C(=O)[O-])CC[NH3+]
c1ccc(cc1)C(=O)Nc2ccc(cc2)C#N
COc1ccc(cc1)CCc2c(cccn2)O
CC1=C(CC(=O)N1CC(C)C)C(=O)OC
CC1=C(CC(=O)N1Cc2ccccc2)C(=O)OC
CCN(CC)S(=O)(=O)c1ccc(cc1)C#N
Cc1cc(c(c(c1)C)NC(=O)C[NH2+]C(C)(C)C)C
Cc1ccccc1NC(=O)C[NH+]2CCOCC2
c1ccc(cc1)C[C@H]2c3cccn3CC[NH2+]2
c1ccc(cc1)C[C@@H]2c3cccn3CC[NH2+]2
c1cc2n(c1)CC[NH2+][C@H]2c3ccc(cc3)F
c1cc2n(c1)CC[NH2+][C@@H]2c3ccc(cc3)F
C[C@@H]([C@H]1COc2ccccc2O1)NC(=O)C
C[C@H]([C@H]1COc2ccccc2O1)NC(=O)C
C[C@@H]([C@@H]1COc2ccccc2O1)NC(=O)C
C[C@H]([C@@H]1COc2ccccc2O1)NC(=O)C
c1ccc(cc1)c2cc(n(n2)c3ccccc3)C#N
COc1ccc(cc1)C2(CCCC2)C[NH3+]
Cc1ccc(cc1)Cc2cc(cnc2)O
CC(C)[NH+](Cc1ccc(o1)C(=O)NC)C(C)C
CC[C@@H](C)[NH2+]Cc1ccc(o1)C(=O)NC
CC[C@H](C)[NH2+]Cc1ccc(o1)C(=O)NC
c1c(c(=O)[nH]c(=O)[nH]1)N2CCCCC2
c1c(c(=O)[nH]c(=O)[nH]1)NC2CCCCC2
c1ccc2c(c1)C(=O)C(C2=O)(N3CCOCC3)O
c1ccc2c(c1)nc(n2CC[NH+]3CCCC3)N
c1ccc2c(c1)nc(n2CC[NH+]3CCCCC3)N
c1ccc2c(c1)nc(n2CC[NH+]3CCOCC3)N
C[NH+](C)CCn1c2ccccc2nc1N
c1cnccc1[C@H]([C@@H](c2ccncc2)O)O
c1cnccc1[C@@H]([C@H](c2ccncc2)O)O
c1c(c(cc2c1[nH]cn2)N)N
CN1C=Nc2cccc3c2c1ccc3
C=CCN1C=Nc2cccc3c2c1ccc3
c1cc2cccc3c2c(c1)NC(=O)N3
CN1c2cccc3c2c(ccc3)N(C1=O)C
CCOc1ccc(cc1)c2c(cccn2)O
c1cc(c(nc1)CCc2ccc(cc2)O)O
Cc1ccc(c(n1)CCc2ccc(cc2)N)O
C1CCC(C1)(CCCC(=O)[O-])C(=O)[O-]
CC(=O)NC1(CCC1)CC(=O)C(C)(C)C
c1ccc(cc1)CNS(=O)(=O)c2ccccc2
c1cc(ccc1NC(=O)N2CCC=CC2)Cl
CC1=C([C@H](NC(=O)N1)c2cccs2)C(=O)N
CC1=C([C@@H](NC(=O)N1)c2cccs2)C(=O)N
c1c(c(nc(n1)N2CCCCC2)N)F
Cc1cc(=O)oc2c1cc3c(c2)OCO3
Cc1cc2c(c([nH+]1)N3CCOCC3)C(=O)OC2
[H]/N=c\1/c(cnc2n1c3ccccc3s2)C#N
Cc1c(c2c(cn1)CO[C@H](OC2)C)O
Cc1c(c2c(cn1)CO[C@@H](OC2)C)O
COc1ccc2cc(c(=O)oc2c1)C(=O)[O-]
C[C@@H]1C=C([C@H]2C[C@@]1(CO[C@H]2C)COC(=O)C)C
Cc1nc(cs1)c2cc3ccccc3oc2=O
c1cc(cnc1)[C@H]2OC[C@H](O2)C[NH+]3CCCCC3
c1cc(cnc1)[C@@H]2OC[C@H](O2)C[NH+]3CCCCC3
c1cc(cnc1)[C@H]2OC[C@@H](O2)C[NH+]3CCCCC3
c1cc(cnc1)[C@@H]2OC[C@@H](O2)C[NH+]3CCCCC3
CCOC(=O)c1c(nc(nc1N)N)C
CC(=O)c1c(n[n-]n1)NC(=O)c2ccccc2
CCC(=O)n1c2cc(ccc2oc1=O)Cl
COc1ccc(c(c1)O)c2cc[nH]n2
COc1ccc(c(c1)O)c2ccn[nH]2
c1ccc2c(c1)c(=O)c(co2)C(=O)c3ccco3
Cn1c(=O)cc(n(c1=O)CC=C)Cl
c1ccc(cc1)S(=O)(=O)NCC(=O)[O-]
CC(C)C(=O)Nc1ccc(cc1C(=O)[O-])O
CCC(=O)Nc1c([nH]nc1C)C
CC(C)(C)C(=O)Nc1ccc(cc1)OC
Cc1nnc(s1)NC(=O)C(C)(C)C
Cc1cc(cc(c1)C(=O)Nc2nnc(s2)C)C
CCc1nnc(s1)NC(=O)C(C)C
CCc1nnc(s1)NC(=O)c2ccccc2C
CCc1nnc(s1)NC(=O)c2cccs2
CC(C)c1nnc(s1)NC(=O)C
CCC(=O)Nc1nnc(s1)C(C)C
Cc1ncc(o1)c2ccccc2
C[C@@H](C(=O)[O-])NC(=O)c1ccc(cc1)OC
C[C@H](C(=O)[O-])NC(=O)c1ccc(cc1)OC
C[C@@H](C(=O)[O-])NC(=O)c1cccs1
C[C@H](C(=O)[O-])NC(=O)c1cccs1
CC(C)[C@@H](C(=O)[O-])NC(=O)c1cccs1
CC(C)[C@H](C(=O)[O-])NC(=O)c1cccs1
CCOC(=O)c1c(c2cc(ccc2[nH]1)C)C
CC(=O)c1cc2cccc(c2oc1=O)CC=C
COC(=O)/C=c/1\c(=O)n2c(=NCC2)s1
CCOC(=O)/C=c/1\c(=O)n2c(=NCC2)s1
c1ccc(cc1)c2cnnc(n2)N3CCCC3
c1cnc(c(n1)C(=O)NC2CCCCC2)C(=O)[O-]
CC(C)(C)NC(=O)c1c(nccn1)C(=O)[O-]
Cc1cc(c2nncn2n1)Cl
CNC(=O)c1c(nc[nH]1)C(=O)NC
CCOC(=O)[C@H]1[C@H](CNC1=O)c2ccccc2
CCOC(=O)[C@@H]1[C@H](CNC1=O)c2ccccc2
CCOC(=O)[C@H]1[C@@H](CNC1=O)c2ccccc2
CCOC(=O)[C@@H]1[C@@H](CNC1=O)c2ccccc2
C[NH+](C)Cc1cc(cc(c1O)C[NH+](C)C)OC
CC[NH+](CC)Cc1ccccn1
c1cc2c(cc1F)c(=O)oc(=O)[nH]2
C[NH+](C)Cc1ccccc1OC(=O)N(C)C
Cc1ccc(c(c1)OC(=O)N(C)C)C[NH+](C)C
Cc1cccc(c1OC(=O)N(C)C)C[NH+](C)C
C[NH+]1CCC[C@H](C1)OC(=O)c2ccco2
C[NH+]1CCC[C@@H](C1)OC(=O)c2ccco2
C[NH+](C)CCOC(=O)c1ccco1
CCOC(=O)CNc1ccc2c(c1)OCO2
Cc1ccc(cc1NC(=O)OC)NC(=O)OC
c1ccc(cc1)CCNC(=O)c2ccc(cc2)F
c1cc(ccc1OCC(=O)N)Br
COc1c(nc2ccccc2n1)OC
CCc1cc(c(s1)NC(=O)C)C(=O)OCC
c1ccc(cc1)OC(=O)Nc2cccnc2
Cc1ccc(cc1)N2Cc3ccccc3C2=[NH2+]
c1ccc2c(c1)CN(C2=[NH2+])c3cccc(c3)O
C[C@@H](c1nc2c(ccc(c2n1C)OC)OC)O
c1ccc2c(c1)CN(C2=[NH2+])c3ccc(cc3F)F
C[C@H](c1nc2c(ccc(c2n1C)OC)OC)O
c1ccc2c(c1)n(c(=O)o2)CNc3cccc[nH+]3
c1ccc(cc1)NC(=O)c2ccncc2
c1ccc2cc(ccc2c1)NC(=O)c3ccncc3
c1cc(ccc1C(=O)[O-])NC(=O)C2CCCCC2
CCc1ccc(cc1)C(=O)Nc2nccs2
CCc1ccc(cc1)C(=O)Nc2nnc(s2)C
Cc1cccc(c1NC(=O)CCC(=O)[O-])C
CCC(=O)Nc1cc(on1)C(C)(C)C
c1ccc(cc1)C2=[NH+]CCCCN2
c1ccc(cc1)Cn2c(nc(n2)CO)CO
CC(=O)c1ccc(cc1)NC(=O)Cn2ccnc2
C[C@H]1Cc2c3ccccc3[nH]c2C(=O)N1
C[C@@H]1Cc2c3ccccc3[nH]c2C(=O)N1
c1cc(c(cc1SCC(=O)[O-])Cl)Cl
c1cc(cc(c1)NC(=O)c2ccco2)C(=O)[O-]
Cc1ccc(cc1)C(=O)Nc2cccc(c2)O
Cc1c2ccccc2c(nn1)SCC(=O)N
c1cc(cc(c1)N)C(=O)Nc2cccc(c2)N
CCOC(=O)Cn1c(=O)c2ccccc2c(n1)C
Cc1nnc(o1)c2cccc3c2cccc3
COc1ccc(cc1)c2ccc(o2)CO
Cc1ccc(o1)c2ccc(cc2)O
c1ccc2c(c1)cccc2N3CCCC3=O
Cc1nnc(o1)c2ccc(cc2)Cl
c1cc(ccc1c2ccc(o2)CO)N
c1cc(ccc1c2ccc(o2)CCO)Cl
Cc1cc(nc2n1nnn2)c3ccccc3
Cc1ccc2c(c1)c3c(n2C)[C@H](CCC3)C(=O)N
Cc1ccc2c(c1)c3c(n2C)[C@@H](CCC3)C(=O)N
Cc1ccc2c(c1)c3c4n2C[NH2+]C[C@H]4CCC3
Cc1ccc2c(c1)c3c4n2C[NH2+]C[C@@H]4CCC3
Cc1ccc2c(c1)c3c([nH]2)[C@H](CCC3)NC(=O)N
Cc1ccc2c(c1)c3c([nH]2)[C@@H](CCC3)NC(=O)N
CN(C)c1nc(nc(n1)N)c2ccco2
CC(=O)NCCc1ccc(cc1)S(=O)(=O)N
C1C2CC3(CC1CC(C2)(C3)CCO)CCO
CC(=O)Nn1cc2c(c1)n(c(=O)n(c2=O)C)C
COc1ccc(cc1)Cc2nnn(n2)CC(=O)[O-]
Cc1cc(ncn1)Sc2ccc(cc2)Cl
COc1cccc2c1c(ccc2CO)OC
C=CCn1c2ccccc2n3c1ncn3
c1ccc2c(c1)[nH]c(n2)Cc3[nH]c4ccccc4n3
CC(=O)NCC1CCC(CC1)C(=O)[O-]
CCOC(=O)c1c(snn1)NC(=O)C
c1ccc(c(c1)N)S(=O)(=O)c2ccc(cc2)N
c1cc(cc(c1)S(=O)(=O)c2ccc(cc2)N)N
Cc1cc(no1)NC(=O)c2ccc(cc2)N(C)C
c1ccc(cc1)S(=O)(=O)c2ccc(cc2)N
c1ccc(c(c1)N)S(=O)(=O)c2ccccc2N
Cc1cc(n(c(=O)n1)CC(=O)[O-])C
c1ccc(cc1)COC(=O)Nc2cccnc2
c1ccc(cc1)c2[nH]c(c(n2)C(=O)[O-])C(=O)[O-]
c1ccc(cc1)COC(=O)Nc2ccncc2
c1cc(cnc1)NC(=O)N2CCCCC2
Cc1c(non1)NC(=O)C[NH+]2CCCC2
CCOC(=O)c1ccc(o1)S(=O)(=O)N
C1CSc2c(sc(=O)s2)SC1
CCc1cc(c(s1)S(=O)(=O)CC)CC#N
CC(=O)c1ccc2c3c1c(ccc3CC2)N
c1ccc(cc1)SCCc2ccncc2
c1ccc(cc1)Cn2nc3ccccc3n2
CC(=O)N[C@@H](CC(=O)[O-])c1ccccc1
CC(=O)N[C@H](CC(=O)[O-])c1ccccc1
Cc1cccc(c1NC(=O)C[NH+]2CCOCC2)C
Cn1c(nc2c1c(=O)n(c(=O)n2C)C)CO
c1cnc2c(c(c(c(c2n1)N)Cl)Cl)N
Cc1c(c(no1)c2ccccc2)C(=O)N(C)C
CN1c2cccc3c2c(ccc3)C1=O
c1ccc2c(c1)OC(O2)(C(F)(F)F)NC(=O)N
Cc1ccc(cc1)Sc2c([nH]nc2C)C
c1ccc(cc1)CNc2cccc[nH+]2
CC1(Cc2c3ccccc3ccc2C(=O)N1)C
C1CC[NH+]2C[C@@H]3[C@@H]4CCCC[NH+]4C[C@@H]3C[C@@H]2C1
c1ccc(cc1)C(=O)Nc2c[nH]c(=O)[nH]c2=O
C[C@@H](C(=O)OC)NC(=O)c1cccnc1Cl
C[C@H](C(=O)OC)NC(=O)c1cccnc1Cl
C[NH+](C)CCCN1C[C@H](CC1=O)c2ccccc2
C[NH+](C)CCCN1C[C@@H](CC1=O)c2ccccc2
Cc1ccc(cc1)[C@@H]([C@@H](C)C(=O)[O-])O
C[C@@H](C(=O)OC)NC(=O)c1ccc(cc1)F
Cc1ccc(cc1)[C@H]([C@@H](C)C(=O)[O-])O
Cc1ccc(cc1)[C@@H]([C@H](C)C(=O)[O-])O
C[C@H](C(=O)OC)NC(=O)c1ccc(cc1)F
Cc1ccc(cc1)[C@H]([C@H](C)C(=O)[O-])O
c1ccc(c(c1)c2nnc3n2CCCCC3)N
c1cc(ccc1c2nnc3n2CCCCC3)N
Cc1ccc2cc(ccc2n1)NC(=O)C
Cc1cc(n(c(=O)n1)CCC(=O)[O-])C
CC(=O)c1ccc(cc1)OC(=O)c2ccco2
c1ccc2c(c1)nnn2C(=O)c3cccs3
CCN1[C@H]([C@@H](N(C1=O)CC)O)O
CCN1[C@@H]([C@H](N(C1=O)CC)O)O
CC(=O)NC12CCCC(C1)(CCC2)C(=O)[O-]
CCOC(=O)Cn1cc(c(=O)[nH]c1=O)F
CCOC(=O)Cn1c(cc(=O)n(c1=O)C)Cl
c1ccc2c(c1)C(=O)CCS2(=O)=O
COc1c(c(ccn1)Nc2ccccc2)C#N
Cc1cc(=O)[nH]c(=O)n1c2ccccc2
Cc1ccc2c(c1)c3c([nH]2)[C@H](CCC3)[NH3+]
Cc1ccc2c(c1)c3c([nH]2)[C@@H](CCC3)[NH3+]
CCOC(=O)c1cc2cc(ccc2oc1=O)OC
Cc1ccc(cc1)n2ccc(c(c2=O)C#N)N
c1ccc(cc1)C(=O)N2CCC[C@@H]3[C@@H]2CCCC3
c1cc(ccc1NC(=O)c2cnccn2)F
c1cc(cc(c1)F)NC(=O)c2cnccn2
c1ccc(cc1)C(=O)N2CCC[C@@H]3[C@H]2CCCC3
c1cc(cc(c1)Cl)NC(=O)c2cnccn2
c1ccc2c(c1)cccc2NC(=O)c3cnccn3
c1ccc(cc1)C(=O)N2CCC[C@H]3[C@@H]2CCCC3
Cc1ccc(cc1)NC(=O)c2cnccn2
c1ccc(cc1)C(=O)N2CCC[C@H]3[C@H]2CCCC3
Cc1ccc(c(c1)C)NC(=O)c2cnccn2
c1cc(ccc1n2ccc(cc2=O)N)F
CN1C(=O)N([C@@]2([C@@]1(c3ccccc3C2=O)O)O)C
CN1C(=O)N([C@@]2([C@]1(c3ccccc3C2=O)O)O)C
CN1C(=O)N([C@]2([C@@]1(c3ccccc3C2=O)O)O)C
CN1C(=O)N([C@]2([C@]1(c3ccccc3C2=O)O)O)C
CC(=O)NC1(CCCCC1)[C@H]2CCCCC2=O
CC(=O)NC1(CCCCC1)[C@@H]2CCCCC2=O
CC(C)c1ccc(c(c1)S(=O)(=O)N)C(C)C
Cc1cccc(c1OCC(=O)N2CCOCC2)C
c1cc(cc(c1)N)C(=O)N2CCCCC2
CC(=O)Nc1cccc(c1)C(=O)N2CCCCC2
c1cc2ccc(nc2c(c1)O)N3CCOCC3
COC(=O)c1cccc(n1)C(=O)OC
c1ccc2c(c1)cc(cn2)NC(=O)c3cccnc3
CC(=O)Nc1csc2c1cccc2
Cc1cc(n(n1)c2ccc3ccccc3n2)C
CCCc1nnc(s1)NC(=O)C
CC(=O)N[C@@H](C(=O)c1cccs1)O
c1cc2ccc3cc([nH]c3c2nc1)C(=O)[O-]
CC(=O)N[C@H](C(=O)c1cccs1)O
Cc1cc(n(n1)c2ccc3cccc(c3n2)O)C
c1cc(sc1)C(=O)Nc2ccc(cc2)C(=O)[O-]
c1ccc(cc1)n2c(c(cn2)C(=O)[O-])N
CC(=O)N[C@@H](C(=O)c1ccco1)O
CC(=O)N[C@H](C(=O)c1ccco1)O
Cc1ccc(cc1)c2nc3n(n2)C(=O)CCS3
CC1(Cc2c(c(c3ccccc3[nH+]2)N)[C@H](C1)O)C
CC1(Cc2c(c(c3ccccc3[nH+]2)N)[C@@H](C1)O)C
COc1ccccc1Oc2ccccc2C(=O)[O-]
CN1CCc2c1[nH+]c3ccc(cc3c2N)Cl
c1ccc2c(c1)c(c3c(n2)CCC3)C(=O)[O-]
Cc1cc(n(n1)C(=O)NC2CCCCC2)C
Cc1cccc2c1nc(s2)NC(=O)C
CCC(=O)Nc1nc2c(cccc2s1)C
CC(=O)n1c2ccccc2c(c1C#N)O
c1ccc(cc1)NC(=O)N2CCc3c2cccc3
Cc1ccc2c(c1)c(c3c([nH+]2)N(CCCC3)C)N
C1CC(=O)N(C1)CC(=O)N2CCOCC2
Cc1ccc2c(c1)c(c3c([nH+]2)N(CC3)C)N
CN1[C@H]([C@@H](N(C1=O)C)O)O
CN1[C@@H]([C@H](N(C1=O)C)O)O
CCn1cc(c(n1)C)Br
CCOC(=O)CCc1[nH]c2ccccc2n1
c1cc(ccc1c2nc3ccc(cc3o2)N)N
CCCC(=O)c1c[nH]c2c1cccc2
Cc1cc(c(c2c1ccc(n2)C(=O)[O-])O)C
c1cc-2c(cc1N)S(=O)(=O)c3c2ccc(c3)N
c1ccc(cc1)CCN2CCCC2=O
C[C@@H](c1ccccc1)NC(=O)CN2CCCC2=O
C[C@H](c1ccccc1)NC(=O)CN2CCCC2=O
C[C@@H](c1c(c(c(s1)Cl)Cl)Cl)O
C[C@H](c1c(c(c(s1)Cl)Cl)Cl)O
c1cc(cc(c1)C2=NCCO2)C3=NCCO3
COc1c(cccn1)O
c1ccc2c(c1)cc(c[nH+]2)[O-]
c1ccc(cc1)c2cn(nn2)c3c(non3)N
Cc1cc(no1)NS(=O)(=O)NC(C)(C)C
Cc1cnnn1c2ccc(cc2)C(=O)C
Cc1cc([nH+]c2c1cccc2)N3CC[NH+](CC3)C
CC(=O)Nc1cccc(c1)NS(=O)(=O)C
Cc1cc(nc(n1)N)Oc2ccccc2F
C[C@@H](c1ccc(cc1OC)OC)[NH2+]C
C[C@H](c1ccc(cc1OC)OC)[NH2+]C
c1ccc2c(c1)[nH]c(n2)Sc3c(non3)N
C[C@@H]1C[NH+](CC([C@]1(c2ccccc2)O)(C)C)C
Cc1cc(no1)[N-]S(=O)(=O)c2ccccc2
c1cc(c(cc1Cl)NC(=O)CCC(=O)[O-])O
COc1nc(nc(n1)Cl)Nc2ccccc2
CC(C)(C)NS(=O)(=O)Nc1ccccn1
CCC(=O)Nc1nncs1
Cc1ccc(cn1)CCC2(CCCCC2)O
Cc1ccc(cc1)c2nnc(s2)NC(=O)C
c1ccc2c(c1)-c3ccccc3C24C[C@H]4C(=O)N
c1ccc2c(c1)-c3ccccc3C24C[C@@H]4C(=O)N
c1ccc2cc(ccc2c1)S(=O)(=O)CC(=O)[O-]
c1cnn(c1)C(=O)c2cc(c(cc2Cl)F)F
Cn1c(ccn1)C(=O)Nn2cnnc2
Cc1cc(nc(n1)SCC[NH+](C)C)C
Cc1cc(nc(n1)SCC[NH+]2CCCC2)C
Cc1ccccc1OCC(=O)Nc2cccnc2
CC1=C(CC(=O)N1)C(=O)OC
CC1=C(CC(=O)N1C)C(=O)OC
COc1ccc(cc1)c2nccc(n2)Cl
CCOC(=O)c1cnc(nc1[O-])OC
Cc1cc(c(c([nH+]1)NC)C#N)COC
c1ccc(c(c1)c2cc(ncn2)Cl)O
CC(=O)c1cc2cccc(c2oc1=O)OC
COc1cccc2c1oc(=[NH2+])c(c2)C(=O)N
CC(C)[C@H]1OC[C@@H]2Cc3ccccc3[C@@H]2O1
CC(C)(C)C(=O)CSc1[nH]c2ccccc2n1
CC1(CC(=O)C[C@@](O1)(C(F)(F)F)O)C
CCN1c2cccc3c2c(ccc3)S1(=O)=O
c1cc(oc1)C(=O)Nc2nc3c(s2)CCCC3
c1ccc(cc1)c2ncc(cn2)C(=O)[O-]
CC(=O)c1ccc(cc1)C(=O)Nc2nccs2
Cc1nc(c(o1)N(C)C)C#N
c1ccc2c(c1)c(c[nH]2)C(=O)CO
CC(C)Oc1ccc(cc1)NC(=O)c2ccco2
c1ccc2c(c1)c(c[nH]2)CCC(=O)N
c1cc(c(cc1N)O)c2nc3cc(ccc3o2)N
COC(=O)c1cn(c2c1cccc2)C(=O)OC
Cc1ccc(nc1)NC(=O)[C@H]2CCCNC2=O
CC(=O)c1ccc(cc1)n2c(cnn2)C(C)(C)C
CC(C)(C)c1cnnn1c2ccc(cc2)N
Cc1ccc(nc1)NC(=O)[C@@H]2CCCNC2=O
c1ccnc(c1)NC(=O)[C@H]2CCCNC2=O
c1ccnc(c1)NC(=O)[C@@H]2CCCNC2=O
c1cnccc1NC(=O)[C@H]2CCCNC2=O
c1cnccc1NC(=O)[C@@H]2CCCNC2=O
C1CCN(C1)C(=O)[C@H]2CCCNC2=O
C1CCN(C1)C(=O)[C@@H]2CCCNC2=O
C1C[C@H](C(=O)NC1)C(=O)NC[C@@H](CO)O
C1C[C@@H](C(=O)NC1)C(=O)NC[C@@H](CO)O
c1c(c(cc(c1N)C(=O)[O-])Cl)C(=O)[O-]
C1C[C@H](C(=O)NC1)C(=O)NC[C@H](CO)O
C1C[C@@H](C(=O)NC1)C(=O)NC[C@H](CO)O
CCC(=O)N[C@@H](C)Cc1c[nH]c2c1cccc2
CCC(=O)N[C@H](C)Cc1c[nH]c2c1cccc2
Cn1c(ccn1)C(=O)Nc2ccc(cc2)Cl
c1ccc(cc1)C2=C[C@@H](C[C@@H](C2)CO)CO
CC(C)(C)C1=C[C@@H](C[C@@H](C1)CO)CO
Cc1nc2c(c3c(s2)CCC3)c4n1cnn4
C1CC[NH+](CC1)CN2CCCC2=O
Cc1cc(c(c([nH+]1)N)C#N)N(C)C
CCOC(=O)C[C@@](C)(c1ccccc1)O
CCOC(=O)C[C@](C)(c1ccccc1)O
c1cc(ccc1C[C@H]2C(=O)C3CC[NH+]2CC3)O
c1cc(ccc1C[C@@H]2C(=O)C3CC[NH+]2CC3)O
C[C@@H](C(=O)[O-])n1c2ccccc2nn1
C[C@H](C(=O)[O-])n1c2ccccc2nn1
C[C@@H](Cn1c2ccccc2nn1)C(=O)[O-]
C[C@H](Cn1c2ccccc2nn1)C(=O)[O-]
c1ccc(cc1)c2nccn2CCC(=O)[O-]
CC(C)c1nccn1CCC(=O)[O-]
c1ccc2c(c1)CCN2C(=O)CCCC(=O)[O-]
CC(C)c1ccc(cc1)NC(=O)c2cccnc2
Cc1ccc2c(c1)c(cc(n2)C(=O)[O-])C(=O)[O-]
Cc1cc(n2c(n1)ncn2)C(C)(C)C
c1ccc2c(c1)ncn2CNc3ccccc3F
Cc1cccc2c1nc(cc2C(=O)[O-])C(=O)[O-]
Cc1nc2ccccc2c(=O)n1n3cnnc3
c1ccc2c(c1)nc(s2)SCCC(=O)[O-]
c1ccc(cc1)Cn2ccnc2SCC(=O)N
CC1(COC(=N1)c2ccccc2)C
CC1(COC(=N1)c2ccc(cc2)Cl)C
CC1(COC(=N1)c2ccc(cc2)F)C
Cc1nc(nc(n1)OC)N
CC(=O)Nc1ccc(cc1)S(=O)(=O)CO
CC(=O)c1cc([nH]c1NC(=O)C)c2ccccc2
CC(=O)Nc1ccc(cc1)NC(=O)c2ccco2
Cc1ccc-2c(c1)C(=O)c3c2cccc3C(=O)[O-]
c1ccc(cc1)OC(=O)c2ccc(=O)oc2
c1ccc(cc1)c2ccnc3c2cccc3N
Cc1ccc(n1c2ccc(cc2)NC(=O)C)C
C[C@@H](CO)NC(=O)c1cc2ccccc2oc1=O
C[C@H](CO)NC(=O)c1cc2ccccc2oc1=O
Cn1c(=O)c2ccccc2c(n1)C[NH3+]
CCOC(=O)c1c(nc(nc1N)C)C
CC(=O)Nc1[nH]c2ccccc2n1
c1cc(oc1)C(=O)Nc2ccc(cc2)O
c1ccc(c(c1)c2nnc3n2CCCCC3)Cl
COc1ccc(cc1)C(=O)Cn2ccccc2=O
c1cc(ccc1C#N)C(=O)Nc2nccs2
COC(=O)c1cc2ccccc2oc1=O
CNC(=O)c1cc2ccccc2oc1=O
Cc1cc(nc2c1cccc2)S[C@@H](C)C(=O)[O-]
Cc1cc(nc2c1cccc2)S[C@H](C)C(=O)[O-]
CCOc1ccccc1C(=O)NCC(=O)[O-]
Cc1cc(nc(c1C#N)n2c3ccccc3nn2)C
CN(C)c1c(nc(o1)c2ccccc2)C#N
c1ccc2c(c1)c(=O)cc(o2)c3ccncc3
Cc1cc(nc(n1)Sc2c([nH]nc2C)C)C
COC(=O)[C@H]1Cc2c3ccccc3[nH]c2C[NH2+]1
COC(=O)[C@@H]1Cc2c3ccccc3[nH]c2C[NH2+]1
C1CCN(CC1)c2nnc(s2)C(F)(F)F
Cn1c2ccc(cc2n(c1=O)C)C(=O)[O-]
Cn1c2ccc(cc2n(c1=O)C)CO
C1CCc2c(c3c(c([nH]c3s2)C#N)N)C1
c1cc2c(cc1Cl)c3c([nH]2)C(=O)NCC3
CC(=O)c1cc2c3ccccc3ccc2oc1=O
CCSc1nnc(n1N)c2ccccc2
CCSc1nc2ccccc2n1CCO
COc1ccccc1N2C[C@H](CC2=O)C(=O)[O-]
COc1ccccc1N2C[C@@H](CC2=O)C(=O)[O-]
CC(=O)Nc1c2c(nc[nH]2)ncn1
COc1ccccc1Oc2cc(nc(n2)N)F
c1cc(ccc1Oc2cc(nc(n2)N)F)F
c1ccc(c(c1)Oc2cc(nc(n2)N)F)F
CCc1ccc(cc1)Oc2cc(nc(n2)N)F
Cc1cc(=O)n2c(n1Cc3ccccc3)ncn2
Cc1ccc(cc1)Oc2cc(nc(n2)N)Cl
c1cc(ccc1Oc2cc(nc(n2)N)Cl)F
c1ccc(cc1)Oc2cc(nc(n2)N)F
c1ccc(cc1)CNc2nc(cc(n2)F)F
Cc1cc(nc(n1)N)N2CCCCC2
c1ccc2c(c1)ncn2CCC(=O)[O-]
Cc1nnc2n1nc(c3c2cccc3)Cl
c1ccc2c(c1)c3nncn3nc2Cl
CCCc1nc2ccccc2n1CC(=O)[O-]
c1ccc(c(c1)/C=C/c2ccncc2)F
COc1cccc(c1OC)/C=C/c2ccncc2
Cc1cc2c(cc1N)c(cc(=O)o2)C
CCC(=O)Nc1cc2c(cc(=O)oc2cc1C)C
c1ccc(cc1)c2cn(nn2)CC(=O)[O-]
Cc1cc(=O)n2c(n1)O[C@H](C2)CO
Cc1cc(=O)n2c(n1)O[C@@H](C2)CO
Cc1cc2c(cc1N)nc(s2)NC(=O)C
Cc1ccc2c(cc(c(c2n1)OC(=O)C)C)C
COC(=O)C[C@@H](c1ccc2c(c1)OCO2)[NH3+]
COC(=O)C[C@H](c1ccc2c(c1)OCO2)[NH3+]
c1cc2c(ccc3c2c(c1)C(=O)N3)N
c1ccc2c(c1)cc(o2)C(=O)Nc3ccccn3
c1ccc2c(c1)c(nnc2Cl)C(=O)[O-]
Cc1cc(nc2c1cccc2)C(=O)[O-]
CC[C@@](C)(C#CC[NH+]1CCCCC1)OC(=O)C
CC[C@](C)(C#CC[NH+]1CCCCC1)OC(=O)C
COc1ccc(cc1)Nc2c(cccn2)C(=O)[O-]
Cc1cc(c(o1)C)C(=O)Nc2cccc(c2)O
c1ccc(cc1)c2cc3cc(ccc3oc2=O)N
C[C@H]1C(=O)C([C@H](OC1=O)c2ccccc2)(C)C
C[C@@H]1C(=O)C([C@H](OC1=O)c2ccccc2)(C)C
C[C@H]1C(=O)C([C@@H](OC1=O)c2ccccc2)(C)C
C[C@@H]1C(=O)C([C@@H](OC1=O)c2ccccc2)(C)C
c1ccc2c(c1)CCN2C(=O)Cc3cccs3
c1ccc(cc1)c2[nH]c3c(n2)C(=O)CCC3
c1ccc(cc1)CNc2cccc3c2non3
Cc1cn(c(=O)n(c1=O)CC=C)CC=C
C=CCn1cc(c(=O)n(c1=O)CC=C)Cl
CC(C)Cn1cc(c(=O)n(c1=O)CC(C)C)F
Cc1c(=O)[nH]c(=O)n(n1)Cc2ccccc2
CC(C)Cn1cc(c(=O)[nH]c1=O)Cl
Cc1cc(nc(n1)C)n2c3c(c(n2)C)CCC3
Cc1c2c(n(n1)c3ccccn3)CCC2
Cc1c2c(n(n1)CC(=O)[O-])C[C@@H]3[C@H]2C3(C)C
Cc1c2c(n(n1)CC(=O)[O-])C[C@H]3[C@@H]2C3(C)C
Cc1c2c(n(n1)CCC(=O)[O-])C[C@@H]3[C@H]2C3(C)C
Cc1c2c(n(n1)CCC(=O)[O-])C[C@H]3[C@@H]2C3(C)C
CC(=O)[C@H]1C[NH+](CC[C@@]1(C)O)C
CCNC(=O)c1c(nc[nH]1)C(=O)NCC
COc1ccc2c(c1)c(c[nH]2)CCC(=O)[O-]
CCOC(=O)c1c(scc1O)C
c1ccc2c(c1)c(c(s2)C#N)Cl
Cc1c2c([nH]c1C(=O)C)CCCC2
CCOC(=O)c1c(c2c(cccc2o1)O)C
c1ccc2c(c1)c(cc(n2)C3CC3)C(=O)[O-]
CC(C)C[NH2+]CC1OCc2ccccc2CO1
CC1([C@H](C[C@H]1CNC(=O)N)CNC(=O)N)C
CC1([C@H](C[C@@H]1CNC(=O)N)CNC(=O)N)C
CC1([C@@H](C[C@H]1CNC(=O)N)CNC(=O)N)C
COc1ccccc1C(=O)Nn2cnnc2
CC(=O)Nc1ccccc1NC(=O)c2ccco2
[H]/N=c\1/n(c(c(s1)C(=O)[O-])C)Cc2ccccc2
c1cc(ccc1NC(=O)C[C@@H](C(=O)[O-])[NH3+])Cl
c1cc(ccc1NC(=O)C[C@H](C(=O)[O-])[NH3+])Cl
Cc1cccc(c1)NC(=O)C[C@H]2C(=O)NCC[NH2+]2
Cc1cccc(c1)NC(=O)C[C@@H]2C(=O)NCC[NH2+]2
Cc1ccc(cc1)NC(=O)C[C@@H](C(=O)[O-])[NH3+]
Cc1ccc(cc1)NC(=O)C[C@H](C(=O)[O-])[NH3+]
C[C@@H](C(=O)[O-])NC(=O)c1ccc(cc1)C(C)(C)C
C[C@H](C(=O)[O-])NC(=O)c1ccc(cc1)C(C)(C)C
CC(=O)N1CCn2c1nc3c2cccc3
CN1c2nc3ccccc3n2CC1=O
Cc1nc2cc(ccc2n1C)NC(=O)C
CC(=O)Nc1ccc2c(c1)ncn2C(C)(C)C
CCOC(=O)N1CCN(CC1)C(=O)C(C)C
Cc1cc(=O)oc2c1cc(cc2)OCC(=O)[O-]
Cc1c2ccc(cc2oc(=O)c1C[C@@H](C)O)OC
Cc1c2ccc(cc2oc(=O)c1C[C@H](C)O)OC
c1ccc2c(c1)c(=O)sc(n2)N
c1ccc2c(c1)[nH]c(n2)c3cccc(c3)C(=O)[O-]
c1ccc(cc1)[C@@H]2C[C@H]2C(=O)Nc3nccs3
c1ccc(cc1)[C@H]2C[C@@H]2C(=O)Nc3nccs3
c1ccc(cc1)[C@@H]2C[C@@H]2C(=O)Nc3nccs3
CCSc1nnc(s1)NC(=O)C2CC2
Cc1ccc(cc1)S(=O)(=O)Cc2c[nH]nc2
Cn1c2ccccc2nc1C(F)(F)F
c1ccc(cc1)Nc2cc[nH]c(=O)c2C(=O)N
COC(=O)CSc1cccc2c1nccc2
CCOC(=O)c1c(c2ccc(nc2s1)C)N
c1cc(cc(c1)Cl)NC(=O)CCC(=O)[O-]
Cc1cccc(c1C)NC(=O)CCC(=O)[O-]
CC(=O)N1CCO[C@H]1c2ccccc2O
CC(=O)N1CCO[C@@H]1c2ccccc2O
c1ccc2c(c1)COC(OC2)C[NH+]3CCCCC3
CC(=O)Nc1ccc(c2c1cccc2)Cl
c1ccc2c(c1)Oc3ccccc3S2(=O)=O
CCOC(=O)CSc1nc2ccccc2o1
c1cc2c(cc1/C=C/c3ccncc3)OCO2
c1ccc2c(c1)cccc2NCc3ccncc3
CC1(C[C@](CCO1)(C[NH3+])c2ccccc2)C
CC1(C[C@@](CCO1)(C[NH3+])c2ccccc2)C
CC(=O)NCc1cccc(n1)CNC(=O)C
CCCc1c2c(on1)CC(CC2=O)(C)C
Cc1c2c(n(n1)C(=O)C)CC(CC2=O)(C)C
CCCC(=O)n1c2c(c(n1)C)C(=O)CC(C2)(C)C
Cc1ccc(c(c1)NC(=O)CCCC(=O)[O-])C
c1cc2c(cc1C3(CCCC3)C(=O)[O-])OCCO2
C[C@@H]([C@H]1COc2ccccc2O1)[NH3+]
C[C@H]([C@@H]1COc2ccccc2O1)[NH3+]
CSc1nc(cnn1)c2ccc(cc2)F
c1c2c(cc3c1OCCO3)C4(CCCC4)C[NH2+]C2
Cc1cc(ccc1C(=O)CCC(=O)[O-])OC
c1ccc2c(c1)CCO[C@H]2C3=[NH+]CCN3
c1ccc2c(c1)CCO[C@@H]2C3=[NH+]CCN3
COc1ccccc1Cc2n[n-]nn2
CC(=O)c1ccc2c3c1c(ccc3CC2)O
Cn1cnc2c1cc[nH+]c2N3CCCCC3
COc1nc(nc(n1)OC)Nc2ccccc2O
[truncated: 10,235,651 more chars]
