# Supplementary material for: chemf: A purely functional chemistry toolkit
Source: J Cheminform. 2012 Dec 20;4:38. doi: 10.1186/1758-2946-4-38 (PMC3660204; doi:10.1186/1758-2946-4-38)
Supplement: Additional file 1 — chemf_src.zip. This file contains the source code of the version of chemf described in this article as an SBT[33] project. To try out some code samples, install SBT and start it from within the chemf directory. From within SBT start the console by typing console. Several functions are loaded and can be used out of the box: smiles(s) will parse SMILES string s, prettySmiles(s) will do the same but print the resulting molecule (or error messages) in human readable form. [file 1758-2946-4-38-S1.zip › chemf/src/main/scala/chemf/Atom.scala]

package chemf

import Element.H
import scalaz._, Scalaz._

case class Atom (
  isotope: Isotope,
  charge: Int,
  hydrogens: Int,
  stereo: Stereo
) {
  require(hydrogens >= 0, "Hydrogen count must be >= 0")

  def element = isotope.element

  def exactMass: Option[Double] =
    isotope.exactMass ⊛ H.exactMass apply (_ + hydrogens * _)

  def formula: Formula =
    Map(isotope → 1) ++
    ((hydrogens ≠ 0) ? Map(Isotope(H) → hydrogens) | Map.empty)

  def mass: Option[Double] = 
    isotope.mass ⊛ H.mass apply (_ + hydrogens * _)

  override def toString = {
    def formatCharge = charge match {
      case 0           ⇒ ""
      case x if(x < 0) ⇒ "(%d)" format x
      case x           ⇒ "(+%d)" format x
    }

    def formatStereo = stereo match {
      case Stereo.Undefined ⇒ ""
      case x                    ⇒ "(%s)" format x.symbol
    }

    def formatHs = hydrogens match {
      case 0 ⇒ ""
      case 1 ⇒ "H"
      case x ⇒ "H" + x
    }

    isotope.toString + formatHs + formatCharge + formatStereo
  }
}

object Atom {
  def fromElement (e: Element) = fromIsotope (Isotope(e))

  def fromIsotope (i: Isotope) = Atom (i, 0, 0, Stereo.Undefined)

  implicit val AtomEqual: Equal[Atom] =
    equalBy(a ⇒ (a.isotope, a.charge, a.hydrogens))

  implicit val AtomShow: Show[Atom] = shows(_.toString)
}

// vim: set ts=2 sw=2 et:
