# Supplementary material for: chemf: A purely functional chemistry toolkit
Source: J Cheminform. 2012 Dec 20;4:38. doi: 10.1186/1758-2946-4-38 (PMC3660204; doi:10.1186/1758-2946-4-38)
Supplement: Additional file 1 — chemf_src.zip. This file contains the source code of the version of chemf described in this article as an SBT[33] project. To try out some code samples, install SBT and start it from within the chemf directory. From within SBT start the console by typing console. Several functions are loaded and can be used out of the box: smiles(s) will parse SMILES string s, prettySmiles(s) will do the same but print the resulting molecule (or error messages) in human readable form. [file 1758-2946-4-38-S1.zip › chemf/src/main/scala/chemf/Isotope.scala]

package chemf

import collection.immutable.IntMap
import scala.xml.{Node, XML}
import scalaz._, Scalaz._

sealed trait Isotope {
  def element: Element

  def massNr: Option[Int]

  lazy val iData = massNr >>= (IsotopeData get (element, _))

  lazy val mass = iData flatMap (_.exactMass) orElse element.mass

  lazy val exactMass = iData flatMap (_.exactMass) orElse element.exactMass

  override def toString =
    massNr fold (_ + element.toString, element.toString)

  lazy val isotopeDist: Seq[(Isotope,Double)] = iData fold (
    _.abundance fold (a ⇒ Seq(this → a), Seq.empty),
    element.isotopeDist
  )

  lazy val formulaDist: Seq[(Formula,Double)] =
    isotopeDist map {case (i,d) ⇒ (Map(i → 1), d)}
}

object Isotope {

  def apply (e: Element): Isotope = elems(e.atomicNr)

  def apply (e: Element, mn: Int): Isotope = Impl (e, Some(mn))

  def apply (e: Element, mn: Option[Int]): Isotope =
    mn fold (apply(e, _), apply(e))

  implicit val IsotopeEqual: Equal[Isotope] =
    Scalaz equalBy (i ⇒ (i.element, i.massNr))

  implicit val IsotopeShow: Show[Isotope] = shows(_.toString)

  private case class Impl(element: Element, massNr: Option[Int])
    extends Isotope

  //Flyweight isotopes for all elements
  private[this] val elems = Element.values map (Impl(_, none)) toArray
}

// vim: set ts=2 sw=2 et:
