# Supplementary material for: chemf: A purely functional chemistry toolkit
Source: J Cheminform. 2012 Dec 20;4:38. doi: 10.1186/1758-2946-4-38 (PMC3660204; doi:10.1186/1758-2946-4-38)
Supplement: Additional file 1 — chemf_src.zip. This file contains the source code of the version of chemf described in this article as an SBT[33] project. To try out some code samples, install SBT and start it from within the chemf directory. From within SBT start the console by typing console. Several functions are loaded and can be used out of the box: smiles(s) will parse SMILES string s, prettySmiles(s) will do the same but print the resulting molecule (or error messages) in human readable form. [file 1758-2946-4-38-S1.zip › chemf/src/main/scala/chemf/graph/Edge.scala]

package chemf.graph

import scalaz.{Scalaz, Equal}

/**
 * An edge in an unlabeled undirected graph
 *
 * The connected vertices are given by the integers
 * a and b.
 *
 * It is an invariant of this Edge-implementation that
 * for all edges b >= a
 */
final class Edge private (val a: Int, val b: Int) extends Ordered[Edge] {
  /**
   * Returns true if this edge connects the given vertex v.
   */
  def connects (v: Int) =  v == a || v == b

  /**
   * Returns the neighbor of the given vertex v, if this
   * edge is adjacent to v. Otherwise returns None.
   */
  def neighborOf (v: Int): Option[Int] = v match {
    case `a` ⇒ Some(b)
    case `b` ⇒ Some(a)
    case _   ⇒ None
  }

  /**
   * Defines the natural ordering of edges.
   * The implementation first compares vertices a and then vertices b.
   */
  def compare (that: Edge) =
    if (a == that.a) b compare that.b else a compare that.a

  override val hashCode = a + b * 7919

  override def equals (that: Any) = that match {
    case e: Edge ⇒ e.a == a && e.b == b
    case _       ⇒ false
  }
}

object Edge {

  /**
   * Returns an instance of class Edge connecting
   * vertices a and b
   */
  def apply (a: Int, b: Int): Edge = {
    require (a >= 0 && b >= 0)

    if (a < 250 && b < 250) cache(a)(b)
    else create(a, b)
  }

  private def create (a: Int, b: Int): Edge = {
    if (a < b) new Edge(a, b) else new Edge (b, a)
  }

  implicit val EdgeEqual: Equal[Edge] = Scalaz equalBy (e ⇒ (e.a, e.b))

  private[this] val cache = Array.tabulate(250, 250)(create)

}

// vim: set ts=2 sw=2 et:
