# Supplementary material for: chemf: A purely functional chemistry toolkit
Source: J Cheminform. 2012 Dec 20;4:38. doi: 10.1186/1758-2946-4-38 (PMC3660204; doi:10.1186/1758-2946-4-38)
Supplement: Additional file 1 — chemf_src.zip. This file contains the source code of the version of chemf described in this article as an SBT[33] project. To try out some code samples, install SBT and start it from within the chemf directory. From within SBT start the console by typing console. Several functions are loaded and can be used out of the box: smiles(s) will parse SMILES string s, prettySmiles(s) will do the same but print the resulting molecule (or error messages) in human readable form. [file 1758-2946-4-38-S1.zip › chemf/src/main/scala/chemf/graph/Graph.scala]

package chemf.graph

import scala.collection.BitSet
import scalaz._, Scalaz._

/**
 * An unlabeled, undirected graph. Vertices are represented by integers
 * while edges are pairs of integers wrapped in a somewhat specialized
 * trait Edge.
 *
 * The graph has no explicit set of vertices. The graph contains all
 * vertices from 0 until its order.
 */
sealed trait Graph {
  import Graph._

  /**
   * Returns the graph's adjacencyList, which is a mapping
   * from a vertex to its neighbors.
   */
  lazy val adjacencyList: ImmutableArray[List[Int]] =
    Graph adjacencyList this

  /**
   * Adds a new, isolated vertex to the graph
   */
  def addVertex: Graph = GraphImpl(order + 1, edges)

  /**
   * Adds a new, pendant vertex to the graph, which
   * is connected to vertex 'neighbor'.
   */
  def addVertex (neighbor: Int): Graph =
    addEdge(Edge(neighbor, order))

  /**
   * Adds a new vertex to the graph, which
   * is connected vertices given by 'neighbors'.
   */
  def addVertex (neighbors: Set[Int]): Graph =
    addEdges(neighbors map (Edge(_, order)))

  /**
   * Adds a new edge to the graph. If one of the vertices
   * connected by the edge is larger than the graph's order
   * the new graph's order is increased accordingly.
   */
  def addEdge (e: Edge): Graph =
    GraphImpl(order max (e.b + 1), edges + e)

  /**
   * Adds a several new edges to the graph. If one of the vertices
   * connected by these edges is larger than the graph's order
   * the new graph's order is increased accordingly.
   */
  def addEdges (es: Set[Edge]): Graph =
    GraphImpl (es.foldLeft (order)((o,e) ⇒ o max (e.b + 1)), edges | es)

  /**
   * Returns the number of neighbors of vertex v.
   */
  def degree (v: Int): Int = adjacencyList (v) size

  /**
   * A Set of all edges in this graph
   */
  def edges: Set[Edge]

  /**
   * True if v is an isolated vertex (= has no neighbor)
   */
  def isIsolate (v: Int): Boolean = degree (v) ≟ 0

  /**
   * True if v is a pendant vertex (= has exactly one neighbor)
   */
  def isPendant (v: Int): Boolean = degree (v) ≟ 1

  /**
   * Returns an (unsorted) list of neighbors for vertex v.
   */
  def neighbors (v: Int): List[Int] = adjacencyList (v)

  /**
   * Returns the order (= number of vertices) of the graph
   */
  def order: Int

  /**
   * Returns the size (= number of edges) of the graph
   */
  lazy val size: Int = edges.size

  /**
   * Removes an edge from the graph
   */
  def removeEdge (e: Edge): Graph = GraphImpl (order, edges - e)

  /**
   * Removes a vertex from the graph, deleting all edges
   * connected to that vertex as well. All vertices (and 
   * the edges connecting them) larger than v are reduced
   * by one.
   */
  def removeVertex (v: Int): Graph = {
    def filtered = edges filterNot (_ connects v)
    def adjustVertex (x: Int) = if (x > v) x - 1 else x
    def adjustEdge (e: Edge) = Edge (adjustVertex (e.a), adjustVertex (e.b))

    if (v < order) GraphImpl (order - 1, filtered map adjustEdge)
    else this
  }

  def :+ (neighbor: Int) = addVertex(neighbor)

  /**
   * Same as addEdge
   */
  def :+ (e: Edge) = addEdge(e)

  /**
   * Same as addEdges
   */
  def ++ (es: Set[Edge]) = addEdges(es)

  /**
   * Same as removeEdge
   */
  def - (e: Edge) = removeEdge(e)

  /**
   * Same as removeVertex
   */
  def - (v: Int) = removeVertex(v)
}

object Graph {

  /**
   * The empty graph.
   */
  val empty = Graph (0, Set.empty)

  /**
   * Creates a new graph from the given set of edges.
   * The graphs order is the highest vertex found in
   * any of the given edges.
   */
  def apply (es: Set[Edge]): Graph = {
    def maxVertex = es.foldLeft (-1)(_ max _.b)

    GraphImpl (maxVertex + 1, es)
  }

  /**
   * Creates a new graph from the given order and set of edges.
   * If the set contains edges connecting to a higher vertex
   * than the given order, this will result in a runtime exception.
   */
  def apply (order: Int, edges: Set[Edge]): Graph = {
    require (edges ∀ (_.b < order))

    GraphImpl (order, edges)
  }

  /**
   * Calculates the adjacencyList of a graph. This is
   * also available as a lazy field from class Graph itself.
   */
  def adjacencyList (g: Graph): ImmutableArray[List[Int]] = {
    val res = Array.fill[List[Int]] (g.order)(Nil)

    def addEdge (e: Edge) {
      res(e.a) = e.b :: res(e.a)
      res(e.b) = e.a :: res(e.b)
    }

    g.edges foreach addEdge

    ImmutableArray fromArray res
  }

  private case class GraphImpl (order: Int, edges: Set[Edge]) extends Graph
}

// vim: set ts=2 sw=2 et:
