# Supplementary material for: chemf: A purely functional chemistry toolkit
Source: J Cheminform. 2012 Dec 20;4:38. doi: 10.1186/1758-2946-4-38 (PMC3660204; doi:10.1186/1758-2946-4-38)
Supplement: Additional file 1 — chemf_src.zip. This file contains the source code of the version of chemf described in this article as an SBT[33] project. To try out some code samples, install SBT and start it from within the chemf directory. From within SBT start the console by typing console. Several functions are loaded and can be used out of the box: smiles(s) will parse SMILES string s, prettySmiles(s) will do the same but print the resulting molecule (or error messages) in human readable form. [file 1758-2946-4-38-S1.zip › chemf/src/main/scala/chemf/graph/LGraph.scala]

package chemf.graph

import annotation.unchecked.uncheckedVariance
import scalaz._, Scalaz._

trait LGraph[E,+V] {

  /**
   * Adds a new, isolated (= no neighbors) vertex to the graph.
   */
  def addVertex[W>:V](w: W): LGraph[E,W] 

  /**
   * Adds a new, pendant (= exactly one neighbor) vertex to the graph.
   */
  def addVertex[W>:V, F>:E](w: W, f: F, neighbor: Int): LGraph[F,W] =
    addVertex(w) addEdge (Edge(neighbor, order), f)

  /**
   * Adds a new edge to the graph. Throws an exception if
   * one of the edges vertices is >= the order of this graph.
   */
  def addEdge [F>:E](e: Edge, f: F): LGraph[F,V]

  /**
   * Returns the label for vertex v. Throws an IndexOutOfBounds exception
   * if v is not within the interval 0 <= v < order.
   */
  def apply (i: Int): V = vLabel (i)

  /**
   * Returns the set of all edges of this graph.
   */
  def edges: Set[Edge] = graph.edges

  /**
   * Returns an unsorted List of all edge labels connected
   * to vertex v.
   */
  def edgesTo (v: Int): List[E] = edgeList(v)

  /**
   * Changes all edges labels by applying function f.
   */
  def emap[B] (f: E ⇒ B): LGraph[B,V]

  /**
   * Returns the label for edge e. Throws an exception if
   * e is not an edge of this graph.
   */
  def eLabel (e: Edge): E

  /**
   * Right fold over all vertex labels. Similar to foldRight
   * found for typical container classes like List or Seq.
   */
  def foldRight[B](z: ⇒ B, f: (V, ⇒ B) ⇒ B): B

  /**
   * Left fold over all vertex labels. Similar to foldLeft
   * found for typical container classes like List or Seq.
   */
  def foldLeft[B](z: B, f: (B,V) ⇒ B): B

  /**
   * Returns the underlying graph.
   */
  def graph: Graph

  /**
   * Changes all vertex labels by applying function f.
   */
  def map[B] (f: V ⇒ B): LGraph[E,B] = mapI ((v,_) ⇒ f(v))

  /**
   * Changes all vertex labels by applying function f. The
   * second argument of function f comes from a vertex' index.
   */
  def mapI[B] (f: (V,Int) ⇒ B): LGraph[E,B]

  /**
   * The order (= number of vertices) of the graph
   */
  def order: Int = graph.order

  /**
   * Removes an edge (together with its label) from the graph
   */
  def removeEdge (e: Edge): LGraph[E,V]

  /**
   * Used for implementing type-class Traverse. See 'The Essence of
   * the Iterator Pattern' for applications.
   */
  def traverse[F[_] : Applicative,B](f: V => F[B]): F[LGraph[E,B]]

  /**
   * The label of vertex v. Throws an exception if v is not in the interval
   * 0 <= v < order.
   */
  def vLabel (v: Int): V

  def :+ [W>:V](w: W): LGraph[E,W] = addVertex(w)

  private[this] lazy val edgeList: Array[List[E]] @uncheckedVariance =
    LGraph edgeList this
}

object LGraph {
  def empty[E,V]: LGraph[E,V] = apply(IndexedSeq.empty)

  def apply[E,V] (vs: IndexedSeq[V], es: Map[Edge,E]): LGraph[E,V] =
    LgImpl (Graph(vs.length, es.keySet), vs, es)

  def apply[E,V] (vs: IndexedSeq[V], es: (Edge,E)*): LGraph[E,V] =
    apply(vs, es.toMap)

  private[LGraph] def edgeList[E,V] (lg: LGraph[E,V]): Array[List[E]] = {
    def edgesFor (i: Int) =
      lg.graph neighbors i map (n ⇒ lg eLabel Edge(n,i))

    Array.tabulate(lg.order)(edgesFor)
  }

  /** Implementing Class **/

  private case class LgImpl[E,+V] (
    graph: Graph, vertices: IndexedSeq[V], eMap: Map[Edge,E]
  ) extends LGraph[E,V] {
    def addVertex[W>:V](w: W) = LgImpl(graph.addVertex, vertices :+ w, eMap)

    def addEdge[F>:E](e: Edge, f: F) = {
      require(e.b < order, "Vertex %d is not part of this graph" format e.b)

      LgImpl(graph addEdge e, vertices, eMap + (e → f))
    }

    def eLabel (e: Edge) = eMap (e)

    override def map[B] (f: V ⇒ B) = LgImpl (graph, vertices map f, eMap)

    override def mapI[B] (f: (V,Int) ⇒ B) =
      LgImpl (graph, vertices.zipWithIndex map f.tupled, eMap)

    def emap[B] (f: E ⇒ B): LGraph[B,V] =
      new LgImpl (graph, vertices, eMap map {case (e,x) ⇒ (e, f(x))})

    def foldRight[B](z: ⇒ B, f: (V, ⇒ B) ⇒ B): B = {
      //implementation prevents stack overflow
      import scala.collection.mutable.ArrayStack
      val s = new ArrayStack[V]
      vertices.foreach(a ⇒ s += a)
      var r = z
      while (!s.isEmpty) {r = f(s.pop, r)}
      r
    }

    def foldLeft[B](z: B, f: (B,V) ⇒ B): B =
      vertices.foldLeft (z)(f)

    def removeEdge (e: Edge): LGraph[E,V] =
      LgImpl(graph - e, vertices, eMap - e)

    def traverse[F[_]:Applicative,B](f: V ⇒ F[B]): F[LGraph[E,B]] = {
      val a = implicitly[Apply[F]]
      val newVs = vertices.foldLeft(IndexedSeq.empty[B].η)(
        (ys, x) ⇒ a(f(x) ∘ ((b: B) ⇒ (bs: IndexedSeq[B]) ⇒ bs :+ b), ys)
      )

      newVs ∘ (LgImpl(graph, _, eMap))
    }

    def vLabel (v: Int) = vertices (v)
  }

  /** Type Classes **/

  implicit def LGraphFunctor[E] =
    new Functor[({type λ[α]=LGraph[E,α]})#λ] {
      def fmap[A,B] (f: LGraph[E,A], g: A ⇒ B) = f map g
    }

  implicit def LGraphFoldable[E] =
    new Foldable[({type λ[α]=LGraph[E,α]})#λ] {
      override def foldRight[A, B](t: LGraph[E,A], z: ⇒ B, f: (A, ⇒ B) ⇒ B)
      : B = t.foldRight(z, f)

      override def foldLeft[A, B](t: LGraph[E,A], z: B, f: (B,A) ⇒ B): B =
        t.foldLeft (z, f)
    }

  implicit def LGraphTraverse[E] =
    new Traverse[({type λ[α]=LGraph[E,α]})#λ] {
      def traverse[F[_] : Applicative, A, B](f: A ⇒ F[B], t: LGraph[E,A]) =
        t traverse f
    }

  implicit def LGraphShow[E:Show,V:Show] = shows[LGraph[E,V]]{g ⇒ 
    def vertice (i: Int) = "%d: %s" format (i, g vLabel i)
    def edge (e: Edge) = "%d - %d: %s" format (e.a, e.b, g eLabel e shows)

    val vertices = 0 until g.order map vertice mkString "\n"
    val edges = g.edges.toSeq.sorted map edge mkString "\n"

    "LGraph: \n%s\n\n%s" format (vertices, edges)
  }
}

// vim: set ts=2 sw=2 et:
