# Supplementary material for: chemf: A purely functional chemistry toolkit
Source: J Cheminform. 2012 Dec 20;4:38. doi: 10.1186/1758-2946-4-38 (PMC3660204; doi:10.1186/1758-2946-4-38)
Supplement: Additional file 1 — chemf_src.zip. This file contains the source code of the version of chemf described in this article as an SBT[33] project. To try out some code samples, install SBT and start it from within the chemf directory. From within SBT start the console by typing console. Several functions are loaded and can be used out of the box: smiles(s) will parse SMILES string s, prettySmiles(s) will do the same but print the resulting molecule (or error messages) in human readable form. [file 1758-2946-4-38-S1.zip › chemf/src/main/scala/chemf/package.scala]

import chemf.graph.{Edge, LGraph}
import scalaz._, Scalaz._

package object chemf {

  type Formula = Map[Isotope,Int]

  type Molecule = LGraph[Bond,Atom]

  type ValNel[+E,+A] = Validation[NonEmptyList[E],A]

  type ValRes[+A] = ValNel[String,A]

  /**
   * Adjust all error messages (if any) in v by applying function f.
   */
  def mapErr[E,F,A](v: ValNel[E,A], f: E ⇒ F): ValNel[F,A] =
    v.fail ∘∘ f validation

  /**
   * Adjust all error messages (if any) in v by applying function f.
   * This is the recommended version of mapErr when using Strings as
   * error messages. Helps with type inference.
   */
  def mapErrS[A](v: ValRes[A], f: String ⇒ String): ValRes[A] =
    mapErr(v, f)

}

// vim: set ts=2 sw=2 et:
