# Supplementary material for: chemf: A purely functional chemistry toolkit
Source: J Cheminform. 2012 Dec 20;4:38. doi: 10.1186/1758-2946-4-38 (PMC3660204; doi:10.1186/1758-2946-4-38)
Supplement: Additional file 1 — chemf_src.zip. This file contains the source code of the version of chemf described in this article as an SBT[33] project. To try out some code samples, install SBT and start it from within the chemf directory. From within SBT start the console by typing console. Several functions are loaded and can be used out of the box: smiles(s) will parse SMILES string s, prettySmiles(s) will do the same but print the resulting molecule (or error messages) in human readable form. [file 1758-2946-4-38-S1.zip › chemf/src/main/scala/chemf/parser/FAParser.scala]

package chemf.parser

import chemf.ValRes
import scalaz._, Scalaz._

/**
 * A state in a Finite State Automaton
 */
sealed trait FAState[A] {
  /**
   * Calculates a new automaton state and product from
   * the actual prodact a and character c.
   */
  def next(a: A, c: Char): FARes[A]
}

object FAState {
  /**
   * A dummy automaton state that always returns itself and the
   * unmodified product.
   */
  def dummy[A]: FAState[A] = apply ((a, _) ⇒ Success((dummy, a)))

  def apply[A](f: (A,Char) ⇒ FARes[A]): FAState[A] = new FAState[A] {
    def next(a: A, c: Char) = f(a, c)
  }

  /**
   * Parse string s starting with automaton state fas and product a.
   * If an error occurs, the actual position in the string is included
   * in the error message.
   */
  def parse[A] (s: String, fas: FAState[A], a: A): ValRes[A] = {
    def fail (pos: Int)(nel: NonEmptyList[String]) =
      nel map ("Pos. %d in %s: %s" format (pos, s, _)) fail

    @scala.annotation.tailrec
    def fsa (s: String, fas: FAState[A], a: A, pos: Int): ValRes[A] = s match {
      case "" ⇒ fas next (a, EOT) fold (fail(pos), _._2.success)
      case cs ⇒ fas next (a, cs.head) match {
        case Failure(ss)               ⇒ fail(pos)(ss)
        case Success((newFas, newA))   ⇒ fsa(cs.tail, newFas, newA, pos + 1)
      }
    }

    fsa(s, fas, a, 1)
  }
}

// vim: set ts=2 sw=2 et:
