# Supplementary material for: chemf: A purely functional chemistry toolkit
Source: J Cheminform. 2012 Dec 20;4:38. doi: 10.1186/1758-2946-4-38 (PMC3660204; doi:10.1186/1758-2946-4-38)
Supplement: Additional file 1 — chemf_src.zip. This file contains the source code of the version of chemf described in this article as an SBT[33] project. To try out some code samples, install SBT and start it from within the chemf directory. From within SBT start the console by typing console. Several functions are loaded and can be used out of the box: smiles(s) will parse SMILES string s, prettySmiles(s) will do the same but print the resulting molecule (or error messages) in human readable form. [file 1758-2946-4-38-S1.zip › chemf/src/main/scala/chemf/parser/SmilesAtom.scala]

package chemf.parser

import chemf._, Bond._, Element._
import scalaz._, Scalaz._

/**
 * A data type representing information about atoms available
 * from SMILES strings
 */
case class SmilesAtom (
  isotope: Isotope,
  charge: Int,
  hydrogens: Option[Int],
  stereo: Stereo,
  atomClass: Int
) {
  def element = isotope.element
}

object SmilesAtom {
  /**
   * Calculate implicit hydrogens for element e with adjacent bonds bs.
   * In most cases it is just summing up the valences of the bonds
   * and subtracting this number from the natural valence of the element.
   * Multiple aromatic bonds mean different things for different
   * elements and are treated on a case by case basis. 
   *
   * Valid valences for organic subset elements are sometimes a bit
   * less strict that defined by the OpenSMILES standard:
   * 1, 3, 5, 7 for Cl, Br, and I (instead of just 1)
   */
  def implicitHydrogens (bs: List[Bond], e: Element): ValRes[Int] = {
    def msg = "Invalid bond set for element %s: %s" format (e, bs mkString ",")
    def fail = msg.failNel[Int]

    def default (v: Int): ValRes[Int] =
      valences get e flatMap (_ find (v<=)) fold (_ - v success, fail)

    bs count (Aromatic ==) match {
      case 1 ⇒ default (2 + (bs foldMap (_.valence)))
      case 0 ⇒ default (bs foldMap (_.valence))
      case _ ⇒ bs.toList sortBy (_.valence) match {
        case Aromatic::Aromatic::Aromatic::Nil ⇒
          if (e == C || e == N || e == P || e == B) 0.success else fail
        case Aromatic::Aromatic::Single::Nil   ⇒ 
          if (e == C || e == N || e == P || e == B) 0.success else fail
        case Aromatic::Aromatic::Double::Nil   ⇒ 
          if (e == C || e == S) 0.success else fail
        case Aromatic::Aromatic::Nil           ⇒
          if (e == C || e == B) 1.success
          else if (e == N || e == P || e == O || e == S) 0.success
          else fail
        //other combos with 2 or more aromatic bonds don't make sense
        case _ ⇒ fail
      }
    }
  }

  private val valences: Map[Element,Seq[Int]] = Map(
    B → Seq(3),
    C → Seq(4),
    N → Seq(3,5),
    O → Seq(2),
    P → Seq(3,5),
    S → Seq(2,4,6),
    F → Seq(1),
    Cl → Seq(1, 3, 5, 7),
    Br → Seq(1, 3, 5, 7),
    I → Seq(1, 3, 5, 7)
  )
}

// vim: set ts=2 sw=2 et:
