# Supplementary material for: chemf: A purely functional chemistry toolkit
Source: J Cheminform. 2012 Dec 20;4:38. doi: 10.1186/1758-2946-4-38 (PMC3660204; doi:10.1186/1758-2946-4-38)
Supplement: Additional file 1 — chemf_src.zip. This file contains the source code of the version of chemf described in this article as an SBT[33] project. To try out some code samples, install SBT and start it from within the chemf directory. From within SBT start the console by typing console. Several functions are loaded and can be used out of the box: smiles(s) will parse SMILES string s, prettySmiles(s) will do the same but print the resulting molecule (or error messages) in human readable form. [file 1758-2946-4-38-S1.zip › chemf/src/main/scala/chemf/parser/SmilesBuilder.scala]

package chemf.parser

import chemf._, Stereo.Undefined
import scalaz._, Scalaz._

trait SmilesBuilder[A] {
  type STrans = A ⇒ ValRes[A]

  val empty: A

  def addAtom (
    isotope: Isotope,
    charge: Int,
    hydrogens: Option[Int],
    aromatic: Boolean,
    stereo: Stereo,
    atomClass: Int
  ): STrans

  def addElem (e: Element) = addAtom(Isotope(e), 0, None, false, Undefined, 0)

  def addAromElem (e: Element) =
    addAtom (Isotope(e), 0, None, true, Undefined, 0)

  def clear: STrans

  def closeBranch: STrans

  def openBranch: STrans

  def ring (i: Int): STrans

  def ring (a: Char, b: Char): STrans = ring(a.asDigit * 10 + b.asDigit)

  def setBond (b: Bond): STrans

  def setDbStereo (c: Char): STrans
}

// vim: set ts=2 sw=2 et:
