# Supplementary material for: chemf: A purely functional chemistry toolkit
Source: J Cheminform. 2012 Dec 20;4:38. doi: 10.1186/1758-2946-4-38 (PMC3660204; doi:10.1186/1758-2946-4-38)
Supplement: Additional file 1 — chemf_src.zip. This file contains the source code of the version of chemf described in this article as an SBT[33] project. To try out some code samples, install SBT and start it from within the chemf directory. From within SBT start the console by typing console. Several functions are loaded and can be used out of the box: smiles(s) will parse SMILES string s, prettySmiles(s) will do the same but print the resulting molecule (or error messages) in human readable form. [file 1758-2946-4-38-S1.zip › chemf/src/main/scala/chemf/parser/SmilesMol.scala]

package chemf.parser

import chemf.graph.{Edge, LGraph}
import chemf._, Bond._, Element._
import scalaz._, Scalaz._

case class SmilesMol (
  atoms: IndexedSeq[SmilesAtom],
  bonds: List[(Edge,Bond)],
  stack: List[SmilesMol.AtomInfo] = Nil,
  keep: Boolean = false,
  bond: Option[Bond] = None,
  dbStereo: Option[Char] = None,
  rings: SmilesMol.Rings = Map.empty
) {
  import SmilesMol.{Rings, AtomInfo}

  def apply (i: Int): SmilesAtom = atoms(i)

  def addAtom (a: SmilesAtom, aromatic: Boolean) = copy(
    atoms = atoms :+ a,
    keep = false,
    stack = (keep, stack) match {
      case (false, a::as) ⇒ (order, aromatic) :: as
      case (_, as)        ⇒ (order, aromatic) :: as
    }
  )

  def addBond (x: AtomInfo, y: AtomInfo, b: Option[Bond] = None) = {
    def bnd = bond orElse b match {
      case None if (x._2 && y._2) ⇒ Aromatic
      case None                   ⇒ Single
      case Some(a)                ⇒ a
    }

    copy (bonds = (Edge(x._1, y._1), bnd) :: bonds).noBond.success
  }

  def closeBranch: ValRes[SmilesMol] = stack match {
    case a::as ⇒ copy(stack = as).success
    case _ ⇒ "No branch opened".failNel
  }

  def modRings (f: Rings ⇒ Rings) = copy (rings = f(rings))

  def noBond = copy(bond = None)

  def openBranch = copy(keep = true)

  def order = atoms.size
}

object SmilesMol {
  /**
   * Index of atom plus boolean flag representing aromaticity
   */
  type AtomInfo = (Int, Boolean)

  /**
   * Atom info plus option type of bond to the atom in question
   */
  type RingInfo = (AtomInfo, Option[Bond])

  /**
   * Maping from ring index to ring info
   */
  type Rings = Map[Int,RingInfo]

  /**
   * Transforms a SmilesMol to a Molecule by calculating
   * the implicit hydrogens for each atom. Aromaticity and
   * stereocenters are ignored by this function.
   */
  def toMolecule (m: SmilesMol): ValRes[Molecule] = {
    val graph = LGraph(m.atoms, m.bonds: _*)
    def toAtom (a: SmilesAtom, i: Int): ValRes[Atom] = {
      def hs = SmilesAtom implicitHydrogens (graph edgesTo i, a.element)
      def toAtom (hs: Int) = Atom(a.isotope, a.charge, hs, a.stereo)

      a.hydrogens fold (toAtom(_).success, hs map toAtom)
    }
    
    graph mapI toAtom sequence
  }

  /**
   * SmilesBuilder implementation. Does not yet provide error messages
   * for all possibly invalid SMILES strings. For instance, unclosed
   * braces, several successive braces, several successive bonds, 
   * and unclosed rings are all accepted silently.
   */
  implicit val SmilesMolBuilder = new SmilesBuilder[SmilesMol] {
    val empty = SmilesMol(IndexedSeq.empty, Nil)
    val clear: STrans = m ⇒ SmilesMol(m.atoms, m.bonds, rings = m.rings).success
    val closeBranch: STrans = _.closeBranch
    val openBranch: STrans = _.openBranch.success
    def setBond (b: Bond): STrans = _.copy(bond = Some(b)).success
    def setDbStereo (c: Char): STrans = _.copy(dbStereo = c.some).success

    def addAtom (
      i: Isotope, c: Int, h: Option[Int], a: Boolean, s: Stereo, ac: Int
    ) = m ⇒ 
      m.addAtom(SmilesAtom(i, c, h, s, ac), a) |>
      (n ⇒ m.stack.headOption fold (n addBond (_, (m.order, a)), n.success))

    def ring (i: Int) = m ⇒ (m.rings get i, m.stack.headOption) match {
      case (Some((x, bo)), Some(y)) ⇒ m modRings (_ - i) addBond (x, y, bo)
      case (None, Some(y)) ⇒ m.modRings (_ + i → (y, m.bond)).noBond.success
      case (_, None) ⇒ "Atom stack empty when opening ring.".failNel
    }
  }
}

// vim: set ts=2 sw=2 et:
