# Supplementary material for: chemf: A purely functional chemistry toolkit
Source: J Cheminform. 2012 Dec 20;4:38. doi: 10.1186/1758-2946-4-38 (PMC3660204; doi:10.1186/1758-2946-4-38)
Supplement: Additional file 1 — chemf_src.zip. This file contains the source code of the version of chemf described in this article as an SBT[33] project. To try out some code samples, install SBT and start it from within the chemf directory. From within SBT start the console by typing console. Several functions are loaded and can be used out of the box: smiles(s) will parse SMILES string s, prettySmiles(s) will do the same but print the resulting molecule (or error messages) in human readable form. [file 1758-2946-4-38-S1.zip › chemf/src/main/scala/chemf/parser/SmilesParser.scala]

package chemf.parser

import FAState.{dummy}
import chemf.graph.{Edge, LGraph}
import chemf._, Element._, Bond._
import scalaz._, Scalaz._

sealed abstract class SmilesParser[A](implicit SB: SmilesBuilder[A]) {
  import SmilesParser._

  type STrans = A ⇒ ValRes[A]
  type FAS = FAState[A]

  def parse (s: String): ValRes[A] = FAState parse (s, char, SB.empty)

  lazy val char: FAS = FAState[A]((a, c) ⇒ c match {
      case EOT ⇒ (dummy[A], a).success
      case 'C' ⇒ (chars('l'≟, _ ⇒ SB addElem Cl, SB addElem C), a).success
      case 'B' ⇒ (chars('r'≟, _ ⇒ SB addElem Br, SB addElem B), a).success
      case '[' ⇒ (accumBracket(""), a).success
      case '%' ⇒ (ring, a).success
      case x if (x.isDigit) ⇒ next (a)(SB ring x.asDigit)
      case x   ⇒ unique get c fold (next(a), unknown(c))
    }
  )

  private def next (a: A)(s: STrans) = s(a) ∘ ((char, _))

  private def chars(p: Char ⇒ Boolean, y: Char ⇒ STrans, n: STrans) =
    FAState[A]((a,c) ⇒ c match {
        case EOT        ⇒ n(a) ∘ ((dummy[A], _))
        case x if(p(x)) ⇒ y(x)(a) ∘ ((char, _))
        case x          ⇒ n(a) flatMap (char next (_, x))
      }
    )

  private lazy val ring = FAState[A]((a,c) ⇒ c match {
      case EOT ⇒ failRing
      case x if(!x.isDigit) ⇒ failDigit(c)
      case x ⇒ (chars(_.isDigit, SB ring (x, _), _ ⇒ failDigits), a).success
    }
  )

  private def accumBracket (s: String): FAS = FAState((a,c) ⇒ c match {
      case EOT ⇒ failFormat(s)
      case ']' ⇒ parseBracket(s) flatMap (_(a) ∘ ((char, _)))
      case c   ⇒ Success(accumBracket(s + c), a)
    }
  )

  private val unique: Map[Char, STrans] = Map (
    'b' → SB.addAromElem (B),    'c' → SB.addAromElem (C),
    'O' → SB.addElem (O),        'o' → SB.addAromElem (O),
    'P' → SB.addElem (P),        'p' → SB.addAromElem (P),
    'N' → SB.addElem (N),        'n' → SB.addAromElem (N),
    'S' → SB.addElem (S),        's' → SB.addAromElem (S),
    'I' → SB.addElem (I),        'F' → SB.addElem (F),
    '-' → SB.setBond (Single),   '=' → SB.setBond (Double),
    '#' → SB.setBond (Triple),   '$' → SB.setBond (Quadruple),
    ':' → SB.setBond (Aromatic), '(' → SB.openBranch,
    ')' → SB.closeBranch,        '/' → SB.setDbStereo('/'),
    '\\'→ SB.setDbStereo('\\'),  '.' → SB.clear,
    '*' → SB.addElem (Xx)
  )

  private def parseBracket (s: String): ValRes[STrans] = s match {
    case atomRegex(m, s, stereo, h, c, id) ⇒ Element fromSymbolV s map {e ⇒
      val mass = Option(m) map (_.toInt)
      val arom = s.head.isLower
      val st = (Option(stereo) >>= Stereo.fromSymbol) | Stereo.Undefined
      val aClass = Option(id) fold (_.tail.toInt, 0)

      val hs =  h match {
        case null       ⇒ 0
        case hRepeat(x) ⇒ s.length
        case hCount(x)  ⇒ x.toInt
      }

      val charge = c match {
        case null     ⇒ 0
        case plus(x)  ⇒ x.length
        case minus(x) ⇒ - x.length
        case pos(x)   ⇒ x.toInt
        case x        ⇒ x.toInt
      }

      SB.addAtom(Isotope(e, mass), charge, hs.some, arom, st, aClass)
    }
    case _ ⇒ failFormat(s)
  }
}

object SmilesParser {
  def apply[A:SmilesBuilder]: SmilesParser[A] = new SmilesParser[A]{}

  val Default = apply[SmilesMol]
  
  def failFormat(s: String) = ("Unknown format for atom: " + s).failNel
  val failRing = "SMILES string ends on %".failNel
  val failDigits = "% is not followed by two digits".failNel
  def failDigit(c: Char) = ("Not a digit after %: " + c).failNel
  def unknown(c: Char) = ("Unknown character in SMILES String: " + c).failNel

  //regular expressions
  private val (plus, minus, pos) = ("(\\++)".r, "(\\-+)".r, "\\+(\\d)".r)
  private val (hRepeat, hCount) = ("(H+)".r, "H(\\d)".r)
  private val atomRegex = """(\d+)?([A-Za-z\*][a-z]?)""" + Stereo.pattern +
                          """(H+|H\d)?(\++|\-+|[\+\-]\d)?(:\d)?""" r
}

// vim: set ts=2 sw=2 et:
