# Supplementary material for: chemf: A purely functional chemistry toolkit
Source: J Cheminform. 2012 Dec 20;4:38. doi: 10.1186/1758-2946-4-38 (PMC3660204; doi:10.1186/1758-2946-4-38)
Supplement: Additional file 1 — chemf_src.zip. This file contains the source code of the version of chemf described in this article as an SBT[33] project. To try out some code samples, install SBT and start it from within the chemf directory. From within SBT start the console by typing console. Several functions are loaded and can be used out of the box: smiles(s) will parse SMILES string s, prettySmiles(s) will do the same but print the resulting molecule (or error messages) in human readable form. [file 1758-2946-4-38-S1.zip › chemf/src/main/scala/chemf/parser/fchem_publi.log]

This is pdfTeX, Version 3.1415926-1.40.10 (TeX Live 2009/Debian) (format=pdflatex 2012.3.29)  2 JUL 2012 14:54
entering extended mode
 %&-line parsing enabled.
**/media/KINGSTON/zhaw/publi_fchem/fchem_publi.tex
(/media/KINGSTON/zhaw/publi_fchem/fchem_publi.tex
LaTeX2e <2009/09/24>
Babel <v3.8l> and hyphenation patterns for english, usenglishmax, dumylang, noh
yphenation, farsi, arabic, croatian, bulgarian, ukrainian, russian, czech, slov
ak, danish, dutch, finnish, french, basque, ngerman, german, german-x-2009-06-1
9, ngerman-x-2009-06-19, ibycus, monogreek, greek, ancientgreek, hungarian, san
skrit, italian, latin, latvian, lithuanian, mongolian2a, mongolian, bokmal, nyn
orsk, romanian, irish, coptic, serbian, turkish, welsh, esperanto, uppersorbian
, estonian, indonesian, interlingua, icelandic, kurmanji, slovenian, polish, po
rtuguese, spanish, galician, catalan, swedish, ukenglish, pinyin, loaded.

! LaTeX Error: File `bmc_article.cls' not found.

Type X to quit or <RETURN> to proceed,
or enter new name. (Default extension: cls)

Enter file name: 
(/usr/share/texmf-texlive/tex/latex/cite/cite.sty
LaTeX Info: Redefining \cite on input line 285.
LaTeX Info: Redefining \nocite on input line 356.
Package: cite 2009/08/29  v 5.2
)
(/usr/share/texmf-texlive/tex/latex/ltxmisc/url.sty
\Urlmuskip=\muskip10
Package: url 2006/04/12  ver 3.3  Verb mode for urls, etc.
)
(/usr/share/texmf-texlive/tex/latex/base/ifthen.sty
Package: ifthen 2001/05/26 v1.1c Standard LaTeX ifthen package (DPC)
)
(/usr/share/texmf-texlive/tex/latex/tools/multicol.sty
Package: multicol 2008/12/05 v1.6h multicolumn formatting (FMi)
\c@tracingmulticols=\count79
\mult@box=\box26
\multicol@leftmargin=\dimen102
\c@unbalance=\count80
\c@collectmore=\count81
\doublecol@number=\count82
\multicoltolerance=\count83
\multicolpretolerance=\count84
\full@width=\dimen103
\page@free=\dimen104
\premulticols=\dimen105
\postmulticols=\dimen106
\multicolsep=\skip41
\multicolbaselineskip=\skip42
\partial@page=\box27
\last@line=\box28
\mult@rightbox=\box29
\mult@grightbox=\box30
\mult@gfirstbox=\box31
\mult@firstbox=\box32
\@tempa=\box33
\@tempa=\box34
\@tempa=\box35
\@tempa=\box36
\@tempa=\box37
\@tempa=\box38
\@tempa=\box39
\@tempa=\box40
\@tempa=\box41
\@tempa=\box42
\@tempa=\box43
\@tempa=\box44
\@tempa=\box45
\@tempa=\box46
\@tempa=\box47
\@tempa=\box48
\@tempa=\box49
\c@columnbadness=\count85
\c@finalcolumnbadness=\count86
\last@try=\dimen107
\multicolovershoot=\dimen108
\multicolundershoot=\dimen109
\mult@nat@firstbox=\box50
\colbreak@box=\box51
)
(/usr/share/texmf-texlive/tex/latex/listings/listings.sty
(/usr/share/texmf-texlive/tex/latex/graphics/keyval.sty
Package: keyval 1999/03/16 v1.13 key=value parser (DPC)
\KV@toks@=\toks14
)
\lst@mode=\count87
\lst@gtempboxa=\box52
\lst@token=\toks15
\lst@length=\count88
\lst@currlwidth=\dimen110
\lst@column=\count89
\lst@pos=\count90
\lst@lostspace=\dimen111
\lst@width=\dimen112
\lst@newlines=\count91
\lst@lineno=\count92
\abovecaptionskip=\skip43
\belowcaptionskip=\skip44
\lst@maxwidth=\dimen113

(/usr/share/texmf-texlive/tex/latex/listings/lstmisc.sty
File: lstmisc.sty 2007/02/22 1.4 (Carsten Heinz)
\c@lstnumber=\count93
\lst@skipnumbers=\count94
\lst@framebox=\box53
)
(/usr/share/texmf-texlive/tex/latex/listings/listings.cfg
File: listings.cfg 2007/02/22 1.4 listings configuration
))
Package: listings 2007/02/22 1.4 (Carsten Heinz)
 (./fchem_publi.aux)
\openout1 = `fchem_publi.aux'.

LaTeX Font Info:    Checking defaults for OML/cmm/m/it on input line 118.
LaTeX Font Info:    ... okay on input line 118.
LaTeX Font Info:    Checking defaults for T1/cmr/m/n on input line 118.
LaTeX Font Info:    ... okay on input line 118.
LaTeX Font Info:    Checking defaults for OT1/cmr/m/n on input line 118.
LaTeX Font Info:    ... okay on input line 118.
LaTeX Font Info:    Checking defaults for OMS/cmsy/m/n on input line 118.
LaTeX Font Info:    ... okay on input line 118.
LaTeX Font Info:    Checking defaults for OMX/cmex/m/n on input line 118.
LaTeX Font Info:    ... okay on input line 118.
LaTeX Font Info:    Checking defaults for U/cmr/m/n on input line 118.
LaTeX Font Info:    ... okay on input line 118.

! LaTeX Error: The font size command \normalsize is not defined:
               there is probably something wrong with the class file.

See the LaTeX manual or LaTeX Companion for explanation.
Type  H <return>  for immediate help.
 ...                                              
                                                  
l.118 \begin{document}
                      
? 
\c@lstlisting=\count95
! Undefined control sequence.
l.161 \address
              {%
? exit
 
Here is how much of TeX's memory you used:
 1557 strings out of 493848
 22364 string characters out of 1152823
 71812 words of memory out of 3000000
 4897 multiletter control sequences out of 15000+50000
 3640 words of font info for 14 fonts, out of 3000000 for 9000
 714 hyphenation exceptions out of 8191
 26i,0n,40p,204b,219s stack positions out of 5000i,500n,10000p,200000b,50000s
No pages of output.
PDF statistics:
 0 PDF objects out of 1000 (max. 8388607)
 0 named destinations out of 1000 (max. 500000)
 1 words of extra memory for PDF output out of 10000 (max. 10000000)
