# Supplementary material for: chemf: A purely functional chemistry toolkit
Source: J Cheminform. 2012 Dec 20;4:38. doi: 10.1186/1758-2946-4-38 (PMC3660204; doi:10.1186/1758-2946-4-38)
Supplement: Additional file 1 — chemf_src.zip. This file contains the source code of the version of chemf described in this article as an SBT[33] project. To try out some code samples, install SBT and start it from within the chemf directory. From within SBT start the console by typing console. Several functions are loaded and can be used out of the box: smiles(s) will parse SMILES string s, prettySmiles(s) will do the same but print the resulting molecule (or error messages) in human readable form. [file 1758-2946-4-38-S1.zip › chemf/src/main/scala/chemf/parser/package.scala]

package chemf

import scalaz._, Scalaz._

package object parser {

  type FARes[A] = ValRes[(FAState[A], A)]
  type IntState[A] = State[Int,A]
  type ValIntState[A] = IntState[ValRes[A]]

  //a bit of help for the compiler
  implicit val ValSApplicative = Comp.CompApplicative[IntState,ValRes]
  implicit def ValIntStateMonoid[A:Monoid] = Monoid.liftMonoid[ValIntState,A]

  val EOT = '\u0004'

  /**
   * Transforms a SMILES string to a molecule
   */
  def smiles(s: String): ValRes[Molecule] =
    SmilesParser.Default parse s flatMap SmilesMol.toMolecule

  /**
   * Parses a single line, prepending the line number to all error messages.
   */
  def parseLine[A] (f: String ⇒ ValRes[A]): String ⇒ ValIntState[A] =
    s ⇒ state(i ⇒ (i + 1, mapErrS (f(s), "Line %d: %s" format (i, _))))

  def parseSmilesLine = parseLine(smiles)

  /**
   * Parses a list of lines, prepending line number to all error messages.
   * Cannot be accelerated by parallelization,
   * due to the sequencial nature of the
   * state monad. To run the calculation starting with line number x use:
   *
   *  bulkParseSmiles(ss) ! x
   */
  def bulkParseSmiles(ss: Seq[String]): ValIntState[Seq[Molecule]] =
    ss.reverse traverse parseSmilesLine
}

// vim: set ts=2 sw=2 et:
