# Supplementary material for: chemf: A purely functional chemistry toolkit
Source: J Cheminform. 2012 Dec 20;4:38. doi: 10.1186/1758-2946-4-38 (PMC3660204; doi:10.1186/1758-2946-4-38)
Supplement: Additional file 1 — chemf_src.zip. This file contains the source code of the version of chemf described in this article as an SBT[33] project. To try out some code samples, install SBT and start it from within the chemf directory. From within SBT start the console by typing console. Several functions are loaded and can be used out of the box: smiles(s) will parse SMILES string s, prettySmiles(s) will do the same but print the resulting molecule (or error messages) in human readable form. [file 1758-2946-4-38-S1.zip › chemf/src/test/scala/chemf/ElementTest.scala]

package chemf

import scalaz._; import Scalaz._
import org.scalacheck._

object ElementTest extends Properties("Element") {
  
  property("orderNr") = Element.values.∀ (e ⇒ (Element fromNr e.atomicNr) ≟ e) 
  
  property("symbol") = Element.values.∀ (e ⇒ (Element fromSymbol e.symbol) ≟ e.some) 
  
  property("listOrder") =
    Element.values.zipWithIndex.∀ (p ⇒ p._1.atomicNr ≟ p._2) 

  property("isotopes") =
    Element.values ∀ (e ⇒ e.isotopes.size ≟ IsotopeData.isotopes(e).size)

  property("isotopes") =
    Element.values ∀ (e ⇒ e.isotopes ∀ (_.element ≟ e))

  property("massDist") =
    Element.values ∀ (e ⇒ 
      e.isotopeDist ∀ (
        p ⇒ (p._1.element ≟ e) && p._2 <= 1.0
      )
    )

}

// vim: set ts=2 sw=2 et:
