# Supplementary material for: chemf: A purely functional chemistry toolkit
Source: J Cheminform. 2012 Dec 20;4:38. doi: 10.1186/1758-2946-4-38 (PMC3660204; doi:10.1186/1758-2946-4-38)
Supplement: Additional file 1 — chemf_src.zip. This file contains the source code of the version of chemf described in this article as an SBT[33] project. To try out some code samples, install SBT and start it from within the chemf directory. From within SBT start the console by typing console. Several functions are loaded and can be used out of the box: smiles(s) will parse SMILES string s, prettySmiles(s) will do the same but print the resulting molecule (or error messages) in human readable form. [file 1758-2946-4-38-S1.zip › chemf/src/test/scala/chemf/graph/GraphTest.scala]

package chemf.graph

import org.scalacheck._, Prop._
import scalaz._, Scalaz._

object GraphTest extends Properties("Graph") {
  val edgeG = for {
    a ← Gen choose (0, 1000)
    b ← Gen choose (0, 1000)
    if (a ≠ b)
  } yield Edge(a,b)

  val setG = Gen listOf edgeG map (_.toSet)

  val graphG = setG map Graph.apply

  val graphEdgeG = for {
    g ← graphG
    if (g.size > 0)
    e ← Gen oneOf g.edges.toSeq
  } yield (g, e)

  val graphVertexG = for {
    g ← graphG
    if (g.order > 0)
    v ← Gen choose (0, g.order - 1)
  } yield (g, v)

  val graphVerticesG = for {
    g  ← graphG
    if (g.order > 0)
    vs ← Gen someOf List.range(0, g.order)
    if (vs.nonEmpty)
  } yield (g, vs)

  implicit val GraphArbitrary = Arbitrary(graphG)
  implicit val EdgeArbitrary = Arbitrary(edgeG)

  property("addVertex_noArgs") =  forAll {g: Graph ⇒ 
    val ng = g.addVertex

    (ng.order ≟ (g.order + 1)) &&
    (ng isIsolate (ng.order - 1))
  }

  property("addVertex_neighbor") =  forAll(graphVertexG) {p ⇒ 
    val (g, n) = p
    val ng = g addVertex n

    (ng.order ≟ (g.order + 1)) :| "adjusted order" &&
    (ng isPendant (ng.order - 1)) :| "isPendant" &&
    (ng.neighbors(ng.order - 1) ≟ List(n)) :| "neighbors"
  }

  property("addVertex_neighbors") =  forAll(graphVerticesG) {p ⇒ 
    val (g, vs) = (p._1, p._2.toSet)
    val ng = g addVertex vs
    assert (vs.nonEmpty)

    (ng.order ≟ (g.order + 1)) :| "adjusted order" &&
    (ng.degree(ng.order - 1) ≟ vs.size) :| "isPendant" &&
    (ng.neighbors(ng.order - 1).toSet ≟ vs) :| "neighbors"
  }

  property("addVertex_neighbors_empty") =  forAll {g: Graph ⇒ 
    val ng = g addVertex Set.empty[Int]

    (ng.order ≟ g.order) && (ng.edges ≟ g.edges)
  }

  property("addEdge") =  forAll {p: (Graph,Edge) ⇒ 
    val (g,e) = p
    val ng = g addEdge e

    (ng.order ≟ (g.order max (e.b + 1))) &&
    (ng edges e)
  }

  property("addEdges") =  forAll {p: (Graph,Set[Edge]) ⇒ 
    val (g, es) = p
    val ng = g addEdges es

    es forall (e ⇒ ng.edges(e) && ng.order > e.b)
  }

  property("degree") =  forAll {g: Graph ⇒ 
    val dTot = List.range(0, g.order) foldMap g.degree

    (g.size * 2) ≟ dTot
  }

  property("neighbors") =  forAll {g: Graph ⇒ 
    List.range(0, g.order) ∀ (v ⇒ g.degree(v) ≟ g.neighbors(v).size)
  }

  property("order") =  forAll {g: Graph ⇒ 
    val max = g.edges.isEmpty ? 0 | (g.edges.map(_.b).max + 1)

    g.order ≟ max
  }

  property("removeEdge") =  forAll(graphEdgeG) {p ⇒ 
    val (g, e) = p
    val ng = g removeEdge e

    (! ng.edges(e)) && (ng.order ≟ g.order)
  }

  property("removeVertex") =  forAll(graphVertexG) {p ⇒ 
    val (g, v) = p
    val ng = g removeVertex v

    (ng.order ≟ (g.order - 1)) &&
    (ng.size ≟ (g.size - g.degree(v)))
  }
}

// vim: set ts=2 sw=2 et:
