# Supplementary material for: chemf: A purely functional chemistry toolkit
Source: J Cheminform. 2012 Dec 20;4:38. doi: 10.1186/1758-2946-4-38 (PMC3660204; doi:10.1186/1758-2946-4-38)
Supplement: Additional file 1 — chemf_src.zip. This file contains the source code of the version of chemf described in this article as an SBT[33] project. To try out some code samples, install SBT and start it from within the chemf directory. From within SBT start the console by typing console. Several functions are loaded and can be used out of the box: smiles(s) will parse SMILES string s, prettySmiles(s) will do the same but print the resulting molecule (or error messages) in human readable form. [file 1758-2946-4-38-S1.zip › chemf/src/test/scala/chemf/graph/LGraphTest.scala]

package chemf.graph

import chemf._
import org.scalacheck._, Prop._, Arbitrary.arbitrary
import scalaz._, Scalaz._

object LGraphTest extends Properties("LGraph") with Generators {
  val atomsG = (Gen listOf arbitrary[Atom]) map (_.toIndexedSeq)

  def bondG (order: Int) = for {
    a ← Gen choose (0, order - 1)
    b ← Gen choose (0, order - 1)
    if (a ≠ b)
    bt ← arbitrary[Bond]
  } yield (Edge(a,b), bt)

  def bondsG (order: Int) = (
    (order < 2) ?
    (Gen value Seq.empty[(Edge,Bond)]) |
    Gen.listOf(bondG(order))
  ) map (_.toMap)

  def molG = for {
    atoms ← atomsG
    bonds ← bondsG(atoms.size)
  } yield LGraph[Bond,Atom](atoms, bonds)

  implicit val MolArbitrary = Arbitrary[Molecule](molG)

  property("addVertex") = forAll {p: (Molecule,Atom) ⇒ 
    val (m, a) = p
    val mNew = m :+ a
    
    (mNew.order ≟ (m.order + 1)) :| "order" &&
    (mNew(m.order) ≟ a) :| "added atom" &&
    (mNew.graph isIsolate m.order) :| "is isolate" &&
    (mNew.edgesTo(m.order).isEmpty) :| "no new edges"
  }

  val addVertexG = for {
    m ← arbitrary[Molecule]
    if (m.order > 0)
    v ← Gen choose (0, m.order - 1)
    a ← arbitrary[Atom]
    b ← arbitrary[Bond]
  } yield (m, v, a, b)

  property("addVertex") = forAll(addVertexG) {q ⇒ 
    val (m, neighbor, a, b) = q
    val mNew = m addVertex (a, b, neighbor)
    
    (mNew.order ≟ (m.order + 1)) :| "order" &&
    (mNew(m.order) ≟ a) :| "added atom" &&
    (mNew.graph isPendant m.order) :| "is pendant" &&
    (mNew.edgesTo(m.order) ≟ List(b)) :| "one new edge" &&
    (mNew.eLabel(Edge(m.order, neighbor)) ≟ b) :| "edge set"
  }

  property("apply") = forAll(atomsG) {as ⇒ 
    val m = LGraph(as, Map.empty[Edge,Bond])
    
    (m.order ≟ as.size) &&
    (0 until as.size forall (v ⇒ m(v) ≟ as(v)))
  }

  property("edgesTo") = forAll {m: Molecule ⇒ 
    (0 until m.order forall (v ⇒ m.graph.degree(v) ≟ m.edgesTo(v).size))
  }

  property("emap") = forAll {p: (Molecule, Bond ⇒ Int) ⇒ 
    val (m, f) = p
    val mapped = m emap f

    m.edges ∀ (e ⇒ f(m eLabel e) ≟ mapped.eLabel(e))
  }

  property("map") = forAll {p: (Molecule, Atom ⇒ Int) ⇒ 
    val (m, f) = p
    val mapped = m map f

    List.range(0, m.order) ∀ (v ⇒ f(m vLabel v) ≟ mapped.vLabel(v))
  }

  property("mapI") = forAll {p: (Molecule, (Atom,Int) ⇒ Int) ⇒ 
    val (m, f) = p
    val mapped = m mapI f

    List.range(0, m.order) ∀ (v ⇒ f(m vLabel v, v) ≟ mapped.vLabel(v))
  }
}

// vim: set ts=2 sw=2 et:
